# Supplementary material for: The evolution of alternative splicing in glioblastoma under therapy
Source: Genome Biol. 2021 Jan 26;22:48. doi: 10.1186/s13059-021-02259-5 (PMC7835670; doi:10.1186/s13059-021-02259-5)
Supplement: Supplementary file 1 — Additional file 1: Table S1. Table of specimens used in study, patient clinical data, and tumor mutational profiles. [file 13059_2021_2259_MOESM1_ESM.xlsx]

## Sheet: Sheet1
Sample ID	Primary/Recurrent	Diagnosis	Patient ID	Age	Sex	IDH mutation	Mutational statuses and annotation	Elapsed time to recurrence
KSAD02	Primary	GBM	1	NA	NA	WT
KSAD04	Primary	GBM	2	40	F	WT
KSAD03	Primary	GBM	3	73	M	WT	PTEN
KSAD29	Recurrent	GBM	4	50	M	WT	EGFR, PTEN	280
KSAD30	Primary	GBM	4	49	M	WT	EGFR, PTEN
KSAD27	Recurrent	GBM	5	58	M	WT	PTEN	659
KSAD28	Primary	GBM	5	56	M	WT	p53, PTEN
KSAD25	Primary	GBM	6	44	F	WT	ATRX; EGFR;PTEN;Methylation index=1
KSAD21	Recurrent	GBM	7	50	F	WT		252
KSAD23	Recurrent	GBM	7	49	F	WT		109
KSAD26	Primary	GBM	7	49	F	WT
KSAD24	Recurrent	GBM	8	58	F	WT		107
KSAD22	Primary	GBM	9	51	M	WT	p53, PTEN;Methylation index=3
KSAD20	Primary	GBM	10	58	F	WT
KSAD18	Recurrent	GBM	11	47	F	WT	MGMT=3. CDKN2A, CDKN2B homozygous deletion. EGFR high lvl amplification. TERT c.-146C>T hotspot mutation. Polysomy 7, monosomy 10	327
KSAD19	Primary	GBM	11	46	F	WT	p53=15-20%. CDKN2A, CDKN2B homozygous deletion. EGFR p.R222C missense mutation, high lvl ampl w/ intragenic deletion of exons 2-7 (EGFRvIII) on subset of amplified alleles. MDM4 low lvl ampl. TERT c.-146C>T hotspot mutation. Polysomy 7,monosomy10.
KSAD17	Recurrent	GBM	12	52	F	WT	EGFR, PTEN;MGMT=3	633
KSAD13	Recurrent	GBM	13	33	F	MT	p53=positive in 75% of neoplastic cells. GFAP=positive. MGMT: positive- index =14, fraction 0.597, score=8.35. Deltetion of 19q only, no deletion of 1p	2629
KSAD16	Recurrent	GBM	13	33	F	MT		22
KSAD14	Primary	GBM	14	69	M	WT	EGFR, PTEN
KSAD15	Recurrent	GBM	14	71	M	WT	EGFR, PTEN	784
KSAD10	Recurrent	GBM	15	62	F	WT	p53 positivity 25%. MGMT methylation assay was non-informative given: "low control gene copy number indicated specimen degradation."	2507
KSAD11	Recurrent	GBM	15	60	F	WT	p53, PTEN,EGFR	544
KSAD12	Primary	GBM	15	53	F	WT	p53, PTEN,EGFR
KSAD09	Recurrent	GBM	16	38	F	WT	p53=25%; clear del of 19q, probable del of 1p in an aneuploid background	2411
KSAD08	Primary	GBM	17	69	M	WT	60% viable tumor. P53 - 15%. Meth index = 4
KSAD05	Primary	GBM	18	59	F	WT	p53, PTEN
KSAD06	Primary	GBM	19	57	F	WT
KSAD07	Recurrent	GBM	19	57	F	WT		188
8570	Primary	GBM	20	63	M	WT	EGFR, PTEN
9037	Recurrent	GBM	20	64	M	WT		420
4987	Primary	GBM	21	57	F	WT
6136	Recurrent	GBM	21	58	F	WT		107
4567	Primary	GBM	22	61	M	WT
4831	Recurrent	GBM	22	62	M	WT		256
9581	Primary	GBM	23	57	F	WT
10497	Recurrent	GBM	23	60	F	WT		823
