# Supplementary material for: The evolution of alternative splicing in glioblastoma under therapy
Source: Genome Biol. 2021 Jan 26;22:48. doi: 10.1186/s13059-021-02259-5 (PMC7835670; doi:10.1186/s13059-021-02259-5)
Supplement: Supplementary file 3 — Additional file 3: Supplementary figures. Supplementary figures and legends. [file 13059_2021_2259_MOESM3_ESM.xlsx]

## Sheet: Sheet2
Gene	Ensembl ID	LSV ID1	LSV ID2	PC1	PC2	PC3	PC4	PC5	PC6	PC7	PC8	PC9
AHI1	ENSG00000135541.20	t	135404951-135404977-t|1e1.1o1|1e2.1o1	-0.0220143	0.0942578	0.0810916	0.0409436	-0.0451028	-0.0210972	-0.010007	-0.0531731	0.0416047
NRG4	ENSG00000169752.16	s	75961828-75961974-s|1e1.1o1|1e2.1o1	-0.0190273	0.094092	0.0931632	0.00575421	0.00386811	-0.0348087	-0.00257531	-0.0176307	0.013489
NRG4	ENSG00000169752.16	t	75955932-75956011-t|1e1.2o2|1e2.2o2	-0.0177028	0.0933038	0.0971105	-0.00428618	0.00196738	-0.0281767	-0.00182663	-0.0190838	0.0158492
NBPF14	ENSG00000270629.5	s	148593598-148593700-s|1e1.1o1|1e2.1o1	-0.0191543	0.0888924	0.0730072	0.00327394	-0.0587025	0.0326164	-0.000571795	-0.0194421	0.0107876
HAUS5	ENSG00000249115.8	s	35618071-35618195-s|1e1.1o1|1e2.1o1	-0.0119148	0.0886917	0.101889	-0.0789115	0.0253846	0.0223973	0.0115745	0.0138763	-0.004011
FZR1	ENSG00000105325.13	t	3522956-3523058-t|1e1.1o1|1e2.1o1	-0.0202801	0.0881279	0.0779639	0.026745	-0.0503303	-0.016557	-6.66502e-05	-0.049341	0.0338737
STPG1	ENSG00000001460.17	t	24383867-24384003-t|1e1.1o2|1e2.2o4	-0.0233578	0.0876757	0.058855	0.0654742	-0.0504696	-0.0331541	-0.023711	-0.0561875	0.0212208
RTEL1-TNFRSF6B	ENSG00000026036.21	t	63685523-63685675-t|1e1.1o1|1e2.1o1	-0.0201025	0.0873061	0.0716161	0.0210824	0.0494842	-0.0371409	-0.00754159	0.0199836	-0.0386551
RTEL1	ENSG00000258366.7	t	63685523-63685675-t|1e1.1o1|1e2.1o1	-0.0201025	0.0873061	0.0716161	0.0210824	0.0494842	-0.0371409	-0.00754159	0.0199836	-0.0386551
UNC13B	ENSG00000198722.14	t	35364545-35364567-t|1e1.1o1|1e2.1o1	-0.00971646	0.086237	0.116364	-0.0790355	0.0213304	0.0110452	0.0124667	-0.00139203	0.00408175
KRIT1	ENSG00000001631.15	s	92244902-92245171-s|1e1.1o1|1e2.2o2	-0.0204598	0.0852379	0.0678731	0.0414818	-0.015717	-0.0394647	-0.00288334	-0.0285005	0.0280999
SLC3A2	ENSG00000168003.16	t	62871577-62871669-t|1e1.1o1|1e2.1o1	-0.0216545	0.0846687	0.0618277	0.0595822	-0.0306139	-0.0446825	-0.0154727	-0.0395224	0.013277
HAUS5	ENSG00000249115.8	t	35618569-35618699-t|1e1.1o1|1e2.1o1	-0.0136903	0.0841749	0.0791909	-0.0639952	0.0131699	0.0165201	0.00755357	0.00311549	-0.000341362
ARHGAP17	ENSG00000140750.16	s	24959911-24959981-s|1e1.1o1|1e2.3o3	-0.0147923	0.0836458	0.104506	-0.0834093	0.0267411	0.0274839	0.00819415	0.00555967	0.00224302
PKD1	ENSG00000008710.18	t	2114170-2114925-t|1e1.1o1|1e2.1o1	-0.0219151	0.0830527	0.0655364	0.0568215	-0.0246601	-0.047548	-0.0122428	-0.0253928	0.00835142
DFFB	ENSG00000169598.15	s	3865643-3866000-s|1e1.1o1|1e2.2o2	-0.0168874	0.0828239	0.0730157	-0.0222424	-0.0293821	0.0449495	0.00948039	0.0310221	-0.0217994
TMEM159	ENSG00000011638.10	s	21158377-21158746-s|1e1.1o1|1e2.1o1	-0.018537	0.0828071	0.0697788	0.00793835	0.0158501	-0.0192194	-0.00160763	0.00946515	-0.0336406
TRAPPC2	ENSG00000196459.13	s	13734525-13734635-s|1e1.1o1|1e2.1o1	-0.0239809	0.0821379	0.0561841	0.0783259	-0.0163449	-0.0558625	-0.0143782	-0.0248969	0.0106911
FBXO42	ENSG00000037637.10	t	16315169-16315435-t|1e1.1o1|1e2.1o1	-0.025194	0.0817871	0.0467086	0.0945763	-0.0317106	-0.0504592	-0.0122989	-0.045886	0.0341351
ZGRF1	ENSG00000138658.15	t	112547285-112547408-t|1e1.1o1|1e2.1o1	-0.0155696	0.0815591	0.0688864	-0.0373217	-0.0175841	0.036453	0.0154976	0.0288711	-0.0131694
ARHGAP17	ENSG00000140750.16	t	24954692-24957536-t|1e1.2o2|1e2.1o1	-0.0105438	0.080647	0.114514	-0.0907828	0.0135663	0.0198567	0.0113306	0.00143051	0.000106232
PIP5K1B	ENSG00000107242.17	s	68705414-68705762-s|1e1.1o1|1e2.1o1	-0.0216565	0.0796001	0.0561463	0.0689188	-0.0763916	-0.0238781	-0.00900576	-0.0780331	0.0598605
SEMA4D	ENSG00000187764.11	s	89376386-89377051-s|1e1.2o2|1e2.3o3	-0.0244684	0.0788757	0.0310212	0.0885653	-0.042881	-0.0513801	-0.0201373	-0.0480405	0.025672
AC093838.4	ENSG00000152117.17	s	131501358-131501508-s|1e1.1o1|1e2.1o1	-0.017508	0.0786697	0.0569393	-0.0160936	-0.0225544	0.0314568	0.00538357	0.0148837	-0.0236669
PIP5K1B	ENSG00000107242.17	t	68818461-68818545-t|1e1.1o1|1e2.1o1	-0.0218817	0.0778369	0.0502962	0.074726	-0.0872534	-0.0257865	-0.00722892	-0.083975	0.0644825
ZZEF1	ENSG00000074755.14	t	4070684-4070924-t|1e1.1o1|1e2.1o1	-0.0219841	0.077805	0.0475076	0.0600455	-0.11042	0.024929	-8.68694e-05	-0.0427946	0.0384651
LHFPL4	ENSG00000156959.8	t	9498361-9502311-t|1e1.1o1|1e2.1o1	-0.0245882	0.0772761	0.0413996	0.095493	0.0130624	-0.0636405	-0.0135534	-0.00220017	-0.00380296
RIMKLA	ENSG00000177181.14	t	42399404-42399634-t|1e1.1o1|1e2.1o1	-0.0230349	0.0765689	0.0447523	0.0836325	-0.0488874	-0.0395572	-0.0142173	-0.0481266	0.0323004
CACNA1G	ENSG00000006283.17	t	50596562-50596646-t|1e1.1o1|1e2.1o1	-0.012777	0.0764697	0.0802295	-0.034881	0.0162425	0.00069465	0.000423684	-0.000437444	0.00734532
UNC5B	ENSG00000107731.12	s	71288568-71288732-s|1e1.1o1|1e2.1o1	-0.0185778	0.0757404	0.103652	-0.0489475	-0.0295636	0.0229496	0.0174687	-0.0116603	0.0164105
SLC4A10	ENSG00000144290.16	t	161879131-161879288-t|1e1.1o1|1e2.2o2	-0.0256661	0.0756093	0.0327006	0.110362	-0.00756895	-0.0817955	-0.0265658	-0.0215909	-0.00518724
MARCH8	ENSG00000165406.15	t	45459120-45459267-t|1e1.2o3|1e2.1o1	-0.0178434	0.0753438	0.0534127	-0.01209	-0.0318992	0.0320678	0.0156437	0.00359909	0.0220569
AF011889.5	ENSG00000241489.7	s	149529367-149529428-s|1e1.1o1|1e2.1o1	-0.0216588	0.0745804	0.0202247	0.0291093	-0.0387555	-0.0051244	0.00844472	-0.0439127	0.036059
RNF115	ENSG00000265491.4	s	145823772-145824077-s|1e1.1o1|1e2.1o1	-0.0207229	0.0736223	0.0205876	0.0109274	-0.108531	0.052768	0.0163213	-0.0473406	0.0459933
FPGT-TNNI3K	ENSG00000259030.6	s	74463441-74463550-s|1e1.1o1|1e2.1o1	-0.021197	0.0719366	0.0367483	0.0747708	0.0541015	-0.0772756	-0.0239846	0.0113533	-0.0138173
RGL1	ENSG00000143344.15	t	183806375-183806485-t|1e1.1o1|1e2.1o1	-0.0179395	0.0719348	0.05302	0.0172888	0.000435904	-0.0329277	0.00101405	-0.0205811	0.00746184
HIRA	ENSG00000100084.14	s	19405786-19405880-s|1e1.1o1|1e2.1o1	-0.0232045	0.0718276	0.0323803	0.0940803	0.0484692	-0.0826056	-0.028392	0.0190512	-0.0503803
C22orf39	ENSG00000242259.8	s	19405786-19405880-s|1e1.1o1|1e2.1o1	-0.0232045	0.0718276	0.0323803	0.0940803	0.0484692	-0.0826056	-0.028392	0.0190512	-0.0503803
CCP110	ENSG00000103540.16	s	19546849-19548014-s|1e1.1o1|1e2.1o1	-0.0163884	0.0700754	0.0408167	0.000355408	-0.000642027	-0.0530269	-0.00673818	-0.0318322	0.00925682
DLEU7	ENSG00000186047.9	t	50822908-50823520-t|1e1.1o1|1e2.1o1	-0.0256964	0.0694071	0.0271052	0.123361	-0.00589645	-0.0852152	-0.0186565	-0.0193661	0.00840625
CREB1	ENSG00000118260.14	s	207560226-207560372-s|1e1.1o1|1e2.1o1	-0.0224853	0.0668356	0.00943735	0.0458154	-0.090584	0.0831797	0.00279256	0.0112253	0.0134579
SIK3	ENSG00000160584.15	t	116956948-116957064-t|1e1.1o1|1e2.1o1	-0.021723	0.0667638	0.015432	0.0643809	0.0114138	-0.0224286	-0.00815435	0.0110936	-0.0256742
TIA1	ENSG00000116001.15	s	70229190-70229318-s|1e1.1o1|1e2.3o4	-0.0158844	0.0657808	0.0222117	-0.00291479	-0.0786497	-0.013164	-0.0319724	-0.0524227	0.0504257
RP11-958N24.2	ENSG00000227827.3	s	16363156-16363289-s|1e1.1o1|1e2.1o1	-0.0166085	0.0641905	0.0442721	0.0314927	0.0269174	-0.0130892	-0.0190007	0.00803604	-0.0246037
SDCCAG8	ENSG00000054282.15	s	243316755-243316895-s|1e1.1o1|1e2.1o1	-0.0213707	0.0618785	-0.000410482	0.0458911	-0.055375	0.0254405	0.0057407	0.00862457	0.00580992
PTPRU	ENSG00000060656.19	s	29305352-29305428-s|1e1.1o1|1e2.1o1	-0.0212415	0.060905	-0.0244553	0.0183107	-0.131965	0.0737055	0.00272542	-0.0364148	0.00306419
LINC01125	ENSG00000228486.10	s	97690256-97690327-s|1e1.1o3|1e2.1o1	-0.0149993	0.0608831	0.0198896	-0.057344	-0.0751099	0.123482	0.0367389	0.0151756	0.024859
AC018647.3	ENSG00000227544.8	t	35719070-35719712-t|1e1.1o1|1e2.1o1	-0.0151719	0.05827	-0.0107498	-0.0147521	0.0275014	-0.0866901	-0.016624	-0.0352849	-0.0259023
SRCIN1	ENSG00000277363.4	t	38543823-38543969-t|1e1.1o1|1e2.1o1	-0.024596	0.0546074	-0.0105839	0.12753	0.0173821	-0.0730314	-0.0364482	-0.0087179	-0.0390925
CTXN2	ENSG00000233932.4	t	48201244-48203756-t|1e1.1o1|1e2.1o1	-0.0282447	0.0523299	-0.0413756	0.151381	-0.0158843	-0.0693601	-0.0347872	-0.0382882	-0.0152495
SH3KBP1	ENSG00000147010.17	t	19687617-19687691-t|1e1.1o1|1e2.1o1	-0.0264086	0.0492669	-0.0419692	0.142635	-0.0627228	-0.0504393	-0.0384047	-0.0623827	0.0182638
SRCIN1	ENSG00000277363.4	s	38548557-38548709-s|1e1.1o1|1e2.1o1	-0.0271851	0.0490125	-0.037663	0.161603	-0.00519988	-0.087307	-0.0356758	-0.023958	-0.0177158
KCNH3	ENSG00000135519.6	s	49541630-49541764-s|1e1.1o1|1e2.1o1	-0.0243117	0.0460706	-0.0412627	0.11935	0.065283	-0.0781837	-0.0285049	0.0500181	-0.0901536
APLP1	ENSG00000105290.11	t	35870454-35871028-t|1e1.1o1|1e2.1o1	-0.0661142	0.0458433	-0.032928	-0.02735	-0.00481334	-0.0189879	0.0315926	-0.0083039	-0.00870942
ZNF511-PRAP1	ENSG00000283496.1	s	133328953-133329009-s|1e1.1o1|1e2.1o1	-0.0240606	0.0453726	-0.0479314	0.116309	-0.0135648	-0.0426144	-0.00915814	-0.00234354	-0.0187785
MON2	ENSG00000061987.14	s	62564973-62565380-s|1e1.2o2|1e2.1o1	-0.0207518	0.044733	-0.0458303	0.047543	0.0617021	-0.00325291	-0.00582688	0.0686673	-0.107096
PRKCQ-AS1	ENSG00000237943.6	s	6580419-6580927-s|1e1.1o1|1e2.1o6	-0.0231666	0.0444983	-0.0763338	0.0822242	-0.0786091	-0.0307533	-0.0379007	-0.0321273	-0.00903289
RP4-614C10.2	ENSG00000283196.1	t	89542842-89543836-t|1e1.1o1|1e2.1o1	-0.0163062	0.0437984	-0.0564971	-0.0276803	-0.0897086	0.0456782	0.0288577	0.00959697	0.00117137
HERC2P3	ENSG00000180229.12	s	20435849-20435992-s|1e1.1o1|1e2.1o2	-0.0114893	0.043741	-0.0545999	-0.0684909	-0.0937416	-0.00060199	0.0064233	-0.0538282	-0.00545523
SLMAP	ENSG00000163681.14	t	57927296-57929168-t|1e1.1o1|1e2.1o2	-0.0231144	0.0434574	-0.0464913	0.109667	0.0754636	-0.0726261	-0.017027	0.0390906	-0.066496
ST20	ENSG00000180953.11	t	79907629-79908036-t|1e1.1o1|1e2.1o1	-0.0194745	0.0433008	-0.0560834	0.0280688	-0.0484255	0.0349171	-0.00756505	-0.0334919	-0.0226337
SLC35B3	ENSG00000124786.9	t	8417402-8417494-t|1e1.1o1|1e2.1o1	-0.0236184	0.042217	-0.0645848	0.0796628	-0.0869847	0.0388451	0.00735237	-0.00751382	0.00571772
KIF13B	ENSG00000197892.12	t	29071620-29072316-t|1e1.1o1|1e2.1o1	-0.0152213	0.0421961	-0.0745909	-0.0185662	-0.0244005	-0.0662513	-0.0395324	-0.0538612	-0.030922
SRRM1	ENSG00000133226.16	s	24646667-24646789-s|1e1.1o1|1e2.3o3	-0.0243851	0.0420239	-0.0571319	0.10915	-0.0101746	-0.0231374	-0.0136154	0.0050666	-0.0488442
NAALAD2	ENSG00000077616.10	t	90173824-90173915-t|1e1.1o2|1e2.1o1	-0.0222283	0.0413893	-0.0578389	0.0710421	0.0275293	-0.0278463	-0.0156167	0.0346728	-0.0762188
CTTNBP2	ENSG00000077063.10	t	117710651-117711782-t|1e1.1o1|1e2.1o1	-0.0234478	0.0413559	-0.0549677	0.0724362	-0.0519662	0.0456895	0.00575748	0.0108695	0.00633533
STX2	ENSG00000111450.13	t	130789600-130791977-t|1e1.1o2|1e2.1o1	-0.0166285	0.0409852	-0.0739514	-0.0404863	-0.0228768	0.0167257	0.00272843	-0.0413887	-0.0157675
NKTR	ENSG00000114857.17	s	42621005-42621516-s|1e1.2o2|1e2.1o1	-0.0131394	0.0399875	0.113247	-0.0845585	0.0195329	0.0289504	-0.0542796	-0.046706	-0.0208621
KIFAP3	ENSG00000075945.12	s	170034372-170034496-s|1e1.1o1|2e2.2o2	-0.022514	0.0398778	-0.0101234	0.155826	-0.0737982	-0.0626633	-0.0328969	-0.0710497	0.0325688
MON2	ENSG00000061987.14	t	62566322-62566450-t|1e1.1o1|1e2.1o1	-0.0171103	0.0394835	-0.0382831	0.0302552	0.0398093	0.0238962	0.00325798	0.0850481	-0.109717
INPP4B	ENSG00000109452.12	s	142082031-142082185-s|1e1.1o1|1e2.1o1	-0.0188651	0.0392075	-0.0788889	0.0442649	0.0116062	-0.0548304	-0.0367022	0.0102023	-0.0268358
LINC01125	ENSG00000228486.10	s	97699026-97699139-s|1e1.1o1|1e2.1o1	-0.0119411	0.0375175	-0.049842	-0.045686	-0.056713	0.0524484	-0.026477	0.0243168	-0.00426927
CAMKK2	ENSG00000110931.18	s	121245140-121245240-s|1e1.1o1|1e2.1o1	-0.0211929	0.0366031	-0.0718428	0.0347647	-0.149285	0.132388	0.0259681	0.0116713	0.00534496
PRKCQ-AS1	ENSG00000237943.6	t	6583676-6584028-t|1e1.1o1|1e2.1o1	-0.0185532	0.0348449	-0.0812089	0.048768	-0.0287147	-0.0666734	-0.0432534	-0.0476988	-0.0111553
AHI1	ENSG00000135541.20	s	135497583-135497776-s|1e1.1o1|1e2.2o2	-0.025015	0.0346022	0.0737545	0.0128231	-0.0885436	-0.032029	-0.00234865	-0.0686647	0.0353733
LDB3	ENSG00000122367.19	t	86691896-86692065-t|1e1.1o1|1e2.1o1	-0.0158012	0.0321062	-0.0685368	-0.023331	-0.106875	0.119537	-0.00350361	0.0151821	0.0253474
GRK4	ENSG00000125388.19	s	3037374-3037511-s|1e1.1o1|1e2.1o1	-0.0131712	0.0315038	-0.0848059	-0.0602575	0.000466497	0.0284864	0.00424755	0.00804074	-0.0524848
KIDINS220	ENSG00000134313.14	s	8747887-8748000-s|1e1.1o1|1e2.2o2	-0.0185914	0.0313358	-0.0739848	0.0200199	-0.111574	0.0886036	0.0101355	-0.0443146	0.0207693
HNRNPA2B1	ENSG00000122566.20	t	26197622-26197732-t|1e1.1o1|1e2.1o1	-0.0147831	0.0312289	-0.102318	-0.0150693	-0.0394125	-0.0754839	-0.0310281	-0.0813771	0.0332659
IFFO1	ENSG00000010295.19	s	6549756-6550467-s|1e1.1o1|1e2.4o4	-0.0192653	0.0310384	-0.0920015	0.0118034	-0.0705435	0.0690756	0.0109336	-0.0287788	0.00686094
ATP2B1	ENSG00000070961.15	s	89599117-89599299-s|1e1.1o1|1e2.1o1	-0.0143347	0.0302423	-0.0823162	-0.0352444	-0.129626	0.10235	-0.0106008	-0.0239808	0.0210957
UPP1	ENSG00000183696.13	s	48103297-48103413-s|1e1.1o1|1e2.2o2	-0.0127768	0.0302354	-0.0901877	-0.0209254	0.00872399	-0.0991331	-0.0253551	-0.0565163	-0.0459077
MED23	ENSG00000112282.17	t	131610046-131610246-t|1e1.1o1|1e2.1o1	-0.01558	0.0301797	0.097195	-0.0502999	-0.00493848	-0.0288875	-0.00793491	0.0330058	0.0391034
SH3PXD2A	ENSG00000107957.16	t	103660983-103661114-t|1e1.1o1|1e2.1o1	-0.0184967	0.0293122	-0.0880825	-0.0111514	-0.11877	0.118072	0.0120023	-0.0259766	0.00307297
AC138969.4	ENSG00000183889.12	t	16322628-16322803-t|1e1.1o1|1e2.1o1	-0.01274	0.0271433	-0.106402	-0.0669053	-0.060477	0.0342046	-0.0103856	0.0360948	-0.0363487
CHL1	ENSG00000134121.9	t	344589-344709-t|1e1.2o2|1e2.1o1	-0.0318206	0.0268707	-0.00271952	0.165884	-0.0395544	-0.113561	-0.0402629	0.015557	0.0215024
AKAP7	ENSG00000118507.15	s	131219661-131219808-s|1e1.1o1|1e2.1o1	-0.0217547	0.0260873	0.013167	0.0149177	-0.106584	-0.0051862	-0.000637571	-0.0126619	-0.0579551
UNC13B	ENSG00000198722.14	s	35313899-35313989-s|1e1.1o1|1e2.1o1	-0.00893514	0.0259407	-0.0542498	-0.0606248	-0.0383033	0.060267	0.014264	0.0420393	-0.039578
TPT1-AS1	ENSG00000170919.15	s	45378530-45378671-s|1e1.1o2|2e2.1o1	-0.0157769	0.0246831	-0.0970765	-0.0212126	0.0574447	0.0128666	0.01327	0.0456987	-0.0839836
EPB41L2	ENSG00000079819.17	t	130878104-130878625-t|1e1.1o1|1e2.1o1	-0.0236226	0.0235009	-0.0247082	0.0846104	0.0366282	-0.0563959	-0.0223122	0.0585058	-0.0237843
GYG2	ENSG00000056998.18	s	2861522-2861722-s|1e1.1o1|1e2.1o1	-0.0268408	0.0234338	-0.0422888	0.0597336	-0.111604	0.0214061	-0.00400072	-0.0774376	0.0438711
LINC01322	ENSG00000244128.5	s	165497944-165498180-s|1e1.1o1|1e2.1o1	-0.0119147	0.0233647	-0.0969209	-0.0458539	0.0579429	-0.0554954	0.00919321	0.045052	-0.086409
SLC41A1	ENSG00000133065.10	t	205800953-205801060-t|1e1.2o2|1e2.1o1	-0.0621407	0.0233531	-0.0187672	-0.00769714	-0.0297996	-0.0456531	0.0887044	0.0968297	0.0467973
AGAP1	ENSG00000157985.18	t	236049059-236049831-t|1e1.1o1|1e2.1o1	-0.0806842	0.0206555	-0.0184409	-0.0311825	0.00133419	-0.0290272	0.0209123	-0.0101167	0.033244
SLC44A2	ENSG00000129353.14	t	10637644-10637702-t|1e1.1o1|2e2.1o1	-0.0833353	0.020535	-0.0159177	-0.0383443	-0.00439615	-0.0456374	-0.00825902	0.0320847	0.0699009
LEPROTL1	ENSG00000104660.17	t	30101898-30101973-t|1e1.1o1|1e2.1o1	-0.0842942	0.0204048	-0.0211532	-0.0301578	-0.00209203	-0.034624	0.10895	0.0551037	0.0529531
RBM22	ENSG00000086589.11	s	150699242-150699271-s|1e1.1o1|2e2.1o1	-0.0871404	0.0199273	-0.015725	-0.0356047	-0.00208032	-0.0242016	-0.0132434	0.075203	0.0732593
HMGXB4	ENSG00000100281.13	s	35263796-35263874-s|1e1.1o1|1e2.1o1	-0.028598	0.0194325	0.0728848	0.00166661	-0.137364	-0.0114279	0.0275789	-0.000890958	0.031543
SCFD1	ENSG00000092108.20	t	30707990-30708065-t|1e1.1o1|1e2.1o1	-0.0764899	0.0187756	-0.0107251	-0.0139542	-0.0123016	-0.00241214	0.0552944	-0.00604033	-0.0983207
TMEM189	ENSG00000240849.10	t	50130856-50130947-t|1e1.1o1|1e2.1o1	-0.0842389	0.0186007	-0.0237124	-0.0301828	-0.00873063	-0.0464583	0.109833	0.0412028	0.0367955
BCR	ENSG00000186716.19	s	23295024-23295155-s|1e1.1o1|1e2.1o2	-0.0847514	0.0185791	-0.0174772	-0.0348586	0.00566943	-0.0382441	0.0472569	0.00665881	0.0676673
CTNNBL1	ENSG00000132792.18	t	37859899-37860036-t|1e1.1o1|1e2.1o1	-0.0683905	0.0184653	-0.0118032	-0.0046675	-0.00737485	0.0245624	-0.00761041	-0.0227317	-0.137817
AP2A1	ENSG00000196961.12	s	49801981-49802141-s|1e1.2o2|1e2.1o1	-0.00615797	0.0184142	-0.12073	-0.125155	-0.0485479	-0.0191665	-0.00775699	-0.0275531	0.00353956
PPIL1	ENSG00000137168.7	t	36856586-36856654-t|1e1.1o1|1e2.1o1	-0.0645271	0.018325	-0.00699598	-0.0156942	-0.0159524	0.0225309	-0.0117079	-0.031431	-0.167869
RARS2	ENSG00000146282.17	t	87514957-87515020-t|1e1.1o1|1e2.1o1	-0.0725872	0.0179374	-0.015216	-0.026121	-0.0264001	-0.078036	0.130287	0.000971231	0.0378358
NOMO3	ENSG00000103226.17	s	16293212-16293744-s|1e1.1o1|1e2.1o1	-0.0710809	0.017923	-0.0116742	-0.0243461	-0.010291	-9.94082e-05	0.0401009	-0.0357502	-0.1217
FAF1	ENSG00000185104.19	s	50475464-50475679-s|1e1.1o1|1e2.1o1	-0.0730573	0.0179021	-0.0139347	-0.0249466	0.00640572	-0.0300073	0.0727703	-0.0908234	-0.0338265
IVD	ENSG00000128928.8	t	40412991-40413178-t|1e1.2o2|1e2.1o1	-0.0768139	0.0177412	-0.010829	-0.0341006	-0.0159343	-0.00710161	-0.00665002	0.0201567	-0.0726889
MRPS35	ENSG00000061794.12	t	27735447-27735556-t|1e1.1o1|1e2.1o1	-0.0932535	0.0173072	-0.0151027	-0.0352473	0.0159783	0.00895616	-0.0245437	0.0143527	0.0278257
NBR1	ENSG00000188554.13	s	43203681-43203786-s|1e1.1o1|1e2.1o1	-0.0893922	0.0171612	-0.0136002	-0.0406306	-0.00732615	-0.0432875	-0.0185582	0.0448902	0.0685352
TPP1	ENSG00000166340.15	s	6617301-6617361-s|1e1.1o1|2e2.2o2	-0.0808794	0.0169403	-0.0155745	-0.026359	0.0116301	-0.0176262	0.0194075	-0.0138245	0.0503749
SSR2	ENSG00000163479.13	s	156020888-156020959-s|1e1.1o1|1e2.2o2	-0.0777498	0.0168616	-0.0152795	-0.0290258	-0.005161	-0.00692114	0.000323296	0.0464852	0.0359493
LARS	ENSG00000133706.17	s	146140204-146140261-s|1e1.1o1|1e2.1o1	-0.084148	0.0167791	-0.0100858	-0.0353995	-0.00728035	-0.0438149	0.0233599	-0.0107524	0.0513193
LARS	ENSG00000133706.17	t	146135601-146135664-t|1e1.1o1|1e2.1o1	-0.0842319	0.0167714	-0.00986592	-0.0348891	-0.0089571	-0.0420644	0.0236791	-0.0110001	0.0506806
RPS27L	ENSG00000185088.13	s	63157400-63157802-s|1e1.2o2|1e2.2o2	-0.0875831	0.016665	-0.0172051	-0.0441304	-0.00169053	-0.0114551	-0.0166665	0.0524826	0.0350543
ATPAF2	ENSG00000171953.15	s	18028111-18028377-s|1e1.1o1|1e2.2o2	-0.0806806	0.0164438	-0.0113859	-0.0274342	0.0224782	0.023662	-0.00933089	-0.0638845	-0.0711173
PTPN9	ENSG00000169410.9	s	75490208-75490301-s|1e1.1o1|1e2.2o2	-0.0867901	0.0164376	-0.0164746	-0.0326755	-0.00669153	-0.0533994	0.103548	0.0255279	0.0484159
SORBS3	ENSG00000120896.13	t	22561335-22561689-t|1e1.1o1|1e2.1o1	-0.0901522	0.016354	-0.0194218	-0.0372894	-0.00450488	-0.0431451	0.0523113	0.0867472	0.0620285
SLC20A2	ENSG00000168575.9	t	42463005-42463090-t|1e1.1o1|1e2.1o1	-0.0904245	0.0160477	-0.0178413	-0.0347266	-0.00490202	-0.0438796	0.0516406	0.0877416	0.0626261
RPL7L1	ENSG00000146223.14	s	42883319-42883776-s|1e1.1o1|1e2.1o1	-0.0767759	0.0160361	-0.010999	-0.029722	-0.0104451	0.0100399	-0.022145	-0.0179105	-0.0305667
VAPB	ENSG00000124164.15	t	58434602-58434705-t|1e1.1o1|1e2.1o1	-0.0840609	0.0159983	-0.0149885	-0.0289352	0.00569199	-0.0329359	0.089771	0.0184914	0.0596695
DECR1	ENSG00000104325.6	t	90036841-90037021-t|1e1.2o2|1e2.1o1	-0.0864534	0.0159155	-0.0194125	-0.0344112	-0.00662192	-0.0540623	0.103245	0.0242194	0.0482337
RFC1	ENSG00000035928.14	t	39295614-39295759-t|1e1.1o1|1e2.1o1	-0.0815616	0.0156228	-0.00680765	-0.0262105	0.00747416	0.012432	-0.0364122	-0.0581229	-0.0917601
AP2A1	ENSG00000196961.12	s	49781947-49782089-s|1e1.2o2|2e2.1o1	-0.096689	0.0155472	-0.0137983	-0.0338524	0.0127814	-0.00896632	0.0411989	0.0265361	0.0190317
NFE2L2	ENSG00000116044.15	t	177231714-177232008-t|1e1.1o2|2e2.1o5	-0.0880865	0.0153993	-0.0169979	-0.0360096	0.000132867	-0.053546	0.11424	0.0145292	0.0565172
KRI1	ENSG00000129347.19	t	10553078-10554281-t|1e1.2o2|2e2.2o2	-0.0925321	0.0152099	-0.0127701	-0.037508	0.0221503	0.007483	-0.0461721	-0.026782	0.0159361
EXOC4	ENSG00000131558.14	t	133937891-133938069-t|1e1.2o2|1e2.1o1	-0.0807143	0.0149899	-0.00573617	-0.0295711	-0.00403391	-0.0284593	-0.00842707	-0.0205435	0.0197967
SF1	ENSG00000168066.20	s	64778362-64778786-s|1e1.1o2|1e2.1o1	-0.092579	0.0148246	-0.00989553	-0.0316065	0.0274204	0.0158964	-0.0365599	-0.0175148	0.014836
CLPTM1L	ENSG00000049656.13	t	1331799-1331883-t|1e1.2o2|1e2.1o1	-0.0921127	0.0147081	-0.0135338	-0.0330212	0.00207252	-0.0301482	0.105527	-0.0107559	-0.0437857
EIF3L	ENSG00000100129.17	t	37850015-37850063-t|1e1.1o1|1e2.1o1	-0.0890889	0.0142187	-0.00818551	-0.0350225	0.000682258	-0.0210066	0.0265712	-0.0476904	-0.0365441
EHMT1	ENSG00000181090.18	t	137818060-137818138-t|1e1.2o2|1e2.1o1	-0.0878153	0.0139255	-0.00576964	-0.032118	-0.000552864	0.00521092	-0.0666941	0.0129	-0.069823
DROSHA	ENSG00000113360.16	s	31422787-31423321-s|1e1.1o1|1e2.1o1	-0.087802	0.0139208	-0.00930372	-0.0252159	0.00422482	0.0079963	-0.0738555	0.0470325	0.0296989
DAD1	ENSG00000129562.10	s	22575059-22575233-s|1e1.1o1|1e2.1o1	-0.0816822	0.0138405	-0.00939592	-0.0214948	0.00506513	0.0230428	-0.058813	-0.0126629	0.0152457
RBM38	ENSG00000132819.16	s	57393279-57393333-s|1e1.1o1|1e2.1o1	-0.0835429	0.0135373	-0.0105493	-0.0268272	0.0162101	0.0309161	-0.00885377	-0.0172567	-0.0063971
ALYREF	ENSG00000183684.7	s	81890689-81891005-s|1e1.1o1|1e2.1o1	-0.0845664	0.0134858	-0.00999009	-0.0293437	-0.00711122	-0.0266249	-0.0490431	0.0227256	0.0272027
ATIC	ENSG00000138363.14	s	215346759-215347240-s|1e1.1o1|1e2.2o2	-0.0991959	0.0134385	-0.0136258	-0.0406605	0.0130956	-3.91834e-05	-0.0796872	0.043467	0.0367577
ALYREF	ENSG00000183684.7	t	81889182-81889329-t|1e1.1o1|1e2.1o1	-0.0844869	0.0131945	-0.00924241	-0.0272539	-0.00757917	-0.0234018	-0.0495163	0.0240839	0.0260347
ATG13	ENSG00000175224.16	t	46649137-46649183-t|1e1.2o2|1e2.1o1	-0.0883632	0.0130371	-0.00462773	-0.0305572	0.00011827	0.00321892	-0.068449	0.0116815	-0.0679433
UNG	ENSG00000076248.10	t	109109829-109110992-t|1e1.1o1|2e2.1o1	-0.0774977	0.0129379	-0.0118199	-0.0236356	-0.0154616	-0.0559926	0.133809	-0.0340559	-0.0526501
ATIC	ENSG00000138363.14	t	215348985-215349298-t|1e1.1o2|1e2.1o1	-0.099161	0.0128215	-0.0122932	-0.0410592	0.0138927	-0.000718677	-0.079183	0.0428715	0.0356932
CFAP36	ENSG00000163001.11	t	55522102-55522166-t|1e1.1o1|1e2.1o1	-0.0871123	0.0126997	-0.012329	-0.0255393	0.00371533	0.00923656	-0.0743721	0.050062	0.0305634
MAGED4B	ENSG00000187243.16	t	52064629-52064708-t|1e1.1o1|1e2.1o1	-0.0849722	0.0126089	-0.00661571	-0.0269669	-0.0057924	-0.00995365	-0.00710478	-0.0669194	-0.0854897
CTNNBL1	ENSG00000132792.18	t	37840102-37840199-t|1e1.1o1|1e2.1o1	-0.0963653	0.0124519	-0.0115678	-0.0398693	0.0197221	-0.00857701	-0.0148285	-0.030331	0.0370547
SMCHD1	ENSG00000101596.14	s	2784450-2784621-s|1e1.1o1|1e2.1o2	-0.0868984	0.0123056	-0.00606841	-0.031851	0.00121279	0.00665327	-0.0997484	0.0144754	-0.0372751
SMCHD1	ENSG00000101596.14	t	2795949-2796107-t|1e1.1o1|1e2.1o1	-0.0868984	0.0123056	-0.00606841	-0.031851	0.00121279	0.00665327	-0.0997484	0.0144754	-0.0372751
PACSIN2	ENSG00000100266.18	s	42912021-42912157-s|1e1.1o1|1e2.1o1	-0.0876387	0.0122928	-0.00781267	-0.0251796	0.0150179	0.0544992	-0.01694	-0.0423829	-0.107138
ACTR10	ENSG00000131966.13	s	58230399-58230480-s|1e1.1o1|1e2.1o1	-0.0951888	0.0122147	-0.00869378	-0.037459	0.0175753	0.00804014	-0.052753	-0.0224318	0.0283632
FEZ2	ENSG00000171055.14	t	36578597-36578865-t|1e1.1o1|1e2.1o1	-0.0951905	0.0121693	-0.00862599	-0.036824	0.0171504	0.00856548	-0.0522669	-0.0205383	0.025564
DDB1	ENSG00000167986.13	s	61316285-61316393-s|1e1.2o2|1e2.1o1	-0.0851263	0.0117821	-0.00633979	-0.0215014	0.0148075	0.0137232	-0.038707	-0.0278134	0.0276208
RSPRY1	ENSG00000159579.13	t	57227342-57227453-t|1e1.1o1|1e2.1o1	-0.0737557	0.0117264	0.00247213	0.007121	0.00737354	0.0193068	0.0534412	0.0214058	0.0558089
TMOD1	ENSG00000136842.13	t	97562732-97562821-t|1e1.1o1|1e2.1o1	-0.0897074	0.0116888	-0.00942813	-0.0200041	0.0163975	0.0243668	0.051146	-0.00770502	-0.0824135
PLOD1	ENSG00000083444.16	s	11952623-11952735-s|1e1.2o2|1e2.1o1	-0.0753775	0.0111804	0.000211018	0.00483611	0.0221201	0.0218369	0.132301	0.0481572	-0.00842156
SHISA5	ENSG00000164054.15	s	48479177-48479559-s|1e1.1o1|1e2.3o3	-0.0850323	0.0111064	-0.0161191	-0.0331917	0.0056716	-0.0439521	0.0416853	-0.0235637	0.0687249
BRD9	ENSG00000028310.17	t	887361-887471-t|1e1.2o2|1e2.1o1	-0.0954199	0.0110088	-0.00598535	-0.036474	0.0171462	0.00811852	-0.0537445	-0.0213163	0.0278688
BRD9	ENSG00000028310.17	s	889021-889165-s|1e1.1o1|1e2.1o1	-0.0954199	0.0110088	-0.00598535	-0.036474	0.0171462	0.00811852	-0.0537445	-0.0213163	0.0278688
CTNNBL1	ENSG00000132792.18	s	37802867-37803048-s|1e1.1o1|1e2.1o1	-0.0967612	0.0106884	-0.0115104	-0.0386564	0.0185769	-0.0109105	-0.0150612	-0.0246452	0.0367505
LSM4	ENSG00000130520.10	t	18309291-18309861-t|1e1.1o2|1e2.1o1	-0.0928338	0.0106702	-0.00919658	-0.0219133	0.0120912	0.0298641	-0.0695579	0.0123227	-0.060584
TMEM50B	ENSG00000142188.16	t	33468420-33468926-t|1e1.1o1|1e2.1o1	-0.100796	0.00962787	-0.00471248	-0.0359191	0.0182306	0.0118753	-0.022908	-0.0534399	-0.0634179
SMARCA2	ENSG00000080503.21	t	2070418-2070471-t|1e1.2o3|1e2.1o1	-0.0928415	0.0094603	-0.00471342	-0.0213578	0.0139151	0.0306635	-0.0708751	0.0133608	-0.0605559
NISCH	ENSG00000010322.15	t	52470859-52470907-t|1e1.1o1|1e2.1o1	-0.100802	0.00940785	-0.00450002	-0.0348819	0.0228873	0.0144034	-0.0251489	-0.0516422	-0.0627588
TBCK	ENSG00000145348.16	s	106193609-106193770-s|1e1.1o1|1e2.1o1	-0.100525	0.00914874	-0.00510797	-0.0369852	0.0215795	0.0140013	-0.0242755	-0.0537548	-0.0646541
RGS12	ENSG00000159788.18	s	3425446-3425560-s|1e1.1o1|1e2.2o2	-0.10066	0.00892292	-0.00609797	-0.0368533	0.0223791	0.0133254	-0.0243575	-0.050501	-0.0650385
GTF2E2	ENSG00000197265.8	s	30607057-30607150-s|1e1.1o1|1e2.1o1	-0.0849588	0.00866262	-0.00527463	-0.0197745	0.0156281	0.0136697	-0.0371828	-0.0291239	0.0323412
IFT81	ENSG00000122970.15	t	110180422-110180571-t|1e1.2o2|1e2.1o1	-0.0744522	0.00859775	0.0134495	-0.0036985	-0.00985513	0.000303154	0.0426428	-0.0355671	-0.0543468
EML4	ENSG00000143924.18	s	42256501-42256630-s|1e1.1o1|1e2.1o1	-0.00789969	0.00812587	0.0819167	-0.0446088	0.0404551	0.0346251	-0.0372638	-0.0830987	0.026992
BRD4	ENSG00000141867.17	t	15263420-15263548-t|1e1.1o1|1e2.1o1	-0.0904227	0.00803787	0.00864267	-0.0117446	0.0278698	-0.0067169	0.00782182	0.0603643	0.054616
SRRT	ENSG00000087087.18	t	100875573-100875936-t|1e1.1o1|1e2.1o1	-0.0606841	0.00764518	0.0241983	0.0334649	0.00677287	0.0548412	0.0762433	-0.00641587	-0.055243
GLTSCR2	ENSG00000105373.18	t	47755756-47755822-t|1e1.1o1|2e2.1o2	-0.0847913	0.00761056	-0.00631209	-0.0580566	0.0540133	0.00106923	-0.0269294	0.0130403	0.0142877
TRAPPC9	ENSG00000167632.14	t	140221459-140221583-t|1e1.1o2|1e2.1o1	-0.0608888	0.0071215	0.028442	0.0378114	-0.00186832	0.011695	0.150942	0.00905336	-0.0989045
C5orf42	ENSG00000197603.13	s	37125244-37125440-s|1e1.1o1|1e2.1o1	-0.075296	0.00686185	0.0205786	0.00392386	0.0175249	0.00570232	0.0410749	-0.037891	-0.0627929
KDM2A	ENSG00000173120.14	s	67248281-67248379-s|1e1.1o1|1e2.1o1	-0.0820044	0.00669617	0.0133473	0.00978851	0.0490667	0.0561728	-0.0115587	-0.00703471	0.00989394
EIF2B2	ENSG00000119718.10	s	75006304-75006714-s|1e1.1o1|1e2.1o1	-0.0695613	0.00591403	-0.0464537	-0.00853695	-0.0423314	-0.0510537	0.0979946	0.00187758	-0.0658762
ARHGEF9	ENSG00000131089.14	t	63697125-63697304-t|1e1.2o2|1e2.1o1	-0.0711525	0.00533079	0.0241228	0.0376712	0.00553122	0.0917014	-0.101352	0.0766928	0.0405159
PTPRU	ENSG00000060656.19	t	29291869-29292026-t|1e1.1o1|1e2.1o1	-0.0163572	0.00511669	-0.00291661	0.0192795	-0.119467	0.0815634	0.00328939	0.104499	0.1414
LRRC47	ENSG00000130764.9	t	3782661-3782763-t|1e1.1o1|1e2.1o1	-0.0699701	0.00446205	-0.0284126	-0.0122484	0.00611141	-0.00652444	0.0373911	-0.00809028	-0.0668469
ERCC1	ENSG00000012061.15	s	45420324-45420427-s|1e1.1o1|1e2.1o2	-0.0857791	0.00439134	-0.00615976	-0.0624218	0.0492547	-0.0260875	-0.0164996	0.0768823	0.0537531
ARHGEF9	ENSG00000131089.14	s	63706258-63706449-s|1e1.1o1|1e2.1o1	-0.0712443	0.00436914	0.0248749	0.0370637	0.00599518	0.0915228	-0.103366	0.0733812	0.041601
PTPRU	ENSG00000060656.19	s	29284731-29284869-s|1e1.1o1|1e2.1o1	-0.0156332	0.00430465	-0.00721812	0.00010538	-0.108791	0.0905496	0.0073872	0.115661	0.136066
LARP7	ENSG00000174720.15	s	112636964-112637239-s|1e1.1o1|1e2.1o1	-0.0544635	0.00422924	0.0180998	0.0170388	-0.000648364	0.0399363	0.0213724	0.00560333	0.0428481
SCN1A	ENSG00000144285.16	t	166002472-166002908-t|1e1.1o2|1e2.1o1	-0.0210171	0.00354247	0.0199271	0.0941228	0.00484162	-0.092202	-0.0377767	0.0367389	0.0298441
DNMT1	ENSG00000130816.14	t	10141697-10142220-t|1e1.1o1|1e2.1o1	-0.0899727	0.00327956	0.0167715	0.00721116	0.0461448	0.0589137	0.00535643	-0.0350688	-0.088522
DCUN1D2	ENSG00000150401.14	t	113461054-113461136-t|1e1.3o3|1e2.1o1	-0.0207572	0.00304016	-0.044824	-0.000457298	-0.126307	0.0234439	0.0035389	-0.0514859	-0.0161057
THAP6	ENSG00000174796.12	s	75521736-75522582-s|1e1.1o1|1e2.1o1	-0.0125705	0.00245964	0.0764025	-0.0404495	0.00516624	0.0140678	-0.0876178	-0.0377701	-0.0412618
STIM1	ENSG00000167323.10	s	4023873-4023987-s|1e1.1o1|1e2.2o2	-0.0417983	0.00240003	0.0393052	0.0507836	0.0374939	-0.0139222	0.0599805	0.154594	0.0296274
STIM1	ENSG00000167323.10	t	4055523-4055637-t|1e1.1o1|1e2.1o1	-0.0417983	0.00240003	0.0393052	0.0507836	0.0374939	-0.0139222	0.0599805	0.154594	0.0296274
DDX10	ENSG00000178105.9	t	108940246-108940930-t|1e1.2o3|1e2.1o1	-0.0591562	0.00231084	0.0227509	0.0171633	0.0231391	0.0138988	-0.0791212	-0.0322706	0.00998358
CACNA1C	ENSG00000151067.21	s	2595874-2596206-s|1e1.1o1|1e2.1o1	-0.0247471	0.00177131	0.00719353	0.111751	-0.0967935	-0.0511801	-0.0102423	-0.0961714	0.0899418
ARCN1	ENSG00000095139.13	s	118583809-118584014-s|1e1.1o2|2e2.1o1	-0.0771541	0.00154656	0.0206063	0.00298334	0.00612702	0.0579619	-0.0631695	0.000550413	0.0339749
AUTS2	ENSG00000158321.15	t	70785955-70786038-t|1e1.1o1|1e2.1o1	-0.0898112	0.00140773	0.0145159	0.00714235	0.0467862	0.0570782	0.00476117	-0.0362666	-0.0891294
DUT	ENSG00000128951.13	t	48334417-48334508-t|1e1.1o1|1e2.1o1	-0.0703788	0.00117238	-0.0284685	-0.0132556	-0.019365	-0.068807	0.058346	-0.0409249	0.0439461
SNX2	ENSG00000205302.6	s	122774996-122775211-s|1e1.1o1|1e2.1o1	-0.069424	0.001123	0.0179974	0.00541862	-0.0142488	0.0605425	-0.0778012	0.0417951	0.0356075
VAPB	ENSG00000124164.15	s	58389122-58389517-s|1e1.1o1|1e2.1o1	-0.0934108	0.00101437	-0.00181188	-0.0273293	0.0799751	-0.0405998	-0.0403376	-0.0326859	0.0285655
ERCC5	ENSG00000134899.18	s	102858275-102858418-s|1e1.1o1|1e2.1o1	-0.0848492	0.000322561	0.0276057	0.0299117	0.0259012	0.103569	-0.0264522	0.00847311	0.0152764
EXOC4	ENSG00000131558.14	t	133895599-133895736-t|1e1.2o2|1e2.1o1	-0.0847499	0.000293154	0.021634	0.00549432	0.0195383	0.0235479	0.0304914	-0.000748857	0.0663228
CNOT1	ENSG00000125107.17	s	58543327-58543903-s|1e1.1o1|1e2.1o1	-0.0804523	-0.000706958	0.0321438	0.0373298	0.0379936	0.0699322	0.0639075	-0.0288	-0.0571246
ZMIZ2	ENSG00000122515.14	t	44764419-44764486-t|1e1.1o1|1e2.1o1	-0.0765041	-0.000783723	-0.0262053	-0.00679	-0.00643581	-0.00169526	-0.0376482	0.0386544	0.0714053
MYH9	ENSG00000100345.20	t	36327461-36327488-t|1e1.1o1|1e2.1o1	-0.0573881	-0.000828273	0.0362124	0.0533992	0.0228449	0.0333079	0.128203	0.0599546	-0.00375071
TMEM260	ENSG00000070269.13	t	56625382-56625530-t|1e1.2o2|1e2.1o1	-0.0203351	-0.00095726	0.072811	-0.0329297	0.00328226	-0.0128166	0.00212357	-0.037005	0.00336914
TMEM63B	ENSG00000137216.18	t	44139467-44139609-t|1e1.1o1|1e2.1o1	-0.0414887	-0.00103144	0.0520984	0.0535345	0.00747384	0.0150733	0.0742757	-0.00983084	-0.0713832
ATP6AP1	ENSG00000071553.16	s	154432266-154432459-s|1e1.1o1|2e2.1o1	-0.0884313	-0.00163339	-0.0304093	-0.0210261	0.0138791	-0.0184258	-0.0226163	0.0528698	0.0621338
CBWD1	ENSG00000172785.18	t	163978-164039-t|1e1.1o3|1e2.1o1	-0.0717162	-0.00177459	0.0321698	0.0389042	0.0362073	0.0897718	-0.0226365	-0.0146425	-0.0787581
DCAF10	ENSG00000122741.15	t	37854780-37854982-t|1e1.1o1|1e2.1o1	-0.0174263	-0.0018189	0.0428054	0.0557301	-0.0519088	0.00924438	-0.151856	-0.066838	-0.0427584
MANBAL	ENSG00000101363.12	t	37316308-37317260-t|1e1.1o1|1e2.1o1	-0.0839154	-0.00212182	-0.0317868	-0.000681909	0.0245777	0.0251178	0.0397324	0.0367911	0.00184614
OPTN	ENSG00000123240.16	t	13132067-13132197-t|1e1.1o1|1e2.1o1	-0.0884764	-0.00239168	-0.0263891	-0.0248239	0.0133193	0.00314036	-0.0542202	-0.020177	0.0261946
DNAJC11	ENSG00000007923.15	s	6678394-6678467-s|1e1.1o1|1e2.1o1	-0.0727109	-0.00256167	0.0286369	0.0289122	0.00395173	0.0871093	-0.0121375	-0.0583672	-0.0963858
RASSF5	ENSG00000266094.7	t	206583120-206583695-t|1e1.1o1|1e2.1o1	-0.0249419	-0.00277194	0.0177166	0.106212	0.0270143	-0.0694327	-0.0372384	0.0390393	0.00456481
PHF2	ENSG00000197724.10	t	93653179-93653365-t|1e1.1o1|2e2.2o3	-0.0784923	-0.00281786	-0.0298545	-0.00930933	0.0416348	0.0603342	-0.0257709	-0.0544377	0.0133776
LONP2	ENSG00000102910.13	t	48347507-48347714-t|1e1.1o1|1e2.1o1	-0.086672	-0.00317381	-0.0280024	-0.00860605	0.0106573	0.0174818	-0.0774971	0.0450895	0.0291326
KCND3	ENSG00000171385.9	s	111780225-111780314-s|1e1.1o1|1e2.1o1	-0.0159762	-0.0032183	0.0507391	0.0273238	0.0355712	-0.0333186	-0.115997	0.0261255	-0.0136573
RASSF2	ENSG00000101265.15	t	4800972-4801062-t|1e1.1o1|1e2.1o1	-0.0816434	-0.00398004	0.00984605	-0.0125705	0.0962401	-0.0845775	0.0145163	-0.0165858	0.0570518
IMMT	ENSG00000132305.20	s	86166508-86166644-s|1e1.2o2|2e2.1o1	-0.0823011	-0.00453277	-0.0237797	-0.00227972	0.0144091	0.0120054	-0.0159674	0.0210288	-0.0377137
ARPC1B	ENSG00000130429.12	s	99385700-99385778-s|1e1.2o2|1e2.1o1	-0.0871553	-0.00478081	-0.031602	-0.0286795	0.0112874	-0.0181154	-0.028502	0.0551177	0.0525238
TLE4	ENSG00000106829.18	s	79706747-79706899-s|1e1.1o1|1e2.1o1	-0.0596413	-0.00490415	-0.00611654	0.0337171	-0.00128055	0.0341851	0.0454655	-0.0513283	-0.0757547
JAK1	ENSG00000162434.11	s	64879025-64879148-s|1e1.1o1|1e2.1o1	-0.0684959	-0.00539573	0.0411116	0.0428737	0.0197955	0.0524747	0.0280918	0.00392373	0.0815669
PALM	ENSG00000099864.17	t	731092-731245-t|1e1.1o1|1e2.1o1	-0.062077	-0.006144	-0.0202696	-0.0125991	-0.0138907	0.0133821	-0.107978	0.047357	0.0524847
NXF1	ENSG00000162231.13	t	62796460-62796567-t|1e1.1o1|1e2.1o1	-0.0815957	-0.00644799	-0.025251	-0.0168161	0.0132969	0.0134232	-0.0577508	-0.043582	-0.0545204
MBTPS1	ENSG00000140943.16	s	84101621-84102107-s|1e1.1o2|2e2.1o1	-0.0616793	-0.00645639	0.0456766	0.0402787	0.008097	0.0673358	0.0499214	-0.0298271	-0.0695215
NOC2L	ENSG00000188976.10	s	945518-945653-s|1e1.1o1|1e2.1o1	-0.079305	-0.00648749	-0.0252299	-0.000634895	0.0186881	-0.00683206	0.0466324	-0.0482555	-0.0372456
DRAM2	ENSG00000156171.14	s	111119877-111119959-s|1e1.1o1|1e2.1o1	-0.0760212	-0.00682691	-0.0230466	-0.0092504	0.0659347	-0.0690441	0.00942354	-0.0211724	0.0545802
MYH9	ENSG00000100345.20	s	36326568-36326661-s|1e1.1o1|1e2.1o1	-0.0635925	-0.00782327	-0.00671433	0.0375412	0.0242879	0.0207016	0.137613	0.017419	-0.0884673
ADH5	ENSG00000197894.10	t	99076704-99076923-t|1e1.1o1|1e2.1o1	-0.0754801	-0.00855528	-0.0154863	-0.0151815	0.0146967	-0.00114927	-0.0224114	-0.0251445	0.016636
RSRC1	ENSG00000174891.12	s	158298039-158298075-s|1e1.1o1|1e2.1o1	-0.0571299	-0.00903969	0.0561918	0.0693276	0.0323095	0.0785779	0.072772	-0.000513868	0.00799119
MARCH7	ENSG00000136536.14	t	159743061-159743253-t|1e1.1o1|1e2.1o1	-0.050228	-0.00967356	0.0642078	0.0716113	0.0274449	0.107839	0.0166588	0.0218895	-0.0413744
USP36	ENSG00000055483.19	t	78818667-78818943-t|1e1.1o1|1e2.1o1	-0.0388939	-0.0102909	0.0757249	0.0997603	0.0433565	0.0544052	0.0672818	0.0316952	-0.0227601
MSTO2P	ENSG00000203761.5	s	155748400-155748531-s|1e1.2o2|2e2.1o1	-0.0178345	-0.0105764	0.034847	-0.0270748	-0.0225036	-0.0027645	-0.0746147	-0.0267802	-0.0204942
ESD	ENSG00000139684.13	t	46784252-46784350-t|1e1.1o1|1e2.1o1	-0.0800159	-0.0111356	-0.0286034	-0.0468169	0.00491806	0.00380265	0.0408493	-0.0222952	0.0789189
SLC2A1	ENSG00000117394.19	t	42925375-42927241-t|1e1.1o1|2e2.2o3	-0.0671726	-0.0114873	0.0101695	-0.0270457	0.063345	0.000141252	0.0317162	-0.0357098	0.084156
ACTN2	ENSG00000077522.12	s	236731233-236731314-s|1e1.1o1|1e2.1o1	-0.016497	-0.0116075	0.0365508	-0.0180677	0.00727742	-0.0694023	0.0217038	-0.0620968	0.0734715
MAST3	ENSG00000099308.10	t	18122673-18122751-t|1e1.1o1|1e2.1o1	-0.023154	-0.0117533	0.00152369	0.0700073	-0.0161829	-0.0698964	-0.0196994	0.015656	0.0544525
ACTN1	ENSG00000072110.13	t	68880810-68881122-t|1e1.1o1|2e2.1o1	-0.0348423	-0.0118247	0.0268204	0.00212355	-0.0235933	0.0280066	0.144671	0.0139729	0.0244345
USP54	ENSG00000166348.18	s	73523583-73523750-s|1e1.1o1|1e2.1o1	-0.011641	-0.0121654	-0.0679535	-0.0915323	-0.0573617	-0.0306699	-0.0402943	-0.0538664	-0.0561641
ATP1B1	ENSG00000143153.12	t	169111370-169111498-t|1e1.1o1|1e2.1o1	-0.0643546	-0.0126949	-0.0276428	-0.0137406	0.0477978	0.0247686	0.0514836	0.0466542	-0.0441217
SETD9	ENSG00000155542.11	s	56909593-56909743-s|1e1.1o1|1e2.1o1	-0.0239137	-0.0129511	-0.0301109	-0.0155847	-0.14754	0.0262943	0.00203889	0.0112003	-0.0255943
PIK3R1	ENSG00000145675.14	t	68273390-68273681-t|1e1.2o2|1e2.1o1	-0.0467712	-0.0131748	0.0550524	0.0613819	0.00737194	0.092933	-0.0344836	0.0120372	0.0383902
DCTN4	ENSG00000132912.12	t	150753479-150753657-t|1e1.1o1|1e2.1o1	-0.0383145	-0.0132365	0.0712602	0.0828104	-0.00142166	0.101269	0.0185199	0.03335	0.0481033
TRAPPC9	ENSG00000167632.14	t	140300469-140300614-t|1e1.1o1|1e2.1o1	-0.0379092	-0.0133839	0.0754304	0.0965266	0.054867	0.0688755	0.0387226	0.0378972	0.00667734
SCAF8	ENSG00000213079.9	s	154822162-154822409-s|1e1.1o1|2e2.1o1	-0.0396062	-0.0135862	0.0770615	0.104797	0.0421783	0.0732626	0.0733853	0.0322249	0.00133001
SORBS1	ENSG00000095637.21	t	95441126-95441180-t|1e1.1o2|1e2.1o1	-0.0514427	-0.0136481	0.0469892	0.014149	0.052895	0.0631957	0.046126	0.0577811	0.0322455
BPTF	ENSG00000171634.16	t	67940439-67940545-t|1e1.1o1|1e2.1o1	-0.0390006	-0.0136789	0.0755441	0.0883677	0.0187383	0.0849298	0.0836212	0.0245988	0.024333
IKBKB	ENSG00000104365.13	s	42308901-42309025-s|1e1.1o1|1e2.2o2	-0.0444362	-0.0137184	0.0541363	0.0473107	-0.00535266	0.104107	0.0861948	-0.0470406	-0.0716404
FLNC	ENSG00000128591.15	t	128850384-128850483-t|1e1.1o1|1e2.1o1	-0.0235439	-0.0143431	0.0337275	-0.0324197	-0.158266	0.0465405	0.0171246	0.0131943	-0.0192573
RPL37A	ENSG00000197756.9	s	216499270-216499398-s|1e1.1o1|1e2.1o1	0.00797959	-0.0145911	0.0993351	0.0738385	0.00818817	-0.0171783	0.0222209	0.0310431	0.00600137
RPL37A	ENSG00000197756.9	t	216499949-216500031-t|1e1.1o1|1e2.1o1	0.00797959	-0.0145911	0.0993351	0.0738385	0.00818817	-0.0171783	0.0222209	0.0310431	0.00600137
ANP32B	ENSG00000136938.8	t	97994631-97994780-t|1e1.1o1|1e2.1o1	-0.026249	-0.0148198	0.0584841	0.0677265	0.122611	-0.0601426	-0.0443784	-0.00429813	-0.0497399
KIAA1109	ENSG00000138688.15	t	122316732-122316862-t|1e1.1o1|1e2.1o1	-0.0314285	-0.0150204	0.0672115	0.0748034	0.000898096	0.155365	-0.0167517	0.0120141	-0.0298983
KIAA1109	ENSG00000138688.15	s	122315462-122315688-s|1e1.1o1|1e2.1o1	-0.0305096	-0.015319	0.0676503	0.0750034	0.0017777	0.15432	-0.0147432	0.0107922	-0.0290273
ZC3H14	ENSG00000100722.18	t	88563522-88563693-t|1e1.1o1|1e2.1o1	-0.0380775	-0.0154015	0.0754467	0.0899765	0.0321334	0.0773087	0.0765605	0.0111146	0.00293773
PKP4	ENSG00000144283.21	s	158577271-158577383-s|1e1.1o1|1e2.1o1	-0.03237	-0.0156467	0.0621958	0.0582577	0.109827	-0.046879	0.0213697	0.0245405	0.0325793
ABLIM1	ENSG00000099204.18	s	114601827-114601961-s|1e1.1o1|1e2.1o2	-0.0220909	-0.0172151	0.0934206	0.122008	0.0336666	0.0906401	0.0535846	0.0518141	0.0273644
N6AMT1	ENSG00000156239.11	s	28882160-28882250-s|1e1.1o1|1e2.1o1	-0.0238315	-0.0180589	0.00980148	0.041155	-0.140583	0.0439513	-0.0297934	0.0387333	-0.0249545
FEZ1	ENSG00000149557.12	t	125463250-125463570-t|1e1.1o1|1e2.1o1	-0.013252	-0.0196663	0.0748637	0.0740737	0.133513	-0.0756432	0.0263918	0.00998225	-0.00964585
SLC6A8	ENSG00000130821.15	s	153691118-153691553-s|1e1.2o2|2e2.1o1	-0.0727538	-0.0196902	-0.0192787	-0.0192583	0.0177053	0.0474555	-0.0246706	-0.0232883	0.0301729
CAMK2D	ENSG00000145349.16	s	113759115-113759414-s|1e1.1o1|1e2.1o1	0.0069695	-0.0218478	0.097003	0.0762315	-0.020625	0.0200549	0.00753391	-0.0410731	0.0395573
PPP4R1	ENSG00000154845.15	t	9593768-9593874-t|1e1.1o3|1e2.1o1	-0.047382	-0.0219916	0.0110298	0.0113518	-0.0486268	0.0207414	0.0415399	-0.0522822	0.0733354
SDHA	ENSG00000073578.16	t	250992-251103-t|1e1.1o1|1e2.1o1	-0.0799272	-0.0220217	-0.0443608	0.00834448	0.0431489	0.0436904	-0.0424323	0.00661307	-0.00331961
AGAP2	ENSG00000135439.11	t	57727937-57728085-t|1e1.1o1|1e2.1o1	-0.0174082	-0.0221606	-0.0369711	-0.0522677	0.0017502	-0.0443733	0.0253266	-0.0990696	0.0898277
USP28	ENSG00000048028.11	t	113804868-113805046-t|1e1.1o1|1e2.1o1	-0.0268315	-0.0225705	0.0199273	0.0525879	-0.0543482	-0.0525669	0.0113557	-0.0997973	0.0506884
BOD1	ENSG00000145919.10	t	173613131-173613255-t|1e1.1o1|1e2.1o1	-0.0704562	-0.0241832	-0.0304606	0.0220697	0.00943039	0.00324114	0.0345695	-0.0129297	0.0622677
FLNC	ENSG00000128591.15	s	128849331-128849578-s|1e1.1o1|1e2.1o1	-0.0238536	-0.0248081	0.000917961	-0.00666709	-0.186243	0.0756068	0.0253762	0.0143722	-0.0282918
AGAP2	ENSG00000135439.11	s	57729639-57729767-s|1e1.1o1|1e2.1o1	-0.0154688	-0.0270269	-0.0370271	-0.0702887	0.00826747	-0.0434494	0.0235958	-0.0962231	0.0748264
HNMT	ENSG00000150540.13	t	137970165-137970217-t|1e1.1o1|1e2.1o1	-0.0310669	-0.0274442	-0.0229325	0.0449652	-0.0129532	0.0674011	0.00401831	-0.0613139	0.0724226
VPS41	ENSG00000006715.15	t	38830254-38830328-t|1e1.1o1|1e2.1o1	-0.0368853	-0.0275662	0.0350164	0.0897474	-0.00127066	0.0996943	0.00788546	0.0121674	0.0380172
SRGAP2B	ENSG00000196369.10	s	145092835-145093443-s|1e1.1o1|1e2.1o1	-0.0100816	-0.0276845	0.0436904	0.00243344	0.0088842	-0.00648553	0.111538	-0.0536924	0.0103813
EIF2S1	ENSG00000134001.12	t	67364008-67365008-t|1e1.1o1|1e2.1o1	-0.0583072	-0.0281996	-0.0273492	0.029248	0.00863659	0.0319876	0.0321539	-0.0472478	-0.0871978
TMEM263	ENSG00000151135.9	s	106955719-106956065-s|1e1.2o2|1e2.2o2	-0.0351605	-0.0283228	0.0303024	0.0849997	-0.0940423	-0.0664747	-0.0383122	0.0307213	-0.0212045
MRPS27	ENSG00000113048.16	s	72227763-72229553-s|1e1.1o1|1e2.1o1	-0.0654124	-0.0283937	-0.0379539	0.0105809	0.0564487	-0.0794871	0.0282853	-0.0472982	0.0319859
ELF2	ENSG00000109381.19	t	139073454-139073719-t|1e1.1o1|1e2.1o1	-0.0228885	-0.0285665	-0.0192137	-0.00465175	-0.0639602	0.0123823	-0.0557495	-0.0857993	0.00799696
RNASET2	ENSG00000026297.15	s	166934039-166935092-s|1e1.1o1|1e2.2o2	-0.0236514	-0.0293709	0.0178092	-0.0748374	0.0962133	0.0102908	0.00228935	0.0119122	0.0525497
DYRK4	ENSG00000010219.13	s	4604897-4605086-s|1e1.1o1|1e2.2o3	-0.00275464	-0.0300149	-0.0342975	-0.0701625	-0.0834169	-0.0779635	0.0785858	-0.0317009	0.0245608
ADGRB2	ENSG00000121753.12	t	31732972-31733143-t|1e1.1o1|1e2.1o1	-0.014588	-0.0310365	-0.0331559	-0.068084	-0.0474229	-0.067302	0.0147728	-0.00555268	-0.0230653
RBL2	ENSG00000103479.15	t	53454656-53454842-t|1e1.1o1|1e2.1o1	-0.0195152	-0.0320632	0.0440753	0.0919863	-0.041998	0.119997	0.00928683	-0.0103245	0.0607414
RBL2	ENSG00000103479.15	s	53453705-53453769-s|1e1.1o1|1e2.1o1	-0.0192775	-0.0321762	0.043566	0.092319	-0.0424012	0.120423	0.0092394	-0.0111539	0.0616753
CDC34	ENSG00000099804.8	s	536243-536715-s|1e1.4o4|2e2.2o2	-0.0668924	-0.0325203	-0.0574804	0.018462	-0.00307584	-0.0145996	0.0434379	-0.0604293	-0.0509174
RPL29	ENSG00000162244.10	s	51994935-51995106-s|1e1.1o1|1e2.1o1	-0.0350345	-0.0340785	0.00102312	0.0699427	0.028935	0.0204583	0.0563129	0.00623434	-0.0099872
MYO19	ENSG00000278259.4	t	36501069-36501768-t|1e1.1o2|1e2.1o1	-0.025231	-0.0350025	0.0116575	-0.0055065	-0.0640386	0.0195518	-0.0144573	0.090336	-0.0106396
IKBKAP	ENSG00000070061.14	s	108877995-108878149-s|1e1.1o1|1e2.1o1	-0.0495478	-0.0354875	-0.0635034	0.0413628	8.70241e-05	0.0171431	-0.110586	0.0638401	0.0180035
SMG6	ENSG00000070366.13	t	2298906-2300664-t|1e1.1o1|1e2.1o1	-0.0264633	-0.0359016	0.0501345	0.0114786	-0.0313609	-0.0782191	0.0134428	0.000736727	0.0369123
MAP3K4	ENSG00000085511.19	t	161101033-161101992-t|1e1.1o1|1e2.1o1	-0.020673	-0.0365192	-0.00388253	-0.00918313	0.0036277	0.0205473	0.0229692	0.106246	-0.070235
ATP6V0A1	ENSG00000033627.15	s	42501197-42501304-s|1e1.1o1|1e2.2o2	-0.0389244	-0.0372896	-0.0207464	-0.0225361	0.104744	0.00105095	-0.0557041	-0.00939599	-0.0291688
MARS	ENSG00000166986.13	s	57500114-57500522-s|1e1.2o2|2e2.2o2	-0.0617475	-0.0374611	-0.0609171	0.0356847	0.0423767	0.0503846	-0.0733385	0.0219642	0.00416384
OS9	ENSG00000135506.15	t	57716693-57716744-t|1e1.1o1|2e2.1o1	-0.027641	-0.0377837	0.00607522	0.0181801	0.0652357	-0.0306359	0.0311228	0.0240462	-0.0290303
ADGRB3	ENSG00000135298.13	s	68635367-68636000-s|1e1.1o1|1e2.1o2	-0.0183527	-0.0387044	0.0640024	-0.00993923	-0.0011913	-0.0104216	-0.112109	-0.0191811	-0.0399646
LAIR1	ENSG00000167613.15	t	54359843-54360072-t|1e1.1o4|1e2.1o2	-0.00843354	-0.039135	0.0039012	-0.0195738	-0.0200308	0.0303298	0.081947	-0.125391	-0.0152921
SNX4	ENSG00000114520.10	s	125451305-125451419-s|1e1.1o1|1e2.1o1	-0.0601251	-0.0393638	-0.0574906	0.0382988	0.007555	0.00682126	0.0416721	-0.0568499	-0.0748127
KREMEN1	ENSG00000183762.12	s	29120181-29120236-s|1e1.1o1|2e2.1o1	0.0408999	-0.0394666	0.0195374	0.0148596	0.0459256	0.0413438	0.0195585	-0.0660947	-0.0171861
DOPEY1	ENSG00000083097.14	s	83124705-83124819-s|1e1.1o1|1e2.1o1	-0.0235547	-0.0400746	0.0488923	-0.0198014	-0.0773519	-0.0665422	0.0177845	-0.033319	-0.066149
PARP9	ENSG00000138496.16	t	122555286-122556121-t|1e1.1o1|1e2.1o1	-0.0253417	-0.0405861	0.0130139	0.0232871	-0.0655385	0.00964268	-0.00502205	-0.00736715	-0.00696885
DLG3	ENSG00000082458.11	t	70497165-70497221-t|1e1.1o1|1e2.1o1	-0.0231921	-0.0414894	0.0179187	0.00599786	-0.0507921	-0.0499668	0.0291795	0.0831844	-0.104944
MR1	ENSG00000153029.14	t	181053573-181053677-t|1e1.1o2|1e2.1o1	-0.029065	-0.0418388	0.0336252	0.0375561	-0.085565	-0.0940116	-0.0312518	0.101553	-0.109715
FOXK2	ENSG00000141568.20	t	82586494-na-t|1e1.2o2|1e2.1o1	0.0146472	-0.0431103	0.0281979	-0.00429872	0.0114025	-0.0285452	-0.0333936	0.0606807	0.0376553
BROX	ENSG00000162819.11	s	222712553-222712942-s|1e1.1o1|1e2.1o1	-0.0254814	-0.043491	0.0316699	0.0288971	-0.0629744	-0.0757766	-0.0224858	0.00913452	-0.0862375
IFT88	ENSG00000032742.17	s	20567069-20567256-s|1e1.1o1|1e2.1o1	-0.0276359	-0.0435687	0.0333925	0.0292705	-0.0443163	-0.0520427	0.0179115	-0.0298715	0.05316
DYX1C1	ENSG00000256061.7	t	55430308-55430779-t|1e1.1o1|1e2.1o1	-0.0262921	-0.0438335	0.018879	0.0113618	-0.0478508	-0.0411983	0.0235757	0.0203803	0.0108938
TALDO1	ENSG00000177156.10	t	755744-756284-t|1e1.1o1|1e2.1o1	-0.0349161	-0.0441614	-0.070152	0.039059	0.00387996	0.00225067	0.116772	0.0344614	-0.00975997
MICU3	ENSG00000155970.11	s	17064084-17064237-s|1e1.1o1|1e2.1o1	-0.0213691	-0.0453861	0.0297967	-0.00794499	-0.0389349	-0.0590206	0.00214062	0.00492304	-0.0311994
LRRC7	ENSG00000033122.18	s	69838227-69838283-s|1e1.1o1|1e2.1o1	-0.0270514	-0.0454901	0.0246139	0.0376548	-0.0130257	-0.061033	-0.0121193	0.011115	-0.0383984
ZCCHC6	ENSG00000083223.17	s	86328340-86328492-s|1e1.1o1|1e2.1o1	-0.0267887	-0.0457955	0.0711851	-0.0491719	-0.0733776	-0.0415188	0.0238018	0.000168593	-0.00281246
TCERG1	ENSG00000113649.11	s	146507028-146507348-s|1e1.2o2|1e2.1o1	-0.0180889	-0.0462697	-0.00329885	0.0680705	0.0191031	0.0428723	0.0452418	-0.0108891	0.0302192
OCRL	ENSG00000122126.15	s	129576317-129576552-s|1e1.1o1|1e2.1o1	-0.0308389	-0.046297	0.0459024	0.0144584	-0.102929	-0.0886297	-0.0167589	0.107442	-0.0576574
CTTN	ENSG00000085733.15	s	70409831-70409960-s|1e1.1o1|1e2.1o2	-0.0441721	-0.0464323	-0.0637514	0.0340888	0.000199677	0.0319087	-0.0364884	-0.02503	0.0186274
NEDD8-MDP1	ENSG00000255526.6	s	24232250-24232352-s|1e1.1o1|1e2.1o1	0.0221086	-0.046623	0.0321533	-0.123379	0.0332358	0.054411	0.0302765	0.0358753	-0.0202884
ANKRD36C	ENSG00000174501.14	t	95904761-95904833-t|1e1.1o1|1e2.1o1	0.0238671	-0.0468238	0.0272704	0.0183113	-0.000858388	0.0375122	-0.0383088	-0.020627	-0.0522836
EAF2	ENSG00000145088.8	t	121844453-121844547-t|1e1.1o1|1e2.1o1	-0.0238185	-0.0468555	0.00705324	-0.0351643	-0.0400507	-0.0897992	-0.013733	0.00241214	-0.0620878
DRAM2	ENSG00000156171.14	t	111118560-111118897-t|1e1.1o1|1e2.1o1	-0.061105	-0.0472611	-0.0781962	0.0370408	0.0376081	-0.0723053	0.0073725	-0.0272849	0.0535539
PTPRO	ENSG00000151490.13	t	15565349-15565628-t|1e1.1o1|1e2.1o1	-0.0221129	-0.0474422	0.0282665	-0.00279323	-0.0688918	0.0665156	0.00302734	0.0425992	-0.0443581
IGFN1	ENSG00000163395.16	s	201210073-201210270-s|1e1.1o1|2e2.1o1	0.036367	-0.0478836	0.0357558	0.0352375	-0.0342323	0.0141341	0.0330549	-0.0365554	-0.120974
CTNNA1	ENSG00000044115.20	s	138931901-138932712-s|1e1.1o1|1e2.1o1	-0.0168148	-0.047995	0.0235315	0.0294239	0.0796889	-0.0406293	-0.0201017	-0.0248124	0.0425162
IGFN1	ENSG00000163395.16	t	201210883-201210990-t|1e1.1o2|2e2.1o2	0.0128451	-0.0481442	0.0352815	0.00401858	-0.00169237	-0.029839	0.0142048	-0.0790488	0.0330753
DDX6	ENSG00000110367.11	t	118747766-118752097-t|1e1.1o2|2e2.1o2	-0.0357732	-0.0482112	-0.03188	0.0877744	-0.0119749	0.0479661	0.00826188	-0.0152063	0.0582019
PTPRO	ENSG00000151490.13	s	15557455-15557523-s|1e1.1o1|1e2.2o2	-0.0216526	-0.0494575	0.0286263	-0.00188758	-0.0656007	0.0635765	-0.00440929	0.0434776	-0.0511287
ATL1	ENSG00000198513.11	s	50628166-50628462-s|1e1.1o1|1e2.1o1	-0.0200602	-0.0500436	0.0112894	-0.0612345	-0.0984008	-0.115921	-0.00902591	-0.0731725	-0.0399849
ITGB1	ENSG00000150093.18	s	32908368-32908534-s|1e1.1o1|1e2.1o1	0.0122276	-0.0504093	0.0220409	0.0295664	0.113965	-0.0612467	0.018097	0.0270913	-0.0289823
FBN1	ENSG00000166147.13	t	48427567-48427773-t|1e1.1o2|1e2.1o1	-0.0171236	-0.0505127	0.0264599	0.0121557	-0.00806286	-0.0343751	0.00203452	0.151651	0.120506
GK	ENSG00000198814.12	t	30700414-30700449-t|1e1.2o2|1e2.1o1	0.0147613	-0.0522323	0.0272693	0.0074035	-0.027738	-0.0374438	-0.0457925	0.116311	0.134957
FBN1	ENSG00000166147.13	s	48427944-48428471-s|1e1.1o1|1e2.1o1	-0.0164929	-0.0527128	0.0293737	0.00567657	-0.0304533	-0.0225741	0.00376465	0.150459	0.12715
AGAP4	ENSG00000188234.13	t	45841526-45841687-t|1e1.2o2|1e2.1o2	-0.0205581	-0.0529012	0.029318	-0.0123429	0.0270343	0.011526	0.00039892	0.0114464	-0.00883258
MYSM1	ENSG00000162601.9	t	58667847-58667921-t|1e1.1o1|1e2.1o1	-0.0254155	-0.0530232	0.0415339	0.000922262	-0.0341984	-0.0211645	-0.00971252	0.0418142	-0.0437682
REPS2	ENSG00000169891.17	s	17069940-17069993-s|1e1.1o1|1e2.1o1	-0.0295589	-0.0530293	0.0537727	0.0014467	-0.0534292	-0.0360965	0.00259328	-0.0460669	-0.022521
ZNF236	ENSG00000130856.15	s	na-76967366-s|1e1.1o1|1e2.1o1	0.00511739	-0.0534269	0.0293745	0.0179086	0.000295344	0.0301932	0.0787052	0.00817603	-0.00100721
LRRC27	ENSG00000148814.17	s	na-132364440-s|1e1.1o1|1e2.1o1	0.026695	-0.0535235	0.0381562	-0.00975467	-0.0182665	-0.0349637	0.0459464	-0.0982376	-0.00967726
ERC2	ENSG00000187672.12	t	55950425-55950560-t|1e1.1o1|1e2.1o1	-0.0271211	-0.0537808	0.0424316	0.0302423	-0.0312733	-0.0287919	-0.0795381	-0.0744677	0.022041
BANP	ENSG00000172530.20	s	88053682-88053858-s|1e1.1o1|2e2.1o1	0.0087952	-0.0539104	0.0274696	0.00945153	-0.00667762	-0.0150796	0.106243	-0.0370146	0.0171717
RP11-206L10.2	ENSG00000228327.3	t	733307-733364-t|1e1.1o1|1e2.1o1	-0.0194256	-0.0542613	0.0335334	-0.00746854	0.00585472	-0.0402854	0.0366125	-0.0306043	0.0765027
PDLIM5	ENSG00000163110.14	t	94657427-94657547-t|1e1.1o1|1e2.1o1	-0.0360931	-0.054464	-0.0781214	0.0610027	-0.0129753	-0.0238422	0.026298	-0.0297573	0.0538576
PDLIM5	ENSG00000163110.14	s	94654460-94654640-s|1e1.1o1|1e2.1o1	-0.0360878	-0.0544979	-0.0767843	0.0633635	-0.0105244	-0.0272128	0.0257166	-0.0288549	0.0527416
CNTNAP3	ENSG00000106714.17	s	39165933-39166076-s|1e1.1o1|1e2.1o3	-0.0139916	-0.0549912	0.0277746	0.00626396	0.0196184	0.0108968	0.0484367	0.00738218	0.0293038
PCYT1B	ENSG00000102230.13	t	24618985-24619084-t|1e1.1o1|1e2.1o1	-0.0219195	-0.0551105	0.0344751	-0.000848363	-0.016368	-0.0270472	-0.00311852	-0.0321049	-0.0505691
CCDC88A	ENSG00000115355.15	s	55315928-55316114-s|1e1.1o1|1e2.1o1	-0.0130457	-0.0555014	-0.0223068	0.07602	0.00717463	0.0652939	0.00204903	0.0145145	0.0217292
ANKMY2	ENSG00000106524.8	t	16602380-16602509-t|1e1.1o1|1e2.2o2	-0.0289861	-0.0557281	-0.05716	0.0994833	0.0085759	0.0798109	-0.0501269	0.0142352	-0.024515
NCOR2	ENSG00000196498.13	s	124358080-na-s|1e1.1o1|1e2.1o1	-0.0174176	-0.0559057	0.0336572	-0.00503206	0.0021711	-0.00999355	2.17125e-05	0.0054539	0.0405571
PGAP1	ENSG00000197121.14	s	196870941-196870979-s|1e1.1o1|1e2.1o1	-0.0129857	-0.0563227	0.0385056	-0.00308877	0.0471686	0.0300642	0.0648963	-0.0807928	-0.0320448
LILRB4	ENSG00000186818.12	t	54663754-54664038-t|1e1.1o1|2e2.1o1	-0.022235	-0.0563651	0.0325455	-0.0170379	-0.113236	0.03841	-0.0460021	0.112532	-0.0794342
EIF4G3	ENSG00000075151.20	t	20997601-20997633-t|1e1.1o1|1e2.1o1	-0.0175507	-0.0565975	0.0337967	0.020077	0.0110186	0.0151739	-0.0672699	-0.0216701	-0.00847101
IGFN1	ENSG00000163395.16	t	201211027-201211098-t|1e1.1o1|1e2.2o2	0.0292943	-0.0571224	0.036951	0.0238197	0.00909897	0.05669	-0.0838799	-0.0879623	-0.011123
NPIPA8	ENSG00000214940.8	s	18334711-18334967-s|1e1.1o2|1e2.1o1	-0.0164695	-0.0571621	0.0200372	-0.00978273	0.056815	0.0314057	0.0569015	-0.121107	0.0833178
KREMEN1	ENSG00000183762.12	t	29120407-na-t|1e1.2o2|1e2.2o2	0.0215862	-0.0575527	0.0382811	-0.0071059	-0.0231428	-0.00054332	0.0219409	-0.0610841	-0.0911283
EIF3L	ENSG00000100129.17	t	37888426-37889407-t|1e1.1o2|1e2.1o1	-0.0112452	-0.0576075	-0.0360861	0.0354734	-0.0227225	0.0283983	0.00243001	-0.0228078	0.0398861
CNTNAP3	ENSG00000106714.17	t	39140519-39140638-t|1e1.1o1|1e2.1o1	-0.023633	-0.057656	0.0298601	-0.0110036	0.011103	-0.0147587	0.0367222	0.0252203	0.0285766
TNRC6A	ENSG00000090905.18	s	24789232-24791817-s|1e1.2o2|1e2.1o1	-0.0258883	-0.0577251	0.031609	-0.0105415	-0.0717477	-0.0181006	-0.002242	0.0561113	-0.0814633
MS4A7	ENSG00000166927.12	t	60386500-60386774-t|1e1.1o2|1e2.1o1	-0.0127114	-0.0580656	0.0270324	-0.00581793	0.0483533	0.0518126	-0.0158796	0.0292615	0.0835049
PDGFC	ENSG00000145431.10	t	156850221-156850416-t|1e1.1o1|1e2.1o1	-0.0161641	-0.0581112	0.0312383	-0.00451607	0.0140158	-0.00523352	0.0718098	-0.0228273	-0.0379807
BRSK2	ENSG00000174672.15	t	1459192-1459447-t|1e1.1o1|1e2.2o2	-0.0206439	-0.0587647	0.0273329	-0.0292541	-0.0819779	-0.0295116	-0.020441	-0.00684733	-0.0242442
ATR	ENSG00000175054.14	t	142449235-142449602-t|1e1.1o3|1e2.1o1	-0.0197313	-0.0591171	0.0115102	-0.0679396	-0.0696542	-0.0861635	-0.0806448	-0.0118176	0.00734222
PPP1R2	ENSG00000184203.7	t	195524819-195524896-t|1e1.1o2|1e2.2o2	-0.0319059	-0.0592038	-0.0750303	0.0477379	0.00150786	0.0225236	0.00569295	0.0131559	0.0416298
NBPF8	ENSG00000270231.3	t	120441278-120441489-t|1e1.3o3|1e2.1o1	-0.0142653	-0.0594863	0.0459894	-0.00702292	0.0321459	0.0558429	-0.115265	-0.017721	-0.0152662
RALY	ENSG00000125970.11	t	34075874-34076229-t|1e1.1o1|1e2.1o1	-0.0187395	-0.0599466	0.0193153	-0.0283615	0.00241872	0.0139616	-0.00633837	0.00401244	-0.00511497
KIAA1217	ENSG00000120549.17	t	24494974-24495196-t|1e1.1o1|1e2.1o1	-0.0282574	-0.0600455	0.0466979	0.0100162	-0.113501	-0.0742449	-0.018029	0.0550364	-0.0589051
NRCAM	ENSG00000091129.19	s	108159463-108159541-s|1e1.2o2|1e2.1o1	-0.013954	-0.0600772	-0.047644	0.0358114	-0.0291183	0.0437023	0.0348324	-0.0284439	0.0417944
MAP4K4	ENSG00000071054.16	s	101860825-101862240-s|1e1.1o2|1e2.1o1	-0.0222884	-0.0601472	0.0314497	-0.00646216	0.0158522	-0.0391027	-0.0105143	0.0476042	0.00623294
ZNF529	ENSG00000186020.12	s	36554670-36554796-s|1e1.1o1|1e2.1o1	-0.0181275	-0.0602608	0.0408351	-0.0096376	-0.0217879	-0.0377493	0.0738013	-0.0923684	0.0204267
RP11-141C7.2	ENSG00000283426.1	t	195711434-na-t|1e1.1o1|1e2.1o1	-0.018358	-0.0603207	0.0304249	-0.00380732	0.0236518	0.0175095	0.0287758	0.0276862	0.0107807
BAG1	ENSG00000107262.17	t	33258919-33259033-t|1e1.1o1|1e2.1o1	-0.0402311	-0.0603801	-0.092064	0.0657257	0.017892	0.0425858	-0.0661041	0.0161321	-0.0048868
SOX6	ENSG00000110693.16	s	16097609-16097688-s|1e1.1o1|1e2.1o1	-0.00429359	-0.0608894	0.0356875	-0.00857794	0.0419663	0.00171107	0.0052048	-0.108316	0.0492731
PPFIA4	ENSG00000143847.15	s	203060970-203061032-s|1e1.2o2|1e2.2o2	-0.0297374	-0.0611151	0.0352876	-0.0165777	-0.112445	-0.0528724	-0.0071347	-0.0317326	-0.0617249
ANGEL2	ENSG00000174606.13	s	213005033-213005454-s|1e1.2o2|1e2.2o2	-0.0168025	-0.0615244	0.0393405	-0.0119387	0.0354615	0.0324129	-0.0991716	-0.0900839	0.0302055
TET3	ENSG00000187605.15	t	74003110-74003166-t|1e1.1o1|1e2.1o1	-0.0166461	-0.0617294	0.0409873	-0.000265216	-0.00729749	0.0108026	-0.0969215	0.0723284	-0.0457698
BEST3	ENSG00000127325.18	s	69677180-69677257-s|1e1.1o1|1e2.1o1	-0.0223934	-0.0621511	0.0388618	-0.0144338	-0.0223284	-0.00249816	0.0253776	0.0254933	-0.00104174
LRP12	ENSG00000147650.11	s	104588819-104589024-s|1e1.1o1|1e2.1o1	-0.0254844	-0.062665	0.0482709	0.0211607	-0.0241699	-0.0250328	-0.103435	-0.0320871	-0.031981
RYR3	ENSG00000198838.13	t	33818578-33818684-t|1e1.1o1|1e2.2o2	-0.0276247	-0.0627633	0.0414417	0.0103843	-0.0339355	-0.0435554	-0.00650321	0.0437193	-0.0182514
RP11-464F9.1	ENSG00000242288.9	s	73697095-73697163-s|1e1.1o1|1e2.1o1	-0.0153421	-0.0631261	0.0429235	-0.00493268	0.0459086	0.0305945	-0.119635	-0.0635196	0.0434541
RGN	ENSG00000130988.12	t	47091678-47091809-t|1e1.1o2|1e2.1o1	-0.0234813	-0.0632279	0.0362646	-0.0334609	-0.128382	-0.0741195	-0.0526478	0.0748974	-0.0832402
GULP1	ENSG00000144366.15	t	188584265-188584403-t|1e1.1o1|1e2.1o1	-0.0299243	-0.063408	0.0438751	0.00445571	-0.0562557	-0.0578426	9.35755e-05	0.0300324	0.0262322
MKI67	ENSG00000148773.13	t	128113427-128113602-t|1e1.1o1|1e2.2o2	-0.0159619	-0.06355	0.0359226	-0.0083987	0.0426984	0.024413	0.0667574	-0.099546	0.0272232
NBPF8	ENSG00000270231.3	s	120436353-120436697-s|2e2.1o1|2e3.1o1	-0.0215611	-0.0643116	0.0359595	-0.000374049	0.0177542	0.00481872	-0.0168098	0.105704	0.0054635
BEST3	ENSG00000127325.18	t	69672885-69672965-t|1e1.2o2|1e2.1o1	-0.0228659	-0.0643764	0.0410617	-0.014524	-0.0297956	-0.00887308	0.0242295	0.0209612	-0.00878548
AK3	ENSG00000147853.16	t	na-4713935-t|1e1.1o1|1e2.1o1	-0.00524514	-0.0644236	0.0400457	0.00495606	0.00577789	0.0331455	0.0714805	-0.070757	-0.0161412
TIMM21	ENSG00000075336.11	s	74155306-74155493-s|1e1.1o1|1e2.1o1	-0.0182982	-0.0647531	-0.0958817	0.0789901	-0.0153056	-0.019742	0.0179084	-0.0152188	0.0167236
EIF4G3	ENSG00000075151.20	s	21001199-21001324-s|1e1.1o1|1e2.1o1	-0.0251102	-0.065107	0.0458638	-0.00633028	-0.0415779	-0.0660631	-0.0167168	-0.0122677	0.0271027
HECW2	ENSG00000138411.10	t	196343657-196343764-t|1e1.1o1|1e2.1o1	-0.0118552	-0.0653545	0.0438458	-0.00949008	0.0123767	-0.00861377	-0.100281	-0.0754818	0.097439
KIAA1217	ENSG00000120549.17	s	24473228-24474060-s|1e1.1o1|1e2.2o2	-0.0270002	-0.0654971	0.046691	-0.00156217	-0.0921013	-0.0740585	-0.0125061	0.0603354	-0.0455764
GULP1	ENSG00000144366.15	s	188570028-188570120-s|1e1.1o1|1e2.1o1	-0.0290803	-0.065548	0.0450386	-0.000235482	-0.0569462	-0.0553306	-0.0047786	0.0508963	0.0170047
ZNF83	ENSG00000167766.18	s	52653318-na-s|1e1.1o1|1e2.1o1	-0.00884368	-0.0656734	0.0389023	0.0014956	0.0569578	0.0683528	-0.0839622	-0.0625435	-0.0041765
UBE2E1	ENSG00000170142.11	s	23887567-23887789-s|1e1.1o1|1e2.1o1	-0.0310318	-0.0657005	-0.081119	0.0737707	0.00350112	-0.0119406	0.0371558	-0.0219047	0.00721235
TBC1D9B	ENSG00000197226.12	t	179865254-179865360-t|1e1.1o1|2e2.1o2	-0.0384899	-0.0659633	-0.0858501	0.0442001	-0.0220085	0.0214724	-0.0400115	0.041762	0.0824329
ZNF236	ENSG00000130856.15	t	76967564-76967566-t|1e1.1o1|1e2.1o1	-0.00256494	-0.0660049	0.0411197	0.00865644	-0.0172572	-0.0374418	0.0551586	0.0170906	-0.0407907
PSMD4	ENSG00000159352.15	t	151267173-151267479-t|1e1.1o2|1e2.1o1	0.0109513	-0.0666583	-0.0360399	0.0408145	-0.0181591	0.0126862	-0.0102255	-0.00270632	0.0496453
DIP2C	ENSG00000151240.16	s	657739-657858-s|1e1.1o1|2e2.1o3	-0.0157119	-0.0668331	0.0415644	-0.00693127	0.0211035	0.0199977	0.0641234	-0.104051	0.00859816
PRR26	ENSG00000180525.11	t	657739-657858-t|1e1.3o3|2e2.1o1	-0.0157119	-0.0668331	0.0415644	-0.00693127	0.0211035	0.0199977	0.0641234	-0.104051	0.00859816
UQCRB	ENSG00000156467.9	t	96233156-96233915-t|1e1.1o1|1e2.1o1	0.0103872	-0.0669399	-0.0406435	0.0539176	0.0168563	-0.0394442	0.0159812	-0.0385975	0.0204881
GPATCH2	ENSG00000092978.10	s	217610321-217610400-s|1e1.1o1|1e2.1o1	-0.00877433	-0.0675099	0.046047	0.0137763	-0.0768542	-0.0666027	0.0196638	0.0635189	-0.0596763
ANKRD36	ENSG00000135976.16	s	97209800-97209872-s|1e1.1o1|1e2.1o1	-0.0129393	-0.0675746	0.0410792	-0.00107176	-0.00716472	-0.040329	0.0376435	-0.00112464	0.0471231
NBPF1	ENSG00000219481.10	t	16577317-16577419-t|1e1.1o1|2e2.1o2	-0.0147511	-0.0684423	0.0421627	-0.01146	0.0311906	0.0181012	-0.050875	-0.0756326	0.0628827
PRDM5	ENSG00000138738.10	s	120818171-120818527-s|1e1.1o1|1e2.1o1	-0.0250238	-0.06861	0.0413933	-0.0167135	-0.0295676	-0.0378578	-0.0165608	0.011509	-0.0411844
UQCRB	ENSG00000156467.9	s	96235512-96235634-s|1e1.1o1|1e2.2o3	0.0119277	-0.0687527	-0.0411719	0.0253045	0.00511061	0.00704288	0.0289709	0.0063894	0.00556477
GKAP1	ENSG00000165113.12	s	83780382-83780404-s|1e1.1o1|1e2.1o1	-0.024572	-0.0688281	0.0393391	-0.0162582	-0.0024789	-0.00655254	0.0211796	-0.011523	0.0172019
FARP1	ENSG00000152767.16	s	98377821-98377918-s|1e1.1o1|1e2.2o2	-0.0211131	-0.0688686	-0.0885111	0.081681	-0.0102373	0.0118406	0.0132026	-0.0424424	-0.0864837
SOX6	ENSG00000110693.16	t	16055752-16055901-t|1e1.1o1|1e2.1o1	-0.0129937	-0.0692506	0.0452623	-0.0161269	0.0061245	-0.0177414	-0.00200016	-0.122546	0.0303694
CFL1	ENSG00000172757.12	t	65832403-65832444-t|1e1.1o1|2e2.1o1	-0.00531242	-0.0693974	0.0456198	0.00211411	-0.00224246	0.0316706	-0.0604749	-0.0166365	-0.023725
CCDC7	ENSG00000216937.12	t	32472481-32472542-t|1e1.1o1|1e2.1o1	-0.024208	-0.0703223	0.0445563	-0.0135862	0.0140746	0.00110125	-0.0465939	-0.0143478	0.0198624
AGAP5	ENSG00000172650.13	t	73692043-73692077-t|1e1.2o2|1e2.1o1	-0.0185781	-0.070354	0.0481959	-0.0101615	0.0281079	0.0122287	-0.116261	-0.0758271	0.0386175
RP11-464F9.1	ENSG00000242288.9	t	73692043-73692077-t|1e1.1o1|1e2.1o1	-0.0185781	-0.070354	0.0481959	-0.0101615	0.0281079	0.0122287	-0.116261	-0.0758271	0.0386175
TRIO	ENSG00000038382.17	s	na-14207296-s|1e1.1o1|1e2.1o1	-0.00116731	-0.0707656	0.0473623	0.0181252	0.0102835	0.0493989	-0.0711994	-0.00503212	-0.0237674
DPY19L2	ENSG00000177990.11	t	63621238-63621337-t|1e1.1o1|1e2.1o1	-0.01781	-0.0711649	0.0486	-0.00817053	-0.0158339	-0.0313428	0.070027	-0.128024	-0.0175899
FAM120B	ENSG00000112584.13	t	170400070-170400147-t|1e1.1o1|1e2.1o1	-0.0205685	-0.071195	0.0475548	-0.0140817	0.023715	0.0206943	-0.0804461	-0.0878282	0.018329
NFAT5	ENSG00000102908.20	s	69565094-69566374-s|1e1.1o1|1e2.1o1	-0.0206077	-0.0712841	0.0490629	-0.00264108	-0.0126401	0.00820088	-0.0836279	0.0238075	-0.000607187
LRRC27	ENSG00000148814.17	s	132364441-132364508-s|1e1.1o1|1e2.1o1	-0.00513352	-0.0713269	0.0426999	0.00243589	-0.0366162	-0.0229249	0.069101	-0.0196327	-0.0528344
ULK4	ENSG00000168038.10	s	41918457-41918540-s|1e1.1o1|1e2.2o2	-0.0250098	-0.0713555	0.0460462	-0.0117546	-0.0301889	-0.0389116	-0.00719439	-0.00564715	-0.0210294
KIF3A	ENSG00000131437.15	t	132703463-132703619-t|1e1.1o2|1e2.1o1	-0.0262082	-0.0718419	0.034125	-0.00756133	0.0110113	-0.0104125	-0.00589293	0.0600417	-0.0229794
DPY19L2	ENSG00000177990.11	s	63626469-63626526-s|1e1.1o1|1e2.1o1	-0.018222	-0.0718609	0.0491571	-0.00634979	-0.0154412	-0.0234294	0.056471	-0.10509	-0.024064
LRRC37A	ENSG00000176681.14	t	46335545-46335594-t|1e1.1o1|1e2.1o1	-0.0220686	-0.0720589	0.0455134	-0.0109843	0.0187837	0.00525063	-0.0106178	-0.0553385	0.0239986
BANP	ENSG00000172530.20	s	88053535-88053624-s|1e1.1o1|1e2.2o2	-0.0111986	-0.0722795	0.0468487	-0.00221875	0.00255372	0.0136319	0.00763241	-0.0313511	-0.0333045
MTCH1	ENSG00000137409.19	s	36977199-36977250-s|1e1.1o1|1e2.1o1	-0.00916835	-0.0723897	-0.0686585	0.0357873	0.0682785	-0.0356897	0.0119921	-0.0162456	0.000734761
ACLY	ENSG00000131473.16	t	41869474-41869587-t|1e1.1o1|1e2.1o1	-0.00790917	-0.0727036	-0.0593639	0.0265641	0.132798	-0.0293027	-0.00819345	0.0454521	-0.0443964
LRPPRC	ENSG00000138095.18	t	43889734-43889876-t|1e1.1o1|1e2.1o1	-0.0174337	-0.0727756	-0.0525636	0.0476432	0.00332053	-0.0449165	-0.0113131	-0.053387	0.0836644
JADE2	ENSG00000043143.20	s	134556547-134556718-s|1e1.1o1|2e2.1o1	-0.00685012	-0.0732443	0.0430376	-0.00792292	-0.0187437	-0.02676	0.0768383	-0.0190794	0.010583
CTD-2331H12.8	ENSG00000283088.1	t	52888127-52888253-t|1e1.1o1|1e2.1o1	-0.0210937	-0.0739787	0.0445069	-0.0109546	-0.0306028	0.00179911	0.0197435	0.0331889	-0.0321983
HNRNPM	ENSG00000099783.11	s	8487024-8487184-s|1e1.2o2|1e2.1o1	-0.024829	-0.0744554	-0.106818	0.0897596	0.00028119	0.0290259	-0.0545194	0.000470013	-0.0255918
MTX3	ENSG00000177034.14	t	79982900-79983794-t|1e1.1o1|1e2.1o1	-0.0278167	-0.0746376	0.0505265	-0.0184284	-0.0625645	-0.0347468	-0.024302	0.0157102	-0.0181649
ANKRD36	ENSG00000135976.16	s	97122887-97122993-s|1e1.1o1|1e2.1o1	-0.0254215	-0.0748495	0.0498344	-0.0118949	-0.00244741	-0.023132	0.00210629	-0.0543599	-0.0014543
RGPD5	ENSG00000015568.12	t	109813460-109813771-t|1e1.2o2|1e2.1o1	-0.0272649	-0.0752075	0.0522025	-0.010402	-0.0667952	-0.0450418	-0.00721815	0.0903198	-0.0248705
PSMD8	ENSG00000099341.11	t	38382117-38382254-t|1e1.1o1|1e2.2o2	-0.0146083	-0.075664	-0.0979485	0.0720826	-0.00262412	0.0192089	0.0144891	-0.00234715	0.00767493
NAIP	ENSG00000249437.7	s	71020659-71020910-s|1e1.1o1|1e2.1o1	-0.0265834	-0.0758823	0.0457285	-0.0162231	-0.00774711	0.000844945	0.0112704	-0.00332745	-0.0209405
CALM2	ENSG00000143933.16	s	47170734-47170764-s|1e1.1o1|1e2.2o2	-0.0133524	-0.0761473	-0.0973784	0.0725715	-0.00169043	0.0203434	0.0130113	-0.00290847	0.00859334
PRPF8	ENSG00000174231.16	t	1651648-1651788-t|1e1.1o2|1e2.1o1	-0.0342152	-0.0761512	-0.058978	0.0154097	-0.00991396	-0.0500985	0.0128756	-0.0690248	0.0643788
NXT2	ENSG00000101888.11	t	109538045-109538131-t|1e1.1o1|1e2.1o1	-0.0272312	-0.0773981	0.0505362	-0.0131392	-0.0539945	-0.0387859	-0.0427201	0.0999036	-0.061013
UBN2	ENSG00000157741.14	s	139283024-139284574-s|1e1.1o1|2e2.1o1	-0.0292753	-0.0778173	0.0546184	-0.00971994	-0.0651227	-0.0691935	0.000623831	0.0768475	-0.0107141
FRYL	ENSG00000075539.13	s	48505547-48506612-s|1e1.1o1|1e2.1o1	-0.0303687	-0.0785572	0.0537097	-0.0193215	-0.0731305	-0.0643606	-0.00810532	0.0626761	-0.0207808
CDHR2	ENSG00000074276.10	t	176591910-na-t|1e1.3o3|1e2.1o1	-0.0166907	-0.0786607	0.0532956	-0.0104169	-0.0568018	-0.0400745	-0.00434165	-0.0128095	-0.0820628
SENP1	ENSG00000079387.13	s	48096343-48096427-s|1e1.1o1|1e2.1o1	-0.0261746	-0.0790597	0.0514941	-0.0148052	-0.026759	-0.0209907	-0.0695769	0.0125512	0.00789813
DPYSL2	ENSG00000092964.17	s	26634780-26634900-s|1e1.1o1|1e2.1o1	-0.0110792	-0.0793099	-0.0870304	0.0718463	0.0550587	-0.0301682	-0.00544369	-0.0127483	-0.00113079
NAIP	ENSG00000249437.7	t	71003598-71003857-t|1e1.1o1|1e2.1o1	-0.0286138	-0.0798923	0.0497524	-0.0177331	-0.028369	-0.0141118	0.0134935	0.00155531	-0.0266441
RP5-857K21.4	ENSG00000230021.8	t	na-774280-t|1e1.1o1|1e2.1o1	-0.027654	-0.0801291	0.0564888	-0.0224219	-0.0681632	-0.0530828	0.00505826	-0.0348719	-0.00253208
BBS9	ENSG00000122507.20	s	33177478-33177591-s|1e1.1o1|1e2.1o1	-0.0307895	-0.08026	0.0575604	-0.0149264	-0.0942366	-0.0736034	-0.00203104	0.0866657	-0.0361073
SPTAN1	ENSG00000197694.14	t	128603543-128603590-t|1e1.1o1|1e2.1o1	-0.010151	-0.0803329	-0.0913741	0.0467546	-0.0125246	0.0315786	0.02772	-0.0132555	0.034002
CAPZA2	ENSG00000198898.12	s	116906263-116906736-s|1e1.2o2|1e2.1o1	-0.0156568	-0.0815367	-0.112046	0.0981097	-0.00230442	0.0077945	0.00268102	0.00194849	-0.00231213
ILF3	ENSG00000129351.17	t	10678613-10678704-t|1e1.2o2|2e2.1o1	-0.0118318	-0.0835146	-0.104855	0.0742392	-0.00873025	0.0195131	0.00674095	0.00592886	0.00170645
AGO3	ENSG00000126070.19	s	35973375-35973592-s|1e1.1o1|1e2.1o1	-0.0288417	-0.0836969	0.0571222	-0.0206328	-0.0456412	-0.0298082	-0.0516491	-0.00439312	0.0150767
CBX3	ENSG00000122565.18	s	26208466-26208555-s|1e1.1o1|1e2.1o1	0.00988257	-0.0857788	-0.107122	0.0580506	0.0136277	-0.0165032	-0.013723	0.0211493	-0.0290678
PTMS	ENSG00000159335.15	s	6769603-6769674-s|1e1.1o1|1e2.1o1	0.0187863	-0.0871642	-0.0578439	0.0249721	-0.0483884	0.00328783	0.000443877	-0.0211343	0.029382
SPTAN1	ENSG00000197694.14	s	128629660-128630375-s|1e1.3o3|1e2.1o1	0.0141349	-0.101768	-0.0211607	-0.0293443	0.00224472	0.0460759	0.0132531	-7.24269e-05	0.0392552
