# Supplementary material for: The evolution of alternative splicing in glioblastoma under therapy
Source: Genome Biol. 2021 Jan 26;22:48. doi: 10.1186/s13059-021-02259-5 (PMC7835670; doi:10.1186/s13059-021-02259-5)
Supplement: Supplementary file 4 — Additional file 4: Table S3. GBM-specific neojunctions derived from public data analysis. [file 13059_2021_2259_MOESM4_ESM.xlsx]

## Sheet: Sheet1
Gene_Symbol	Gene_ID	Genome_Coordinates	Case_Number	Cases_Percentage	GBM_Specific:percentage_pan-cancer	median_FPKM	annotation (EC: extracellular, IC: intracellular, SP:signal peptide, TM: transmembrane)
CLU	ENSG00000120885.15	chr8:-:27466601-27467991	1	0.666667	No:11.111111	10.2657	None
CLU	ENSG00000120885.15	chr8:-:27468117-27472172	1	0.666667	No:33.333333	10.2657	SP;
CLU	ENSG00000120885.15	chr8:-:27455767-27455982	6	4	No:9.836066	10.2657	None
CLU	ENSG00000120885.15	chr8:-:27462846-27463870	5	3.33333	No:9.803922	10.2657	None
ENO1	ENSG00000074800.9	chr1:-:8923395-8923949	1	0.666667	No:0.819672	8.58892	None
ENO1	ENSG00000074800.9	chr1:-:8923004-8923306	1	0.666667	No:1.111111	8.58892	None
PTPRZ1	ENSG00000106278.7	chr7:+:121644714-121650390	17	11.3333	No:12.878788	7.29974	EC;
CLU	ENSG00000120885.15	chr8:-:27455788-27455976	7	4.66667	No:4.635762	10.2657	None
ITGB8	ENSG00000105855.5	chr7:+:20454495-20454557	9	6	No:11.688312	3.94063	None
CAPNS1	ENSG00000126247.6	chr19:+:36641172-36641221	4	2.66667	No:3.960396	6.68505	None
SSR2	ENSG00000163479.9	chr1:-:155981678-155984754	1	0.666667	No:2.941176	5.00574	None
LAMP2	ENSG00000005893.11	chrX:-:119580282-119581689	1	0.666667	No:1.470588	5.67002	None
CALR	ENSG00000179218.9	chr19:+:13051701-13054356	2	1.33333	No:1.724138	8.37127	None
SLC3A2	ENSG00000168003.12	chr11:+:62655690-62655808	4	2.66667	No:6.666667	5.78975	EC;
LAMP2	ENSG00000005893.11	chrX:-:119590621-119602960	1	0.666667	No:0.465116	5.67002	SP;
PTPRZ1	ENSG00000106278.7	chr7:+:121653943-121659179	1	0.666667	No:1.754386	7.29974	EC;
TMED4	ENSG00000158604.10	chr7:-:44619227-44620687	1	0.666667	No:2.631579	5.33191	None
RPN1	ENSG00000163902.7	chr3:-:128344496-128344719	2	1.33333	No:1.342282	6.26398	None
SLC3A2	ENSG00000168003.12	chr11:+:62652829-62652945	2	1.33333	No:5.405405	5.78975	EC;
ATP1A1	ENSG00000163399.11	chr1:+:116944281-116946505	1	0.666667	No:1.063830	6.20163	EC;
CALR	ENSG00000179218.9	chr19:+:13050963-13051056	1	0.666667	No:3.571429	8.37127	None
RPN2	ENSG00000118705.12	chr20:+:35807772-35812589	1	0.666667	No:1.098901	6.88583	SP;
THY1	ENSG00000154096.9	chr11:-:119291639-119293828	3	2	No:4.918033	5.33099	None
GPI	ENSG00000105220.10	chr19:+:34857340-34857693	4	2.66667	No:3.007519	5.24104	None
CALR	ENSG00000179218.9	chr19:+:13051461-13051557	2	1.33333	No:2.298851	8.37127	None
CD44	ENSG00000026508.12	chr11:+:35201954-35208390	2	1.33333	No:1.941748	5.82979	EC;
TMEM9	ENSG00000116857.12	chr1:-:201120978-201122985	3	2	No:3.260870	5.39144	EC;
CANX	ENSG00000127022.10	chr5:+:179134191-179135244	1	0.666667	No:1.234568	7.30153	None
TMEM9	ENSG00000116857.12	chr1:-:201120978-201122976	1	0.666667	No:33.333333	5.39144	EC;
BCAN	ENSG00000132692.14	chr1:+:156628069-156628334	3	2	No:9.090909	8.03818	None
EFEMP1	ENSG00000115380.14	chr2:-:56094361-56097854	5	3.33333	No:21.739130	6.04372	None
COL6A1	ENSG00000142156.10	chr21:+:47424104-47424188	2	1.33333	No:2.352941	5.98841	None
SGCB	ENSG00000163069.8	chr4:-:52895075-52895843	2	1.33333	No:66.666667	5.03402	EC;
HNRNPK	ENSG00000165119.14	chr9:-:86593357-86595417	1	0.666667	No:3.846154	6.87774	None
CD164	ENSG00000135535.10	chr6:-:109691658-109697276	4	2.66667	No:2.816901	4.89245	EC;
LAMC1	ENSG00000135862.5	chr1:+:183105722-183106803	1	0.666667	No:11.111111	4.24965	None
CHL1	ENSG00000134121.5	chr3:+:361550-367649	1	0.666667	No:0.952381	3.79684	EC;
CLU	ENSG00000120885.15	chr8:-:27468117-27468663	1	0.666667	No:33.333333	10.2657	SP;
LGALS3BP	ENSG00000108679.8	chr17:-:76970895-76972046	1	0.666667	No:1.492537	6.81489	SP;
CLU	ENSG00000120885.15	chr8:-:27468115-27468662	7	4.66667	No:10.144928	10.2657	SP;
SLC3A2	ENSG00000168003.12	chr11:+:62649542-62650379	3	2	No:5.000000	5.78975	EC;
BCAN	ENSG00000132692.14	chr1:+:156626892-156627466	1	0.666667	No:9.090909	8.03818	None
SGCE	ENSG00000127990.11	chr7:-:94259146-94285301	2	1.33333	No:7.142857	4.67914	EC;
CD74	ENSG00000019582.10	chr5:-:149784321-149784647	1	0.666667	No:1.694915	9.15284	EC;
BCAN	ENSG00000132692.14	chr1:+:156628048-156628334	5	3.33333	No:38.461538	8.03818	None
COL1A2	ENSG00000164692.13	chr7:+:94055169-94056499	1	0.666667	No:0.546448	4.44556	None
CLU	ENSG00000120885.15	chr8:-:27468115-27469117	2	1.33333	No:20.000000	10.2657	SP;
COL1A2	ENSG00000164692.13	chr7:+:94049756-94056499	2	1.33333	No:2.325581	4.44556	None
C3	ENSG00000125730.12	chr19:-:6678458-6679135	1	0.666667	No:1.818182	6.65832	None
CLU	ENSG00000120885.15	chr8:-:27468105-27468662	6	4	No:9.230769	10.2657	SP;
ITGB8	ENSG00000105855.5	chr7:+:20434608-20438485	10	6.66667	No:3.891051	3.94063	EC;
CAPNS1	ENSG00000126247.6	chr19:+:36634030-36636709	1	0.666667	No:4.347826	6.68505	None
GRN	ENSG00000030582.12	chr17:+:42429163-42429708	1	0.666667	No:1.851852	6.17948	None
BST2	ENSG00000130303.8	chr19:-:17514995-17515179	2	1.33333	No:1.639344	6.20666	EC;
ITGAV	ENSG00000138448.7	chr2:+:187540444-187540550	1	0.666667	No:0.934579	5.03564	EC;
MOXD1	ENSG00000079931.10	chr6:-:132618456-132618929	4	2.66667	No:6.250000	3.22933	None
ADAM9	ENSG00000168615.7	chr8:+:38874933-38876376	5	3.33333	No:2.293578	4.74017	EC;
PLTP	ENSG00000100979.10	chr20:-:44536539-44538154	1	0.666667	No:3.333333	7.18819	None
POSTN	ENSG00000133110.10	chr13:-:38143518-38143880	2	1.33333	No:0.869565	3.03425	None
SEMA3A	ENSG00000075213.6	chr7:-:83591137-83592520	1	0.666667	No:6.666667	1.00193	None
JAM2	ENSG00000154721.10	chr21:+:27066231-27070988	1	0.666667	No:20.000000	4.69919	EC;
IL6ST	ENSG00000134352.15	chr5:-:55259329-55259973	1	0.666667	No:1.612903	4.66194	EC;SP;
ITGAV	ENSG00000138448.7	chr2:+:187534541-187540315	6	4	No:4.651163	5.03564	EC;
HLA-DRA	ENSG00000204287.9	chr6:+:32411707-32412445	1	0.666667	No:33.333333	9.13687	None
GNPTG	ENSG00000090581.5	chr16:+:1412535-1412620	1	0.666667	No:1.587302	4.61607	None
PTPRZ1	ENSG00000106278.7	chr7:+:121513503-121513592	8	5.33333	No:17.391304	7.29974	SP;
POSTN	ENSG00000133110.10	chr13:-:38144804-38145505	2	1.33333	No:2.941176	3.03425	None
CLU	ENSG00000120885.15	chr8:-:27455660-27457296	9	6	No:8.910891	10.2657	None
YBX1	ENSG00000065978.13	chr1:+:43159194-43161881	2	1.33333	No:2.222222	8.22012	None
MFAP4	ENSG00000166482.7	chr17:-:19288022-19288415	1	0.666667	No:3.703704	4.09945	None
POSTN	ENSG00000133110.10	chr13:-:38137500-38138655	1	0.666667	No:0.558659	3.03425	None
A2M	ENSG00000175899.10	chr12:-:9265123-9265955	2	1.33333	No:5.555556	7.2425	None
POSTN	ENSG00000133110.10	chr13:-:38145565-38148708	6	4	No:4.081633	3.03425	None
LTBP1	ENSG00000049323.11	chr2:+:33525640-33534500	1	0.666667	No:5.555556	2.96398	None
ITFG1	ENSG00000129636.8	chr16:-:47493086-47494744	1	0.666667	No:4.000000	3.35488	None
HLA-C	ENSG00000204525.10	chr6:-:31239276-31239421	2	1.33333	No:1.104972	8.14115	EC;
PLAT	ENSG00000104368.13	chr8:-:42045083-42045423	1	0.666667	No:0.757576	3.81359	None
NCSTN	ENSG00000162736.11	chr1:+:160325547-160325662	2	1.33333	No:1.492537	5.27802	EC;
TNC	ENSG00000041982.10	chr9:-:117808958-117810538	26	17.3333	No:11.764706	5.79475	None
GPNMB	ENSG00000136235.11	chr7:+:23293078-23293790	1	0.666667	No:0.641026	4.29217	EC;
EGFR	ENSG00000146648.11	chr7:+:55225446-55227838	12	8	No:22.641509	5.51672	EC;
VCAM1	ENSG00000162692.6	chr1:+:101190446-101194664	1	0.666667	No:0.401606	3.37039	EC;
HLA-DRB1	ENSG00000196126.6	chr6:-:32548630-32549333	2	1.33333	No:2.702703	7.83058	EC;
PLAT	ENSG00000104368.13	chr8:-:42046579-42048889	6	4	No:4.000000	3.81359	None
COL1A2	ENSG00000164692.13	chr7:+:94049756-94053647	1	0.666667	No:4.545455	4.44556	None
ADAM9	ENSG00000168615.7	chr8:+:38854664-38865404	1	0.666667	No:0.961538	4.74017	EC;SP;
TNFRSF1A	ENSG00000067182.3	chr12:-:6442308-6442532	5	3.33333	No:7.692308	5.43982	EC;
NRP1	ENSG00000099250.13	chr10:-:33486637-33491816	1	0.666667	No:11.111111	2.85445	EC;
FN1	ENSG00000115414.14	chr2:-:216244040-216246941	1	0.666667	No:1.219512	6.14692	None
CTSD	ENSG00000117984.8	chr11:-:1775361-1776131	1	0.666667	No:2.564103	7.34251	None
CPD	ENSG00000108582.7	chr17:+:28769468-28770828	1	0.666667	No:0.806452	2.97	EC;
BCAN	ENSG00000132692.14	chr1:+:156615937-156616594	3	2	No:3.658537	8.03818	None
TNC	ENSG00000041982.10	chr9:-:117808961-117810524	1	0.666667	No:14.285714	5.79475	None
POSTN	ENSG00000133110.10	chr13:-:38160413-38160914	7	4.66667	No:4.430380	3.03425	None
IL1RAP	ENSG00000196083.5	chr3:+:190347299-190362036	7	4.66667	No:9.722222	2.67124	EC;
COL1A1	ENSG00000108821.9	chr17:-:48263865-48264000	2	1.33333	No:2.777778	4.1684	None
CDH2	ENSG00000170558.4	chr18:-:25589831-25591809	2	1.33333	No:2.777778	5.10723	EC;
TF	ENSG00000091513.10	chr3:+:133483119-133483720	1	0.666667	No:1.282051	3.72361	None
SLC39A10	ENSG00000196950.9	chr2:+:196571509-196573385	1	0.666667	No:20.000000	3.23725	None
NRP1	ENSG00000099250.13	chr10:-:33491914-33496499	3	2	No:4.761905	2.85445	EC;
CD68	ENSG00000129226.9	chr17:+:7483294-7483336	1	0.666667	No:6.666667	1.01965	EC;
C3	ENSG00000125730.12	chr19:-:6696473-6696606	1	0.666667	No:7.142857	6.65832	None
BGN	ENSG00000182492.11	chrX:+:152772381-152772515	1	0.666667	No:2.083333	6.87032	None
TM2D3	ENSG00000184277.8	chr15:-:102190360-102191898	10	6.66667	No:6.849315	2.38042	None
PTPRS	ENSG00000105426.10	chr19:-:5172709-5173979	8	5.33333	No:13.559322	4.35526	None
LTF	ENSG00000012223.8	chr3:-:46486936-46487930	1	0.666667	No:4.000000	4.26587	None
ALCAM	ENSG00000170017.8	chr3:+:105269103-105270991	1	0.666667	No:0.694444	3.80291	EC;
CD44	ENSG00000026508.12	chr11:+:35232996-35236401	1	0.666667	No:0.990099	5.82979	EC;
C3	ENSG00000125730.12	chr19:-:6696670-6697360	3	2	No:0.970874	6.65832	None
NCAM1	ENSG00000149294.12	chr11:+:113126713-113130867	2	1.33333	No:6.666667	4.85067	EC;
LAMA4	ENSG00000112769.14	chr6:-:112441675-112443223	1	0.666667	No:25.000000	2.96962	None
CAPNS1	ENSG00000126247.6	chr19:+:36636776-36636892	2	1.33333	No:1.538462	6.68505	None
LTF	ENSG00000012223.8	chr3:-:46487984-46488789	2	1.33333	No:1.041667	4.26587	None
LTF	ENSG00000012223.8	chr3:-:46487983-46488798	1	0.666667	No:50.000000	4.26587	None
IGF2R	ENSG00000197081.8	chr6:+:160527244-160527308	2	1.33333	No:5.714286	2.58364	None
NCAM1	ENSG00000149294.12	chr11:+:113076388-113076776	7	4.66667	No:7.070707	4.85067	EC;
LTF	ENSG00000012223.8	chr3:-:46491512-46491984	1	0.666667	No:1.098901	4.26587	None
CXCL16	ENSG00000161921.10	chr17:-:4637772-4637877	4	2.66667	No:2.339181	5.14798	None
BSG	ENSG00000172270.14	chr19:+:580782-581293	1	0.666667	No:7.142857	7.46628	EC;
NCAM1	ENSG00000149294.12	chr11:+:113105886-113126595	4	2.66667	No:30.769231	4.85067	EC;
LTF	ENSG00000012223.8	chr3:-:46492163-46495783	2	1.33333	No:2.777778	4.26587	None
LTF	ENSG00000012223.8	chr3:-:46492151-46495794	4	2.66667	No:2.500000	4.26587	None
C3	ENSG00000125730.12	chr19:-:6714259-6714353	3	2	No:1.357466	6.65832	None
BCAN	ENSG00000132692.14	chr1:+:156612067-156615845	21	14	No:11.797753	8.03818	None
SLC2A1	ENSG00000117394.15	chr1:-:43393476-43394602	3	2	No:2.479339	5.12624	EC;
SLC2A1	ENSG00000117394.15	chr1:-:43393473-43394602	1	0.666667	No:0.558659	5.12624	EC;
SEMA5A	ENSG00000112902.7	chr5:-:9050569-9051972	3	2	No:5.660377	3.26055	EC;
LRP1	ENSG00000123384.9	chr12:+:57587468-57587687	1	0.666667	No:7.142857	5.16626	EC;
LMAN2	ENSG00000169223.10	chr5:-:176778570-176778629	1	0.666667	No:0.081699	5.89784	SP;
COL1A1	ENSG00000108821.9	chr17:-:48264483-48271933	1	0.666667	No:1.315789	4.1684	None
GPR56	ENSG00000205336.7	chr16:+:57688045-57689298	11	7.33333	No:3.170029	6.20438	EC;
EGFR	ENSG00000146648.11	chr7:+:55210130-55211006	5	3.33333	No:12.195122	5.51672	EC;
ITGAV	ENSG00000138448.7	chr2:+:187505694-187506097	1	0.666667	No:1.282051	5.03564	EC;
CLU	ENSG00000120885.15	chr8:-:27468115-27471689	6	4	No:60.000000	10.2657	SP;
ITGB8	ENSG00000105855.5	chr7:+:20371556-20403262	4	2.66667	No:1.724138	3.94063	EC;
F3	ENSG00000117525.9	chr1:-:94998054-94998645	4	2.66667	No:8.888889	5.91948	EC;
CALR	ENSG00000179218.9	chr19:+:13054616-13054667	3	2	No:8.333333	8.37127	None
ITGB8	ENSG00000105855.5	chr7:+:20403345-20406647	3	2	No:5.084746	3.94063	EC;
COL1A2	ENSG00000164692.13	chr7:+:94037531-94038118	1	0.666667	No:0.105042	4.44556	None
BCAN	ENSG00000132692.14	chr1:+:156612063-156615845	6	4	No:12.765957	8.03818	None
COL3A1	ENSG00000168542.8	chr2:+:189873944-189874903	1	0.666667	No:0.362319	4.58353	None
SSR1	ENSG00000124783.8	chr6:-:7283710-7283844	1	0.666667	No:2.173913	4.0741	None
NTRK2	ENSG00000148053.11	chr9:+:87325703-87338487	2	1.33333	No:2.040816	4.4539	EC;
FGFRL1	ENSG00000127418.10	chr4:+:1019752-1019874	3	2	No:15.789474	3.80591	None
COL1A2	ENSG00000164692.13	chr7:+:94037530-94037647	1	0.666667	No:5.000000	4.44556	None
TM9SF3	ENSG00000077147.10	chr10:-:98303959-98307651	1	0.666667	No:1.428571	4.11334	None
PROM1	ENSG00000007062.7	chr4:-:15987657-15989285	3	2	No:1.229508	1.74489	EC;
CPD	ENSG00000108582.7	chr17:+:28750715-28754411	1	0.666667	No:1.886792	2.97	EC;
ADAM17	ENSG00000151694.8	chr2:-:9666371-9667914	1	0.666667	No:1.492537	3.18989	None
ADAM17	ENSG00000151694.8	chr2:-:9642399-9645294	2	1.33333	No:2.500000	3.18989	EC;
PTPRA	ENSG00000132670.16	chr20:+:2944996-2945521	4	2.66667	No:4.255319	5.52924	EC;
TF	ENSG00000091513.10	chr3:+:133467428-133472417	1	0.666667	No:2.857143	3.72361	None
LUM	ENSG00000139329.4	chr12:-:91498096-91501910	1	0.666667	No:1.265823	2.69407	None
COL1A1	ENSG00000108821.9	chr17:-:48264483-48266790	1	0.666667	No:2.941176	4.1684	None
HLA-DQB1	ENSG00000179344.12	chr6:-:32628026-32629132	1	0.666667	No:1.492537	3.92448	None
COL1A2	ENSG00000164692.13	chr7:+:94035615-94047035	3	2	No:2.142857	4.44556	None
CD74	ENSG00000019582.10	chr5:-:149781434-149786782	1	0.666667	No:1.162791	9.15284	EC;
VCAN	ENSG00000038427.11	chr5:+:82840896-82841355	2	1.33333	No:6.451613	4.08872	None
SPPL2A	ENSG00000138600.5	chr15:-:51041084-51041832	1	0.666667	No:2.439024	3.21487	None
LDLR	ENSG00000130164.7	chr19:+:11222311-11223953	2	1.33333	No:3.389831	2.08292	EC;
COL3A1	ENSG00000168542.8	chr2:+:189851865-189854121	1	0.666667	No:1.960784	4.58353	None
COL3A1	ENSG00000168542.8	chr2:+:189851865-189852807	1	0.666667	No:3.703704	4.58353	None
COL1A2	ENSG00000164692.13	chr7:+:94035615-94047810	2	1.33333	No:0.803213	4.44556	None
COL1A1	ENSG00000108821.9	chr17:-:48266776-48266875	1	0.666667	No:0.724638	4.1684	None
CLU	ENSG00000120885.15	chr8:-:27468105-27471094	1	0.666667	No:20.000000	10.2657	SP;
BCAN	ENSG00000132692.14	chr1:+:156628961-156629105	5	3.33333	No:16.129032	8.03818	None
IL17RB	ENSG00000056736.5	chr3:+:53891004-53891642	1	0.666667	No:2.564103	3.48092	EC;
IL13RA1	ENSG00000131724.6	chrX:+:117883741-117892023	1	0.666667	No:1.923077	4.44468	EC;
IGF2R	ENSG00000197081.8	chr6:+:160527244-160527276	2	1.33333	No:1.257862	2.58364	None
GPC4	ENSG00000076716.7	chrX:-:132439937-132440051	3	2	No:1.382488	3.11971	None
CLU	ENSG00000120885.15	chr8:-:27471189-27472171	1	0.666667	No:12.500000	10.2657	None
SUSD1	ENSG00000106868.12	chr9:-:114864562-114873933	1	0.666667	No:1.234568	2.50625	EC;
SLITRK2	ENSG00000185985.7	chrX:+:144903402-144903912	3	2	No:17.647059	2.45385	None
POSTN	ENSG00000133110.10	chr13:-:38145601-38151889	1	0.666667	No:0.980392	3.03425	None
TNC	ENSG00000041982.10	chr9:-:117877385-117878676	1	0.666667	No:0.813008	5.79475	None
SUSD1	ENSG00000106868.12	chr9:-:114905897-114911523	2	1.33333	No:1.904762	2.50625	EC;
SELPLG	ENSG00000110876.8	chr12:-:109017303-109017423	1	0.666667	No:1.694915	4.13232	EC;
PLTP	ENSG00000100979.10	chr20:-:44536543-44538586	1	0.666667	No:1.886792	7.18819	None
OPCML	ENSG00000183715.9	chr11:-:133167083-133402158	1	0.666667	No:33.333333	1.46889	SP;
GALNT1	ENSG00000141429.9	chr18:+:33234765-33243597	5	3.33333	No:1.766784	4.23943	None
EGFR	ENSG00000146648.11	chr7:+:55177651-55177972	46	30.6667	No:42.990654	5.51672	EC;
EGFR	ENSG00000146648.11	chr7:+:55177651-55177969	30	20	No:46.153846	5.51672	EC;
DGCR2	ENSG00000070413.14	chr22:-:19052580-19055612	150	100	No:1.704545	4.82425	EC;
BCAN	ENSG00000132692.14	chr1:+:156615937-156616572	2	1.33333	No:3.389831	8.03818	None
TMEM9	ENSG00000116857.12	chr1:-:201113100-201115867	5	3.33333	No:2.958580	5.39144	None
TLR3	ENSG00000164342.8	chr4:+:186990402-186997769	1	0.666667	No:1.282051	1.38063	None
SUSD1	ENSG00000106868.12	chr9:-:114904773-114905750	1	0.666667	No:2.702703	2.50625	EC;
SLC7A5	ENSG00000103257.4	chr16:-:87872423-87873310	2	1.33333	No:0.909091	5.47754	None
PTPRZ1	ENSG00000106278.7	chr7:+:121652875-121659177	81	54	No:24.471299	7.29974	EC;
PDCD1LG2	ENSG00000197646.6	chr9:+:5549604-5557622	1	0.666667	No:2.040816	1.75823	EC;
CLU	ENSG00000120885.15	chr8:-:27468115-27468626	1	0.666667	No:9.090909	10.2657	SP;
CD63	ENSG00000135404.7	chr12:-:56122136-56122568	6	4	No:1.754386	8.51622	None
CALR	ENSG00000179218.9	chr19:+:13054616-13054691	3	2	No:2.459016	8.37127	None
SIGLEC10	ENSG00000142512.10	chr19:-:51913810-51914101	6	4	No:22.222222	3.16676	None
RNF149	ENSG00000163162.4	chr2:-:101893763-101898320	1	0.666667	No:5.882353	2.7053	None
NRCAM	ENSG00000091129.15	chr7:-:107880614-107909548	13	8.66667	No:10.236220	5.71139	None
LRP4	ENSG00000134569.5	chr11:-:46890264-46890526	1	0.666667	No:1.052632	3.69581	EC;
LRP1B	ENSG00000168702.12	chr2:-:141259438-141260531	2	1.33333	No:7.407407	1.13059	EC;
ITGB1	ENSG00000150093.14	chr10:-:33221528-33222269	1	0.666667	No:0.854701	4.68136	EC;
ENO1	ENSG00000074800.9	chr1:-:8926414-8926543	1	0.666667	No:4.347826	8.58892	None
CREG1	ENSG00000143162.7	chr1:-:167517355-167522624	2	1.33333	No:1.526718	4.79127	None
CLU	ENSG00000120885.15	chr8:-:27468105-27468626	1	0.666667	No:33.333333	10.2657	SP;
VCAN	ENSG00000038427.11	chr5:+:82826392-82832825	3	2	No:5.172414	4.08872	None
TTYH3	ENSG00000136295.10	chr7:+:2691876-2692554	16	10.6667	No:4.155844	5.76672	EC;
TNFRSF21	ENSG00000146072.6	chr6:-:47252153-47253679	3	2	No:2.400000	5.15724	EC;
NRCAM	ENSG00000091129.15	chr7:-:107882087-107953108	12	8	No:15.189873	5.71139	None
NLGN1	ENSG00000169760.13	chr3:+:173322881-173518082	1	0.666667	No:2.272727	2.1908	EC;
LSAMP	ENSG00000185565.7	chr3:-:115734991-115738361	1	0.666667	No:10.000000	3.68075	None
HLA-DQA2	ENSG00000237541.3	chr6:+:32713849-32714002	1	0.666667	No:0.404858	2.41663	EC;
COL11A1	ENSG00000060718.14	chr1:-:103364550-103379192	1	0.666667	No:3.703704	1.44586	None
CD276	ENSG00000103855.13	chr15:+:73976801-73991930	1	0.666667	No:0.961538	4.69558	None
C11orf24	ENSG00000171067.6	chr11:-:68035703-68039324	1	0.666667	No:3.846154	3.56165	None
BCAN	ENSG00000132692.14	chr1:+:156622434-156626073	1	0.666667	No:7.142857	8.03818	None
SEMA5A	ENSG00000112902.7	chr5:-:9227076-9237939	1	0.666667	No:2.857143	3.26055	EC;
SELPLG	ENSG00000110876.8	chr12:-:109017393-109017543	1	0.666667	No:10.000000	4.13232	EC;
SELPLG	ENSG00000110876.8	chr12:-:109017363-109017603	1	0.666667	No:2.564103	4.13232	EC;
SELPLG	ENSG00000110876.8	chr12:-:109017333-109017603	1	0.666667	No:7.142857	4.13232	EC;
PTPRZ1	ENSG00000106278.7	chr7:+:121657151-121659177	10	6.66667	No:21.276596	7.29974	EC;
PTPRZ1	ENSG00000106278.7	chr7:+:121616905-121617781	20	13.3333	No:11.049724	7.29974	EC;
PTGFRN	ENSG00000134247.9	chr1:+:117492194-117503870	2	1.33333	No:2.173913	4.24046	EC;
PLXND1	ENSG00000004399.8	chr3:-:129274909-129275133	2	1.33333	No:4.255319	3.90796	None
PCDH15	ENSG00000150275.13	chr10:-:55570424-55571321	6	4	No:3.278689	0.295216	None
NOTCH2	ENSG00000134250.13	chr1:-:120465069-120465269	1	0.666667	No:2.272727	3.40135	EC;
NOMO3	ENSG00000103226.13	chr16:+:16350015-16355364	2	1.33333	No:1.156069	0.66146	EC;
LTF	ENSG00000012223.8	chr3:-:46491518-46495783	8	5.33333	No:7.766990	4.26587	None
ITGB8	ENSG00000105855.5	chr7:+:20371646-20403262	1	0.666667	No:2.564103	3.94063	EC;
IFNAR1	ENSG00000142166.8	chr21:+:34728041-34730118	3	2	No:1.153846	4.0031	None
HLA-DQB1	ENSG00000179344.12	chr6:-:32630013-32632574	1	0.666667	No:0.961538	3.92448	None
EPHB1	ENSG00000154928.12	chr3:+:134670894-134851555	1	0.666667	No:6.250000	2.0177	EC;
ENO1	ENSG00000074800.9	chr1:-:8921467-8923293	1	0.666667	No:0.179856	8.58892	None
COL3A1	ENSG00000168542.8	chr2:+:189867083-189867680	2	1.33333	No:1.851852	4.58353	None
COL3A1	ENSG00000168542.8	chr2:+:189864109-189868459	1	0.666667	No:0.952381	4.58353	None
COL3A1	ENSG00000168542.8	chr2:+:189864109-189866122	1	0.666667	No:1.587302	4.58353	None
COL1A1	ENSG00000108821.9	chr17:-:48266636-48267219	2	1.33333	No:0.809717	4.1684	None
COL11A1	ENSG00000060718.14	chr1:-:103355118-103363680	1	0.666667	No:1.754386	1.44586	None
CLU	ENSG00000120885.15	chr8:-:27463951-27466454	1	0.666667	No:0.719424	10.2657	None
CD163	ENSG00000177575.8	chr12:-:7655160-7656234	1	0.666667	No:33.333333	4.30498	SP;
C3	ENSG00000125730.12	chr19:-:6678028-6678201	2	1.33333	No:0.806452	6.65832	None
TNC	ENSG00000041982.10	chr9:-:117810811-117826925	6	4	No:20.689655	5.79475	None
TNC	ENSG00000041982.10	chr9:-:117810811-117822008	3	2	No:21.428571	5.79475	None
TMEM132A	ENSG00000006118.10	chr11:+:60702915-60703338	6	4	No:3.278689	4.7295	EC;
THSD7A	ENSG00000005108.11	chr7:-:11764681-11871382	1	0.666667	Yes	1.39962	EC;
SLC39A6	ENSG00000141424.8	chr18:-:33704663-33709063	2	1.33333	No:1.036269	4.71206	EC;SP;
SEMA3A	ENSG00000075213.6	chr7:-:83689874-83758438	1	0.666667	No:14.285714	1.00193	None
PTPRZ1	ENSG00000106278.7	chr7:+:121651363-121652381	66	44	No:19.642857	7.29974	EC;
PTPRZ1	ENSG00000106278.7	chr7:+:121651363-121652173	22	14.6667	No:19.298246	7.29974	EC;
PTPRZ1	ENSG00000106278.7	chr7:+:121568275-121612594	34	22.6667	No:13.127413	7.29974	EC;
PTPRZ1	ENSG00000106278.7	chr7:+:121533495-121533577	3	2	No:13.043478	7.29974	SP;
PTPRA	ENSG00000132670.16	chr20:+:2902483-2903852	1	0.666667	No:50.000000	5.52924	None
PLAU	ENSG00000122861.11	chr10:+:75670507-75671282	1	0.666667	No:0.490196	3.68077	None
PLAT	ENSG00000104368.13	chr8:-:42049363-42050631	4	2.66667	No:1.388889	3.81359	None
PLAT	ENSG00000104368.13	chr8:-:42046589-42050631	4	2.66667	No:1.877934	3.81359	None
PI16	ENSG00000164530.9	chr6:+:36929336-36929640	2	1.33333	No:22.222222	2.72835	None
OLR1	ENSG00000173391.4	chr12:-:10313524-10319296	1	0.666667	No:2.222222	3.47012	EC;
OLR1	ENSG00000173391.4	chr12:-:10313049-10313384	3	2	No:3.529412	3.47012	EC;
NTM	ENSG00000182667.10	chr11:+:131996163-132016175	1	0.666667	No:0.934579	2.88569	None
NTM	ENSG00000182667.10	chr11:+:131672459-131781457	1	0.666667	No:7.142857	2.88569	SP;
NRCAM	ENSG00000091129.15	chr7:-:107938918-107953108	37	24.6667	No:32.173913	5.71139	None
NRCAM	ENSG00000091129.15	chr7:-:107880614-107938306	1	0.666667	No:2.777778	5.71139	None
NLGN4X	ENSG00000146938.10	chrX:-:5854152-5947320	12	8	No:8.275862	3.1463	EC;
NLGN1	ENSG00000169760.13	chr3:+:173115853-173133177	1	0.666667	No:3.225806	2.1908	None
MAN2B2	ENSG00000013288.4	chr4:+:6588895-6590780	2	1.33333	No:1.652893	3.0129	None
LSAMP	ENSG00000185565.7	chr3:-:116088309-116163723	1	0.666667	No:9.090909	3.68075	None
LSAMP	ENSG00000185565.7	chr3:-:115817700-116163723	1	0.666667	No:25.000000	3.68075	None
LSAMP	ENSG00000185565.7	chr3:-:115805403-115817472	10	6.66667	No:9.433962	3.68075	None
LAMB2	ENSG00000172037.9	chr3:-:49170301-49170382	1	0.666667	No:2.083333	5.24094	None
JAM2	ENSG00000154721.10	chr21:+:27062285-27070988	4	2.66667	No:19.047619	4.69919	EC;
IL13RA2	ENSG00000123496.3	chrX:-:114239878-114244083	1	0.666667	No:2.325581	3.7751	EC;
FREM2	ENSG00000150893.9	chr13:+:39426005-39428229	2	1.33333	No:0.934579	1.14607	EC;
FREM2	ENSG00000150893.9	chr13:+:39358945-39359680	1	0.666667	No:1.785714	1.14607	EC;
FKRP	ENSG00000181027.6	chr19:+:47261431-47261584	2	1.33333	No:12.500000	2.38823	None
EGFR	ENSG00000146648.11	chr7:+:55177651-55186748	40	26.6667	No:40.000000	5.51672	EC;
EFEMP1	ENSG00000115380.14	chr2:-:56145402-56145987	2	1.33333	No:1.503759	6.04372	None
COL7A1	ENSG00000114270.11	chr3:-:48631124-48631800	1	0.666667	No:2.272727	0.971454	None
COL3A1	ENSG00000168542.8	chr2:+:189859058-189859449	1	0.666667	No:0.377358	4.58353	None
COL3A1	ENSG00000168542.8	chr2:+:189858980-189859034	2	1.33333	No:6.666667	4.58353	None
COL11A1	ENSG00000060718.14	chr1:-:103491169-103491361	5	3.33333	No:4.629630	1.44586	None
CD74	ENSG00000019582.10	chr5:-:149781796-149782125	1	0.666667	No:0.746269	9.15284	EC;
CD4	ENSG00000010610.5	chr12:+:6925569-6926277	3	2	No:4.918033	4.19987	EC;
CALU	ENSG00000128595.12	chr7:+:128379486-128387781	2	1.33333	No:7.407407	5.90804	None
BCAN	ENSG00000132692.14	chr1:+:156621481-156622000	51	34	No:12.623762	8.03818	None
BCAM	ENSG00000187244.6	chr19:+:45315545-45315612	1	0.666667	No:0.502513	3.48643	EC;
APLP1	ENSG00000105290.7	chr19:+:36368727-36369473	6	4	No:12.765957	5.73061	EC;
ADAM22	ENSG00000008277.10	chr7:+:87606886-87607650	3	2	No:9.090909	2.22338	None
VDAC1	ENSG00000213585.6	chr5:-:133338630-133340337	1	0.666667	No:20.000000	6.11027	None
VCAN	ENSG00000038427.11	chr5:+:82767332-82767578	1	0.666667	No:1.612903	4.08872	None
VCAM1	ENSG00000162692.6	chr1:+:101185480-101188575	1	0.666667	No:3.125000	3.37039	EC;SP;
UGT8	ENSG00000174607.6	chr4:+:115541606-115544034	2	1.33333	No:2.127660	2.48527	None
TTYH3	ENSG00000136295.10	chr7:+:2689626-2691820	1	0.666667	No:8.333333	5.76672	EC;
TNC	ENSG00000041982.10	chr9:-:117826240-117835881	2	1.33333	No:6.666667	5.79475	None
TNC	ENSG00000041982.10	chr9:-:117822281-117826925	2	1.33333	No:4.651163	5.79475	None
TNC	ENSG00000041982.10	chr9:-:117798520-117803219	20	13.3333	No:10.526316	5.79475	None
TNC	ENSG00000041982.10	chr9:-:117786415-117787256	1	0.666667	No:1.333333	5.79475	None
SPPL2A	ENSG00000138600.5	chr15:-:51017520-51023161	2	1.33333	No:1.834862	3.21487	None
SLITRK3	ENSG00000121871.3	chr3:-:164910684-164913367	2	1.33333	No:50.000000	2.61782	None
SLC3A2	ENSG00000168003.12	chr11:+:62649538-62650141	1	0.666667	No:6.250000	5.78975	EC;
SGCE	ENSG00000127990.11	chr7:-:94270276-94285301	3	2	No:6.122449	4.67914	EC;
SGCE	ENSG00000127990.11	chr7:-:94270276-94273917	3	2	No:2.439024	4.67914	EC;
SGCB	ENSG00000163069.8	chr4:-:52890326-52894895	5	3.33333	No:29.411765	5.03402	EC;
SEMA3A	ENSG00000075213.6	chr7:-:83980641-84001139	2	1.33333	No:5.000000	1.00193	None
SEMA3A	ENSG00000075213.6	chr7:-:83592663-83597897	1	0.666667	No:5.000000	1.00193	None
PVRL2	ENSG00000130202.5	chr19:+:45349870-45368530	1	0.666667	No:0.793651	4.31068	SP;
PTPRZ1	ENSG00000106278.7	chr7:+:121659078-121659177	12	8	No:18.181818	7.29974	EC;
PTPRZ1	ENSG00000106278.7	chr7:+:121653973-121659177	15	10	No:18.292683	7.29974	EC;
PTPRZ1	ENSG00000106278.7	chr7:+:121653943-121656944	9	6	No:16.666667	7.29974	EC;
PTPRZ1	ENSG00000106278.7	chr7:+:121651363-121653248	5	3.33333	No:7.812500	7.29974	EC;
PTPRZ1	ENSG00000106278.7	chr7:+:121616905-121624020	2	1.33333	No:6.666667	7.29974	EC;
PTPRZ1	ENSG00000106278.7	chr7:+:121608096-121612594	2	1.33333	No:33.333333	7.29974	EC;
PTPRZ1	ENSG00000106278.7	chr7:+:121545991-121568209	1	0.666667	No:4.347826	7.29974	SP;
PTPRZ1	ENSG00000106278.7	chr7:+:121545991-121549264	2	1.33333	No:7.142857	7.29974	SP;
PTPRZ1	ENSG00000106278.7	chr7:+:121545981-121568209	3	2	No:5.769231	7.29974	SP;
PTPRZ1	ENSG00000106278.7	chr7:+:121533680-121545910	5	3.33333	No:7.352941	7.29974	SP;
PTPRZ1	ENSG00000106278.7	chr7:+:121513611-121608004	19	12.6667	No:9.313725	7.29974	EC;SP;
PTPRZ1	ENSG00000106278.7	chr7:+:121513611-121545910	7	4.66667	No:4.487179	7.29974	SP;
PTPRZ1	ENSG00000106278.7	chr7:+:121513611-121533371	3	2	No:14.285714	7.29974	SP;
PTGFRN	ENSG00000134247.9	chr1:+:117532717-117532960	7	4.66667	No:5.000000	4.24046	None
PROM1	ENSG00000007062.7	chr4:-:16035132-16077309	9	6	No:1.948052	1.74489	EC;
POSTN	ENSG00000133110.10	chr13:-:38153448-38153997	2	1.33333	No:0.873362	3.03425	None
PLXND1	ENSG00000004399.8	chr3:-:129290433-129290519	2	1.33333	No:2.083333	3.90796	EC;
P2RX7	ENSG00000089041.12	chr12:+:121605427-121614949	1	0.666667	No:50.000000	2.76493	EC;
OSTM1	ENSG00000081087.10	chr6:-:108485187-108486770	16	10.6667	No:34.782609	3.32096	None
NTRK3	ENSG00000140538.12	chr15:-:88799399-88799991	1	0.666667	No:16.666667	1.73174	None
NTM	ENSG00000182667.10	chr11:+:132200079-132202159	6	4	No:3.015075	2.88569	None
NRCAM	ENSG00000091129.15	chr7:-:108041977-108096686	4	2.66667	No:5.000000	5.71139	None
NRCAM	ENSG00000091129.15	chr7:-:108040037-108041859	4	2.66667	No:10.256410	5.71139	None
NRCAM	ENSG00000091129.15	chr7:-:107953175-107971716	1	0.666667	No:10.000000	5.71139	None
NRCAM	ENSG00000091129.15	chr7:-:107938460-107953108	6	4	No:13.953488	5.71139	None
NRCAM	ENSG00000091129.15	chr7:-:107912109-107953108	6	4	No:12.765957	5.71139	None
NRCAM	ENSG00000091129.15	chr7:-:107877471-107880402	1	0.666667	No:14.285714	5.71139	EC;
NRCAM	ENSG00000091129.15	chr7:-:107836316-107847971	13	8.66667	No:23.636364	5.71139	EC;
NCLN	ENSG00000125912.6	chr19:+:3206188-3206271	2	1.33333	No:1.526718	4.22219	None
M6PR	ENSG00000003056.3	chr12:-:9096506-9098885	4	2.66667	No:4.210526	4.16912	None
LUM	ENSG00000139329.4	chr12:-:91498096-91501375	1	0.666667	No:2.857143	2.69407	None
LTF	ENSG00000012223.8	chr3:-:46497888-46506314	4	2.66667	No:6.060606	4.26587	SP;
LTBP1	ENSG00000049323.11	chr2:+:33540336-33567572	2	1.33333	No:12.500000	2.96398	None
LSAMP	ENSG00000185565.7	chr3:-:116163802-116432687	3	2	No:14.285714	3.68075	SP;
LSAMP	ENSG00000185565.7	chr3:-:116162907-116163723	1	0.666667	No:9.090909	3.68075	None
LSAMP	ENSG00000185565.7	chr3:-:115889768-116163723	2	1.33333	No:2.127660	3.68075	None
LSAMP	ENSG00000185565.7	chr3:-:115805403-115823294	9	6	No:13.235294	3.68075	None
LRP4	ENSG00000134569.5	chr11:-:46911087-46911494	2	1.33333	No:2.325581	3.69581	EC;
LAMA2	ENSG00000196569.7	chr6:+:129822707-129823803	4	2.66667	No:12.121212	2.2344	None
LAMA1	ENSG00000101680.9	chr18:-:6964063-6964660	1	0.666667	No:10.000000	0.842233	None
KLRG1	ENSG00000139187.5	chr12:+:9147884-9161572	1	0.666667	No:16.666667	0.993076	EC;
JAM3	ENSG00000166086.8	chr11:+:133939054-133939756	1	0.666667	No:25.000000	4.43283	SP;
ITGB8	ENSG00000105855.5	chr7:+:20438617-20444250	2	1.33333	No:5.405405	3.94063	EC;
ITGB8	ENSG00000105855.5	chr7:+:20425722-20431025	2	1.33333	No:2.247191	3.94063	EC;
ITGB8	ENSG00000105855.5	chr7:+:20419754-20420288	4	2.66667	No:2.702703	3.94063	EC;
ITGB8	ENSG00000105855.5	chr7:+:20403345-20418673	1	0.666667	No:1.041667	3.94063	EC;
ITGB8	ENSG00000105855.5	chr7:+:20402510-20403259	1	0.666667	No:0.537634	3.94063	EC;
ITGAV	ENSG00000138448.7	chr2:+:187529368-187531430	2	1.33333	No:0.809717	5.03564	EC;
ITGAE	ENSG00000083457.7	chr17:-:3625918-3626581	5	3.33333	No:25.000000	2.10059	EC;
ITGAE	ENSG00000083457.7	chr17:-:3623696-3627001	1	0.666667	No:2.272727	2.10059	EC;
ITGA11	ENSG00000137809.12	chr15:-:68609698-68612522	1	0.666667	No:2.083333	0.701805	EC;
ITFG1	ENSG00000129636.8	chr16:-:47347747-47350482	13	8.66667	No:17.333333	3.35488	None
ITFG1	ENSG00000129636.8	chr16:-:47347734-47350482	64	42.6667	No:23.188406	3.35488	None
IL1RAP	ENSG00000196083.5	chr3:+:190268294-190282077	3	2	No:4.477612	2.67124	None
IL1RAP	ENSG00000196083.5	chr3:+:190235820-190273918	1	0.666667	No:6.666667	2.67124	None
IL17RD	ENSG00000144730.12	chr3:-:57184699-57186247	1	0.666667	No:8.333333	2.43868	EC;
IGSF3	ENSG00000143061.13	chr1:-:117122485-117127266	1	0.666667	No:1.694915	2.80511	EC;
IGFBP3	ENSG00000146674.10	chr7:-:45956266-45956759	3	2	No:2.702703	5.48203	None
IGF1R	ENSG00000140443.9	chr15:+:99434398-99434553	1	0.666667	No:11.111111	2.00015	None
IGF1R	ENSG00000140443.9	chr15:+:99433697-99434553	1	0.666667	No:2.777778	2.00015	None
ICOSLG	ENSG00000160223.12	chr21:-:45660747-45660796	1	0.666667	No:7.142857	0.221196	None
HLA-B	ENSG00000234745.5	chr6:-:31323158-31323203	1	0.666667	No:5.555556	8.31932	EC;
HEPACAM	ENSG00000165478.6	chr11:-:124793906-124794585	3	2	No:5.172414	4.71661	EC;
GRN	ENSG00000030582.12	chr17:+:42429088-42429382	1	0.666667	No:0.704225	6.17948	None
GRN	ENSG00000030582.12	chr17:+:42427119-42428071	2	1.33333	No:3.389831	6.17948	None
GRID1	ENSG00000182771.13	chr10:-:87966405-88022438	1	0.666667	No:50.000000	2.1677	EC;
GLG1	ENSG00000090863.7	chr16:-:74505184-74511293	1	0.666667	No:5.882353	4.12958	EC;
FAP	ENSG00000078098.9	chr2:-:163083131-163087425	1	0.666667	No:20.000000	0.622995	EC;
FAM171A1	ENSG00000148468.12	chr10:-:15326104-15376255	1	0.666667	No:1.724138	3.47038	EC;
EXTL2	ENSG00000162694.9	chr1:-:101354384-101360889	1	0.666667	No:16.666667	3.22893	None
ERBB2	ENSG00000141736.9	chr17:+:37872686-37872776	4	2.66667	No:1.108033	2.7299	EC;
EPHB2	ENSG00000133216.12	chr1:+:23101132-23107913	1	0.666667	No:0.617284	2.09151	EC;
EPHA4	ENSG00000116106.7	chr2:-:222285272-222289600	1	0.666667	No:2.564103	2.58567	None
ENO1	ENSG00000074800.9	chr1:-:8921407-8923293	2	1.33333	No:1.005025	8.58892	None
EMR2	ENSG00000127507.13	chr19:-:14865935-14867049	1	0.666667	No:7.692308	0.9463	EC;
EGFR	ENSG00000146648.11	chr7:+:55225446-55227058	9	6	No:6.293706	5.51672	EC;
EGFR	ENSG00000146648.11	chr7:+:55208168-55209978	8	5.33333	No:4.968944	5.51672	EC;
EGFR	ENSG00000146648.11	chr7:+:55205435-55209978	1	0.666667	No:3.333333	5.51672	EC;
EGFR	ENSG00000146648.11	chr7:+:55177651-55178738	18	12	No:75.000000	5.51672	EC;
DPP4	ENSG00000197635.5	chr2:-:162902122-162929908	1	0.666667	No:50.000000	0.914176	EC;
DNER	ENSG00000187957.7	chr2:-:230450740-230450844	2	1.33333	No:4.761905	6.06316	EC;
DNER	ENSG00000187957.7	chr2:-:230253112-230312031	1	0.666667	No:33.333333	6.06316	EC;
DCBLD2	ENSG00000057019.11	chr3:-:98611450-98619965	1	0.666667	No:0.757576	2.23786	EC;
DCBLD2	ENSG00000057019.11	chr3:-:98600611-98619358	1	0.666667	No:3.846154	2.23786	EC;
CSPG4	ENSG00000173546.7	chr15:-:75985574-75985771	16	10.6667	No:6.956522	4.07539	EC;
COL6A1	ENSG00000142156.10	chr21:+:47410336-47410668	1	0.666667	No:5.263158	5.98841	None
COL5A2	ENSG00000204262.7	chr2:-:189975175-190043846	1	0.666667	No:1.923077	3.83942	None
COL3A1	ENSG00000168542.8	chr2:+:189864303-189870075	1	0.666667	No:1.587302	4.58353	None
COL1A2	ENSG00000164692.13	chr7:+:94052430-94054428	1	0.666667	No:0.781250	4.44556	None
COL1A2	ENSG00000164692.13	chr7:+:94044582-94047035	1	0.666667	No:0.769231	4.44556	None
COL1A1	ENSG00000108821.9	chr17:-:48266371-48272592	3	2	No:0.781250	4.1684	None
COL1A1	ENSG00000108821.9	chr17:-:48261806-48261981	1	0.666667	No:0.223714	4.1684	None
COL11A1	ENSG00000060718.14	chr1:-:103471871-103477968	1	0.666667	No:0.613497	1.44586	None
COL11A1	ENSG00000060718.14	chr1:-:103463919-103465330	2	1.33333	No:33.333333	1.44586	None
CLU	ENSG00000120885.15	chr8:-:27468253-27472171	14	9.33333	No:7.035176	10.2657	SP;
CLU	ENSG00000120885.15	chr8:-:27468158-27472171	3	2	No:11.111111	10.2657	SP;
CLU	ENSG00000120885.15	chr8:-:27468149-27472171	23	15.3333	No:13.939394	10.2657	SP;
CLU	ENSG00000120885.15	chr8:-:27468117-27470252	2	1.33333	No:14.285714	10.2657	SP;
CLU	ENSG00000120885.15	chr8:-:27462738-27463870	9	6	No:6.293706	10.2657	None
CLU	ENSG00000120885.15	chr8:-:27462693-27463870	7	4.66667	No:5.468750	10.2657	None
CLEC2D	ENSG00000069493.10	chr12:+:9845716-9846420	1	0.666667	No:14.285714	0.926429	EC;
CHL1	ENSG00000134121.5	chr3:+:436555-438397	7	4.66667	No:7.368421	3.79684	EC;
CDON	ENSG00000064309.10	chr11:-:125887270-125889513	1	0.666667	No:1.923077	0.831601	EC;
CDH2	ENSG00000170558.4	chr18:-:25593873-25756926	3	2	No:33.333333	5.10723	SP;
CD44	ENSG00000026508.12	chr11:+:35226206-35227331	1	0.666667	No:4.347826	5.82979	EC;
CD44	ENSG00000026508.12	chr11:+:35211612-35223217	1	0.666667	No:0.632911	5.82979	EC;
CD44	ENSG00000026508.12	chr11:+:35188686-35198121	1	0.666667	No:9.090909	5.82979	EC;
CANX	ENSG00000127022.10	chr5:+:179143295-179147404	3	2	No:2.173913	7.30153	None
CALR	ENSG00000179218.9	chr19:+:13054616-13054658	2	1.33333	No:4.255319	8.37127	None
CADM4	ENSG00000105767.2	chr19:-:44129101-44129229	7	4.66667	No:13.461538	6.72566	EC;
CADM1	ENSG00000182985.12	chr11:-:115111140-115248024	3	2	No:2.830189	3.75736	SP;
CACNA2D1	ENSG00000153956.11	chr7:-:81754165-81765950	1	0.666667	No:4.166667	1.62152	EC;
CACHD1	ENSG00000158966.9	chr1:+:65124556-65125450	1	0.666667	No:6.250000	2.73296	EC;
CACHD1	ENSG00000158966.9	chr1:+:65068595-65095046	2	1.33333	No:4.081633	2.73296	EC;
BTN3A3	ENSG00000111801.11	chr6:+:26443670-26444189	1	0.666667	No:0.328947	2.75435	EC;SP;
BCHE	ENSG00000114200.5	chr3:-:165491294-165494930	1	0.666667	No:10.000000	4.38667	None
BCAN	ENSG00000132692.14	chr1:+:156616967-156617279	25	16.6667	No:11.415525	8.03818	None
ANGPTL4	ENSG00000167772.7	chr19:+:8436406-8438659	2	1.33333	No:1.257862	4.22009	None
AGRN	ENSG00000188157.9	chr1:+:988202-988263	1	0.666667	No:3.703704	4.67504	None
AGRN	ENSG00000188157.9	chr1:+:988110-988263	1	0.666667	No:6.250000	4.67504	None
AGRN	ENSG00000188157.9	chr1:+:988020-988110	1	0.666667	No:7.692308	4.67504	None
AGRN	ENSG00000188157.9	chr1:+:987953-988263	2	1.33333	No:2.439024	4.67504	None
AGRN	ENSG00000188157.9	chr1:+:987884-988110	2	1.33333	No:6.250000	4.67504	None
AGRN	ENSG00000188157.9	chr1:+:986905-986929	2	1.33333	No:1.169591	4.67504	None
ADAM9	ENSG00000168615.7	chr8:+:38854679-38861757	2	1.33333	No:1.818182	4.74017	EC;
ADAM17	ENSG00000151694.8	chr2:-:9661445-9666239	1	0.666667	No:6.666667	3.18989	EC;
ZDHHC5	ENSG00000156599.6	chr11:+:57440330-57440425	2	1.33333	No:0.823045	3.54086	None
YBX1	ENSG00000065978.13	chr1:+:43159194-43162527	3	2	No:12.000000	8.22012	None
YBX1	ENSG00000065978.13	chr1:+:43159194-43162413	3	2	No:10.714286	8.22012	None
YBX1	ENSG00000065978.13	chr1:+:43149137-43166451	1	0.666667	No:5.882353	8.22012	None
YBX1	ENSG00000065978.13	chr1:+:43148968-43149073	1	0.666667	No:1.694915	8.22012	None
WNT5B	ENSG00000111186.8	chr12:+:1754227-1754959	8	5.33333	No:3.433476	0.652669	None
VWF	ENSG00000110799.9	chr12:-:6233764-6234044	4	2.66667	No:2.409639	4.33729	None
VWF	ENSG00000110799.9	chr12:-:6166238-6172119	1	0.666667	No:50.000000	4.33729	None
VWF	ENSG00000110799.9	chr12:-:6062760-6074153	1	0.666667	No:2.777778	4.33729	None
VTN	ENSG00000109072.9	chr17:-:26697291-26698129	1	0.666667	No:1.612903	0.433221	None
VNN2	ENSG00000112303.9	chr6:-:133083415-133084521	1	0.666667	No:16.666667	0.965388	None
VNN1	ENSG00000112299.7	chr6:-:133004461-133004689	1	0.666667	No:1.449275	0.452758	None
VDAC1	ENSG00000213585.6	chr5:-:133328709-133340006	3	2	No:3.061224	6.11027	None
VDAC1	ENSG00000213585.6	chr5:-:133328706-133337212	1	0.666667	No:0.431034	6.11027	None
VCAN	ENSG00000038427.11	chr5:+:82868379-82876125	1	0.666667	No:1.219512	4.08872	None
VCAN	ENSG00000038427.11	chr5:+:82850857-82853248	3	2	No:21.428571	4.08872	None
VCAM1	ENSG00000162692.6	chr1:+:101197074-101200057	4	2.66667	No:2.469136	3.37039	EC;
VCAM1	ENSG00000162692.6	chr1:+:101194850-101196753	1	0.666667	No:0.613497	3.37039	EC;
UNC5C	ENSG00000182168.10	chr4:-:96229356-96256560	1	0.666667	No:8.333333	0.639052	EC;
UNC5B	ENSG00000107731.8	chr10:+:73059072-73060428	1	0.666667	No:7.142857	3.31466	None
UNC5B	ENSG00000107731.8	chr10:+:73044086-73044476	1	0.666667	No:1.923077	3.31466	EC;
ULBP2	ENSG00000131015.4	chr6:+:150267686-150268455	2	1.33333	No:1.219512	1.40553	None
UGT8	ENSG00000174607.6	chr4:+:115521031-115544034	1	0.666667	No:0.584795	2.48527	None
UGT8	ENSG00000174607.6	chr4:+:115521031-115540578	1	0.666667	No:2.325581	2.48527	None
UGT8	ENSG00000174607.6	chr4:+:115520942-115540578	3	2	No:2.678571	2.48527	None
UGT8	ENSG00000174607.6	chr4:+:115520213-115540578	2	1.33333	No:9.090909	2.48527	None
TYRO3	ENSG00000092445.7	chr15:+:41854916-41857223	1	0.666667	No:6.250000	3.07275	EC;
TYRO3	ENSG00000092445.7	chr15:+:41854916-41856414	1	0.666667	No:1.315789	3.07275	EC;
TYRO3	ENSG00000092445.7	chr15:+:41854916-41856275	1	0.666667	No:11.111111	3.07275	EC;
TXNDC15	ENSG00000113621.10	chr5:+:134210497-134223384	2	1.33333	No:33.333333	4.19718	EC;SP;
TXNDC15	ENSG00000113621.10	chr5:+:134210173-134229181	1	0.666667	No:33.333333	4.19718	EC;SP;
TTYH3	ENSG00000136295.10	chr7:+:2695818-2695946	6	4	No:5.454545	5.76672	EC;
TTYH3	ENSG00000136295.10	chr7:+:2692644-2695746	4	2.66667	No:3.703704	5.76672	EC;
TTYH3	ENSG00000136295.10	chr7:+:2692644-2693565	3	2	No:3.703704	5.76672	EC;
TTYH3	ENSG00000136295.10	chr7:+:2691876-2695725	20	13.3333	No:3.731343	5.76672	EC;
TTYH3	ENSG00000136295.10	chr7:+:2689622-2690830	1	0.666667	No:2.564103	5.76672	EC;
TTYH3	ENSG00000136295.10	chr7:+:2689273-2689502	1	0.666667	No:1.219512	5.76672	EC;
TTYH3	ENSG00000136295.10	chr7:+:2686278-2686486	5	3.33333	No:4.504505	5.76672	EC;
TTYH3	ENSG00000136295.10	chr7:+:2678515-2686486	1	0.666667	No:1.428571	5.76672	EC;
TTYH3	ENSG00000136295.10	chr7:+:2671912-2685969	1	0.666667	No:10.000000	5.76672	EC;
TTYH3	ENSG00000136295.10	chr7:+:2671912-2685405	27	18	No:6.122449	5.76672	EC;
TTYH2	ENSG00000141540.6	chr17:+:72241879-72245149	1	0.666667	No:2.380952	4.00051	EC;
TTYH2	ENSG00000141540.6	chr17:+:72237117-72239512	1	0.666667	No:5.000000	4.00051	EC;
TPBG	ENSG00000146242.5	chr6:+:83074452-83075172	1	0.666667	No:2.325581	0.676065	EC;SP;
TNXB	ENSG00000168477.13	chr6:-:32014233-32014552	3	2	No:17.647059	0.933185	None
TNFRSF21	ENSG00000146072.6	chr6:-:47252168-47253983	1	0.666667	No:0.671141	5.15724	EC;
TNFRSF21	ENSG00000146072.6	chr6:-:47252168-47253925	2	1.33333	No:2.439024	5.15724	EC;
TNFRSF1A	ENSG00000067182.3	chr12:-:6440092-6442532	1	0.666667	No:20.000000	5.43982	EC;
TNFRSF14	ENSG00000157873.13	chr1:+:2490190-2491261	1	0.666667	No:0.854701	2.4074	EC;
TNFRSF14	ENSG00000157873.13	chr1:+:2489273-2489823	1	0.666667	No:1.333333	2.4074	EC;
TNFRSF11B	ENSG00000164761.4	chr8:-:119941168-119964030	1	0.666667	No:9.090909	1.94407	SP;
TNFRSF11B	ENSG00000164761.4	chr8:-:119937001-119940976	1	0.666667	No:6.666667	1.94407	None
TNFRSF11A	ENSG00000141655.11	chr18:+:60017170-60020588	1	0.666667	No:7.692308	0.657955	EC;
TNFRSF11A	ENSG00000141655.11	chr18:+:59992660-60003546	1	0.666667	No:0.970874	0.657955	SP;
TNC	ENSG00000041982.10	chr9:-:117836025-117838310	3	2	No:2.521008	5.79475	None
TNC	ENSG00000041982.10	chr9:-:117824855-117826074	4	2.66667	No:10.000000	5.79475	None
TNC	ENSG00000041982.10	chr9:-:117824718-117826074	1	0.666667	No:4.000000	5.79475	None
TNC	ENSG00000041982.10	chr9:-:117810811-117826074	11	7.33333	No:17.460317	5.79475	None
TNC	ENSG00000041982.10	chr9:-:117810811-117825195	12	8	No:20.000000	5.79475	None
TNC	ENSG00000041982.10	chr9:-:117810751-117819431	8	5.33333	No:9.195402	5.79475	None
TNC	ENSG00000041982.10	chr9:-:117809085-117810538	11	7.33333	No:13.924051	5.79475	None
TNC	ENSG00000041982.10	chr9:-:117808925-117819431	2	1.33333	No:6.896552	5.79475	None
TNC	ENSG00000041982.10	chr9:-:117804620-117810538	3	2	No:7.142857	5.79475	None
TNC	ENSG00000041982.10	chr9:-:117791735-117791882	2	1.33333	No:1.769912	5.79475	None
TNC	ENSG00000041982.10	chr9:-:117789861-117791638	1	0.666667	No:6.250000	5.79475	None
TNC	ENSG00000041982.10	chr9:-:117783546-117783772	2	1.33333	No:3.278689	5.79475	None
TMX4	ENSG00000125827.4	chr20:-:7990962-7999439	2	1.33333	No:28.571429	4.2244	None
TMX4	ENSG00000125827.4	chr20:-:7982188-7990868	2	1.33333	No:1.526718	4.2244	None
TMX3	ENSG00000166479.5	chr18:-:66381137-66381239	1	0.666667	No:6.666667	3.08667	SP;
TMX3	ENSG00000166479.5	chr18:-:66358598-66358842	1	0.666667	No:20.000000	3.08667	None
TMX3	ENSG00000166479.5	chr18:-:66356780-66358531	1	0.666667	No:20.000000	3.08667	None
TMX3	ENSG00000166479.5	chr18:-:66356279-66358531	1	0.666667	Yes	3.08667	None
TMPRSS5	ENSG00000166682.6	chr11:-:113563971-113567579	1	0.666667	Yes	2.3666	EC;
TMPRSS5	ENSG00000166682.6	chr11:-:113563971-113566121	5	3.33333	No:16.129032	2.3666	EC;
TMEM9	ENSG00000116857.12	chr1:-:201123087-201123458	14	9.33333	No:10.218978	5.39144	None
TMEM9	ENSG00000116857.12	chr1:-:201123087-201123437	6	4	No:11.764706	5.39144	None
TMEM9	ENSG00000116857.12	chr1:-:201120980-201123572	1	0.666667	No:5.555556	5.39144	EC;SP;
TMEM8A	ENSG00000129925.6	chr16:-:426448-426685	1	0.666667	No:3.333333	4.05009	EC;
TMEM8A	ENSG00000129925.6	chr16:-:425435-426234	2	1.33333	No:1.680672	4.05009	EC;
TMEM87B	ENSG00000153214.5	chr2:+:112873780-112875471	1	0.666667	No:3.571429	2.17384	None
TMEM87A	ENSG00000103978.11	chr15:-:42503947-42511778	1	0.666667	No:5.263158	3.92789	None
TMEM25	ENSG00000149582.11	chr11:+:118412748-118416833	1	0.666667	No:3.846154	2.81346	None
TMEM25	ENSG00000149582.11	chr11:+:118403176-118404134	2	1.33333	No:3.278689	2.81346	EC;
TMEM25	ENSG00000149582.11	chr11:+:118402586-118402723	1	0.666667	No:3.225806	2.81346	SP;
TMEM132E	ENSG00000181291.5	chr17:+:32959928-32961917	3	2	No:10.344828	2.5999	EC;
TMEM132E	ENSG00000181291.5	chr17:+:32958487-32959722	2	1.33333	No:11.111111	2.5999	EC;
TMEM132E	ENSG00000181291.5	chr17:+:32908162-32953923	9	6	No:10.975610	2.5999	EC;SP;
TMEM132A	ENSG00000006118.10	chr11:+:60702915-60703429	2	1.33333	No:3.508772	4.7295	EC;
TMEM132A	ENSG00000006118.10	chr11:+:60702915-60703387	8	5.33333	No:3.940887	4.7295	EC;
TMEM132A	ENSG00000006118.10	chr11:+:60702915-60703272	5	3.33333	No:11.111111	4.7295	EC;
TMEM132A	ENSG00000006118.10	chr11:+:60702236-60702762	3	2	No:1.796407	4.7295	EC;
TMEM132A	ENSG00000006118.10	chr11:+:60701216-60701843	2	1.33333	No:5.263158	4.7295	EC;
TMEM132A	ENSG00000006118.10	chr11:+:60699599-60699693	1	0.666667	No:2.777778	4.7295	EC;
TMEM132A	ENSG00000006118.10	chr11:+:60698131-60701013	2	1.33333	No:13.333333	4.7295	EC;
TMEM132A	ENSG00000006118.10	chr11:+:60696256-60696293	1	0.666667	No:1.754386	4.7295	EC;
TMEM132A	ENSG00000006118.10	chr11:+:60694890-60696100	1	0.666667	No:10.000000	4.7295	EC;
TMEM132A	ENSG00000006118.10	chr11:+:60694764-60695112	2	1.33333	No:1.680672	4.7295	EC;
TMEM132A	ENSG00000006118.10	chr11:+:60694415-60694675	2	1.33333	No:2.597403	4.7295	SP;
TMEM132A	ENSG00000006118.10	chr11:+:60694187-60694675	2	1.33333	No:6.250000	4.7295	SP;
TMEM132A	ENSG00000006118.10	chr11:+:60693556-60694675	2	1.33333	No:6.250000	4.7295	SP;
TMEM132A	ENSG00000006118.10	chr11:+:60693556-60694050	2	1.33333	No:2.739726	4.7295	SP;
TMEM132A	ENSG00000006118.10	chr11:+:60692788-60694675	4	2.66667	No:5.479452	4.7295	SP;
TMEM132A	ENSG00000006118.10	chr11:+:60692338-60694675	3	2	No:4.761905	4.7295	SP;
TMED9	ENSG00000184840.7	chr5:+:177022589-177022861	3	2	No:5.263158	6.21391	None
TMED9	ENSG00000184840.7	chr5:+:177021286-177022217	1	0.666667	No:0.925926	6.21391	None
TMED9	ENSG00000184840.7	chr5:+:177020776-177022267	1	0.666667	No:1.515152	6.21391	None
TMED4	ENSG00000158604.10	chr7:-:44621422-44621798	3	2	No:12.500000	5.33191	SP;
TMED4	ENSG00000158604.10	chr7:-:44621155-44621321	3	2	No:2.307692	5.33191	None
TMED4	ENSG00000158604.10	chr7:-:44619227-44620727	6	4	No:2.654867	5.33191	None
TMCO3	ENSG00000150403.13	chr13:+:114157903-114159746	1	0.666667	No:4.166667	2.76044	None
TM2D3	ENSG00000184277.8	chr15:-:102185365-102186952	1	0.666667	No:1.176471	2.38042	None
TM2D3	ENSG00000184277.8	chr15:-:102173931-102182676	2	1.33333	No:16.666667	2.38042	None
TM2D1	ENSG00000162604.8	chr1:-:62190101-62190591	1	0.666667	No:3.846154	2.7139	None
TM2D1	ENSG00000162604.8	chr1:-:62175094-62190591	2	1.33333	No:3.448276	2.7139	None
TM2D1	ENSG00000162604.8	chr1:-:62160442-62165946	1	0.666667	No:2.857143	2.7139	None
TLR3	ENSG00000164342.8	chr4:+:187001271-187003473	1	0.666667	No:0.934579	1.38063	None
TLL2	ENSG00000095587.8	chr10:-:98188505-98205847	1	0.666667	No:2.222222	0.187443	None
TLL2	ENSG00000095587.8	chr10:-:98170409-98172948	1	0.666667	No:1.492537	0.187443	None
TIMP1	ENSG00000102265.7	chrX:+:47444695-47444952	1	0.666667	No:14.285714	7.78139	None
TIMP1	ENSG00000102265.7	chrX:+:47442817-47442868	2	1.33333	No:22.222222	7.78139	SP;
TIMP1	ENSG00000102265.7	chrX:+:47441873-47442763	1	0.666667	No:1.219512	7.78139	SP;
TIGIT	ENSG00000181847.7	chr3:+:114010143-114012803	1	0.666667	No:7.692308	0.0987853	None
THY1	ENSG00000154096.9	chr11:-:119291639-119292683	1	0.666667	No:2.222222	5.33099	None
THY1	ENSG00000154096.9	chr11:-:119291639-119292316	1	0.666667	No:2.941176	5.33099	None
THY1	ENSG00000154096.9	chr11:-:119291096-119291484	7	4.66667	No:8.235294	5.33099	SP;
THSD1	ENSG00000136114.11	chr13:-:52952924-52980165	2	1.33333	No:11.764706	2.32001	EC;SP;
TGFBR3	ENSG00000069702.6	chr1:-:92224307-92224630	3	2	No:15.000000	1.18147	EC;
TGFB1	ENSG00000105329.5	chr19:-:41859229-41859462	1	0.666667	No:2.173913	4.69944	None
TFRC	ENSG00000072274.8	chr3:-:195792853-195794388	1	0.666667	No:0.833333	4.11269	EC;
TFRC	ENSG00000072274.8	chr3:-:195781691-195781950	1	0.666667	No:1.587302	4.11269	EC;
TFPI	ENSG00000003436.10	chr2:-:188332623-188348850	1	0.666667	No:1.298701	1.9072	None
TF	ENSG00000091513.10	chr3:+:133494461-133495958	1	0.666667	No:1.470588	3.72361	None
TF	ENSG00000091513.10	chr3:+:133475853-133483025	1	0.666667	No:0.558659	3.72361	None
TF	ENSG00000091513.10	chr3:+:133465327-133467300	1	0.666667	No:2.564103	3.72361	SP;
TCTN2	ENSG00000168778.7	chr12:+:124184701-124189084	1	0.666667	No:6.250000	2.51597	EC;
TCTN2	ENSG00000168778.7	chr12:+:124171582-124177204	1	0.666667	No:16.666667	2.51597	EC;
TCTN2	ENSG00000168778.7	chr12:+:124158357-124171382	1	0.666667	No:16.666667	2.51597	EC;
TCTN2	ENSG00000168778.7	chr12:+:124155895-124156053	1	0.666667	No:0.980392	2.51597	EC;
SUSD2	ENSG00000099994.10	chr22:+:24581137-24581161	3	2	No:5.454545	1.41908	EC;
SUSD1	ENSG00000106868.12	chr9:-:114905903-114937412	1	0.666667	No:50.000000	2.50625	EC;
SUSD1	ENSG00000106868.12	chr9:-:114864565-114868022	1	0.666667	No:5.555556	2.50625	EC;
STS	ENSG00000101846.6	chrX:+:7243539-7247810	1	0.666667	No:2.000000	1.9229	None
STIM1	ENSG00000167323.5	chr11:+:3876646-3988781	1	0.666667	No:6.250000	3.41714	EC;SP;
STIM1	ENSG00000167323.5	chr11:+:3876511-3988781	1	0.666667	Yes	3.41714	EC;SP;
ST3GAL4	ENSG00000110080.14	chr11:+:126283543-126283830	1	0.666667	No:9.090909	3.01402	None
ST3GAL4	ENSG00000110080.14	chr11:+:126279306-126279570	1	0.666667	No:1.298701	3.01402	None
ST3GAL4	ENSG00000110080.14	chr11:+:126279306-126279432	2	1.33333	No:5.882353	3.01402	None
ST3GAL4	ENSG00000110080.14	chr11:+:126263198-126275990	3	2	No:1.442308	3.01402	None
ST3GAL4	ENSG00000110080.14	chr11:+:126230233-126275990	1	0.666667	No:0.769231	3.01402	None
ST3GAL4	ENSG00000110080.14	chr11:+:126229987-126275990	1	0.666667	No:0.263852	3.01402	None
ST3GAL4	ENSG00000110080.14	chr11:+:126226197-126234653	1	0.666667	No:1.282051	3.01402	None
ST3GAL4	ENSG00000110080.14	chr11:+:126225737-126226102	1	0.666667	No:1.587302	3.01402	None
SSR2	ENSG00000163479.9	chr1:-:155983189-155984751	1	0.666667	No:11.111111	5.00574	None
SSR2	ENSG00000163479.9	chr1:-:155982356-155989803	1	0.666667	No:7.142857	5.00574	None
SSR2	ENSG00000163479.9	chr1:-:155979144-155979270	1	0.666667	No:1.388889	5.00574	None
SSR1	ENSG00000124783.8	chr6:-:7310262-7312713	1	0.666667	No:5.555556	4.0741	None
SSR1	ENSG00000124783.8	chr6:-:7301724-7303782	1	0.666667	No:0.632911	4.0741	None
SPPL2A	ENSG00000138600.5	chr15:-:51017520-51018412	1	0.666667	No:7.692308	3.21487	None
SORT1	ENSG00000134243.7	chr1:-:109886904-109888372	2	1.33333	No:9.090909	4.93016	EC;
SORL1	ENSG00000137642.8	chr11:+:121460883-121461776	1	0.666667	No:3.703704	3.17944	EC;
SORCS2	ENSG00000184985.12	chr4:+:7677956-7683827	1	0.666667	No:5.000000	1.65128	None
SORCS1	ENSG00000108018.11	chr10:-:108389146-108399630	1	0.666667	No:1.587302	0.641899	None
SMO	ENSG00000128602.5	chr7:+:128829323-128831738	1	0.666667	No:1.666667	3.99662	EC;
SLITRK3	ENSG00000121871.3	chr3:-:164908639-164910283	19	12.6667	No:16.521739	2.61782	None
SLCO2A1	ENSG00000174640.8	chr3:-:133664104-133665340	2	1.33333	No:2.061856	1.63545	EC;
SLC7A5	ENSG00000103257.4	chr16:-:87874761-87875761	3	2	No:8.108108	5.47754	None
SLC7A5	ENSG00000103257.4	chr16:-:87874722-87885329	1	0.666667	No:0.531915	5.47754	None
SLC7A5	ENSG00000103257.4	chr16:-:87864188-87864261	2	1.33333	No:4.545455	5.47754	None
SLC4A7	ENSG00000033867.12	chr3:-:27500482-27525009	1	0.666667	No:5.263158	1.99721	None
SLC46A1	ENSG00000076351.8	chr17:-:26732486-26732698	1	0.666667	No:1.960784	1.29038	EC;
SLC44A1	ENSG00000070214.11	chr9:+:108147984-108152184	2	1.33333	No:40.000000	3.74895	None
SLC44A1	ENSG00000070214.11	chr9:+:108147783-108191604	4	2.66667	No:25.000000	3.74895	None
SLC44A1	ENSG00000070214.11	chr9:+:108147783-108152163	1	0.666667	No:1.333333	3.74895	None
SLC3A2	ENSG00000168003.12	chr11:+:62651130-62651928	3	2	No:9.090909	5.78975	EC;
SLC3A2	ENSG00000168003.12	chr11:+:62649538-62650050	1	0.666667	No:1.612903	5.78975	EC;
SLC3A2	ENSG00000168003.12	chr11:+:62647470-62648490	7	4.66667	No:6.930693	5.78975	None
SLC3A2	ENSG00000168003.12	chr11:+:62638309-62639050	1	0.666667	No:5.555556	5.78975	None
SLC39A6	ENSG00000141424.8	chr18:-:33706979-33708887	1	0.666667	No:0.892857	4.71206	None
SLC39A14	ENSG00000104635.9	chr8:+:22250932-22262208	4	2.66667	No:10.810811	3.98359	None
SLC39A10	ENSG00000196950.9	chr2:+:196522005-196522515	1	0.666667	No:5.555556	3.23725	None
SLC39A10	ENSG00000196950.9	chr2:+:196470957-196492383	2	1.33333	No:2.666667	3.23725	None
SLC39A10	ENSG00000196950.9	chr2:+:196462938-196470859	1	0.666667	No:1.250000	3.23725	None
SLC39A10	ENSG00000196950.9	chr2:+:196440806-196544755	1	0.666667	No:50.000000	3.23725	None
SLC39A10	ENSG00000196950.9	chr2:+:196440806-196462709	3	2	No:23.076923	3.23725	None
SLC2A1	ENSG00000117394.15	chr1:-:43408313-43408896	2	1.33333	No:0.851064	5.12624	EC;
SLC2A1	ENSG00000117394.15	chr1:-:43396877-43403584	1	0.666667	No:0.591716	5.12624	EC;
SLC29A4	ENSG00000164638.6	chr7:+:5344283-5344472	1	0.666667	No:5.882353	3.16355	None
SLC29A4	ENSG00000164638.6	chr7:+:5343328-5344235	2	1.33333	No:4.255319	3.16355	None
SLC29A4	ENSG00000164638.6	chr7:+:5343328-5343672	1	0.666667	No:1.538462	3.16355	None
SLC29A4	ENSG00000164638.6	chr7:+:5327616-5328118	6	4	No:8.333333	3.16355	EC;
SLC23A2	ENSG00000089057.10	chr20:-:4948994-4951438	1	0.666667	No:1.351351	3.83474	None
SLC23A2	ENSG00000089057.10	chr20:-:4917521-4951438	2	1.33333	No:2.352941	3.83474	None
SLC14A1	ENSG00000141469.12	chr18:+:43307383-43310267	3	2	No:2.727273	1.27125	None
SLC14A1	ENSG00000141469.12	chr18:+:43307383-43309950	1	0.666667	No:1.030928	1.27125	None
SLC14A1	ENSG00000141469.12	chr18:+:43304978-43310267	6	4	No:6.666667	1.27125	None
SLC14A1	ENSG00000141469.12	chr18:+:43304978-43309170	1	0.666667	No:10.000000	1.27125	None
SLC12A9	ENSG00000146828.13	chr7:+:100449889-100451777	1	0.666667	No:8.333333	3.08674	None
SLC12A9	ENSG00000146828.13	chr7:+:100424669-100431636	4	2.66667	No:1.801802	3.08674	None
SIRPA	ENSG00000198053.7	chr20:+:1919904-1919972	2	1.33333	No:3.174603	5.29699	None
SIRPA	ENSG00000198053.7	chr20:+:1902358-1903175	1	0.666667	No:1.388889	5.29699	EC;
SIGLEC1	ENSG00000088827.8	chr20:-:3687353-3689608	1	0.666667	No:7.692308	1.26327	SP;
SIGLEC1	ENSG00000088827.8	chr20:-:3678780-3683843	1	0.666667	No:9.090909	1.26327	EC;
SIGLEC1	ENSG00000088827.8	chr20:-:3670349-3671986	1	0.666667	No:12.500000	1.26327	EC;
SGCE	ENSG00000127990.11	chr7:-:94273979-94275695	1	0.666667	No:2.702703	4.67914	EC;
SGCE	ENSG00000127990.11	chr7:-:94268760-94270208	12	8	No:9.090909	4.67914	EC;
SGCE	ENSG00000127990.11	chr7:-:94259153-94270208	2	1.33333	No:2.222222	4.67914	EC;
SGCE	ENSG00000127990.11	chr7:-:94257671-94273917	1	0.666667	No:1.369863	4.67914	EC;
SGCE	ENSG00000127990.11	chr7:-:94257671-94268652	5	3.33333	No:17.241379	4.67914	EC;
SGCE	ENSG00000127990.11	chr7:-:94252709-94285301	2	1.33333	No:33.333333	4.67914	EC;
SGCE	ENSG00000127990.11	chr7:-:94252709-94254257	2	1.33333	No:5.128205	4.67914	EC;
SGCE	ENSG00000127990.11	chr7:-:94252709-94253338	1	0.666667	No:25.000000	4.67914	EC;
SGCE	ENSG00000127990.11	chr7:-:94248244-94251857	1	0.666667	No:12.500000	4.67914	EC;
SEZ6L2	ENSG00000174938.10	chr16:-:29906781-29908142	1	0.666667	No:0.500000	4.07481	EC;
SEZ6L2	ENSG00000174938.10	chr16:-:29884064-29888076	1	0.666667	No:3.571429	4.07481	EC;
SEZ6L2	ENSG00000174938.10	chr16:-:29883847-29888076	4	2.66667	No:11.428571	4.07481	EC;
SEZ6L2	ENSG00000174938.10	chr16:-:29883847-29884493	10	6.66667	No:3.984064	4.07481	EC;
SERPINI1	ENSG00000163536.8	chr3:+:167525129-167537760	1	0.666667	No:12.500000	2.56367	None
SERPINE2	ENSG00000135919.8	chr2:-:224903240-224903815	1	0.666667	No:3.703704	4.5006	None
SERPINE2	ENSG00000135919.8	chr2:-:224866639-224904344	1	0.666667	No:2.222222	4.5006	None
SERPINE2	ENSG00000135919.8	chr2:-:224866639-224896559	3	2	No:2.238806	4.5006	None
SERPINE2	ENSG00000135919.8	chr2:-:224866639-224894753	2	1.33333	No:3.225806	4.5006	None
SERPINE2	ENSG00000135919.8	chr2:-:224863059-224864130	1	0.666667	No:0.564972	4.5006	None
SERPINE2	ENSG00000135919.8	chr2:-:224851120-224856519	1	0.666667	No:1.149425	4.5006	None
SERPINE2	ENSG00000135919.8	chr2:-:224843413-224845027	2	1.33333	No:2.777778	4.5006	None
SERPINE2	ENSG00000135919.8	chr2:-:224842344-224844888	4	2.66667	No:2.040816	4.5006	None
SEMA7A	ENSG00000138623.5	chr15:-:74709055-74709496	9	6	No:18.750000	2.86858	None
SEMA7A	ENSG00000138623.5	chr15:-:74704416-74706887	1	0.666667	No:5.263158	2.86858	None
SEMA7A	ENSG00000138623.5	chr15:-:74699454-74703635	1	0.666667	No:2.631579	2.86858	None
SEMA7A	ENSG00000138623.5	chr15:-:74697465-74703635	4	2.66667	No:4.444444	2.86858	None
SEMA6B	ENSG00000167680.11	chr19:-:4556077-4556962	1	0.666667	No:1.923077	2.70613	EC;
SEMA5A	ENSG00000112902.7	chr5:-:9421861-9437867	2	1.33333	No:1.652893	3.26055	None
SEMA5A	ENSG00000112902.7	chr5:-:9337924-9357811	1	0.666667	No:1.851852	3.26055	EC;
SEMA5A	ENSG00000112902.7	chr5:-:9234477-9237939	4	2.66667	No:8.333333	3.26055	EC;
SEMA5A	ENSG00000112902.7	chr5:-:9227079-9234249	1	0.666667	No:7.142857	3.26055	EC;
SEMA4C	ENSG00000168758.6	chr2:-:97527552-97529418	1	0.666667	No:1.449275	3.26099	EC;
SEMA4B	ENSG00000185033.10	chr15:+:90768410-90768533	1	0.666667	No:1.000000	3.27968	EC;
SEMA3A	ENSG00000075213.6	chr7:-:83758501-83763106	1	0.666667	No:4.166667	1.00193	None
SEMA3A	ENSG00000075213.6	chr7:-:83726923-83739785	1	0.666667	No:2.222222	1.00193	None
SDK2	ENSG00000069188.12	chr17:-:71391730-71394173	1	0.666667	No:3.703704	0.641509	EC;
SCNN1D	ENSG00000162572.15	chr1:+:1223417-1225882	1	0.666667	No:7.692308	1.82974	EC;
SCNN1D	ENSG00000162572.15	chr1:+:1222976-1225856	1	0.666667	No:20.000000	1.82974	EC;
SCN2B	ENSG00000149575.5	chr11:-:118033647-118033675	2	1.33333	No:6.451613	1.1093	None
SCARB1	ENSG00000073060.11	chr12:-:125351683-125364715	1	0.666667	No:14.285714	3.28384	None
SCARB1	ENSG00000073060.11	chr12:-:125262759-125262849	2	1.33333	No:1.754386	3.28384	None
SCARB1	ENSG00000073060.11	chr12:-:125262692-125262796	1	0.666667	No:1.176471	3.28384	None
SCARB1	ENSG00000073060.11	chr12:-:125262692-125262759	2	1.33333	No:3.076923	3.28384	None
SCARA5	ENSG00000168079.12	chr8:-:27737283-27755315	1	0.666667	Yes	0.092258	EC;
RPN2	ENSG00000118705.12	chr20:+:35858462-35860674	1	0.666667	No:1.149425	6.88583	None
RPN2	ENSG00000118705.12	chr20:+:35854205-35860698	1	0.666667	No:4.166667	6.88583	None
RPN2	ENSG00000118705.12	chr20:+:35854205-35856979	5	3.33333	No:2.617801	6.88583	None
RPN2	ENSG00000118705.12	chr20:+:35854205-35855438	1	0.666667	No:1.724138	6.88583	None
RPN2	ENSG00000118705.12	chr20:+:35852372-35854066	1	0.666667	No:1.538462	6.88583	None
RPN2	ENSG00000118705.12	chr20:+:35844528-35852280	2	1.33333	No:0.392157	6.88583	None
RPN2	ENSG00000118705.12	chr20:+:35833065-35833169	8	5.33333	No:27.586207	6.88583	None
RPN2	ENSG00000118705.12	chr20:+:35833031-35833169	22	14.6667	No:22.222222	6.88583	None
RPN2	ENSG00000118705.12	chr20:+:35832985-35833169	5	3.33333	No:27.777778	6.88583	None
RPN2	ENSG00000118705.12	chr20:+:35812776-35838449	1	0.666667	No:12.500000	6.88583	None
RPN2	ENSG00000118705.12	chr20:+:35807943-35812582	5	3.33333	No:3.846154	6.88583	SP;
RPN2	ENSG00000118705.12	chr20:+:35807206-35807654	1	0.666667	No:0.529101	6.88583	None
RPN1	ENSG00000163902.7	chr3:-:128366359-128399596	1	0.666667	No:11.111111	6.26398	SP;
RPN1	ENSG00000163902.7	chr3:-:128363826-128399622	1	0.666667	No:50.000000	6.26398	SP;
RPN1	ENSG00000163902.7	chr3:-:128363826-128399598	9	6	No:18.367347	6.26398	SP;
RPN1	ENSG00000163902.7	chr3:-:128363826-128369499	2	1.33333	No:0.862069	6.26398	None
RPN1	ENSG00000163902.7	chr3:-:128363426-128363761	2	1.33333	No:7.692308	6.26398	None
RPN1	ENSG00000163902.7	chr3:-:128351000-128369382	1	0.666667	No:1.639344	6.26398	None
ROR2	ENSG00000169071.10	chr9:-:94649052-94712148	1	0.666667	No:9.090909	0.343828	SP;
ROR2	ENSG00000169071.10	chr9:-:94538100-94648949	1	0.666667	No:1.923077	0.343828	SP;
ROR2	ENSG00000169071.10	chr9:-:94517265-94518352	1	0.666667	No:4.761905	0.343828	EC;
ROBO1	ENSG00000169855.15	chr3:-:78737922-78742304	1	0.666667	No:4.761905	3.21942	EC;
RNF13	ENSG00000082996.15	chr3:+:149619463-149619858	7	4.66667	No:13.725490	5.11552	None
RNF13	ENSG00000082996.15	chr3:+:149572879-149589815	2	1.33333	No:3.448276	5.11552	None
RNF13	ENSG00000082996.15	chr3:+:149570383-149576819	1	0.666667	No:4.545455	5.11552	None
RNF13	ENSG00000082996.15	chr3:+:149563927-149564134	1	0.666667	No:5.882353	5.11552	None
RNF13	ENSG00000082996.15	chr3:+:149531140-149563829	7	4.66667	No:3.448276	5.11552	SP;
RNF13	ENSG00000082996.15	chr3:+:149531140-149532023	1	0.666667	No:2.439024	5.11552	None
RNF13	ENSG00000082996.15	chr3:+:149531074-149563797	1	0.666667	No:1.492537	5.11552	None
RNF13	ENSG00000082996.15	chr3:+:149530883-149563797	1	0.666667	No:20.000000	5.11552	None
RNF13	ENSG00000082996.15	chr3:+:149530510-149563797	3	2	No:5.882353	5.11552	None
RNF13	ENSG00000082996.15	chr3:+:149527400-149563797	3	2	No:3.061224	5.11552	None
RNF130	ENSG00000113269.9	chr5:-:179492929-179498455	1	0.666667	No:20.000000	3.6231	EC;
RHBDF2	ENSG00000129667.8	chr17:-:74483991-74497540	2	1.33333	No:9.523810	2.71297	None
RHBDF2	ENSG00000129667.8	chr17:-:74477627-74480770	3	2	No:2.027027	2.71297	None
RET	ENSG00000165731.13	chr10:+:43602618-43604478	1	0.666667	No:3.448276	0.612105	EC;
RET	ENSG00000165731.13	chr10:+:43602019-43602521	1	0.666667	No:0.694444	0.612105	EC;
RET	ENSG00000165731.13	chr10:+:43598077-43607546	3	2	No:0.882353	0.612105	EC;
RET	ENSG00000165731.13	chr10:+:43596170-43597918	1	0.666667	No:0.296736	0.612105	EC;
RET	ENSG00000165731.13	chr10:+:43572779-43607546	1	0.666667	No:1.818182	0.612105	EC;SP;
RAMP3	ENSG00000122679.4	chr7:+:45197823-45216907	1	0.666667	No:5.000000	3.25043	SP;
QSOX2	ENSG00000165661.11	chr9:-:139118720-139121135	1	0.666667	No:3.225806	2.93416	None
PXDN	ENSG00000130508.6	chr2:-:1676923-1677414	1	0.666667	No:2.173913	2.9301	None
PVRL3	ENSG00000177707.6	chr3:+:110851211-110852481	3	2	No:4.166667	1.55143	EC;
PVRL3	ENSG00000177707.6	chr3:+:110845182-110846429	4	2.66667	No:4.761905	1.55143	EC;
PVRL1	ENSG00000110400.6	chr11:-:119532163-119532307	1	0.666667	No:0.724638	2.42466	None
PTTG1IP	ENSG00000183255.7	chr21:-:46285565-46292648	1	0.666667	No:7.142857	7.09589	EC;
PTTG1IP	ENSG00000183255.7	chr21:-:46285362-46292648	1	0.666667	No:2.777778	7.09589	EC;
PTTG1IP	ENSG00000183255.7	chr21:-:46285362-46292438	2	1.33333	No:3.703704	7.09589	EC;
PTTG1IP	ENSG00000183255.7	chr21:-:46285362-46285831	1	0.666667	No:5.555556	7.09589	EC;
PTPRZ1	ENSG00000106278.7	chr7:+:121653853-121659177	1	0.666667	No:4.545455	7.29974	EC;
PTPRZ1	ENSG00000106278.7	chr7:+:121653760-121659177	8	5.33333	No:12.903226	7.29974	EC;
PTPRZ1	ENSG00000106278.7	chr7:+:121653462-121659177	1	0.666667	No:14.285714	7.29974	EC;
PTPRZ1	ENSG00000106278.7	chr7:+:121653136-121659177	41	27.3333	No:18.385650	7.29974	EC;
PTPRZ1	ENSG00000106278.7	chr7:+:121653026-121659177	15	10	No:25.862069	7.29974	EC;
PTPRZ1	ENSG00000106278.7	chr7:+:121653026-121653446	11	7.33333	No:20.754717	7.29974	EC;
PTPRZ1	ENSG00000106278.7	chr7:+:121651363-121653799	28	18.6667	No:9.756098	7.29974	EC;
PTPRZ1	ENSG00000106278.7	chr7:+:121651363-121653446	25	16.6667	No:17.857143	7.29974	EC;
PTPRZ1	ENSG00000106278.7	chr7:+:121651363-121653291	2	1.33333	No:18.181818	7.29974	EC;
PTPRZ1	ENSG00000106278.7	chr7:+:121651363-121653208	29	19.3333	No:23.577236	7.29974	EC;
PTPRZ1	ENSG00000106278.7	chr7:+:121651363-121652131	23	15.3333	No:19.327731	7.29974	EC;
PTPRZ1	ENSG00000106278.7	chr7:+:121638060-121659177	5	3.33333	No:9.433962	7.29974	EC;
PTPRZ1	ENSG00000106278.7	chr7:+:121638060-121650387	7	4.66667	No:21.875000	7.29974	EC;
PTPRZ1	ENSG00000106278.7	chr7:+:121638060-121638420	1	0.666667	No:7.142857	7.29974	EC;
PTPRZ1	ENSG00000106278.7	chr7:+:121618092-121623718	1	0.666667	No:5.555556	7.29974	EC;
PTPRZ1	ENSG00000106278.7	chr7:+:121607194-121608004	23	15.3333	No:15.646259	7.29974	EC;
PTPRZ1	ENSG00000106278.7	chr7:+:121575899-121608004	4	2.66667	No:5.970149	7.29974	EC;
PTPRZ1	ENSG00000106278.7	chr7:+:121554136-121568209	3	2	No:30.000000	7.29974	SP;
PTPRZ1	ENSG00000106278.7	chr7:+:121545981-121549264	4	2.66667	No:7.843137	7.29974	SP;
PTPRZ1	ENSG00000106278.7	chr7:+:121533680-121549264	1	0.666667	No:14.285714	7.29974	SP;
PTPRZ1	ENSG00000106278.7	chr7:+:121533680-121538360	5	3.33333	No:14.705882	7.29974	SP;
PTPRZ1	ENSG00000106278.7	chr7:+:121513611-121554059	4	2.66667	No:21.052632	7.29974	SP;
PTPRZ1	ENSG00000106278.7	chr7:+:121513611-121549264	4	2.66667	No:8.000000	7.29974	SP;
PTPRS	ENSG00000105426.10	chr19:-:5286245-5328946	2	1.33333	No:40.000000	4.35526	None
PTPRS	ENSG00000105426.10	chr19:-:5231626-5236608	7	4.66667	No:11.666667	4.35526	EC;
PTPRS	ENSG00000105426.10	chr19:-:5222231-5222614	3	2	No:4.000000	4.35526	EC;
PTPRK	ENSG00000152894.10	chr6:-:128496690-128505576	1	0.666667	No:0.462963	2.42194	EC;
PTPRJ	ENSG00000149177.8	chr11:+:48067883-48090672	2	1.33333	No:20.000000	2.60412	SP;
PTPRJ	ENSG00000149177.8	chr11:+:48066423-48067781	1	0.666667	No:14.285714	2.60412	SP;
PTPRF	ENSG00000142949.12	chr1:+:44030101-44035260	2	1.33333	No:0.947867	4.09604	EC;
PTPRF	ENSG00000142949.12	chr1:+:44019612-44021137	1	0.666667	No:0.591716	4.09604	EC;
PTPRF	ENSG00000142949.12	chr1:+:44019573-44035260	1	0.666667	No:1.298701	4.09604	EC;
PTPRF	ENSG00000142949.12	chr1:+:43995260-44003868	3	2	No:3.333333	4.09604	None
PTPRD	ENSG00000153707.11	chr9:-:9763185-9766809	1	0.666667	No:3.448276	2.26377	None
PTPRD	ENSG00000153707.11	chr9:-:8733946-8779330	2	1.33333	No:7.407407	2.26377	None
PTPRC	ENSG00000081237.14	chr1:+:198666038-198672426	1	0.666667	No:11.111111	2.16667	EC;
PTPRC	ENSG00000081237.14	chr1:+:198610828-198661475	1	0.666667	No:11.111111	2.16667	SP;
PTPRB	ENSG00000127329.10	chr12:-:70975082-70983743	1	0.666667	No:8.333333	1.05467	EC;
PTPRA	ENSG00000132670.16	chr20:+:2966110-2967410	2	1.33333	No:2.816901	5.52924	EC;
PTPRA	ENSG00000132670.16	chr20:+:2940367-2944917	2	1.33333	No:6.060606	5.52924	SP;
PTPRA	ENSG00000132670.16	chr20:+:2928670-2940268	3	2	No:3.947368	5.52924	SP;
PTPRA	ENSG00000132670.16	chr20:+:2903931-2936254	15	10	No:9.036145	5.52924	SP;
PTPRA	ENSG00000132670.16	chr20:+:2869447-2903852	1	0.666667	No:5.263158	5.52924	None
PTPRA	ENSG00000132670.16	chr20:+:2854406-2882556	2	1.33333	No:7.692308	5.52924	None
PTPRA	ENSG00000132670.16	chr20:+:2854406-2867000	1	0.666667	Yes	5.52924	None
PTPRA	ENSG00000132670.16	chr20:+:2854406-2863120	2	1.33333	No:8.333333	5.52924	None
PTK7	ENSG00000112655.11	chr6:+:43097532-43097967	2	1.33333	No:2.409639	2.89615	EC;
PTGFRN	ENSG00000134247.9	chr1:+:117524256-117527301	3	2	No:2.040816	4.24046	EC;
PTGFRN	ENSG00000134247.9	chr1:+:117504290-117516837	1	0.666667	No:7.692308	4.24046	EC;
PTAFR	ENSG00000169403.7	chr1:-:28477570-28482035	1	0.666667	No:3.703704	2.64846	None
PRSS23	ENSG00000150687.7	chr11:+:86585911-86586748	1	0.666667	No:3.571429	2.4935	None
PRSS23	ENSG00000150687.7	chr11:+:86534635-86661397	1	0.666667	No:3.846154	2.4935	None
PRSS23	ENSG00000150687.7	chr11:+:86534635-86585801	1	0.666667	No:7.142857	2.4935	None
PRSS23	ENSG00000150687.7	chr11:+:86502237-86505952	1	0.666667	No:7.142857	2.4935	None
PROM1	ENSG00000007062.7	chr4:-:16079926-16083727	1	0.666667	No:5.882353	1.74489	None
PROM1	ENSG00000007062.7	chr4:-:16078276-16085600	1	0.666667	No:1.204819	1.74489	None
PROM1	ENSG00000007062.7	chr4:-:16078276-16083727	1	0.666667	Yes	1.74489	None
PROM1	ENSG00000007062.7	chr4:-:16077741-16080943	2	1.33333	No:1.092896	1.74489	None
PROM1	ENSG00000007062.7	chr4:-:16040624-16059526	2	1.33333	No:6.666667	1.74489	EC;
PROM1	ENSG00000007062.7	chr4:-:16025981-16026898	2	1.33333	No:0.299850	1.74489	EC;
PROM1	ENSG00000007062.7	chr4:-:16017863-16024948	1	0.666667	No:5.000000	1.74489	EC;
PROM1	ENSG00000007062.7	chr4:-:16010731-16011862	1	0.666667	No:1.562500	1.74489	EC;
PROM1	ENSG00000007062.7	chr4:-:15988436-15989285	1	0.666667	No:3.846154	1.74489	EC;
PROM1	ENSG00000007062.7	chr4:-:15982160-15987382	1	0.666667	No:2.173913	1.74489	EC;
PRNP	ENSG00000171867.12	chr20:+:4667158-4678322	3	2	No:4.000000	6.44074	None
PRNP	ENSG00000171867.12	chr20:+:4667158-4669030	5	3.33333	No:2.564103	6.44074	None
POSTN	ENSG00000133110.10	chr13:-:38154721-38154817	1	0.666667	No:4.000000	3.03425	None
POSTN	ENSG00000133110.10	chr13:-:38151935-38153365	6	4	No:3.243243	3.03425	None
POSTN	ENSG00000133110.10	chr13:-:38149116-38151889	5	3.33333	No:5.000000	3.03425	None
POSTN	ENSG00000133110.10	chr13:-:38145565-38151889	2	1.33333	No:0.699301	3.03425	None
POSTN	ENSG00000133110.10	chr13:-:38143983-38144716	2	1.33333	No:2.352941	3.03425	None
POSTN	ENSG00000133110.10	chr13:-:38143958-38145505	2	1.33333	No:0.598802	3.03425	None
POSTN	ENSG00000133110.10	chr13:-:38138697-38141917	2	1.33333	No:4.545455	3.03425	None
POSTN	ENSG00000133110.10	chr13:-:38137536-38138655	1	0.666667	No:5.263158	3.03425	None
POSTN	ENSG00000133110.10	chr13:-:38137507-38143880	1	0.666667	No:0.492611	3.03425	None
PODXL	ENSG00000128567.12	chr7:-:131196192-131238635	1	0.666667	No:2.000000	4.3668	EC;
PODXL	ENSG00000128567.12	chr7:-:131196192-131207479	3	2	No:2.127660	4.3668	EC;
PODXL	ENSG00000128567.12	chr7:-:131186964-131188742	1	0.666667	No:2.127660	4.3668	None
PODXL2	ENSG00000114631.10	chr3:+:127388541-127390276	13	8.66667	No:3.147700	5.08511	EC;
PODXL2	ENSG00000114631.10	chr3:+:127388045-127390305	2	1.33333	No:1.459854	5.08511	EC;
PODXL2	ENSG00000114631.10	chr3:+:127388045-127390201	3	2	No:3.333333	5.08511	EC;
PODXL2	ENSG00000114631.10	chr3:+:127381154-127387983	6	4	No:4.054054	5.08511	EC;
PODXL2	ENSG00000114631.10	chr3:+:127380002-127387283	2	1.33333	No:3.636364	5.08511	EC;
PODXL2	ENSG00000114631.10	chr3:+:127379555-127379645	3	2	No:3.296703	5.08511	EC;
PODXL2	ENSG00000114631.10	chr3:+:127372722-127379220	7	4.66667	No:3.825137	5.08511	EC;
PODXL2	ENSG00000114631.10	chr3:+:127358366-127379249	2	1.33333	No:2.898551	5.08511	EC;
PODXL2	ENSG00000114631.10	chr3:+:127348132-127379220	2	1.33333	No:15.384615	5.08511	EC;SP;
PMEPA1	ENSG00000124225.11	chr20:-:56275242-56284529	1	0.666667	No:0.261097	4.0022	None
PMEPA1	ENSG00000124225.11	chr20:-:56234753-56234841	1	0.666667	No:1.923077	4.0022	None
PLXND1	ENSG00000004399.8	chr3:-:129305115-129308193	1	0.666667	No:2.040816	3.90796	EC;
PLXND1	ENSG00000004399.8	chr3:-:129293333-129293829	1	0.666667	No:0.943396	3.90796	EC;
PLXND1	ENSG00000004399.8	chr3:-:129290442-129290573	5	3.33333	No:8.196721	3.90796	EC;
PLXNC1	ENSG00000136040.4	chr12:+:94579968-94580148	1	0.666667	No:16.666667	2.08036	EC;
PLXNB3	ENSG00000198753.7	chrX:+:153036858-153037318	5	3.33333	No:10.869565	2.91446	EC;
PLXNB3	ENSG00000198753.7	chrX:+:153030519-153030925	1	0.666667	No:1.785714	2.91446	None
PLXNB2	ENSG00000196576.10	chr22:-:50734821-50745981	1	0.666667	No:0.900901	4.69995	None
PLXNB2	ENSG00000196576.10	chr22:-:50733858-50744182	1	0.666667	No:1.204819	4.69995	None
PLXNB2	ENSG00000196576.10	chr22:-:50733858-50743248	1	0.666667	No:3.125000	4.69995	None
PLXNB2	ENSG00000196576.10	chr22:-:50733858-50734951	1	0.666667	No:1.111111	4.69995	None
PLXNB2	ENSG00000196576.10	chr22:-:50729026-50729386	1	0.666667	No:0.751880	4.69995	None
PLXNB2	ENSG00000196576.10	chr22:-:50726445-50727171	2	1.33333	No:1.818182	4.69995	EC;
PLXNB2	ENSG00000196576.10	chr22:-:50723094-50724187	1	0.666667	No:0.549451	4.69995	EC;
PLXNB2	ENSG00000196576.10	chr22:-:50722431-50722560	1	0.666667	No:2.631579	4.69995	EC;
PLXNB2	ENSG00000196576.10	chr22:-:50722179-50722322	1	0.666667	No:1.315789	4.69995	EC;
PLXNB1	ENSG00000164050.8	chr3:-:48466026-48470661	1	0.666667	No:2.857143	4.16453	None
PLXNB1	ENSG00000164050.8	chr3:-:48465134-48465714	1	0.666667	No:10.000000	4.16453	EC;
PLXNB1	ENSG00000164050.8	chr3:-:48460448-48460985	1	0.666667	No:8.333333	4.16453	EC;
PLXNB1	ENSG00000164050.8	chr3:-:48459946-48460652	1	0.666667	No:8.333333	4.16453	EC;
PLXNB1	ENSG00000164050.8	chr3:-:48455243-48456207	1	0.666667	No:11.111111	4.16453	EC;
PLXNA4	ENSG00000221866.5	chr7:-:132158236-132174050	2	1.33333	No:9.090909	1.87026	EC;
PLXNA3	ENSG00000130827.5	chrX:+:153693897-153693999	1	0.666667	No:33.333333	2.88163	EC;
PLXNA2	ENSG00000076356.6	chr1:-:208372094-208383624	1	0.666667	No:7.142857	2.12752	EC;
PLXDC1	ENSG00000161381.9	chr17:-:37265226-37295906	2	1.33333	No:12.500000	2.07343	EC;
PLXDC1	ENSG00000161381.9	chr17:-:37262180-37263659	1	0.666667	No:3.448276	2.07343	EC;
PLTP	ENSG00000100979.10	chr20:-:44540102-44540196	10	6.66667	No:8.264463	7.18819	SP;
PLTP	ENSG00000100979.10	chr20:-:44538709-44539419	3	2	No:1.578947	7.18819	None
PLTP	ENSG00000100979.10	chr20:-:44538462-44538580	1	0.666667	No:5.882353	7.18819	None
PLTP	ENSG00000100979.10	chr20:-:44536543-44539509	2	1.33333	No:28.571429	7.18819	None
PLTP	ENSG00000100979.10	chr20:-:44536505-44538154	3	2	No:9.677419	7.18819	None
PLTP	ENSG00000100979.10	chr20:-:44536394-44538580	1	0.666667	No:5.000000	7.18819	None
PLTP	ENSG00000100979.10	chr20:-:44534998-44538154	5	3.33333	No:20.000000	7.18819	None
PLTP	ENSG00000100979.10	chr20:-:44533805-44534906	12	8	No:5.333333	7.18819	None
PLTP	ENSG00000100979.10	chr20:-:44533757-44536330	2	1.33333	No:1.265823	7.18819	None
PLTP	ENSG00000100979.10	chr20:-:44533705-44534906	1	0.666667	No:6.666667	7.18819	None
PLTP	ENSG00000100979.10	chr20:-:44531243-44533580	12	8	No:3.870968	7.18819	None
PLTP	ENSG00000100979.10	chr20:-:44528203-44528260	11	7.33333	No:7.189542	7.18819	None
PLTP	ENSG00000100979.10	chr20:-:44528154-44528260	2	1.33333	No:7.407407	7.18819	None
PLTP	ENSG00000100979.10	chr20:-:44527662-44528100	4	2.66667	No:10.810811	7.18819	None
PLAUR	ENSG00000011422.7	chr19:-:44171843-44172902	4	2.66667	No:5.714286	2.78273	SP;
PLAUR	ENSG00000011422.7	chr19:-:44171843-44172323	1	0.666667	No:2.631579	2.78273	SP;
PLAUR	ENSG00000011422.7	chr19:-:44171843-44172200	1	0.666667	No:6.666667	2.78273	SP;
PLAU	ENSG00000122861.11	chr10:+:75674674-75675031	1	0.666667	No:1.333333	3.68077	None
PLAU	ENSG00000122861.11	chr10:+:75673139-75673737	1	0.666667	No:3.225806	3.68077	None
PLAT	ENSG00000104368.13	chr8:-:42050729-42051464	1	0.666667	No:1.111111	3.81359	None
PLAT	ENSG00000104368.13	chr8:-:42042690-42045423	1	0.666667	No:1.315789	3.81359	None
PLAT	ENSG00000104368.13	chr8:-:42040408-42048889	2	1.33333	No:6.250000	3.81359	None
PILRA	ENSG00000085514.11	chr7:+:99971343-99971633	1	0.666667	No:5.555556	2.77835	EC;
PIGT	ENSG00000124155.12	chr20:+:44049490-44050022	1	0.666667	No:1.219512	5.97617	None
PIGT	ENSG00000124155.12	chr20:+:44049333-44052827	1	0.666667	No:33.333333	5.97617	None
PIGT	ENSG00000124155.12	chr20:+:44045294-44048143	1	0.666667	No:2.500000	5.97617	None
PIGT	ENSG00000124155.12	chr20:+:44044983-44047411	1	0.666667	No:7.692308	5.97617	None
PIGT	ENSG00000124155.12	chr20:+:44044983-44045183	2	1.33333	No:1.709402	5.97617	None
PI16	ENSG00000164530.9	chr6:+:36922707-36929226	3	2	No:15.000000	2.72835	None
PCDH1	ENSG00000156453.9	chr5:-:141244992-141248757	1	0.666667	No:1.000000	3.41198	EC;
PCDH1	ENSG00000156453.9	chr5:-:141233968-141236816	5	3.33333	No:6.849315	3.41198	None
PCDH15	ENSG00000150275.13	chr10:-:56926411-57079358	1	0.666667	No:0.787402	0.295216	None
PCDH15	ENSG00000150275.13	chr10:-:56560763-56560932	2	1.33333	No:18.181818	0.295216	None
PCDH15	ENSG00000150275.13	chr10:-:56138702-56423931	1	0.666667	No:0.657895	0.295216	EC;
PCDH15	ENSG00000150275.13	chr10:-:55945028-55949123	1	0.666667	No:1.162791	0.295216	EC;
PCDH15	ENSG00000150275.13	chr10:-:55821980-55826516	6	4	No:3.896104	0.295216	EC;
PCDH15	ENSG00000150275.13	chr10:-:55816578-55826516	8	5.33333	No:3.524229	0.295216	EC;
PCDH15	ENSG00000150275.13	chr10:-:55782957-55816545	1	0.666667	No:11.111111	0.295216	EC;
PCDH15	ENSG00000150275.13	chr10:-:55599624-55600079	7	4.66667	No:6.250000	0.295216	EC;
PCDH15	ENSG00000150275.13	chr10:-:55571379-55572205	1	0.666667	No:2.439024	0.295216	None
PCDH15	ENSG00000150275.13	chr10:-:55570628-55571308	4	2.66667	No:7.843137	0.295216	None
PCDH15	ENSG00000150275.13	chr10:-:55570424-55570595	2	1.33333	No:2.898551	0.295216	None
PCDH15	ENSG00000150275.13	chr10:-:55569306-55570315	1	0.666667	No:1.265823	0.295216	None
P2RY8	ENSG00000182162.5	chrX:-:1584202-1584252	1	0.666667	No:2.173913	0.570773	None
P2RX7	ENSG00000089041.12	chr12:+:121603990-121605222	2	1.33333	No:3.389831	2.76493	EC;
OSTM1	ENSG00000081087.10	chr6:-:108443918-108481225	1	0.666667	No:25.000000	3.32096	None
OSTM1	ENSG00000081087.10	chr6:-:108443918-108479287	6	4	No:42.857143	3.32096	None
OPCML	ENSG00000183715.9	chr11:-:133231888-133402158	1	0.666667	No:25.000000	1.46889	SP;
OPCML	ENSG00000183715.9	chr11:-:133166547-133402158	1	0.666667	No:16.666667	1.46889	SP;
OPCML	ENSG00000183715.9	chr11:-:132812905-133166918	1	0.666667	No:4.545455	1.46889	SP;
OPCML	ENSG00000183715.9	chr11:-:132760968-132812820	2	1.33333	No:14.285714	1.46889	None
OPCML	ENSG00000183715.9	chr11:-:132582690-132812820	1	0.666667	No:5.000000	1.46889	None
OPCML	ENSG00000183715.9	chr11:-:132527214-133402158	8	5.33333	No:12.121212	1.46889	SP;
OPCML	ENSG00000183715.9	chr11:-:132375137-132398954	1	0.666667	No:10.000000	1.46889	None
OPCML	ENSG00000183715.9	chr11:-:132374602-132398954	7	4.66667	No:10.606061	1.46889	None
OPCML	ENSG00000183715.9	chr11:-:132307253-132526981	1	0.666667	No:6.250000	1.46889	None
OPCML	ENSG00000183715.9	chr11:-:132307253-132360951	1	0.666667	No:10.000000	1.46889	None
OPCML	ENSG00000183715.9	chr11:-:132306054-132306552	1	0.666667	No:2.272727	1.46889	None
OLR1	ENSG00000173391.4	chr12:-:10319556-10319785	10	6.66667	No:16.393443	3.47012	EC;
OLR1	ENSG00000173391.4	chr12:-:10313524-10321672	2	1.33333	No:8.000000	3.47012	EC;
OLFML3	ENSG00000116774.7	chr1:+:114523061-114523118	2	1.33333	No:2.500000	4.91342	None
OLFML2B	ENSG00000162745.6	chr1:-:161976263-161989708	1	0.666667	No:1.724138	3.1822	None
OLFML2B	ENSG00000162745.6	chr1:-:161975687-161976086	1	0.666667	No:10.000000	3.1822	None
OLFML2B	ENSG00000162745.6	chr1:-:161970062-161976086	1	0.666667	No:2.000000	3.1822	None
OLFML2B	ENSG00000162745.6	chr1:-:161962751-161967614	1	0.666667	No:1.666667	3.1822	None
OLFML2A	ENSG00000185585.15	chr9:+:127539639-127557302	1	0.666667	No:4.545455	2.1877	None
OLFM1	ENSG00000130558.14	chr9:+:137997568-137998594	1	0.666667	No:5.882353	3.99585	None
OLFM1	ENSG00000130558.14	chr9:+:137988856-137990131	5	3.33333	No:6.756757	3.99585	None
OLFM1	ENSG00000130558.14	chr9:+:137981281-137982040	2	1.33333	No:10.526316	3.99585	SP;
NXPH4	ENSG00000182379.9	chr12:+:57615327-57618660	1	0.666667	No:0.653595	2.34076	SP;
NXPH4	ENSG00000182379.9	chr12:+:57613759-57618660	3	2	No:17.647059	2.34076	SP;
NXPH4	ENSG00000182379.9	chr12:+:57610809-57611249	1	0.666667	No:5.263158	2.34076	SP;
NUP210	ENSG00000132182.7	chr3:-:13361479-13362850	1	0.666667	No:10.000000	2.69802	None
NTRK3	ENSG00000140538.12	chr15:-:88799717-88799991	1	0.666667	No:11.111111	1.73174	None
NTRK2	ENSG00000148053.11	chr9:+:87322827-87324760	5	3.33333	No:2.500000	4.4539	EC;
NTRK2	ENSG00000148053.11	chr9:+:87284338-87284632	1	0.666667	No:1.204819	4.4539	None
NTRK1	ENSG00000198400.7	chr1:+:156834591-156834863	2	1.33333	No:2.631579	0.282162	EC;
NTNG1	ENSG00000162631.14	chr1:+:108010349-108023232	2	1.33333	No:4.081633	1.10732	None
NTNG1	ENSG00000162631.14	chr1:+:107937948-108023232	4	2.66667	No:2.721088	1.10732	None
NTNG1	ENSG00000162631.14	chr1:+:107691461-107828073	1	0.666667	No:0.934579	1.10732	None
NTM	ENSG00000182667.10	chr11:+:132200650-132204939	1	0.666667	No:3.846154	2.88569	None
NTM	ENSG00000182667.10	chr11:+:132200079-132204480	2	1.33333	No:15.384615	2.88569	None
NTM	ENSG00000182667.10	chr11:+:132200079-132202395	1	0.666667	No:50.000000	2.88569	None
NTM	ENSG00000182667.10	chr11:+:132182366-132182558	1	0.666667	No:20.000000	2.88569	None
NTM	ENSG00000182667.10	chr11:+:132082041-132121412	1	0.666667	No:6.250000	2.88569	None
NTM	ENSG00000182667.10	chr11:+:131781542-131816779	1	0.666667	No:6.666667	2.88569	None
NTM	ENSG00000182667.10	chr11:+:131780954-131781457	3	2	No:20.000000	2.88569	SP;
NTM	ENSG00000182667.10	chr11:+:131530942-131535003	3	2	No:11.111111	2.88569	SP;
NTM	ENSG00000182667.10	chr11:+:131240783-131278531	1	0.666667	No:4.545455	2.88569	SP;
NTM	ENSG00000182667.10	chr11:+:131240783-131246581	4	2.66667	No:12.903226	2.88569	SP;
NT5E	ENSG00000135318.7	chr6:+:86195150-86197028	1	0.666667	No:8.333333	3.56629	None
NRP2	ENSG00000118257.12	chr2:+:206631527-206635769	1	0.666667	No:1.562500	3.04461	EC;
NRP2	ENSG00000118257.12	chr2:+:206562445-206580475	3	2	No:6.666667	3.04461	EC;
NRP2	ENSG00000118257.12	chr2:+:206561948-206562267	1	0.666667	No:16.666667	3.04461	EC;
NRP1	ENSG00000099250.13	chr10:-:33488091-33491839	3	2	No:3.488372	2.85445	EC;
NRP1	ENSG00000099250.13	chr10:-:33486637-33487967	3	2	No:3.370787	2.85445	EC;
NRCAM	ENSG00000091129.15	chr7:-:107953175-107954415	3	2	No:11.111111	5.71139	None
NRCAM	ENSG00000091129.15	chr7:-:107953175-107953623	11	7.33333	No:8.208955	5.71139	None
NRCAM	ENSG00000091129.15	chr7:-:107939765-107953108	5	3.33333	No:19.230769	5.71139	None
NRCAM	ENSG00000091129.15	chr7:-:107882087-107883490	1	0.666667	No:20.000000	5.71139	None
NRCAM	ENSG00000091129.15	chr7:-:107880614-107886448	10	6.66667	No:27.027027	5.71139	None
NRCAM	ENSG00000091129.15	chr7:-:107878213-107953108	1	0.666667	No:12.500000	5.71139	EC;SP;
NRCAM	ENSG00000091129.15	chr7:-:107835635-107836204	17	11.3333	No:19.767442	5.71139	EC;
NRCAM	ENSG00000091129.15	chr7:-:107816925-107818434	1	0.666667	No:2.777778	5.71139	EC;
NRCAM	ENSG00000091129.15	chr7:-:107800937-107830088	2	1.33333	No:10.526316	5.71139	EC;
NRCAM	ENSG00000091129.15	chr7:-:107800937-107820666	13	8.66667	No:5.603448	5.71139	EC;
NPTX2	ENSG00000106236.3	chr7:+:98256288-98256476	29	19.3333	No:29.292929	2.91084	None
NPTX2	ENSG00000106236.3	chr7:+:98256011-98256476	2	1.33333	No:28.571429	2.91084	None
NPTX2	ENSG00000106236.3	chr7:+:98249870-98254233	6	4	No:18.181818	2.91084	None
NPTX2	ENSG00000106236.3	chr7:+:98247672-98248954	6	4	No:15.384615	2.91084	None
NPTN	ENSG00000156642.12	chr15:-:73896788-73925465	1	0.666667	No:2.857143	4.49305	EC;
NPTN	ENSG00000156642.12	chr15:-:73862764-73925465	1	0.666667	No:33.333333	4.49305	EC;
NPC1	ENSG00000141458.8	chr18:-:21134807-21136206	3	2	No:2.400000	2.94124	None
NPC1	ENSG00000141458.8	chr18:-:21102870-21111815	1	0.666667	No:7.142857	2.94124	None
NOTCH2	ENSG00000134250.13	chr1:-:120512367-120539619	1	0.666667	No:7.692308	3.40135	EC;
NOTCH1	ENSG00000148400.9	chr9:-:139438554-139438924	1	0.666667	No:8.333333	4.02697	EC;
NOTCH1	ENSG00000148400.9	chr9:-:139412389-139413042	2	1.33333	No:8.333333	4.02697	EC;
NOTCH1	ENSG00000148400.9	chr9:-:139410057-139410432	2	1.33333	No:2.985075	4.02697	EC;
NOTCH1	ENSG00000148400.9	chr9:-:139407530-139407843	4	2.66667	No:10.256410	4.02697	EC;
NOMO3	ENSG00000103226.13	chr16:+:16379363-16380795	3	2	No:3.000000	0.66146	EC;
NOMO3	ENSG00000103226.13	chr16:+:16374187-16376872	1	0.666667	No:20.000000	0.66146	EC;
NLGN4X	ENSG00000146938.10	chrX:-:5827280-6069035	1	0.666667	No:9.090909	3.1463	EC;
NLGN2	ENSG00000169992.5	chr17:+:7321953-7322162	1	0.666667	No:2.439024	4.64799	None
NLGN2	ENSG00000169992.5	chr17:+:7319734-7320244	3	2	No:8.108108	4.64799	EC;
NLGN2	ENSG00000169992.5	chr17:+:7318521-7318829	2	1.33333	No:5.555556	4.64799	EC;
NLGN1	ENSG00000169760.13	chr3:+:173322298-173322745	1	0.666667	No:4.761905	2.1908	EC;SP;
NLGN1	ENSG00000169760.13	chr3:+:173114017-173322068	1	0.666667	No:25.000000	2.1908	None
NID2	ENSG00000087303.12	chr14:-:52478401-52481836	1	0.666667	No:6.666667	1.65985	None
NID2	ENSG00000087303.12	chr14:-:52472567-52473180	1	0.666667	No:20.000000	1.65985	None
NFASC	ENSG00000163531.11	chr1:+:204987206-204989018	1	0.666667	No:7.142857	2.96071	None
NFASC	ENSG00000163531.11	chr1:+:204945923-204948489	3	2	No:21.428571	2.96071	EC;
NFASC	ENSG00000163531.11	chr1:+:204889868-204891387	1	0.666667	No:2.040816	2.96071	None
NFASC	ENSG00000163531.11	chr1:+:204889868-204891364	2	1.33333	No:10.526316	2.96071	None
NFASC	ENSG00000163531.11	chr1:+:204889868-204890659	2	1.33333	No:40.000000	2.96071	None
NFASC	ENSG00000163531.11	chr1:+:204842855-204889759	6	4	No:17.142857	2.96071	None
NFASC	ENSG00000163531.11	chr1:+:204839828-204840001	1	0.666667	No:5.000000	2.96071	None
NFASC	ENSG00000163531.11	chr1:+:204797910-204839731	6	4	No:9.090909	2.96071	None
NEU1	ENSG00000204386.6	chr6:-:31829096-31829775	1	0.666667	No:1.315789	4.04205	None
NEU1	ENSG00000204386.6	chr6:-:31827588-31827647	2	1.33333	No:4.000000	4.04205	None
NEO1	ENSG00000067141.12	chr15:+:73565023-73566151	1	0.666667	No:1.587302	3.60273	EC;
NEO1	ENSG00000067141.12	chr15:+:73514076-73528687	1	0.666667	No:1.282051	3.60273	EC;
NELL1	ENSG00000165973.13	chr11:+:21568234-21581734	1	0.666667	No:16.666667	0.286762	None
NELL1	ENSG00000165973.13	chr11:+:20982106-21041087	1	0.666667	No:5.555556	0.286762	None
NELL1	ENSG00000165973.13	chr11:+:20961365-20968881	1	0.666667	No:0.555556	0.286762	None
NELL1	ENSG00000165973.13	chr11:+:20959405-20961305	1	0.666667	No:0.380228	0.286762	None
NELL1	ENSG00000165973.13	chr11:+:20805376-20906989	1	0.666667	No:0.699301	0.286762	None
NELL1	ENSG00000165973.13	chr11:+:20791137-20805225	1	0.666667	No:1.176471	0.286762	None
NELL1	ENSG00000165973.13	chr11:+:20696118-20699477	1	0.666667	No:1.282051	0.286762	SP;
NELL1	ENSG00000165973.13	chr11:+:20691324-20805225	1	0.666667	No:50.000000	0.286762	SP;
NELL1	ENSG00000165973.13	chr11:+:20691324-20696034	1	0.666667	No:2.439024	0.286762	SP;
NEGR1	ENSG00000172260.9	chr1:-:72163822-72171718	1	0.666667	No:0.909091	0.64101	None
NCSTN	ENSG00000162736.11	chr1:+:160326544-160326801	4	2.66667	No:2.919708	5.27802	EC;
NCSTN	ENSG00000162736.11	chr1:+:160326137-160326918	1	0.666667	No:1.063830	5.27802	EC;
NCSTN	ENSG00000162736.11	chr1:+:160313787-160314511	1	0.666667	No:0.757576	5.27802	SP;
NCLN	ENSG00000125912.6	chr19:+:3206024-3206262	1	0.666667	No:0.862069	4.22219	None
NCLN	ENSG00000125912.6	chr19:+:3203842-3204570	1	0.666667	No:6.666667	4.22219	None
NCAM2	ENSG00000154654.10	chr21:+:22849792-22873960	2	1.33333	No:3.333333	2.60057	EC;
NCAM2	ENSG00000154654.10	chr21:+:22836199-22838926	12	8	No:15.189873	2.60057	EC;
NCAM2	ENSG00000154654.10	chr21:+:22611731-22652897	1	0.666667	No:6.250000	2.60057	SP;
NCAM2	ENSG00000154654.10	chr21:+:22550239-22652897	1	0.666667	No:4.000000	2.60057	SP;
NCAM2	ENSG00000154654.10	chr21:+:22370936-22390965	1	0.666667	No:20.000000	2.60057	SP;
NCAM1	ENSG00000149294.12	chr11:+:113107037-113109165	7	4.66667	No:11.111111	4.85067	EC;
NCAM1	ENSG00000149294.12	chr11:+:113107037-113107322	21	14	No:41.176471	4.85067	EC;
NCAM1	ENSG00000149294.12	chr11:+:113105886-113116669	2	1.33333	No:6.666667	4.85067	EC;
NCAM1	ENSG00000149294.12	chr11:+:113105886-113111507	1	0.666667	No:3.448276	4.85067	EC;
NCAM1	ENSG00000149294.12	chr11:+:113050923-113073100	2	1.33333	No:5.128205	4.85067	SP;
NCAM1	ENSG00000149294.12	chr11:+:112994344-113073100	1	0.666667	No:11.111111	4.85067	SP;
NAGPA	ENSG00000103174.7	chr16:-:5077380-5077980	2	1.33333	No:8.695652	1.80031	None
MUC4	ENSG00000145113.17	chr3:-:195478142-195484017	2	1.33333	No:4.255319	0.04055	None
MSLN	ENSG00000102854.10	chr16:+:810821-811005	1	0.666667	No:0.211864	0.586694	None
MRC2	ENSG00000011028.9	chr17:+:60766321-60767516	2	1.33333	No:7.692308	4.7692	EC;
MRC2	ENSG00000011028.9	chr17:+:60765931-60766005	1	0.666667	No:2.631579	4.7692	EC;SP;
MRC2	ENSG00000011028.9	chr17:+:60765764-60766238	7	4.66667	No:10.937500	4.7692	EC;SP;
MRC2	ENSG00000011028.9	chr17:+:60753892-60757168	1	0.666667	No:4.761905	4.7692	EC;
MRC2	ENSG00000011028.9	chr17:+:60749198-60751427	2	1.33333	No:2.298851	4.7692	EC;
MRC2	ENSG00000011028.9	chr17:+:60743706-60743815	1	0.666667	No:2.173913	4.7692	EC;
MRC2	ENSG00000011028.9	chr17:+:60735586-60741908	1	0.666667	No:7.142857	4.7692	EC;
MPZL1	ENSG00000197965.7	chr1:+:167739888-167741511	2	1.33333	No:1.851852	4.16437	EC;
MPZL1	ENSG00000197965.7	chr1:+:167738372-167741511	3	2	No:6.250000	4.16437	EC;
MPZL1	ENSG00000197965.7	chr1:+:167734986-167742474	2	1.33333	No:1.538462	4.16437	EC;
MPZL1	ENSG00000197965.7	chr1:+:167734986-167739801	1	0.666667	No:5.882353	4.16437	EC;
MPZL1	ENSG00000197965.7	chr1:+:167734986-167738187	2	1.33333	No:4.081633	4.16437	EC;
MPZL1	ENSG00000197965.7	chr1:+:167691479-167742472	1	0.666667	No:7.692308	4.16437	EC;SP;
MOXD1	ENSG00000079931.10	chr6:-:132695916-132712845	1	0.666667	No:3.225806	3.22933	None
MOXD1	ENSG00000079931.10	chr6:-:132695916-132708815	5	3.33333	No:7.246377	3.22933	None
MOXD1	ENSG00000079931.10	chr6:-:132695916-132707624	2	1.33333	No:4.761905	3.22933	None
MOXD1	ENSG00000079931.10	chr6:-:132649733-132690184	1	0.666667	No:3.703704	3.22933	None
MOXD1	ENSG00000079931.10	chr6:-:132647278-132649151	1	0.666667	No:12.500000	3.22933	None
MOXD1	ENSG00000079931.10	chr6:-:132645122-132649151	15	10	No:5.681818	3.22933	None
MMP13	ENSG00000137745.7	chr11:-:102825335-102826108	1	0.666667	No:0.370370	0.0769348	None
MMP13	ENSG00000137745.7	chr11:-:102825335-102825980	21	14	No:0.648548	0.0769348	None
MMP13	ENSG00000137745.7	chr11:-:102819887-102820031	1	0.666667	No:0.934579	0.0769348	None
MMP13	ENSG00000137745.7	chr11:-:102815965-102816374	1	0.666667	No:1.369863	0.0769348	None
MMP13	ENSG00000137745.7	chr11:-:102815095-102815847	1	0.666667	No:0.546448	0.0769348	None
MMGT1	ENSG00000169446.4	chrX:-:135053245-135055755	1	0.666667	No:6.666667	3.74708	None
MICA	ENSG00000204520.8	chr6:+:31380266-31382788	1	0.666667	No:1.030928	2.21063	None
MICA	ENSG00000204520.8	chr6:+:31378393-31379020	1	0.666667	No:2.325581	2.21063	None
MICA	ENSG00000204520.8	chr6:+:31371479-31378848	1	0.666667	No:6.250000	2.21063	None
MFI2	ENSG00000163975.7	chr3:-:196754926-196756524	1	0.666667	No:0.740741	1.09738	SP;
MFI2	ENSG00000163975.7	chr3:-:196753630-196753700	1	0.666667	No:0.390625	1.09738	None
MFI2	ENSG00000163975.7	chr3:-:196749984-196750667	2	1.33333	No:0.597015	1.09738	None
MFI2	ENSG00000163975.7	chr3:-:196746668-196748274	1	0.666667	No:0.408163	1.09738	None
MFI2	ENSG00000163975.7	chr3:-:196744251-196748274	1	0.666667	No:0.377358	1.09738	None
MFI2	ENSG00000163975.7	chr3:-:196743229-196743973	1	0.666667	No:1.265823	1.09738	None
MFAP5	ENSG00000197614.6	chr12:-:8790006-8800651	1	0.666667	No:2.380952	0.219461	None
MFAP3L	ENSG00000198948.7	chr4:-:170927887-170932751	2	1.33333	No:6.896552	2.42066	None
MFAP3L	ENSG00000198948.7	chr4:-:170927161-170948314	1	0.666667	No:2.272727	2.42066	None
MFAP3L	ENSG00000198948.7	chr4:-:170913460-170918902	1	0.666667	No:4.347826	2.42066	EC;
MFAP3	ENSG00000037749.7	chr5:+:153501457-153508910	2	1.33333	No:33.333333	2.14496	None
MET	ENSG00000105976.10	chr7:+:116399544-116403163	1	0.666667	No:0.096618	1.22758	EC;
MET	ENSG00000105976.10	chr7:+:116397828-116398547	1	0.666667	No:1.136364	1.22758	EC;
MERTK	ENSG00000153208.12	chr2:+:112705144-112725713	2	1.33333	No:20.000000	3.00457	EC;
MERTK	ENSG00000153208.12	chr2:+:112687117-112688704	1	0.666667	No:25.000000	3.00457	EC;
MEGF8	ENSG00000105429.8	chr19:+:42874524-42874852	2	1.33333	No:28.571429	3.98668	EC;
MEGF8	ENSG00000105429.8	chr19:+:42853851-42855367	1	0.666667	No:12.500000	3.98668	EC;
MEGF8	ENSG00000105429.8	chr19:+:42848985-42849540	1	0.666667	No:20.000000	3.98668	EC;
MEGF8	ENSG00000105429.8	chr19:+:42829828-42830175	1	0.666667	No:16.666667	3.98668	None
MDGA1	ENSG00000112139.10	chr6:-:37622790-37623475	1	0.666667	No:5.263158	1.28082	None
MDGA1	ENSG00000112139.10	chr6:-:37611085-37611584	1	0.666667	No:20.000000	1.28082	None
MAN2B2	ENSG00000013288.4	chr4:+:6596459-6596673	5	3.33333	No:6.849315	3.0129	None
M6PR	ENSG00000003056.3	chr12:-:9099001-9102537	1	0.666667	No:0.507614	4.16912	None
LUM	ENSG00000139329.4	chr12:-:91502119-91505174	2	1.33333	No:0.943396	2.69407	SP;
LTF	ENSG00000012223.8	chr3:-:46501309-46506585	1	0.666667	No:12.500000	4.26587	SP;
LTF	ENSG00000012223.8	chr3:-:46501309-46504576	5	3.33333	No:11.363636	4.26587	SP;
LTF	ENSG00000012223.8	chr3:-:46496890-46497285	3	2	No:3.061224	4.26587	None
LTF	ENSG00000012223.8	chr3:-:46490508-46495794	1	0.666667	No:1.694915	4.26587	None
LTF	ENSG00000012223.8	chr3:-:46490508-46491984	2	1.33333	No:9.523810	4.26587	None
LTF	ENSG00000012223.8	chr3:-:46488959-46490353	1	0.666667	No:2.439024	4.26587	None
LTF	ENSG00000012223.8	chr3:-:46485073-46487930	2	1.33333	No:6.060606	4.26587	None
LTF	ENSG00000012223.8	chr3:-:46481134-46482906	1	0.666667	No:4.000000	4.26587	None
LTF	ENSG00000012223.8	chr3:-:46477720-46482906	11	7.33333	No:9.243697	4.26587	None
LTF	ENSG00000012223.8	chr3:-:46477720-46480786	5	3.33333	No:5.263158	4.26587	None
LTF	ENSG00000012223.8	chr3:-:46477720-46479474	5	3.33333	No:3.546099	4.26587	None
LTBP3	ENSG00000168056.10	chr11:-:65323834-65325099	1	0.666667	No:5.555556	4.75091	None
LTBP3	ENSG00000168056.10	chr11:-:65320968-65321171	2	1.33333	No:4.444444	4.75091	None
LTBP3	ENSG00000168056.10	chr11:-:65319874-65320634	1	0.666667	No:1.694915	4.75091	None
LTBP3	ENSG00000168056.10	chr11:-:65318695-65319442	1	0.666667	No:2.941176	4.75091	None
LTBP3	ENSG00000168056.10	chr11:-:65315038-65318596	2	1.33333	No:18.181818	4.75091	None
LTBP3	ENSG00000168056.10	chr11:-:65312873-65312986	1	0.666667	No:9.090909	4.75091	None
LTBP3	ENSG00000168056.10	chr11:-:65306702-65306885	1	0.666667	No:2.173913	4.75091	None
LTBP1	ENSG00000049323.11	chr2:+:33360027-33468728	1	0.666667	No:16.666667	2.96398	None
LSAMP	ENSG00000185565.7	chr3:-:116163802-116203820	1	0.666667	No:3.846154	3.68075	SP;
LSAMP	ENSG00000185565.7	chr3:-:116140776-116163723	1	0.666667	No:3.030303	3.68075	None
LSAMP	ENSG00000185565.7	chr3:-:115995932-116163723	1	0.666667	No:14.285714	3.68075	None
LSAMP	ENSG00000185565.7	chr3:-:115830079-116163723	1	0.666667	No:1.265823	3.68075	None
LSAMP	ENSG00000185565.7	chr3:-:115805403-115827367	5	3.33333	No:3.225806	3.68075	None
LSAMP	ENSG00000185565.7	chr3:-:115737835-115738361	5	3.33333	No:12.500000	3.68075	None
LSAMP	ENSG00000185565.7	chr3:-:115571464-115585312	1	0.666667	No:0.492611	3.68075	None
LSAMP	ENSG00000185565.7	chr3:-:115560087-115560691	3	2	No:21.428571	3.68075	None
LSAMP	ENSG00000185565.7	chr3:-:115535493-115560691	3	2	No:6.666667	3.68075	None
LRRN1	ENSG00000175928.5	chr3:+:3841603-3842725	10	6.66667	No:5.555556	4.03017	None
LRRC4B	ENSG00000131409.8	chr19:-:51063841-51071200	3	2	No:10.714286	5.1853	None
LRRC4B	ENSG00000131409.8	chr19:-:51054550-51071200	1	0.666667	No:8.333333	5.1853	None
LRRC4B	ENSG00000131409.8	chr19:-:51052481-51071200	2	1.33333	No:14.285714	5.1853	None
LRP5	ENSG00000162337.7	chr11:+:68193655-68201069	1	0.666667	No:4.545455	2.97939	EC;
LRP5	ENSG00000162337.7	chr11:+:68191165-68192112	1	0.666667	No:20.000000	2.97939	EC;
LRP4	ENSG00000134569.5	chr11:-:46908053-46914523	1	0.666667	No:2.564103	3.69581	EC;
LRP4	ENSG00000134569.5	chr11:-:46900537-46900676	1	0.666667	No:2.500000	3.69581	EC;
LRP4	ENSG00000134569.5	chr11:-:46898188-46898749	1	0.666667	No:0.917431	3.69581	EC;
LRP4	ENSG00000134569.5	chr11:-:46895144-46895433	1	0.666667	No:1.041667	3.69581	EC;
LRP1	ENSG00000123384.9	chr12:+:57603952-57604500	1	0.666667	No:8.333333	5.16626	EC;
LRP1	ENSG00000123384.9	chr12:+:57567133-57569242	1	0.666667	No:9.090909	5.16626	EC;
LRP1B	ENSG00000168702.12	chr2:-:142887030-142888216	3	2	No:4.761905	1.13059	EC;
LRP1B	ENSG00000168702.12	chr2:-:142234664-142237964	1	0.666667	No:2.040816	1.13059	EC;
LRP1B	ENSG00000168702.12	chr2:-:142227144-142237964	1	0.666667	No:1.694915	1.13059	EC;
LRP1B	ENSG00000168702.12	chr2:-:141110641-141115547	1	0.666667	No:8.333333	1.13059	EC;
LRFN1	ENSG00000128011.4	chr19:-:39799164-39804570	1	0.666667	No:4.000000	1.99999	EC;
LRFN1	ENSG00000128011.4	chr19:-:39799160-39804570	2	1.33333	No:9.090909	1.99999	EC;
LPHN2	ENSG00000117114.15	chr1:+:82268987-82302569	1	0.666667	No:1.923077	2.53004	None
LPHN2	ENSG00000117114.15	chr1:+:81910583-81910705	1	0.666667	No:1.923077	2.53004	None
LPAR5	ENSG00000184574.5	chr12:-:6730630-6745460	4	2.66667	No:6.557377	2.76164	None
LPAR5	ENSG00000184574.5	chr12:-:6730630-6742409	3	2	No:1.621622	2.76164	None
LPAR5	ENSG00000184574.5	chr12:-:6730630-6733181	1	0.666667	No:3.225806	2.76164	None
LOXL4	ENSG00000138131.3	chr10:-:100017555-100017737	1	0.666667	No:1.666667	0.66229	None
LOXL4	ENSG00000138131.3	chr10:-:100015496-100017406	1	0.666667	No:0.704225	0.66229	None
LOX	ENSG00000113083.8	chr5:-:121405863-121409707	2	1.33333	No:3.448276	2.83755	None
LOX	ENSG00000113083.8	chr5:-:121402836-121405747	2	1.33333	No:2.469136	2.83755	None
LOX	ENSG00000113083.8	chr5:-:121402444-121403016	1	0.666667	No:3.333333	2.83755	None
LMAN2L	ENSG00000114988.7	chr2:-:97402954-97405590	1	0.666667	No:50.000000	3.99251	None
LMAN2L	ENSG00000114988.7	chr2:-:97400263-97400580	10	6.66667	No:23.809524	3.99251	None
LMAN2L	ENSG00000114988.7	chr2:-:97400263-97400478	13	8.66667	No:41.935484	3.99251	None
LMAN2	ENSG00000169223.10	chr5:-:176765606-176778452	4	2.66667	No:5.882353	5.89784	None
LMAN2	ENSG00000169223.10	chr5:-:176764466-176765514	2	1.33333	No:4.444444	5.89784	None
LMAN2	ENSG00000169223.10	chr5:-:176760724-176761284	1	0.666667	No:4.347826	5.89784	None
LGALS3BP	ENSG00000108679.8	chr17:-:76975665-76975905	2	1.33333	No:1.075269	6.81489	None
LGALS3BP	ENSG00000108679.8	chr17:-:76974105-76975905	3	2	No:1.016949	6.81489	None
LGALS3BP	ENSG00000108679.8	chr17:-:76973792-76975905	4	2.66667	No:0.751880	6.81489	None
LGALS3BP	ENSG00000108679.8	chr17:-:76973296-76975880	1	0.666667	No:0.158730	6.81489	None
LGALS3BP	ENSG00000108679.8	chr17:-:76973296-76974518	1	0.666667	No:0.282486	6.81489	None
LGALS3BP	ENSG00000108679.8	chr17:-:76973296-76974160	3	2	No:2.343750	6.81489	None
LGALS3BP	ENSG00000108679.8	chr17:-:76973296-76973998	1	0.666667	No:1.176471	6.81489	None
LGALS3BP	ENSG00000108679.8	chr17:-:76973082-76973221	4	2.66667	No:1.253918	6.81489	SP;
LGALS3BP	ENSG00000108679.8	chr17:-:76972188-76973221	1	0.666667	No:0.578035	6.81489	SP;
LGALS3BP	ENSG00000108679.8	chr17:-:76970901-76975905	2	1.33333	No:1.190476	6.81489	SP;
LGALS3BP	ENSG00000108679.8	chr17:-:76970901-76973221	69	46	No:1.030928	6.81489	SP;
LGALS3BP	ENSG00000108679.8	chr17:-:76968768-76969051	4	2.66667	No:0.725953	6.81489	None
LGALS3BP	ENSG00000108679.8	chr17:-:76967668-76969051	1	0.666667	No:0.327869	6.81489	None
LAMP2	ENSG00000005893.11	chrX:-:119589406-119602960	4	2.66667	No:2.209945	5.67002	SP;
LAMP2	ENSG00000005893.11	chrX:-:119576517-119581695	2	1.33333	No:5.405405	5.67002	None
LAMP1	ENSG00000185896.9	chr13:+:113976750-113976811	3	2	No:2.884615	5.67069	None
LAMP1	ENSG00000185896.9	chr13:+:113973810-113973841	1	0.666667	No:14.285714	5.67069	None
LAMB2	ENSG00000172037.9	chr3:-:49164549-49165890	1	0.666667	No:25.000000	5.24094	None
LAMA4	ENSG00000112769.14	chr6:-:112475555-112476052	2	1.33333	No:7.692308	2.96962	None
LAMA3	ENSG00000053747.11	chr18:+:21464617-21464736	1	0.666667	No:14.285714	0.176154	None
LAMA3	ENSG00000053747.11	chr18:+:21407070-21407277	1	0.666667	Yes	0.176154	None
LAMA2	ENSG00000196569.7	chr6:+:129812950-129813045	12	8	No:37.500000	2.2344	None
LAMA2	ENSG00000196569.7	chr6:+:129812906-129813045	6	4	No:22.222222	2.2344	None
LAMA2	ENSG00000196569.7	chr6:+:129812719-129813045	18	12	No:32.727273	2.2344	None
LAMA2	ENSG00000196569.7	chr6:+:129812637-129813045	3	2	No:42.857143	2.2344	None
LAMA1	ENSG00000101680.9	chr18:-:6965717-6966145	4	2.66667	No:14.814815	0.842233	None
LAMA1	ENSG00000101680.9	chr18:-:6965431-6965644	3	2	No:18.750000	0.842233	None
LAMA1	ENSG00000101680.9	chr18:-:6962058-6963882	1	0.666667	No:3.333333	0.842233	None
LAMA1	ENSG00000101680.9	chr18:-:6962058-6962461	1	0.666667	No:1.265823	0.842233	None
LAMA1	ENSG00000101680.9	chr18:-:6950970-6954561	1	0.666667	No:16.666667	0.842233	None
LAIR1	ENSG00000167613.11	chr19:-:54870232-54872616	2	1.33333	No:3.174603	2.73921	EC;
LAIR1	ENSG00000167613.11	chr19:-:54870232-54872522	3	2	No:5.882353	2.73921	EC;
LAIR1	ENSG00000167613.11	chr19:-:54870232-54871449	2	1.33333	No:2.597403	2.73921	EC;
LAIR1	ENSG00000167613.11	chr19:-:54868228-54868475	1	0.666667	No:14.285714	2.73921	EC;
KLRG1	ENSG00000139187.5	chr12:+:9162121-9162594	1	0.666667	No:3.333333	0.993076	EC;
KIT	ENSG00000157404.11	chr4:+:55575136-55575589	1	0.666667	No:2.500000	1.40352	EC;
KIRREL	ENSG00000183853.13	chr1:+:158057887-158058116	1	0.666667	No:11.111111	2.59781	EC;
KIAA1324L	ENSG00000164659.10	chr7:-:86568237-86569325	1	0.666667	No:2.127660	1.30562	EC;
JAM3	ENSG00000166086.8	chr11:+:134010665-134011978	2	1.33333	No:13.333333	4.43283	EC;SP;
ITIH2	ENSG00000151655.13	chr10:+:7749196-7755143	1	0.666667	No:0.588235	0.536165	None
ITGB8	ENSG00000105855.5	chr7:+:20434608-20436650	1	0.666667	No:10.000000	3.94063	EC;
ITGB8	ENSG00000105855.5	chr7:+:20431675-20434518	1	0.666667	No:1.315789	3.94063	EC;
ITGB8	ENSG00000105855.5	chr7:+:20431121-20431572	2	1.33333	No:6.250000	3.94063	EC;
ITGB8	ENSG00000105855.5	chr7:+:20421508-20425662	3	2	No:3.571429	3.94063	EC;
ITGB8	ENSG00000105855.5	chr7:+:20421508-20423619	6	4	No:2.542373	3.94063	EC;
ITGB8	ENSG00000105855.5	chr7:+:20420454-20431025	7	4.66667	No:1.052632	3.94063	EC;
ITGB8	ENSG00000105855.5	chr7:+:20371556-20379895	3	2	No:1.010101	3.94063	EC;
ITGB8	ENSG00000105855.5	chr7:+:20370979-20371118	1	0.666667	No:1.587302	3.94063	None
ITGB8	ENSG00000105855.5	chr7:+:20369992-20371599	2	1.33333	No:1.960784	3.94063	EC;SP;
ITGB6	ENSG00000115221.6	chr2:-:161114557-161118696	1	0.666667	No:9.090909	0.0723434	None
ITGB5	ENSG00000082781.7	chr3:-:124567405-124573698	1	0.666667	No:1.470588	3.81677	EC;
ITGB5	ENSG00000082781.7	chr3:-:124531767-124536467	2	1.33333	No:3.571429	3.81677	EC;
ITGB4	ENSG00000132470.9	chr17:+:73722028-73723274	1	0.666667	No:1.219512	4.04429	SP;
ITGB4	ENSG00000132470.9	chr17:+:73720331-73720773	1	0.666667	No:0.349650	4.04429	None
ITGB1	ENSG00000150093.14	chr10:-:33224486-33281258	1	0.666667	No:9.090909	4.68136	None
ITGB1	ENSG00000150093.14	chr10:-:33209313-33212512	2	1.33333	No:0.990099	4.68136	EC;
ITGAV	ENSG00000138448.7	chr2:+:187508401-187511412	1	0.666667	No:3.225806	5.03564	EC;
ITGAV	ENSG00000138448.7	chr2:+:187477989-187487065	3	2	No:6.666667	5.03564	EC;
ITGAE	ENSG00000083457.7	chr17:-:3635739-3638110	1	0.666667	No:0.813008	2.10059	EC;
ITGAE	ENSG00000083457.7	chr17:-:3626634-3626981	4	2.66667	No:5.633803	2.10059	EC;
ITGAE	ENSG00000083457.7	chr17:-:3620092-3621369	2	1.33333	No:6.250000	2.10059	EC;
ITGA7	ENSG00000135424.11	chr12:-:56105918-56111444	1	0.666667	No:4.761905	4.84465	None
ITGA7	ENSG00000135424.11	chr12:-:56089005-56089305	1	0.666667	No:16.666667	4.84465	EC;
ITGA7	ENSG00000135424.11	chr12:-:56087101-56087822	2	1.33333	No:20.000000	4.84465	EC;
ITGA6	ENSG00000091409.10	chr2:+:173334108-173338782	4	2.66667	No:1.801802	3.61632	EC;
ITGA3	ENSG00000005884.13	chr17:+:48158772-48164804	1	0.666667	No:2.272727	2.95013	EC;
ITGA3	ENSG00000005884.13	chr17:+:48157739-48158058	2	1.33333	No:2.247191	2.95013	EC;
ITGA3	ENSG00000005884.13	chr17:+:48151368-48151701	1	0.666667	No:2.564103	2.95013	EC;
ITGA2	ENSG00000164171.6	chr5:+:52285362-52299013	1	0.666667	No:0.571429	1.83345	SP;
ITGA1	ENSG00000213949.4	chr5:+:52194213-52201562	1	0.666667	No:1.886792	1.60063	EC;
ITFG1	ENSG00000129636.8	chr16:-:47391522-47399698	3	2	No:3.409091	3.35488	None
ITFG1	ENSG00000129636.8	chr16:-:47345323-47345799	1	0.666667	No:7.692308	3.35488	None
ITFG1	ENSG00000129636.8	chr16:-:47300434-47345150	3	2	No:2.272727	3.35488	None
ITFG1	ENSG00000129636.8	chr16:-:47196575-47292542	2	1.33333	No:22.222222	3.35488	None
INHBE	ENSG00000139269.2	chr12:+:57850818-57852994	1	0.666667	No:12.500000	0.182726	None
IL6ST	ENSG00000134352.15	chr5:-:55247405-55247756	1	0.666667	No:0.980392	4.66194	EC;SP;
IL2RG	ENSG00000147168.8	chrX:-:70331344-70331729	1	0.666667	No:0.961538	1.33875	SP;
IL2RA	ENSG00000134460.11	chr10:-:6081705-6104050	1	0.666667	No:1.612903	0.555818	EC;
IL2RA	ENSG00000134460.11	chr10:-:6067988-6104054	1	0.666667	No:4.000000	0.555818	EC;SP;
IL2RA	ENSG00000134460.11	chr10:-:6061462-6066206	1	0.666667	No:1.149425	0.555818	EC;
IL27RA	ENSG00000104998.2	chr19:+:14142888-14143197	1	0.666667	No:1.639344	1.73061	EC;
IL1RAP	ENSG00000196083.5	chr3:+:190374256-190374541	5	3.33333	No:15.151515	2.67124	None
IL1RAP	ENSG00000196083.5	chr3:+:190347287-190352097	3	2	No:3.448276	2.67124	EC;
IL1RAP	ENSG00000196083.5	chr3:+:190232008-190250072	1	0.666667	No:16.666667	2.67124	None
IL17RD	ENSG00000144730.12	chr3:-:57184524-57184660	1	0.666667	No:20.000000	2.43868	EC;
IL17RD	ENSG00000144730.12	chr3:-:57154341-57186247	1	0.666667	No:1.612903	2.43868	EC;
IL17RD	ENSG00000144730.12	chr3:-:57145820-57148719	1	0.666667	No:5.882353	2.43868	EC;
IL17RB	ENSG00000056736.5	chr3:+:53892688-53894156	1	0.666667	No:9.090909	3.48092	EC;
IL17RB	ENSG00000056736.5	chr3:+:53891717-53894156	2	1.33333	No:2.777778	3.48092	EC;
IL17RB	ENSG00000056736.5	chr3:+:53891717-53892774	4	2.66667	No:6.349206	3.48092	EC;
IL17RB	ENSG00000056736.5	chr3:+:53883822-53891642	4	2.66667	No:10.256410	3.48092	EC;
IL17RB	ENSG00000056736.5	chr3:+:53883822-53890870	2	1.33333	No:1.801802	3.48092	EC;
IL17RB	ENSG00000056736.5	chr3:+:53880675-53890870	1	0.666667	No:16.666667	3.48092	EC;
IL17D	ENSG00000172458.4	chr13:+:21291508-21291996	1	0.666667	No:4.545455	3.33766	None
IL17D	ENSG00000172458.4	chr13:+:21278430-21284027	1	0.666667	No:5.000000	3.33766	None
IL13RA2	ENSG00000123496.3	chrX:-:114252258-114252691	4	2.66667	No:12.500000	3.7751	None
IL13RA2	ENSG00000123496.3	chrX:-:114252258-114252410	6	4	No:20.689655	3.7751	None
IL13RA2	ENSG00000123496.3	chrX:-:114239878-114242524	4	2.66667	No:6.451613	3.7751	EC;
IL13RA1	ENSG00000131724.6	chrX:+:117900939-117904067	1	0.666667	No:0.925926	4.44468	EC;
IL13RA1	ENSG00000131724.6	chrX:+:117874197-117874979	1	0.666667	No:2.127660	4.44468	EC;
IGSF8	ENSG00000162729.9	chr1:-:160063961-160068198	1	0.666667	No:1.886792	4.83152	EC;SP;
IGSF8	ENSG00000162729.9	chr1:-:160062485-160062995	4	2.66667	No:1.126761	4.83152	EC;
IGSF1	ENSG00000147255.13	chrX:-:130423249-130423383	5	3.33333	No:2.463054	1.17934	None
IGSF1	ENSG00000147255.13	chrX:-:130420715-130421953	1	0.666667	No:0.833333	1.17934	None
IGSF1	ENSG00000147255.13	chrX:-:130407905-130408572	1	0.666667	No:0.806452	1.17934	EC;
IGLON5	ENSG00000142549.9	chr19:+:51831058-51831924	5	3.33333	No:11.111111	2.52244	None
IGLON5	ENSG00000142549.9	chr19:+:51830436-51830985	2	1.33333	No:15.384615	2.52244	None
IGLON5	ENSG00000142549.9	chr19:+:51828719-51828870	1	0.666667	No:4.761905	2.52244	None
IGLON5	ENSG00000142549.9	chr19:+:51812761-51825317	1	0.666667	Yes	2.52244	SP;
IGFBP3	ENSG00000146674.10	chr7:-:45957038-45960188	5	3.33333	No:2.717391	5.48203	None
IGFBP3	ENSG00000146674.10	chr7:-:45956478-45956811	1	0.666667	No:3.571429	5.48203	None
IGFBP3	ENSG00000146674.10	chr7:-:45954544-45960336	1	0.666667	No:1.204819	5.48203	None
IGFBP3	ENSG00000146674.10	chr7:-:45954544-45956811	3	2	No:5.357143	5.48203	None
IGF1R	ENSG00000140443.9	chr15:+:99433984-99434553	2	1.33333	No:1.104972	2.00015	None
IGDCC4	ENSG00000103742.7	chr15:-:65682676-65685698	4	2.66667	No:14.814815	2.7895	EC;
IFNGR1	ENSG00000027697.8	chr6:-:137531121-137536403	1	0.666667	No:16.666667	5.43314	EC;
IFNAR1	ENSG00000142166.8	chr21:+:34721596-34721712	1	0.666667	No:0.653595	4.0031	EC;
IFNAR1	ENSG00000142166.8	chr21:+:34707953-34721396	1	0.666667	No:14.285714	4.0031	EC;
ICOSLG	ENSG00000160223.12	chr21:-:45648452-45648694	1	0.666667	No:6.250000	0.221196	None
ICOSLG	ENSG00000160223.12	chr21:-:45645474-45645527	1	0.666667	No:10.000000	0.221196	None
ICOSLG	ENSG00000160223.12	chr21:-:45645415-45645527	1	0.666667	No:3.030303	0.221196	None
ICAM5	ENSG00000105376.4	chr19:+:10400801-10402164	1	0.666667	No:2.500000	1.00248	EC;SP;
ICAM1	ENSG00000090339.4	chr19:+:10394746-10394818	1	0.666667	No:2.702703	3.03194	EC;SP;
ICAM1	ENSG00000090339.4	chr19:+:10381902-10394156	1	0.666667	No:0.787402	3.03194	EC;SP;
HSPG2	ENSG00000142798.12	chr1:-:22149018-22149131	1	0.666667	No:1.162791	2.44864	None
HPX	ENSG00000110169.6	chr11:-:6458734-6461394	1	0.666667	No:1.428571	0.428245	None
HNRNPK	ENSG00000165119.14	chr9:-:86593367-86595378	3	2	No:3.658537	6.87774	None
HNRNPK	ENSG00000165119.14	chr9:-:86593367-86594525	7	4.66667	No:5.426357	6.87774	None
HNRNPK	ENSG00000165119.14	chr9:-:86593194-86595033	1	0.666667	No:6.666667	6.87774	None
HMCN1	ENSG00000143341.7	chr1:+:186108241-186113304	1	0.666667	No:2.941176	0.304222	None
HMCN1	ENSG00000143341.7	chr1:+:186047352-186055377	1	0.666667	No:14.285714	0.304222	None
HLA-DRB5	ENSG00000198502.5	chr6:-:32487428-32489708	3	2	No:1.463415	5.58774	EC;
HLA-DRB5	ENSG00000198502.5	chr6:-:32487275-32489681	1	0.666667	No:0.769231	5.58774	EC;
HLA-DRB1	ENSG00000196126.6	chr6:-:32549525-32551916	1	0.666667	No:0.649351	7.83058	EC;
HLA-DRB1	ENSG00000196126.6	chr6:-:32548610-32549333	1	0.666667	No:1.149425	7.83058	EC;
HLA-DRA	ENSG00000204287.9	chr6:+:32410520-32410961	1	0.666667	No:10.000000	9.13687	EC;
HLA-DRA	ENSG00000204287.9	chr6:+:32410389-32411036	2	1.33333	No:3.389831	9.13687	EC;
HLA-DRA	ENSG00000204287.9	chr6:+:32407809-32410961	1	0.666667	No:2.222222	9.13687	EC;
HLA-DQB1	ENSG00000179344.12	chr6:-:32630130-32632574	2	1.33333	No:6.666667	3.92448	None
HLA-DQB1	ENSG00000179344.12	chr6:-:32629935-32632574	1	0.666667	No:0.775194	3.92448	None
HLA-DQA2	ENSG00000237541.3	chr6:+:32709287-32712935	1	0.666667	No:0.632911	2.41663	EC;SP;
HLA-DQA1	ENSG00000196735.7	chr6:+:32610561-32612514	1	0.666667	No:5.555556	3.38888	None
HLA-DQA1	ENSG00000196735.7	chr6:+:32605317-32609124	1	0.666667	No:1.265823	3.38888	None
HLA-DPB1	ENSG00000223865.6	chr6:+:33049073-33052726	1	0.666667	No:1.204819	6.14641	EC;
HLA-DPB1	ENSG00000223865.6	chr6:+:33048712-33053555	3	2	No:3.260870	6.14641	EC;
HLA-DPB1	ENSG00000223865.6	chr6:+:33048712-33052911	4	2.66667	No:2.898551	6.14641	EC;
HLA-DPB1	ENSG00000223865.6	chr6:+:33048712-33048950	4	2.66667	No:3.738318	6.14641	EC;
HLA-DPB1	ENSG00000223865.6	chr6:+:33043918-33052816	1	0.666667	No:9.090909	6.14641	EC;
HLA-DPA1	ENSG00000231389.3	chr6:-:33038052-33041247	1	0.666667	No:3.333333	5.59804	EC;
HLA-DPA1	ENSG00000231389.3	chr6:-:33037663-33037991	1	0.666667	No:1.219512	5.59804	EC;
HLA-DPA1	ENSG00000231389.3	chr6:-:33033104-33036414	2	1.33333	No:0.925926	5.59804	None
HLA-C	ENSG00000204525.10	chr6:-:31239645-31239813	1	0.666667	No:1.562500	8.14115	EC;SP;
HLA-C	ENSG00000204525.10	chr6:-:31236721-31236813	2	1.33333	No:1.834862	8.14115	None
HLA-B	ENSG00000234745.5	chr6:-:31324034-31324085	1	0.666667	No:7.142857	8.31932	EC;
HLA-A	ENSG00000206503.7	chr6:+:29913245-29913286	1	0.666667	No:2.325581	8.54715	None
HLA-A	ENSG00000206503.7	chr6:+:29913244-29913289	1	0.666667	No:0.714286	8.54715	None
HLA-A	ENSG00000206503.7	chr6:+:29913244-29913287	1	0.666667	No:0.806452	8.54715	None
HLA-A	ENSG00000206503.7	chr6:+:29913242-29913284	1	0.666667	No:0.561798	8.54715	None
HLA-A	ENSG00000206503.7	chr6:+:29913240-29913281	1	0.666667	No:1.250000	8.54715	None
HLA-A	ENSG00000206503.7	chr6:+:29912144-29912242	1	0.666667	No:2.173913	8.54715	EC;
HLA-A	ENSG00000206503.7	chr6:+:29912079-29912276	3	2	No:3.448276	8.54715	EC;
HLA-A	ENSG00000206503.7	chr6:+:29911068-29911184	1	0.666667	No:6.250000	8.54715	EC;
HEPACAM	ENSG00000165478.6	chr11:-:124794965-124799874	13	8.66667	No:20.312500	4.71661	SP;
HEPACAM	ENSG00000165478.6	chr11:-:124794882-124805802	1	0.666667	No:25.000000	4.71661	EC;SP;
HEPACAM	ENSG00000165478.6	chr11:-:124793929-124794623	10	6.66667	No:43.478261	4.71661	EC;
HEPACAM	ENSG00000165478.6	chr11:-:124793906-124805817	11	7.33333	No:20.754717	4.71661	EC;SP;
GRN	ENSG00000030582.12	chr17:+:42429939-42430087	1	0.666667	No:0.970874	6.17948	None
GRN	ENSG00000030582.12	chr17:+:42429163-42429524	2	1.33333	No:1.324503	6.17948	None
GRN	ENSG00000030582.12	chr17:+:42422702-42422936	1	0.666667	No:0.775194	6.17948	None
GRIK3	ENSG00000163873.5	chr1:-:37486181-37499594	2	1.33333	No:15.384615	3.57372	EC;
GRIK3	ENSG00000163873.5	chr1:-:37349482-37351035	1	0.666667	No:11.111111	3.57372	EC;
GRIK3	ENSG00000163873.5	chr1:-:37337970-37356520	12	8	No:18.181818	3.57372	EC;
GRIK3	ENSG00000163873.5	chr1:-:37291427-37297530	2	1.33333	No:22.222222	3.57372	EC;
GRIK3	ENSG00000163873.5	chr1:-:37262183-37262653	5	3.33333	No:7.462687	3.57372	None
GRID1	ENSG00000182771.13	chr10:-:88123853-88124282	1	0.666667	No:6.666667	2.1677	EC;
GRID1	ENSG00000182771.13	chr10:-:87966405-88022158	1	0.666667	No:4.000000	2.1677	EC;
GRID1	ENSG00000182771.13	chr10:-:87628937-87662991	1	0.666667	No:1.694915	2.1677	EC;
GRID1	ENSG00000182771.13	chr10:-:87615891-87628766	4	2.66667	No:5.194805	2.1677	EC;
GRIA2	ENSG00000120251.14	chr4:+:158281295-158282709	2	1.33333	No:3.174603	2.746	EC;
GRIA2	ENSG00000120251.14	chr4:+:158255272-158256223	1	0.666667	No:3.125000	2.746	EC;
GRIA2	ENSG00000120251.14	chr4:+:158254138-158254242	1	0.666667	No:1.886792	2.746	EC;
GRIA2	ENSG00000120251.14	chr4:+:158142282-158142435	2	1.33333	No:4.166667	2.746	EC;
GPR64	ENSG00000173698.13	chrX:-:19073116-19086834	1	0.666667	No:3.225806	0.0933151	EC;
GPR56	ENSG00000205336.7	chr16:+:57690529-57691260	1	0.666667	No:9.090909	6.20438	EC;
GPR56	ENSG00000205336.7	chr16:+:57690183-57690372	2	1.33333	No:1.941748	6.20438	EC;
GPR56	ENSG00000205336.7	chr16:+:57685534-57687897	16	10.6667	No:10.322581	6.20438	EC;
GPR56	ENSG00000205336.7	chr16:+:57684452-57685111	3	2	No:2.459016	6.20438	SP;
GPR56	ENSG00000205336.7	chr16:+:57684267-57687901	4	2.66667	No:5.633803	6.20438	EC;SP;
GPR56	ENSG00000205336.7	chr16:+:57679907-57684164	1	0.666667	No:16.666667	6.20438	None
GPR56	ENSG00000205336.7	chr16:+:57675620-57681827	1	0.666667	No:0.800000	6.20438	None
GPR56	ENSG00000205336.7	chr16:+:57675620-57679330	1	0.666667	No:0.684932	6.20438	None
GPR56	ENSG00000205336.7	chr16:+:57674180-57684164	11	7.33333	No:32.352941	6.20438	None
GPR56	ENSG00000205336.7	chr16:+:57674054-57684164	8	5.33333	No:5.369128	6.20438	None
GPR56	ENSG00000205336.7	chr16:+:57674054-57675502	24	16	No:2.705750	6.20438	None
GPR56	ENSG00000205336.7	chr16:+:57670750-57684164	1	0.666667	No:3.571429	6.20438	None
GPR56	ENSG00000205336.7	chr16:+:57670750-57675502	4	2.66667	No:2.702703	6.20438	None
GPR56	ENSG00000205336.7	chr16:+:57668053-57684164	2	1.33333	No:0.664452	6.20438	None
GPR56	ENSG00000205336.7	chr16:+:57668053-57675502	1	0.666667	No:0.331126	6.20438	None
GPR56	ENSG00000205336.7	chr16:+:57665179-57675498	15	10	No:14.018692	6.20438	None
GPR56	ENSG00000205336.7	chr16:+:57662740-57675498	4	2.66667	No:4.210526	6.20438	None
GPR56	ENSG00000205336.7	chr16:+:57662714-57681827	6	4	No:7.692308	6.20438	None
GPR56	ENSG00000205336.7	chr16:+:57662714-57675522	6	4	No:7.407407	6.20438	None
GPR56	ENSG00000205336.7	chr16:+:57662714-57667937	4	2.66667	No:2.222222	6.20438	None
GPR125	ENSG00000152990.9	chr4:-:22404422-22407703	1	0.666667	No:3.225806	2.84875	EC;
GPR124	ENSG00000020181.13	chr8:+:37700381-37700456	1	0.666667	No:1.785714	1.88572	None
GPR124	ENSG00000020181.13	chr8:+:37687072-37688227	1	0.666667	No:25.000000	1.88572	EC;
GPR124	ENSG00000020181.13	chr8:+:37672485-37682803	2	1.33333	No:7.692308	1.88572	EC;
GPR107	ENSG00000148358.15	chr9:+:132816487-132837914	2	1.33333	No:3.125000	3.95289	None
GPR107	ENSG00000148358.15	chr9:+:132816352-132841908	2	1.33333	No:28.571429	3.95289	None
GPNMB	ENSG00000136235.11	chr7:+:23313961-23314004	1	0.666667	No:4.347826	4.29217	None
GPNMB	ENSG00000136235.11	chr7:+:23293078-23296510	1	0.666667	No:0.467290	4.29217	EC;
GPNMB	ENSG00000136235.11	chr7:+:23286546-23293787	1	0.666667	No:1.162791	4.29217	EC;
GPNMB	ENSG00000136235.11	chr7:+:23286546-23291355	2	1.33333	No:1.282051	4.29217	EC;
GPNMB	ENSG00000136235.11	chr7:+:23286546-23290290	1	0.666667	No:1.785714	4.29217	EC;
GPM6B	ENSG00000046653.10	chrX:-:13955671-13956625	10	6.66667	No:28.571429	7.52665	None
GPM6B	ENSG00000046653.10	chrX:-:13955671-13956445	2	1.33333	No:40.000000	7.52665	None
GPM6B	ENSG00000046653.10	chrX:-:13952570-13956445	11	7.33333	No:11.340206	7.52665	None
GPM6B	ENSG00000046653.10	chrX:-:13952570-13955586	4	2.66667	No:10.526316	7.52665	None
GPM6B	ENSG00000046653.10	chrX:-:13907677-13956445	1	0.666667	No:33.333333	7.52665	None
GPM6B	ENSG00000046653.10	chrX:-:13831347-13834962	16	10.6667	No:16.494845	7.52665	None
GPM6B	ENSG00000046653.10	chrX:-:13825888-13831072	7	4.66667	No:16.279070	7.52665	None
GPM6B	ENSG00000046653.10	chrX:-:13825888-13831068	24	16	No:36.363636	7.52665	None
GPM6B	ENSG00000046653.10	chrX:-:13803927-13950328	1	0.666667	No:5.000000	7.52665	None
GPM6B	ENSG00000046653.10	chrX:-:13803927-13869423	4	2.66667	No:40.000000	7.52665	None
GPM6B	ENSG00000046653.10	chrX:-:13803927-13845816	4	2.66667	No:19.047619	7.52665	None
GPM6B	ENSG00000046653.10	chrX:-:13803927-13810072	7	4.66667	No:8.235294	7.52665	None
GPM6B	ENSG00000046653.10	chrX:-:13803927-13804015	1	0.666667	No:1.000000	7.52665	None
GPI	ENSG00000105220.10	chr19:+:34868786-34872370	2	1.33333	No:0.660066	5.24104	None
GPI	ENSG00000105220.10	chr19:+:34857756-34859460	1	0.666667	No:3.846154	5.24104	None
GPC5	ENSG00000179399.9	chr13:+:92797242-93161765	1	0.666667	No:20.000000	1.07131	None
GPC5	ENSG00000179399.9	chr13:+:92560311-92595653	3	2	No:37.500000	1.07131	None
GPC5	ENSG00000179399.9	chr13:+:92417110-92475650	2	1.33333	No:2.531646	1.07131	None
GPC5	ENSG00000179399.9	chr13:+:92417110-92469464	1	0.666667	No:10.000000	1.07131	None
GPC5	ENSG00000179399.9	chr13:+:92408674-92475650	2	1.33333	No:7.692308	1.07131	None
GPC4	ENSG00000076716.7	chrX:-:132445451-132455129	2	1.33333	No:2.150538	3.11971	None
GPC1	ENSG00000063660.4	chr2:+:241404392-241405474	1	0.666667	No:9.090909	5.78379	None
GPC1	ENSG00000063660.4	chr2:+:241399616-241401607	3	2	No:5.000000	5.78379	None
GPC1	ENSG00000063660.4	chr2:+:241390237-241398446	1	0.666667	No:0.961538	5.78379	None
GNPTG	ENSG00000090581.5	chr16:+:1412535-1412825	3	2	No:6.382979	4.61607	None
GNPTG	ENSG00000090581.5	chr16:+:1402018-1411743	1	0.666667	No:1.886792	4.61607	SP;
GLG1	ENSG00000090863.7	chr16:-:74487232-74491771	1	0.666667	No:7.142857	4.12958	EC;
GFRA2	ENSG00000168546.6	chr8:-:21645706-21669742	3	2	No:5.769231	0.807577	None
GFRA1	ENSG00000151892.10	chr10:-:118032796-118033465	1	0.666667	No:2.380952	0.419722	None
GFRA1	ENSG00000151892.10	chr10:-:118031787-118032372	1	0.666667	No:0.401606	0.419722	None
GFRA1	ENSG00000151892.10	chr10:-:117825137-117884731	1	0.666667	No:0.900901	0.419722	None
GFRA1	ENSG00000151892.10	chr10:-:117816698-117821590	1	0.666667	No:3.225806	0.419722	None
GDF15	ENSG00000130513.6	chr19:+:18493257-18497038	2	1.33333	No:0.597015	2.63081	SP;
GDF15	ENSG00000130513.6	chr19:+:18493257-18496997	2	1.33333	No:1.941748	2.63081	None
GDF15	ENSG00000130513.6	chr19:+:18485813-18493159	1	0.666667	No:16.666667	2.63081	None
GALNT1	ENSG00000141429.9	chr18:+:33280520-33282860	1	0.666667	No:1.449275	4.23943	None
GALNT1	ENSG00000141429.9	chr18:+:33270009-33270975	3	2	No:5.263158	4.23943	None
GABRA2	ENSG00000151834.11	chr4:-:46390733-46391327	1	0.666667	No:4.347826	0.515468	None
FSTL1	ENSG00000163430.5	chr3:-:120154058-120160114	1	0.666667	No:5.263158	4.98245	None
FSTL1	ENSG00000163430.5	chr3:-:120118801-120121679	1	0.666667	No:14.285714	4.98245	None
FSTL1	ENSG00000163430.5	chr3:-:120115213-120115294	1	0.666667	No:1.428571	4.98245	None
FREM2	ENSG00000150893.9	chr13:+:39395985-39420709	2	1.33333	No:1.418440	1.14607	EC;
FREM2	ENSG00000150893.9	chr13:+:39358945-39395806	2	1.33333	No:1.020408	1.14607	EC;
FREM2	ENSG00000150893.9	chr13:+:39271924-39289540	1	0.666667	No:20.000000	1.14607	EC;
FRAS1	ENSG00000138759.13	chr4:+:79308855-79309816	1	0.666667	No:0.925926	0.111708	EC;
FNDC5	ENSG00000160097.11	chr1:-:33334598-33337994	1	0.666667	No:5.263158	1.97575	EC;SP;
FN1	ENSG00000115414.14	chr2:-:216256492-216257653	2	1.33333	No:2.985075	6.14692	None
FN1	ENSG00000115414.14	chr2:-:216238134-216240351	2	1.33333	No:1.801802	6.14692	None
FN1	ENSG00000115414.14	chr2:-:216226006-216226048	1	0.666667	No:0.454545	6.14692	None
FLT1	ENSG00000102755.6	chr13:-:28959168-29068916	1	0.666667	No:50.000000	2.06263	EC;SP;
FLRT1	ENSG00000126500.3	chr11:+:63883127-63883690	2	1.33333	No:3.174603	1.2381	None
FLRT1	ENSG00000126500.3	chr11:+:63870915-63871591	1	0.666667	No:1.724138	1.2381	None
FKRP	ENSG00000181027.6	chr19:+:47251922-47257358	1	0.666667	No:20.000000	2.38823	None
FKRP	ENSG00000181027.6	chr19:+:47249347-47250835	1	0.666667	No:4.166667	2.38823	None
FGFRL1	ENSG00000127418.10	chr4:+:1016263-1017604	1	0.666667	No:2.941176	3.80591	EC;
FGFR2	ENSG00000066468.16	chr10:-:123354277-123357475	1	0.666667	No:3.846154	2.58845	None
FGFR2	ENSG00000066468.16	chr10:-:123279683-123287189	1	0.666667	No:20.000000	2.58845	EC;
FGFR1	ENSG00000077782.15	chr8:-:38325704-38325764	1	0.666667	No:1.724138	3.32316	None
FGFR1	ENSG00000077782.15	chr8:-:38281508-38282026	1	0.666667	No:1.149425	3.32316	EC;
FCGRT	ENSG00000104870.8	chr19:+:50028168-50028713	1	0.666667	No:6.666667	5.38653	EC;
FCGRT	ENSG00000104870.8	chr19:+:50019456-50027705	1	0.666667	No:10.000000	5.38653	EC;
FCGRT	ENSG00000104870.8	chr19:+:50017743-50024971	5	3.33333	No:4.901961	5.38653	EC;
FCGRT	ENSG00000104870.8	chr19:+:50017743-50024355	2	1.33333	No:5.000000	5.38653	EC;
FCGRT	ENSG00000104870.8	chr19:+:50017390-50028713	1	0.666667	No:7.692308	5.38653	EC;
FCGRT	ENSG00000104870.8	chr19:+:50017390-50027705	1	0.666667	No:33.333333	5.38653	EC;
FCGRT	ENSG00000104870.8	chr19:+:50016730-50027827	6	4	No:8.955224	5.38653	EC;
FCGRT	ENSG00000104870.8	chr19:+:50016730-50024331	1	0.666667	No:4.166667	5.38653	EC;
FCGRT	ENSG00000104870.8	chr19:+:50016500-50027763	1	0.666667	No:8.333333	5.38653	EC;SP;
FCGR3A	ENSG00000203747.5	chr1:-:161519588-161520425	1	0.666667	No:33.333333	5.99716	None
FCGR3A	ENSG00000203747.5	chr1:-:161519588-161519647	13	8.66667	No:7.692308	5.99716	None
FCGR2B	ENSG00000072694.14	chr1:+:161633143-161641184	3	2	No:5.084746	0.933668	EC;SP;
FCGR2B	ENSG00000072694.14	chr1:+:161551339-161553510	1	0.666667	No:8.333333	0.933668	None
FCGR1A	ENSG00000150337.9	chr1:+:149758200-149759921	3	2	No:17.647059	3.20639	EC;SP;
FCGR1A	ENSG00000150337.9	chr1:+:149755813-149756997	1	0.666667	No:20.000000	3.20639	EC;SP;
FCGR1A	ENSG00000150337.9	chr1:+:149754330-149762792	1	0.666667	No:20.000000	3.20639	EC;SP;
FAT3	ENSG00000165323.11	chr11:+:92577898-92592330	1	0.666667	No:9.090909	1.23435	EC;
FAT3	ENSG00000165323.11	chr11:+:92543242-92554081	3	2	No:10.714286	1.23435	EC;
FAT3	ENSG00000165323.11	chr11:+:92258114-92270976	1	0.666667	No:8.333333	1.23435	EC;
FAT1	ENSG00000083857.9	chr4:-:187535498-187535844	1	0.666667	No:3.125000	2.81829	EC;
FAM174B	ENSG00000185442.8	chr15:-:93331592-93352875	1	0.666667	No:14.285714	1.10342	None
FAM174B	ENSG00000185442.8	chr15:-:93259279-93352875	1	0.666667	No:16.666667	1.10342	None
FAM174B	ENSG00000185442.8	chr15:-:93259197-93277214	2	1.33333	No:3.703704	1.10342	None
F3	ENSG00000117525.9	chr1:-:94996152-94997913	1	0.666667	No:3.448276	5.91948	EC;
F2R	ENSG00000181104.6	chr5:+:76010928-76028138	2	1.33333	No:6.451613	4.58813	SP;
F13A1	ENSG00000124491.11	chr6:-:6251162-6305583	1	0.666667	No:33.333333	3.06825	None
F13A1	ENSG00000124491.11	chr6:-:6167851-6182220	1	0.666667	No:12.500000	3.06825	None
EVI2A	ENSG00000126860.7	chr17:-:29647469-29648512	1	0.666667	No:16.666667	3.53418	None
ESAM	ENSG00000149564.7	chr11:-:124628423-124629604	1	0.666667	No:5.000000	4.30714	SP;
ERBB3	ENSG00000065361.10	chr12:+:56487973-56489040	1	0.666667	No:2.500000	1.41327	EC;
ERBB3	ENSG00000065361.10	chr12:+:56481946-56482531	1	0.666667	No:4.347826	1.41327	EC;
ERBB3	ENSG00000065361.10	chr12:+:56473718-56477534	1	0.666667	No:0.757576	1.41327	EC;SP;
ERBB2	ENSG00000141736.9	chr17:+:37864787-37865572	1	0.666667	No:1.010101	2.7299	EC;
EPHB4	ENSG00000196411.5	chr7:-:100420289-100421229	1	0.666667	No:0.900901	2.71307	EC;
EPHB2	ENSG00000133216.12	chr1:+:23221532-23221964	2	1.33333	No:0.664452	2.09151	EC;
EPHB2	ENSG00000133216.12	chr1:+:23038680-23107913	1	0.666667	No:2.127660	2.09151	EC;
EPHB1	ENSG00000154928.12	chr3:+:134851891-134857683	13	8.66667	No:6.806283	2.0177	EC;
EPHB1	ENSG00000154928.12	chr3:+:134321238-134334025	5	3.33333	No:11.904762	2.0177	None
EPHA5	ENSG00000145242.9	chr4:-:66464265-66467358	1	0.666667	No:2.857143	0.664524	EC;
EPHA4	ENSG00000116106.7	chr2:-:222437001-222437442	1	0.666667	No:2.564103	2.58567	None
EPHA3	ENSG00000044524.6	chr3:+:89163762-89176358	1	0.666667	No:1.886792	1.30983	EC;
ENPP3	ENSG00000154269.10	chr6:+:132012835-132014636	1	0.666667	No:8.333333	0.18553	EC;
ENPP3	ENSG00000154269.10	chr6:+:131971289-131992387	1	0.666667	No:1.190476	0.18553	EC;
ENO1	ENSG00000074800.9	chr1:-:8938075-8938638	1	0.666667	No:3.703704	8.58892	None
ENO1	ENSG00000074800.9	chr1:-:8934976-8938002	1	0.666667	No:1.666667	8.58892	None
ENO1	ENSG00000074800.9	chr1:-:8934976-8937259	1	0.666667	No:1.315789	8.58892	None
ENO1	ENSG00000074800.9	chr1:-:8934976-8936599	1	0.666667	No:2.702703	8.58892	None
ENO1	ENSG00000074800.9	chr1:-:8934976-8935677	1	0.666667	No:1.538462	8.58892	None
ENO1	ENSG00000074800.9	chr1:-:8934976-8935569	1	0.666667	No:0.423729	8.58892	None
ENO1	ENSG00000074800.9	chr1:-:8934976-8935309	3	2	No:3.448276	8.58892	None
ENO1	ENSG00000074800.9	chr1:-:8934976-8935248	2	1.33333	No:2.985075	8.58892	None
ENO1	ENSG00000074800.9	chr1:-:8927309-8934882	2	1.33333	No:8.000000	8.58892	None
EMR2	ENSG00000127507.13	chr19:-:14885118-14887215	1	0.666667	No:4.000000	0.9463	SP;
EMILIN2	ENSG00000132205.6	chr18:+:2906523-2906987	2	1.33333	No:5.405405	2.15058	None
EMILIN2	ENSG00000132205.6	chr18:+:2906505-2906807	1	0.666667	No:2.222222	2.15058	None
EMILIN2	ENSG00000132205.6	chr18:+:2906505-2906780	1	0.666667	No:2.040816	2.15058	None
EMILIN1	ENSG00000138080.9	chr2:+:27307399-27308545	1	0.666667	No:3.125000	4.14134	None
EMILIN1	ENSG00000138080.9	chr2:+:27305849-27305906	1	0.666667	No:2.083333	4.14134	None
ELTD1	ENSG00000162618.8	chr1:-:79392776-79403491	1	0.666667	No:8.333333	2.95041	EC;
ELFN2	ENSG00000166897.10	chr22:-:37813958-37823284	1	0.666667	No:0.502513	0.85455	None
ELFN2	ENSG00000166897.10	chr22:-:37813958-37814903	2	1.33333	No:2.298851	0.85455	None
ELFN2	ENSG00000166897.10	chr22:-:37772036-37823889	2	1.33333	No:3.571429	0.85455	None
ELFN2	ENSG00000166897.10	chr22:-:37772036-37822910	12	8	No:4.332130	0.85455	None
ELFN2	ENSG00000166897.10	chr22:-:37772036-37806682	1	0.666667	No:11.111111	0.85455	None
ELFN1	ENSG00000225968.4	chr7:+:1748888-1783942	1	0.666667	No:0.952381	1.57298	None
ELFN1	ENSG00000225968.4	chr7:+:1748888-1769881	1	0.666667	No:9.090909	1.57298	None
ELFN1	ENSG00000225968.4	chr7:+:1747966-1748726	5	3.33333	No:2.212389	1.57298	None
ELFN1	ENSG00000225968.4	chr7:+:1727786-1783939	3	2	No:7.894737	1.57298	None
EGFR	ENSG00000146648.11	chr7:+:55240580-55240675	6	4	No:23.076923	5.51672	EC;
EGFR	ENSG00000146648.11	chr7:+:55233130-55240675	1	0.666667	No:2.857143	5.51672	EC;
EGFR	ENSG00000146648.11	chr7:+:55229324-55232972	14	9.33333	No:26.415094	5.51672	EC;
EGFR	ENSG00000146648.11	chr7:+:55225446-55238867	6	4	No:66.666667	5.51672	EC;
EGFR	ENSG00000146648.11	chr7:+:55225446-55232972	1	0.666667	No:6.666667	5.51672	EC;
EGFR	ENSG00000146648.11	chr7:+:55225446-55227926	1	0.666667	No:25.000000	5.51672	EC;
EGFR	ENSG00000146648.11	chr7:+:55225446-55227851	8	5.33333	No:14.545455	5.51672	EC;
EGFR	ENSG00000146648.11	chr7:+:55223609-55224225	9	6	No:25.000000	5.51672	EC;
EGFR	ENSG00000146648.11	chr7:+:55219055-55221703	3	2	No:21.428571	5.51672	EC;
EGFR	ENSG00000146648.11	chr7:+:55214433-55216442	2	1.33333	No:6.666667	5.51672	EC;
EGFR	ENSG00000146648.11	chr7:+:55202122-55209978	1	0.666667	No:1.086957	5.51672	EC;
EGFR	ENSG00000146648.11	chr7:+:55197004-55209978	4	2.66667	No:5.797101	5.51672	EC;
EGFR	ENSG00000146648.11	chr7:+:55177651-55187857	6	4	No:75.000000	5.51672	EC;
EGFR	ENSG00000146648.11	chr7:+:55154525-55209978	2	1.33333	No:40.000000	5.51672	EC;
EGFR	ENSG00000146648.11	chr7:+:55149236-55209978	14	9.33333	No:10.447761	5.51672	EC;
EGFR	ENSG00000146648.11	chr7:+:55149236-55151327	4	2.66667	No:14.285714	5.51672	EC;
EGFR	ENSG00000146648.11	chr7:+:55145723-55209978	5	3.33333	No:9.803922	5.51672	EC;
EGFR	ENSG00000146648.11	chr7:+:55145723-55149063	2	1.33333	No:15.384615	5.51672	EC;
EGFR	ENSG00000146648.11	chr7:+:55145718-55209978	8	5.33333	No:12.500000	5.51672	EC;
EGFR	ENSG00000146648.11	chr7:+:55145718-55149063	4	2.66667	No:19.047619	5.51672	EC;
EGFR	ENSG00000146648.11	chr7:+:55135150-55209978	1	0.666667	No:12.500000	5.51672	EC;
EGFR	ENSG00000146648.11	chr7:+:55099128-55111525	4	2.66667	No:10.256410	5.51672	EC;
EGFR	ENSG00000146648.11	chr7:+:55087058-55223522	26	17.3333	No:63.414634	5.51672	EC;
EGFR	ENSG00000146648.11	chr7:+:55087058-55145542	8	5.33333	No:11.267606	5.51672	EC;
EGFR	ENSG00000146648.11	chr7:+:55087058-55136316	4	2.66667	No:44.444444	5.51672	EC;
EGFR	ENSG00000146648.11	chr7:+:55087058-55134942	3	2	No:14.285714	5.51672	EC;
EGFR	ENSG00000146648.11	chr7:+:55087058-55107046	10	6.66667	No:24.390244	5.51672	EC;
EGFR	ENSG00000146648.11	chr7:+:55087058-55087634	12	8	No:30.769231	5.51672	EC;
EFNB3	ENSG00000108947.4	chr17:+:7611845-7611915	1	0.666667	No:14.285714	3.63842	EC;
EFNB3	ENSG00000108947.4	chr17:+:7609311-7611275	3	2	No:10.714286	3.63842	EC;
EFNB3	ENSG00000108947.4	chr17:+:7609038-7609178	1	0.666667	No:33.333333	3.63842	EC;
EFEMP1	ENSG00000115380.14	chr2:-:56145402-56150033	1	0.666667	No:4.545455	6.04372	SP;
EFEMP1	ENSG00000115380.14	chr2:-:56102200-56144799	1	0.666667	No:33.333333	6.04372	None
EDNRA	ENSG00000151617.11	chr4:+:148440261-148441002	1	0.666667	No:6.666667	2.75519	EC;
ECE1	ENSG00000117298.10	chr1:-:21564737-21582439	1	0.666667	No:4.166667	4.46361	EC;
ECE1	ENSG00000117298.10	chr1:-:21548335-21551847	1	0.666667	No:2.941176	4.46361	EC;
ECE1	ENSG00000117298.10	chr1:-:21546624-21551847	1	0.666667	No:0.357143	4.46361	EC;
ECE1	ENSG00000117298.10	chr1:-:21544616-21548239	1	0.666667	No:3.448276	4.46361	EC;
DYNC2H1	ENSG00000187240.9	chr11:+:103325282-103325913	1	0.666667	No:4.761905	1.10243	None
DYNC2H1	ENSG00000187240.9	chr11:+:103128480-103130185	1	0.666667	No:5.263158	1.10243	None
DPP7	ENSG00000176978.9	chr9:-:140008981-140009098	1	0.666667	No:2.380952	5.59796	SP;
DPP7	ENSG00000176978.9	chr9:-:140006826-140007196	1	0.666667	No:2.941176	5.59796	None
DPP7	ENSG00000176978.9	chr9:-:140006795-140007196	2	1.33333	No:13.333333	5.59796	None
DPP4	ENSG00000197635.5	chr2:-:162875360-162876738	1	0.666667	No:0.343643	0.914176	EC;
DPP4	ENSG00000197635.5	chr2:-:162849894-162851809	1	0.666667	No:0.476190	0.914176	EC;
DPEP1	ENSG00000015413.5	chr16:+:89704115-89704303	2	1.33333	No:1.538462	1.50089	None
DPEP1	ENSG00000015413.5	chr16:+:89704115-89704274	1	0.666667	No:1.136364	1.50089	None
DPEP1	ENSG00000015413.5	chr16:+:89704115-89704222	1	0.666667	No:0.418410	1.50089	None
DPEP1	ENSG00000015413.5	chr16:+:89703055-89703273	1	0.666667	No:0.724638	1.50089	None
DNER	ENSG00000187957.7	chr2:-:230456604-230485142	3	2	No:12.000000	6.06316	EC;
DNER	ENSG00000187957.7	chr2:-:230411808-230439431	7	4.66667	No:9.859155	6.06316	EC;
DNER	ENSG00000187957.7	chr2:-:230272061-230282399	11	7.33333	No:55.000000	6.06316	EC;
DNER	ENSG00000187957.7	chr2:-:230235001-230252980	22	14.6667	No:10.476190	6.06316	EC;
DNER	ENSG00000187957.7	chr2:-:230231835-230282823	1	0.666667	No:16.666667	6.06316	EC;
DMXL2	ENSG00000104093.9	chr15:-:51752574-51755575	1	0.666667	No:12.500000	1.84877	None
DLL3	ENSG00000090932.6	chr19:+:39998658-39998891	6	4	No:6.315789	3.71319	None
DLL3	ENSG00000090932.6	chr19:+:39996091-39997517	19	12.6667	No:7.661290	3.71319	EC;
DLL3	ENSG00000090932.6	chr19:+:39996091-39996191	1	0.666667	No:2.857143	3.71319	EC;
DLL3	ENSG00000090932.6	chr19:+:39995928-39996037	6	4	No:3.870968	3.71319	EC;
DLL3	ENSG00000090932.6	chr19:+:39993697-39995868	3	2	No:23.076923	3.71319	EC;
DLL3	ENSG00000090932.6	chr19:+:39993685-39994710	25	16.6667	No:7.042254	3.71319	EC;
DLL3	ENSG00000090932.6	chr19:+:39991312-39994710	2	1.33333	No:5.405405	3.71319	EC;
DLL3	ENSG00000090932.6	chr19:+:39990089-39991254	2	1.33333	No:3.773585	3.71319	EC;
DLL3	ENSG00000090932.6	chr19:+:39989735-39989831	20	13.3333	No:9.803922	3.71319	SP;
DLL3	ENSG00000090932.6	chr19:+:39989694-39989831	68	45.3333	No:10.542636	3.71319	SP;
DLL3	ENSG00000090932.6	chr19:+:39989683-39989944	3	2	No:6.000000	3.71319	EC;SP;
DGCR2	ENSG00000070413.14	chr22:-:19077003-19101882	4	2.66667	No:1.990050	4.82425	EC;SP;
DGCR2	ENSG00000070413.14	chr22:-:19077003-19086355	1	0.666667	No:2.173913	4.82425	EC;SP;
DDR2	ENSG00000162733.12	chr1:+:162731244-162737018	1	0.666667	No:2.777778	2.61794	EC;
DCT	ENSG00000080166.11	chr13:-:95104916-95112344	1	0.666667	No:0.322581	0.350431	None
DCT	ENSG00000080166.11	chr13:-:95096690-95097942	2	1.33333	No:1.025641	0.350431	None
DCHS1	ENSG00000166341.6	chr11:-:6648898-6650682	1	0.666667	No:14.285714	2.98184	EC;
DCHS1	ENSG00000166341.6	chr11:-:6646958-6647399	1	0.666667	No:16.666667	2.98184	EC;
DCHS1	ENSG00000166341.6	chr11:-:6646694-6646827	3	2	No:13.043478	2.98184	EC;
DCBLD2	ENSG00000057019.11	chr3:-:98619984-98620483	1	0.666667	No:2.272727	2.23786	SP;
DCBLD2	ENSG00000057019.11	chr3:-:98600611-98619565	1	0.666667	No:3.125000	2.23786	EC;
DCBLD2	ENSG00000057019.11	chr3:-:98568442-98595510	1	0.666667	No:3.333333	2.23786	EC;
DAG1	ENSG00000173402.7	chr3:+:49525468-49547851	1	0.666667	No:50.000000	5.14346	None
DAG1	ENSG00000173402.7	chr3:+:49514333-49530255	1	0.666667	No:4.761905	5.14346	None
DAG1	ENSG00000173402.7	chr3:+:49508322-49514281	1	0.666667	No:0.699301	5.14346	None
CYTH1	ENSG00000108669.12	chr17:-:76705814-76714158	1	0.666667	No:0.684932	2.65993	None
CXCL16	ENSG00000161921.10	chr17:-:4642215-4642504	1	0.666667	No:1.408451	5.14798	SP;
CXCL16	ENSG00000161921.10	chr17:-:4638638-4641702	4	2.66667	No:2.721088	5.14798	EC;
CXADR	ENSG00000154639.14	chr21:+:18886124-18919344	1	0.666667	No:6.666667	2.75558	SP;
CTSD	ENSG00000117984.8	chr11:-:1782698-1784386	2	1.33333	No:0.775194	7.34251	None
CTSD	ENSG00000117984.8	chr11:-:1782698-1783045	1	0.666667	No:0.221239	7.34251	None
CTSD	ENSG00000117984.8	chr11:-:1780827-1782538	1	0.666667	No:5.000000	7.34251	None
CSPG5	ENSG00000114646.5	chr3:-:47619418-47620719	20	13.3333	No:17.543860	5.18722	EC;SP;
CSPG5	ENSG00000114646.5	chr3:-:47619418-47620672	1	0.666667	No:25.000000	5.18722	EC;SP;
CSPG5	ENSG00000114646.5	chr3:-:47614364-47620086	14	9.33333	No:9.859155	5.18722	EC;
CSPG5	ENSG00000114646.5	chr3:-:47614364-47619736	19	12.6667	No:17.431193	5.18722	EC;
CSPG5	ENSG00000114646.5	chr3:-:47614364-47619578	8	5.33333	No:38.095238	5.18722	EC;
CSPG5	ENSG00000114646.5	chr3:-:47614364-47618644	12	8	No:8.888889	5.18722	EC;
CSPG5	ENSG00000114646.5	chr3:-:47614364-47614822	7	4.66667	No:10.606061	5.18722	EC;
CSPG4	ENSG00000173546.7	chr15:-:75985574-75985682	3	2	No:4.347826	4.07539	EC;
CRLF1	ENSG00000006016.6	chr19:-:18701732-18705056	1	0.666667	No:4.000000	1.07757	None
CRIM1	ENSG00000150938.5	chr2:+:36749456-36758792	1	0.666667	No:11.111111	2.87623	EC;
CRIM1	ENSG00000150938.5	chr2:+:36587210-36605499	1	0.666667	No:25.000000	2.87623	EC;
CRB2	ENSG00000148204.7	chr9:+:126140660-126141855	9	6	No:9.574468	2.83628	None
CRB2	ENSG00000148204.7	chr9:+:126140354-126140534	17	11.3333	No:20.000000	2.83628	None
CRB2	ENSG00000148204.7	chr9:+:126138519-126139116	1	0.666667	No:0.450450	2.83628	None
CRB2	ENSG00000148204.7	chr9:+:126137622-126139119	2	1.33333	No:7.407407	2.83628	None
CRB2	ENSG00000148204.7	chr9:+:126136974-126139116	1	0.666667	No:2.564103	2.83628	None
CRB2	ENSG00000148204.7	chr9:+:126133118-126133348	5	3.33333	No:6.410256	2.83628	None
CRB2	ENSG00000148204.7	chr9:+:126129636-126132386	20	13.3333	No:14.705882	2.83628	None
CRB2	ENSG00000148204.7	chr9:+:126128645-126132386	2	1.33333	No:15.384615	2.83628	None
CRB2	ENSG00000148204.7	chr9:+:126118245-126125143	2	1.33333	No:25.000000	2.83628	SP;
CRB2	ENSG00000148204.7	chr9:+:126117568-126125304	1	0.666667	No:8.333333	2.83628	SP;
CRB2	ENSG00000148204.7	chr9:+:126117568-126125143	26	17.3333	No:16.455696	2.83628	SP;
CPM	ENSG00000135678.7	chr12:-:69357080-69365044	1	0.666667	No:25.000000	2.77242	None
CPM	ENSG00000135678.7	chr12:-:69326620-69329622	2	1.33333	No:18.181818	2.77242	None
CPM	ENSG00000135678.7	chr12:-:69279669-69326135	1	0.666667	No:3.846154	2.77242	None
CPM	ENSG00000135678.7	chr12:-:69270452-69279571	1	0.666667	No:8.333333	2.77242	None
CP	ENSG00000047457.9	chr3:-:148939334-148939433	2	1.33333	No:5.714286	2.36712	None
CP	ENSG00000047457.9	chr3:-:148927162-148927953	1	0.666667	No:1.123596	2.36712	None
CP	ENSG00000047457.9	chr3:-:148925404-148939433	2	1.33333	No:2.564103	2.36712	None
CP	ENSG00000047457.9	chr3:-:148915131-148916153	1	0.666667	No:0.847458	2.36712	None
CP	ENSG00000047457.9	chr3:-:148897449-148898164	3	2	No:6.250000	2.36712	None
CP	ENSG00000047457.9	chr3:-:148897416-148899791	3	2	No:0.669643	2.36712	None
CP	ENSG00000047457.9	chr3:-:148896285-148899791	1	0.666667	No:0.775194	2.36712	None
CP	ENSG00000047457.9	chr3:-:148894698-148895626	3	2	No:0.671141	2.36712	None
CP	ENSG00000047457.9	chr3:-:148893885-148894036	1	0.666667	No:0.408163	2.36712	None
CP	ENSG00000047457.9	chr3:-:148884930-148894036	1	0.666667	No:0.662252	2.36712	None
CPD	ENSG00000108582.7	chr17:+:28770989-28772594	2	1.33333	No:2.020202	2.97	EC;
COL6A3	ENSG00000163359.11	chr2:-:238322817-238323082	2	1.33333	No:2.631579	1.07085	None
COL6A3	ENSG00000163359.11	chr2:-:238320285-238323082	1	0.666667	No:5.555556	1.07085	None
COL6A3	ENSG00000163359.11	chr2:-:238266525-238267677	1	0.666667	No:1.282051	1.07085	None
COL6A3	ENSG00000163359.11	chr2:-:238243607-238244777	1	0.666667	No:4.347826	1.07085	None
COL6A3	ENSG00000163359.11	chr2:-:238234330-238242092	2	1.33333	No:2.857143	1.07085	None
COL6A2	ENSG00000142173.10	chr21:+:47546455-47552227	1	0.666667	No:0.714286	4.76482	None
COL6A2	ENSG00000142173.10	chr21:+:47544834-47545427	1	0.666667	No:4.347826	4.76482	None
COL6A2	ENSG00000142173.10	chr21:+:47538590-47540428	3	2	No:2.857143	4.76482	None
COL6A2	ENSG00000142173.10	chr21:+:47536591-47538553	2	1.33333	No:3.508772	4.76482	None
COL6A2	ENSG00000142173.10	chr21:+:47533987-47537313	1	0.666667	No:0.917431	4.76482	None
COL6A2	ENSG00000142173.10	chr21:+:47532738-47535818	1	0.666667	No:1.587302	4.76482	None
COL6A2	ENSG00000142173.10	chr21:+:47518087-47531892	1	0.666667	No:5.263158	4.76482	SP;
COL6A2	ENSG00000142173.10	chr21:+:47517342-47531363	1	0.666667	No:1.587302	4.76482	None
COL6A2	ENSG00000142173.10	chr21:+:47516574-47531363	1	0.666667	No:9.090909	4.76482	None
COL6A1	ENSG00000142156.10	chr21:+:47419132-47419417	2	1.33333	No:13.333333	5.98841	None
COL6A1	ENSG00000142156.10	chr21:+:47418084-47418311	1	0.666667	No:33.333333	5.98841	None
COL6A1	ENSG00000142156.10	chr21:+:47406280-47406439	2	1.33333	No:3.225806	5.98841	None
COL6A1	ENSG00000142156.10	chr21:+:47406084-47406439	2	1.33333	No:3.636364	5.98841	None
COL5A3	ENSG00000080573.6	chr19:-:10108825-10110811	2	1.33333	No:22.222222	3.34698	None
COL5A3	ENSG00000080573.6	chr19:-:10107192-10108046	1	0.666667	No:2.439024	3.34698	None
COL5A3	ENSG00000080573.6	chr19:-:10089656-10090039	1	0.666667	No:3.448276	3.34698	None
COL5A3	ENSG00000080573.6	chr19:-:10080078-10080544	1	0.666667	No:33.333333	3.34698	None
COL5A2	ENSG00000204262.7	chr2:-:189933610-189933775	1	0.666667	No:12.500000	3.83942	None
COL5A2	ENSG00000204262.7	chr2:-:189929381-189931115	1	0.666667	No:2.083333	3.83942	None
COL5A2	ENSG00000204262.7	chr2:-:189918938-189922045	1	0.666667	No:1.388889	3.83942	None
COL5A1	ENSG00000130635.11	chr9:+:137712069-137714843	2	1.33333	No:0.934579	2.35603	None
COL5A1	ENSG00000130635.11	chr9:+:137710899-137712006	1	0.666667	No:5.882353	2.35603	None
COL5A1	ENSG00000130635.11	chr9:+:137704558-137706669	4	2.66667	No:1.851852	2.35603	None
COL5A1	ENSG00000130635.11	chr9:+:137671992-137676834	1	0.666667	No:1.562500	2.35603	None
COL5A1	ENSG00000130635.11	chr9:+:137666758-137667114	1	0.666667	No:4.761905	2.35603	None
COL5A1	ENSG00000130635.11	chr9:+:137664680-137666722	1	0.666667	No:1.010101	2.35603	None
COL5A1	ENSG00000130635.11	chr9:+:137645560-137645695	2	1.33333	No:1.886792	2.35603	None
COL5A1	ENSG00000130635.11	chr9:+:137639252-137642387	1	0.666667	No:16.666667	2.35603	None
COL5A1	ENSG00000130635.11	chr9:+:137618078-137619111	1	0.666667	No:4.166667	2.35603	None
COL3A1	ENSG00000168542.8	chr2:+:189873752-189874903	2	1.33333	No:0.913242	4.58353	None
COL3A1	ENSG00000168542.8	chr2:+:189872333-189872760	1	0.666667	No:0.833333	4.58353	None
COL3A1	ENSG00000168542.8	chr2:+:189871716-189872610	1	0.666667	No:1.639344	4.58353	None
COL3A1	ENSG00000168542.8	chr2:+:189870213-189870931	1	0.666667	No:2.702703	4.58353	None
COL3A1	ENSG00000168542.8	chr2:+:189870183-189871070	1	0.666667	No:0.719424	4.58353	None
COL3A1	ENSG00000168542.8	chr2:+:189868869-189870075	1	0.666667	No:0.294118	4.58353	None
COL3A1	ENSG00000168542.8	chr2:+:189864621-189866261	2	1.33333	No:2.631579	4.58353	None
COL3A1	ENSG00000168542.8	chr2:+:189860516-189861123	1	0.666667	No:0.540541	4.58353	None
COL3A1	ENSG00000168542.8	chr2:+:189858185-189858959	1	0.666667	No:0.833333	4.58353	None
COL3A1	ENSG00000168542.8	chr2:+:189849137-189849485	1	0.666667	No:1.369863	4.58353	None
COL3A1	ENSG00000168542.8	chr2:+:189839294-189849578	1	0.666667	No:1.282051	4.58353	None
COL1A2	ENSG00000164692.13	chr7:+:94057197-94057631	1	0.666667	No:0.751880	4.44556	None
COL1A2	ENSG00000164692.13	chr7:+:94055825-94056338	1	0.666667	No:0.502513	4.44556	None
COL1A2	ENSG00000164692.13	chr7:+:94041994-94043001	2	1.33333	No:1.388889	4.44556	None
COL1A2	ENSG00000164692.13	chr7:+:94041433-94042394	1	0.666667	No:1.234568	4.44556	None
COL1A2	ENSG00000164692.13	chr7:+:94038135-94039750	1	0.666667	No:1.754386	4.44556	None
COL1A2	ENSG00000164692.13	chr7:+:94037692-94052268	1	0.666667	No:2.083333	4.44556	None
COL1A2	ENSG00000164692.13	chr7:+:94037671-94038081	1	0.666667	No:0.636943	4.44556	None
COL1A2	ENSG00000164692.13	chr7:+:94035615-94037494	1	0.666667	No:1.234568	4.44556	None
COL1A2	ENSG00000164692.13	chr7:+:94035038-94037158	1	0.666667	No:1.388889	4.44556	None
COL1A2	ENSG00000164692.13	chr7:+:94034058-94034510	4	2.66667	No:2.061856	4.44556	None
COL1A2	ENSG00000164692.13	chr7:+:94028396-94030878	1	0.666667	No:1.960784	4.44556	None
COL1A2	ENSG00000164692.13	chr7:+:94024413-94025024	2	1.33333	No:2.150538	4.44556	None
COL1A1	ENSG00000108821.9	chr17:-:48271762-48271789	1	0.666667	No:0.775194	4.1684	None
COL1A1	ENSG00000108821.9	chr17:-:48271544-48271933	3	2	No:0.705882	4.1684	None
COL1A1	ENSG00000108821.9	chr17:-:48270054-48271303	1	0.666667	No:0.375940	4.1684	None
COL1A1	ENSG00000108821.9	chr17:-:48268815-48270157	1	0.666667	No:1.030928	4.1684	None
COL1A1	ENSG00000108821.9	chr17:-:48267741-48268743	2	1.33333	No:0.970874	4.1684	None
COL1A1	ENSG00000108821.9	chr17:-:48266899-48267687	1	0.666667	No:1.063830	4.1684	None
COL1A1	ENSG00000108821.9	chr17:-:48266371-48269340	1	0.666667	No:0.990099	4.1684	None
COL1A1	ENSG00000108821.9	chr17:-:48266371-48266444	3	2	No:1.522843	4.1684	None
COL1A1	ENSG00000108821.9	chr17:-:48265254-48267361	1	0.666667	No:2.702703	4.1684	None
COL1A1	ENSG00000108821.9	chr17:-:48264483-48267361	1	0.666667	No:0.909091	4.1684	None
COL1A1	ENSG00000108821.9	chr17:-:48264283-48271490	1	0.666667	No:2.564103	4.1684	None
COL1A1	ENSG00000108821.9	chr17:-:48263333-48263677	1	0.666667	No:0.346021	4.1684	None
COL14A1	ENSG00000187955.7	chr8:+:121297860-121298099	2	1.33333	No:11.764706	1.10479	None
COL14A1	ENSG00000187955.7	chr8:+:121228729-121230882	1	0.666667	No:2.941176	1.10479	None
COL11A1	ENSG00000060718.14	chr1:-:103471509-103471623	1	0.666667	No:5.555556	1.44586	None
CNTNAP1	ENSG00000108797.7	chr17:+:40835417-40835838	1	0.666667	No:12.500000	3.52129	EC;
CNTN1	ENSG00000018236.10	chr12:+:41423021-41470975	3	2	No:27.272727	3.846	None
CNTN1	ENSG00000018236.10	chr12:+:41423021-41431678	9	6	No:6.818182	3.846	None
CNTN1	ENSG00000018236.10	chr12:+:41410718-41412662	3	2	No:10.344828	3.846	None
CNTN1	ENSG00000018236.10	chr12:+:41410718-41412659	8	5.33333	No:8.988764	3.846	None
CNTN1	ENSG00000018236.10	chr12:+:41353036-41363455	3	2	No:5.555556	3.846	None
CNTN1	ENSG00000018236.10	chr12:+:41331489-41331648	1	0.666667	No:6.666667	3.846	None
CNTN1	ENSG00000018236.10	chr12:+:41194132-41302158	1	0.666667	No:3.846154	3.846	None
CNTN1	ENSG00000018236.10	chr12:+:41136271-41302158	12	8	No:8.450704	3.846	None
CNTN1	ENSG00000018236.10	chr12:+:41086394-41124129	1	0.666667	No:1.388889	3.846	None
CNTFR	ENSG00000122756.10	chr9:-:34581203-34589860	1	0.666667	No:10.000000	4.17166	None
CNTFR	ENSG00000122756.10	chr9:-:34581203-34588964	1	0.666667	No:5.882353	4.17166	None
CNTFR	ENSG00000122756.10	chr9:-:34568979-34578011	33	22	No:15.714286	4.17166	None
CNTFR	ENSG00000122756.10	chr9:-:34568979-34571259	4	2.66667	No:8.888889	4.17166	None
CNTFR	ENSG00000122756.10	chr9:-:34557982-34568894	1	0.666667	No:50.000000	4.17166	None
CMKLR1	ENSG00000174600.9	chr12:-:108723984-108731670	3	2	No:2.884615	1.79704	None
CMKLR1	ENSG00000174600.9	chr12:-:108687441-108698556	1	0.666667	No:3.448276	1.79704	None
CLU	ENSG00000120885.15	chr8:-:27471795-27472171	32	21.3333	No:19.753086	10.2657	None
CLU	ENSG00000120885.15	chr8:-:27471250-27472171	32	21.3333	No:13.502110	10.2657	None
CLU	ENSG00000120885.15	chr8:-:27470739-27472171	5	3.33333	No:26.315789	10.2657	None
CLU	ENSG00000120885.15	chr8:-:27468491-27472171	15	10	No:25.423729	10.2657	SP;
CLU	ENSG00000120885.15	chr8:-:27468491-27468662	1	0.666667	No:7.142857	10.2657	SP;
CLU	ENSG00000120885.15	chr8:-:27468117-27469009	1	0.666667	No:14.285714	10.2657	SP;
CLU	ENSG00000120885.15	chr8:-:27468117-27468712	13	8.66667	No:13.265306	10.2657	SP;
CLU	ENSG00000120885.15	chr8:-:27466494-27466527	2	1.33333	No:33.333333	10.2657	None
CLU	ENSG00000120885.15	chr8:-:27462501-27462546	2	1.33333	No:3.174603	10.2657	None
CLU	ENSG00000120885.15	chr8:-:27458611-27461807	4	2.66667	No:4.761905	10.2657	None
CLU	ENSG00000120885.15	chr8:-:27457526-27458815	6	4	No:10.714286	10.2657	None
CLU	ENSG00000120885.15	chr8:-:27457526-27458458	6	4	No:4.724409	10.2657	None
CLU	ENSG00000120885.15	chr8:-:27456152-27463870	8	5.33333	No:9.523810	10.2657	None
CLU	ENSG00000120885.15	chr8:-:27456104-27457296	6	4	No:7.228916	10.2657	None
CLU	ENSG00000120885.15	chr8:-:27455767-27455937	4	2.66667	No:6.060606	10.2657	None
CLU	ENSG00000120885.15	chr8:-:27455639-27455669	14	9.33333	No:4.307692	10.2657	None
CLEC5A	ENSG00000258227.2	chr7:-:141635809-141643695	1	0.666667	No:7.142857	2.05082	EC;
CLEC5A	ENSG00000258227.2	chr7:-:141635671-141645140	1	0.666667	No:25.000000	2.05082	EC;
CLEC5A	ENSG00000258227.2	chr7:-:141635671-141643695	1	0.666667	No:7.692308	2.05082	EC;
CLEC5A	ENSG00000258227.2	chr7:-:141629032-141629849	1	0.666667	No:9.090909	2.05082	None
CLEC12A	ENSG00000172322.9	chr12:+:10105596-10108352	1	0.666667	No:1.052632	0.413218	None
CLDN12	ENSG00000157224.11	chr7:+:90034453-90034832	1	0.666667	No:2.325581	3.24527	None
CLDN12	ENSG00000157224.11	chr7:+:90033289-90034832	4	2.66667	No:4.761905	3.24527	None
CLDN12	ENSG00000157224.11	chr7:+:90032863-90041957	1	0.666667	No:33.333333	3.24527	None
CHL1	ENSG00000134121.5	chr3:+:433480-434296	1	0.666667	No:11.111111	3.79684	EC;
CHL1	ENSG00000134121.5	chr3:+:419625-420333	1	0.666667	No:11.111111	3.79684	EC;
CHL1	ENSG00000134121.5	chr3:+:391226-396286	1	0.666667	No:5.263158	3.79684	EC;
CHGA	ENSG00000100604.8	chr14:+:93390055-93390543	1	0.666667	No:0.952381	1.5299	SP;
CELSR3	ENSG00000008300.10	chr3:-:48683690-48683970	1	0.666667	No:1.298701	1.24722	EC;
CELSR2	ENSG00000143126.7	chr1:+:109817878-109817945	1	0.666667	No:3.225806	3.8496	None
CELSR2	ENSG00000143126.7	chr1:+:109811630-109811750	1	0.666667	No:1.086957	3.8496	EC;
CELSR2	ENSG00000143126.7	chr1:+:109811386-109811731	6	4	No:11.764706	3.8496	EC;
CELSR2	ENSG00000143126.7	chr1:+:109805591-109806232	2	1.33333	No:9.523810	3.8496	EC;
CELSR1	ENSG00000075275.12	chr22:-:46832186-46833858	1	0.666667	No:1.923077	0.88532	EC;
CELSR1	ENSG00000075275.12	chr22:-:46788760-46790038	1	0.666667	Yes	0.88532	EC;
CELSR1	ENSG00000075275.12	chr22:-:46777944-46780439	1	0.666667	No:0.460829	0.88532	EC;
CDH8	ENSG00000150394.9	chr16:-:61689625-61723586	1	0.666667	No:12.500000	0.190516	EC;
CDH6	ENSG00000113361.8	chr5:+:31317599-31317863	1	0.666667	No:0.465116	1.77056	EC;
CDH6	ENSG00000113361.8	chr5:+:31297515-31298413	1	0.666667	No:0.490196	1.77056	EC;
CDH4	ENSG00000179242.11	chr20:+:60499474-60503247	1	0.666667	No:9.090909	2.54974	EC;
CDH4	ENSG00000179242.11	chr20:+:60485663-60498565	7	4.66667	No:11.864407	2.54974	EC;
CDH4	ENSG00000179242.11	chr20:+:60318845-60337514	1	0.666667	No:25.000000	2.54974	None
CDH4	ENSG00000179242.11	chr20:+:60077001-60318618	1	0.666667	No:3.333333	2.54974	None
CDH4	ENSG00000179242.11	chr20:+:59829993-60110249	2	1.33333	No:2.247191	2.54974	None
CDH4	ENSG00000179242.11	chr20:+:59829198-59829881	2	1.33333	No:40.000000	2.54974	SP;
CDH3	ENSG00000062038.9	chr16:+:68670313-68678911	1	0.666667	No:1.587302	0.530876	None
CDH2	ENSG00000170558.4	chr18:-:25727748-25755590	6	4	No:15.384615	5.10723	SP;
CDH2	ENSG00000170558.4	chr18:-:25593873-25677026	1	0.666667	No:10.000000	5.10723	None
CDH2	ENSG00000170558.4	chr18:-:25575274-25582960	7	4.66667	No:11.475410	5.10723	EC;
CDH19	ENSG00000071991.4	chr18:-:64221761-64233875	1	0.666667	No:6.250000	0.383861	EC;
CDH13	ENSG00000140945.11	chr16:+:82916121-83065614	1	0.666667	No:10.000000	1.39093	None
CDH11	ENSG00000140937.9	chr16:-:65087831-65156196	2	1.33333	No:4.761905	2.98292	None
CDH11	ENSG00000140937.9	chr16:-:65087831-65153739	1	0.666667	No:14.285714	2.98292	None
CDH11	ENSG00000140937.9	chr16:-:65087831-65128671	2	1.33333	No:3.773585	2.98292	None
CDH11	ENSG00000140937.9	chr16:-:65087831-65105948	2	1.33333	No:15.384615	2.98292	None
CDH11	ENSG00000140937.9	chr16:-:65038944-65155782	9	6	No:3.688525	2.98292	None
CDH11	ENSG00000140937.9	chr16:-:65038944-65080231	1	0.666667	No:0.757576	2.98292	None
CDH11	ENSG00000140937.9	chr16:-:65038944-65062102	2	1.33333	No:3.030303	2.98292	None
CDH11	ENSG00000140937.9	chr16:-:65038944-65062092	2	1.33333	No:2.816901	2.98292	None
CDH11	ENSG00000140937.9	chr16:-:65038944-65039841	3	2	No:2.654867	2.98292	None
CDH11	ENSG00000140937.9	chr16:-:64984921-64985920	12	8	No:12.765957	2.98292	EC;
CDH11	ENSG00000140937.9	chr16:-:64984846-65005481	3	2	No:5.769231	2.98292	EC;
CDH10	ENSG00000040731.6	chr5:-:24544853-24593368	2	1.33333	No:15.384615	2.46532	EC;
CD97	ENSG00000123146.15	chr19:+:14492071-14492169	1	0.666667	No:8.333333	3.30537	None
CD86	ENSG00000114013.11	chr3:+:121774350-121778694	2	1.33333	No:8.333333	2.81377	SP;
CD74	ENSG00000019582.10	chr5:-:149785875-149786473	1	0.666667	No:0.340136	9.15284	EC;
CD74	ENSG00000019582.10	chr5:-:149782230-149782683	1	0.666667	No:20.000000	9.15284	EC;
CD74	ENSG00000019582.10	chr5:-:149782188-149786443	1	0.666667	No:1.098901	9.15284	EC;
CD74	ENSG00000019582.10	chr5:-:149781796-149784283	5	3.33333	No:1.683502	9.15284	EC;
CD74	ENSG00000019582.10	chr5:-:149781769-149782125	1	0.666667	No:0.312500	9.15284	EC;
CD74	ENSG00000019582.10	chr5:-:149781728-149782125	2	1.33333	No:0.904977	9.15284	EC;
CD74	ENSG00000019582.10	chr5:-:149781724-149781765	1	0.666667	No:1.960784	9.15284	None
CD74	ENSG00000019582.10	chr5:-:149781549-149781634	1	0.666667	No:6.250000	9.15284	None
CD74	ENSG00000019582.10	chr5:-:149781472-149781507	1	0.666667	No:1.388889	9.15284	None
CD74	ENSG00000019582.10	chr5:-:149781434-149781493	1	0.666667	No:0.552486	9.15284	None
CD74	ENSG00000019582.10	chr5:-:149781365-149781425	1	0.666667	No:1.250000	9.15284	None
CD74	ENSG00000019582.10	chr5:-:149781319-149784242	1	0.666667	No:2.222222	9.15284	EC;
CD68	ENSG00000129226.9	chr17:+:7484101-7484695	1	0.666667	No:4.166667	1.01965	EC;
CD63	ENSG00000135404.7	chr12:-:56123177-56123496	1	0.666667	No:0.285714	8.51622	None
CD63	ENSG00000135404.7	chr12:-:56122168-56122736	7	4.66667	No:7.692308	8.51622	None
CD63	ENSG00000135404.7	chr12:-:56122136-56122529	9	6	No:2.513966	8.51622	None
CD63	ENSG00000135404.7	chr12:-:56119937-56120030	1	0.666667	No:7.142857	8.51622	EC;
CD59	ENSG00000085063.10	chr11:-:33744575-33757927	1	0.666667	No:1.408451	6.00701	None
CD58	ENSG00000116815.11	chr1:-:117087226-117088671	1	0.666667	No:1.562500	3.41792	SP;
CD4	ENSG00000010610.5	chr12:+:6908240-6909237	1	0.666667	No:1.785714	4.19987	None
CD4	ENSG00000010610.5	chr12:+:6896171-6898654	2	1.33333	No:2.941176	4.19987	None
CD47	ENSG00000196776.10	chr3:-:107798909-107809709	1	0.666667	No:1.282051	4.15329	EC;SP;
CD44	ENSG00000026508.12	chr11:+:35241837-35243200	1	0.666667	No:0.719424	5.82979	EC;
CD44	ENSG00000026508.12	chr11:+:35219793-35223217	1	0.666667	No:4.761905	5.82979	EC;
CD44	ENSG00000026508.12	chr11:+:35211612-35232394	1	0.666667	No:3.846154	5.82979	EC;
CD44	ENSG00000026508.12	chr11:+:35211612-35227331	6	4	No:6.185567	5.82979	EC;
CD44	ENSG00000026508.12	chr11:+:35211612-35211716	1	0.666667	No:0.714286	5.82979	EC;
CD44	ENSG00000026508.12	chr11:+:35208447-35240862	1	0.666667	No:25.000000	5.82979	EC;
CD44	ENSG00000026508.12	chr11:+:35201954-35208348	1	0.666667	No:3.846154	5.82979	EC;
CD44	ENSG00000026508.12	chr11:+:35198287-35198375	11	7.33333	No:22.916667	5.82979	EC;
CD44	ENSG00000026508.12	chr11:+:35196986-35198121	1	0.666667	No:12.500000	5.82979	EC;
CD44	ENSG00000026508.12	chr11:+:35161771-35198121	3	2	No:5.769231	5.82979	EC;
CD44	ENSG00000026508.12	chr11:+:35160917-35236398	1	0.666667	No:4.545455	5.82979	EC;
CD27	ENSG00000139193.3	chr12:+:6559962-6560060	1	0.666667	No:3.571429	0.528635	EC;
CD276	ENSG00000103855.13	chr15:+:73993703-73994595	1	0.666667	No:2.631579	4.69558	SP;
CD276	ENSG00000103855.13	chr15:+:73992059-73993631	3	2	No:1.666667	4.69558	SP;
CD276	ENSG00000103855.13	chr15:+:73990389-73991926	7	4.66667	No:4.069767	4.69558	None
CD276	ENSG00000103855.13	chr15:+:73983117-73991926	1	0.666667	No:0.990099	4.69558	None
CD276	ENSG00000103855.13	chr15:+:73978269-73991926	1	0.666667	No:4.000000	4.69558	None
CD276	ENSG00000103855.13	chr15:+:73976801-73983011	2	1.33333	No:3.174603	4.69558	None
CD276	ENSG00000103855.13	chr15:+:73976748-73991926	1	0.666667	No:1.250000	4.69558	None
CD200	ENSG00000091972.14	chr3:+:112051548-112054789	1	0.666667	No:4.761905	3.18739	SP;
CD1D	ENSG00000158473.6	chr1:+:158151699-158151821	1	0.666667	No:11.111111	0.875452	EC;
CD164	ENSG00000135535.10	chr6:-:109700865-109701943	1	0.666667	No:0.943396	4.89245	EC;
CD164	ENSG00000135535.10	chr6:-:109699174-109703406	1	0.666667	No:2.173913	4.89245	EC;
CD14	ENSG00000170458.9	chr5:-:140012565-140013115	2	1.33333	No:16.666667	6.38624	SP;
CD14	ENSG00000170458.9	chr5:-:140011810-140011853	1	0.666667	No:0.847458	6.38624	None
CD109	ENSG00000156535.9	chr6:+:74530287-74531295	2	1.33333	No:0.913242	1.34937	None
CD101	ENSG00000134256.8	chr1:+:117575036-117576481	4	2.66667	No:10.256410	1.1721	EC;
CD101	ENSG00000134256.8	chr1:+:117568526-117574944	2	1.33333	No:7.407407	1.1721	EC;
CD101	ENSG00000134256.8	chr1:+:117561182-117561790	1	0.666667	No:20.000000	1.1721	EC;
CD101	ENSG00000134256.8	chr1:+:117556414-117557432	1	0.666667	No:5.000000	1.1721	EC;
CCDC80	ENSG00000091986.11	chr3:-:112349116-112355597	1	0.666667	No:14.285714	3.83307	None
CCDC80	ENSG00000091986.11	chr3:-:112337951-112338074	1	0.666667	No:9.090909	3.83307	None
CASD1	ENSG00000127995.12	chr7:+:94157562-94158000	3	2	No:3.488372	3.0038	None
CASD1	ENSG00000127995.12	chr7:+:94140248-94146871	1	0.666667	No:7.692308	3.0038	None
CAPNS1	ENSG00000126247.6	chr19:+:36640914-36640988	1	0.666667	No:1.136364	6.68505	None
CAPNS1	ENSG00000126247.6	chr19:+:36637242-36640479	1	0.666667	No:3.333333	6.68505	None
CAPNS1	ENSG00000126247.6	chr19:+:36634085-36636707	1	0.666667	No:9.090909	6.68505	None
CAPNS1	ENSG00000126247.6	chr19:+:36632004-36632064	5	3.33333	No:9.433962	6.68505	SP;
CAPNS1	ENSG00000126247.6	chr19:+:36631413-36631901	5	3.33333	No:0.213675	6.68505	None
CAPNS1	ENSG00000126247.6	chr19:+:36631059-36631499	1	0.666667	No:4.000000	6.68505	None
CANX	ENSG00000127022.10	chr5:+:179146743-179147404	5	3.33333	No:2.604167	7.30153	None
CANX	ENSG00000127022.10	chr5:+:179126103-179127884	1	0.666667	No:1.190476	7.30153	None
CANX	ENSG00000127022.10	chr5:+:179126103-179127384	1	0.666667	No:10.000000	7.30153	None
CALR	ENSG00000179218.9	chr19:+:13054443-13054556	1	0.666667	No:0.813008	8.37127	None
CALR	ENSG00000179218.9	chr19:+:13051468-13054350	3	2	No:1.807229	8.37127	None
CALR	ENSG00000179218.9	chr19:+:13051468-13051578	3	2	No:2.040816	8.37127	None
CALR	ENSG00000179218.9	chr19:+:13050049-13050395	1	0.666667	No:0.800000	8.37127	None
CALCRL	ENSG00000064989.8	chr2:-:188312891-188313108	4	2.66667	No:3.333333	2.90912	None
CALCRL	ENSG00000064989.8	chr2:-:188306765-188312765	1	0.666667	No:2.439024	2.90912	None
CALCRL	ENSG00000064989.8	chr2:-:188252483-188306649	1	0.666667	No:11.111111	2.90912	None
CADM4	ENSG00000105767.2	chr19:-:44133558-44143878	2	1.33333	No:50.000000	6.72566	EC;
CADM4	ENSG00000105767.2	chr19:-:44130440-44131324	1	0.666667	No:9.090909	6.72566	EC;
CADM4	ENSG00000105767.2	chr19:-:44126891-44127159	2	1.33333	No:1.801802	6.72566	None
CADM3	ENSG00000162706.8	chr1:+:159163692-159169568	2	1.33333	No:6.060606	4.42976	EC;
CADM1	ENSG00000182985.12	chr11:-:115248078-115374988	2	1.33333	No:2.061856	3.75736	SP;
CADM1	ENSG00000182985.12	chr11:-:115111140-115158122	1	0.666667	No:2.777778	3.75736	SP;
CADM1	ENSG00000182985.12	chr11:-:115111140-115140025	6	4	No:6.741573	3.75736	SP;
CADM1	ENSG00000182985.12	chr11:-:115111140-115126937	1	0.666667	No:7.142857	3.75736	SP;
CADM1	ENSG00000182985.12	chr11:-:115080377-115085396	12	8	No:5.172414	3.75736	EC;
CADM1	ENSG00000182985.12	chr11:-:115078027-115080293	2	1.33333	No:6.451613	3.75736	EC;
CADM1	ENSG00000182985.12	chr11:-:115049495-115056690	2	1.33333	No:3.703704	3.75736	EC;
CACNA2D2	ENSG00000007402.7	chr3:-:50421768-50431539	1	0.666667	No:1.351351	0.594452	EC;
CACNA2D1	ENSG00000153956.11	chr7:-:81631555-81634738	1	0.666667	No:25.000000	1.62152	EC;
CACHD1	ENSG00000158966.9	chr1:+:65134561-65137246	1	0.666667	No:4.761905	2.73296	EC;
CA12	ENSG00000074410.9	chr15:-:63638908-63653352	1	0.666667	No:1.754386	3.22343	EC;
CA12	ENSG00000074410.9	chr15:-:63637818-63638316	1	0.666667	No:1.851852	3.22343	EC;
CA12	ENSG00000074410.9	chr15:-:63634296-63667856	1	0.666667	No:9.090909	3.22343	EC;
CA12	ENSG00000074410.9	chr15:-:63628644-63631017	2	1.33333	No:0.514139	3.22343	EC;
CA12	ENSG00000074410.9	chr15:-:63624051-63631017	1	0.666667	No:7.692308	3.22343	EC;
CA12	ENSG00000074410.9	chr15:-:63616306-63618395	1	0.666667	No:1.428571	3.22343	None
CA12	ENSG00000074410.9	chr15:-:63615916-63618395	4	2.66667	No:3.418803	3.22343	None
C4A	ENSG00000244731.3	chr6:+:31969637-31974142	1	0.666667	No:4.545455	1.96447	None
C4A	ENSG00000244731.3	chr6:+:31967338-31969104	1	0.666667	No:12.500000	1.96447	None
C4A	ENSG00000244731.3	chr6:+:31964100-31964175	3	2	No:0.977199	1.96447	None
C4A	ENSG00000244731.3	chr6:+:31959691-31959787	2	1.33333	No:0.579710	1.96447	None
C4A	ENSG00000244731.3	chr6:+:31951955-31952088	1	0.666667	No:0.234742	1.96447	None
C4A	ENSG00000244731.3	chr6:+:31950976-31951114	2	1.33333	No:0.529101	1.96447	None
C3	ENSG00000125730.12	chr19:-:6719298-6720526	1	0.666667	No:1.666667	6.65832	None
C3	ENSG00000125730.12	chr19:-:6718291-6719221	1	0.666667	No:1.000000	6.65832	None
C3	ENSG00000125730.12	chr19:-:6717317-6718104	1	0.666667	No:1.176471	6.65832	None
C3	ENSG00000125730.12	chr19:-:6714457-6719221	2	1.33333	No:0.975610	6.65832	None
C3	ENSG00000125730.12	chr19:-:6706128-6707086	1	0.666667	No:4.000000	6.65832	None
C3	ENSG00000125730.12	chr19:-:6685157-6690639	2	1.33333	No:3.030303	6.65832	None
C3	ENSG00000125730.12	chr19:-:6684661-6684998	1	0.666667	No:1.041667	6.65832	None
C3	ENSG00000125730.12	chr19:-:6684630-6686756	2	1.33333	No:1.980198	6.65832	None
C3	ENSG00000125730.12	chr19:-:6680274-6690639	1	0.666667	No:10.000000	6.65832	None
C3	ENSG00000125730.12	chr19:-:6679160-6681951	1	0.666667	No:0.793651	6.65832	None
C3	ENSG00000125730.12	chr19:-:6678466-6679156	3	2	No:4.918033	6.65832	None
C3	ENSG00000125730.12	chr19:-:6678255-6678382	2	1.33333	No:2.469136	6.65832	None
C3	ENSG00000125730.12	chr19:-:6678034-6678382	1	0.666667	No:5.263158	6.65832	None
C3	ENSG00000125730.12	chr19:-:6678034-6678201	2	1.33333	No:3.076923	6.65832	None
C1orf159	ENSG00000131591.13	chr1:-:1026945-1051439	3	2	No:6.666667	1.52819	None
C12orf49	ENSG00000111412.4	chr12:-:117161028-117174062	6	4	No:10.714286	3.34036	None
C12orf49	ENSG00000111412.4	chr12:-:117155855-117157567	1	0.666667	No:1.000000	3.34036	None
C11orf24	ENSG00000171067.6	chr11:-:68034841-68035521	1	0.666667	No:4.545455	3.56165	None
BTN3A3	ENSG00000111801.11	chr6:+:26444532-26448475	4	2.66667	No:19.047619	2.75435	EC;
BTN3A3	ENSG00000111801.11	chr6:+:26443887-26444280	2	1.33333	No:2.898551	2.75435	EC;SP;
BTN3A3	ENSG00000111801.11	chr6:+:26440876-26443868	1	0.666667	No:8.333333	2.75435	SP;
BTN3A3	ENSG00000111801.11	chr6:+:26440876-26443797	4	2.66667	No:4.494382	2.75435	None
BTN2A1	ENSG00000112763.11	chr6:+:26474624-26476544	1	0.666667	No:4.000000	3.2648	None
BTN2A1	ENSG00000112763.11	chr6:+:26460056-26463633	2	1.33333	No:5.882353	3.2648	EC;
BTD	ENSG00000169814.8	chr3:+:15648673-15676930	1	0.666667	No:14.285714	2.5373	SP;
BTD	ENSG00000169814.8	chr3:+:15643817-15671508	2	1.33333	No:11.111111	2.5373	SP;
BTD	ENSG00000169814.8	chr3:+:15643401-15671526	1	0.666667	No:6.666667	2.5373	SP;
BTD	ENSG00000169814.8	chr3:+:15643401-15643660	1	0.666667	No:2.272727	2.5373	SP;
BST2	ENSG00000130303.8	chr19:-:17514633-17514742	1	0.666667	No:1.250000	6.20666	EC;
BST2	ENSG00000130303.8	chr19:-:17514073-17514488	1	0.666667	No:1.123596	6.20666	None
BST2	ENSG00000130303.8	chr19:-:17513978-17514000	1	0.666667	No:0.617284	6.20666	None
BSG	ENSG00000172270.14	chr19:+:580782-581455	3	2	No:1.948052	7.46628	EC;
BSG	ENSG00000172270.14	chr19:+:579656-580274	1	0.666667	No:4.545455	7.46628	EC;
BSG	ENSG00000172270.14	chr19:+:571579-577773	2	1.33333	No:4.545455	7.46628	SP;
BMP1	ENSG00000168487.13	chr8:+:22059441-22066957	2	1.33333	No:28.571429	3.05237	None
BMP1	ENSG00000168487.13	chr8:+:22056900-22058635	1	0.666667	No:2.941176	3.05237	None
BMP1	ENSG00000168487.13	chr8:+:22036777-22037217	1	0.666667	No:2.380952	3.05237	None
BMP1	ENSG00000168487.13	chr8:+:22034652-22037880	1	0.666667	No:10.000000	3.05237	None
BGN	ENSG00000182492.11	chrX:+:152773992-152774101	1	0.666667	No:1.298701	6.87032	None
BGN	ENSG00000182492.11	chrX:+:152773834-152773909	1	0.666667	No:1.666667	6.87032	None
BCHE	ENSG00000114200.5	chr3:-:165547443-165548349	2	1.33333	No:6.250000	4.38667	None
BCHE	ENSG00000114200.5	chr3:-:165543568-165547304	2	1.33333	No:2.222222	4.38667	None
BCHE	ENSG00000114200.5	chr3:-:165509658-165547304	5	3.33333	No:5.882353	4.38667	None
BCHE	ENSG00000114200.5	chr3:-:165504099-165523260	7	4.66667	No:11.864407	4.38667	None
BCHE	ENSG00000114200.5	chr3:-:165504016-165547304	5	3.33333	No:8.771930	4.38667	None
BCHE	ENSG00000114200.5	chr3:-:165494997-165503932	1	0.666667	No:6.666667	4.38667	None
BCHE	ENSG00000114200.5	chr3:-:165491294-165547304	3	2	No:13.636364	4.38667	None
BCHE	ENSG00000114200.5	chr3:-:165491294-165496111	2	1.33333	No:4.651163	4.38667	None
BCAN	ENSG00000132692.14	chr1:+:156627549-156627852	3	2	No:5.172414	8.03818	None
BCAN	ENSG00000132692.14	chr1:+:156627095-156627466	2	1.33333	No:4.255319	8.03818	None
BCAN	ENSG00000132692.14	chr1:+:156626832-156627466	30	20	No:8.174387	8.03818	None
BCAN	ENSG00000132692.14	chr1:+:156626181-156627466	58	38.6667	No:12.058212	8.03818	SP;
BCAN	ENSG00000132692.14	chr1:+:156626181-156626799	9	6	No:9.183673	8.03818	SP;
BCAN	ENSG00000132692.14	chr1:+:156625260-156626073	17	11.3333	No:8.947368	8.03818	None
BCAN	ENSG00000132692.14	chr1:+:156622684-156626799	3	2	No:8.571429	8.03818	SP;
BCAN	ENSG00000132692.14	chr1:+:156622434-156622531	6	4	No:6.122449	8.03818	None
BCAN	ENSG00000132692.14	chr1:+:156622425-156622606	1	0.666667	No:2.173913	8.03818	None
BCAN	ENSG00000132692.14	chr1:+:156622425-156622531	1	0.666667	No:2.173913	8.03818	None
BCAN	ENSG00000132692.14	chr1:+:156622090-156626073	11	7.33333	No:17.460317	8.03818	None
BCAN	ENSG00000132692.14	chr1:+:156622090-156622111	2	1.33333	No:8.333333	8.03818	None
BCAN	ENSG00000132692.14	chr1:+:156621481-156626073	4	2.66667	No:15.384615	8.03818	None
BCAN	ENSG00000132692.14	chr1:+:156619473-156619624	1	0.666667	No:0.884956	8.03818	None
BCAN	ENSG00000132692.14	chr1:+:156619326-156619624	9	6	No:5.357143	8.03818	None
BCAN	ENSG00000132692.14	chr1:+:156619085-156621247	3	2	No:7.692308	8.03818	None
BCAN	ENSG00000132692.14	chr1:+:156618701-156621247	9	6	No:8.490566	8.03818	None
BCAN	ENSG00000132692.14	chr1:+:156618653-156619380	10	6.66667	No:4.694836	8.03818	None
BCAN	ENSG00000132692.14	chr1:+:156618653-156618956	9	6	No:6.870229	8.03818	None
BCAN	ENSG00000132692.14	chr1:+:156616967-156617361	13	8.66667	No:9.629630	8.03818	None
BCAN	ENSG00000132692.14	chr1:+:156616898-156617299	12	8	No:7.547170	8.03818	None
BCAN	ENSG00000132692.14	chr1:+:156615937-156616844	4	2.66667	No:4.938272	8.03818	SP;
BCAN	ENSG00000132692.14	chr1:+:156615937-156616766	14	9.33333	No:7.407407	8.03818	None
BCAN	ENSG00000132692.14	chr1:+:156615937-156616559	8	5.33333	No:3.902439	8.03818	None
BCAN	ENSG00000132692.14	chr1:+:156615723-156615838	16	10.6667	No:4.597701	8.03818	None
BCAN	ENSG00000132692.14	chr1:+:156615604-156615838	1	0.666667	No:4.545455	8.03818	None
BCAN	ENSG00000132692.14	chr1:+:156611226-156611538	1	0.666667	No:3.333333	8.03818	None
BCAM	ENSG00000187244.6	chr19:+:45322449-45322629	1	0.666667	No:3.571429	3.48643	EC;
BACE1	ENSG00000186318.12	chr11:-:117161375-117161659	1	0.666667	No:4.347826	4.01802	EC;
BACE1	ENSG00000186318.12	chr11:-:117160523-117161175	3	2	No:5.263158	4.01802	EC;
AXL	ENSG00000167601.7	chr19:+:41725654-41726540	2	1.33333	No:3.030303	3.81756	EC;
ATP6AP1	ENSG00000071553.12	chrX:+:153657798-153660175	1	0.666667	No:5.555556	5.65847	None
ATP6AP1	ENSG00000071553.12	chrX:+:153657520-153660695	2	1.33333	No:2.702703	5.65847	None
ATP1B3	ENSG00000069849.6	chr3:+:141622590-141640818	1	0.666667	No:3.225806	5.55413	EC;
ARSF	ENSG00000062096.10	chrX:+:3019262-3028168	3	2	No:14.285714	1.35675	None
ARSF	ENSG00000062096.10	chrX:+:3007673-3028168	10	6.66667	No:19.230769	1.35675	None
ARSF	ENSG00000062096.10	chrX:+:2994710-3002283	4	2.66667	No:10.810811	1.35675	None
ARSF	ENSG00000062096.10	chrX:+:2984636-2986113	5	3.33333	No:15.625000	1.35675	None
APOH	ENSG00000091583.6	chr17:-:64225540-64242618	8	5.33333	No:10.126582	0.0602684	None
APOD	ENSG00000189058.4	chr3:-:195306366-195306523	1	0.666667	No:14.285714	5.89055	SP;
APLP2	ENSG00000084234.12	chr11:+:129996725-129998942	1	0.666667	No:2.325581	6.45383	EC;
APLP2	ENSG00000084234.12	chr11:+:129992408-129996651	4	2.66667	No:2.777778	6.45383	EC;
APLP2	ENSG00000084234.12	chr11:+:129991705-129992219	1	0.666667	No:33.333333	6.45383	EC;
APLP2	ENSG00000084234.12	chr11:+:129980480-129992219	1	0.666667	No:0.781250	6.45383	EC;
APLP1	ENSG00000105290.7	chr19:+:36362647-36362795	6	4	No:8.955224	5.73061	EC;
APLP1	ENSG00000105290.7	chr19:+:36362593-36362759	2	1.33333	No:11.111111	5.73061	EC;
APLP1	ENSG00000105290.7	chr19:+:36361552-36361797	1	0.666667	No:2.439024	5.73061	EC;
APLP1	ENSG00000105290.7	chr19:+:36361472-36361797	1	0.666667	No:3.030303	5.73061	EC;
APLP1	ENSG00000105290.7	chr19:+:36361203-36361797	5	3.33333	No:5.263158	5.73061	EC;
APLP1	ENSG00000105290.7	chr19:+:36359685-36361797	1	0.666667	No:33.333333	5.73061	EC;
APLNR	ENSG00000134817.9	chr11:-:57001332-57002466	11	7.33333	No:28.947368	5.19439	None
APLNR	ENSG00000134817.9	chr11:-:57001332-57001706	2	1.33333	No:8.333333	5.19439	None
APLNR	ENSG00000134817.9	chr11:-:56998898-57003265	1	0.666667	No:16.666667	5.19439	None
ANTXR1	ENSG00000169604.15	chr2:+:69371531-69373294	2	1.33333	No:4.255319	4.39628	EC;
ANGPTL4	ENSG00000167772.7	chr19:+:8436406-8438635	1	0.666667	No:0.833333	4.22009	None
ANGPTL2	ENSG00000136859.5	chr9:-:129858678-129870193	1	0.666667	No:1.369863	4.58004	None
ANGPTL2	ENSG00000136859.5	chr9:-:129856205-129857551	1	0.666667	No:2.040816	4.58004	None
ALPL	ENSG00000162551.9	chr1:+:21895269-21896797	2	1.33333	No:6.060606	2.63059	None
ALCAM	ENSG00000170017.8	chr3:+:105266620-105268970	1	0.666667	No:25.000000	3.80291	EC;
AHSG	ENSG00000145192.8	chr3:+:186333020-186333473	1	0.666667	No:7.692308	0.093869	None
AGRN	ENSG00000188157.9	chr1:+:990961-991011	8	5.33333	No:3.149606	4.67504	None
AGRN	ENSG00000188157.9	chr1:+:990721-990913	3	2	No:4.166667	4.67504	None
AGRN	ENSG00000188157.9	chr1:+:989931-990595	1	0.666667	No:0.431034	4.67504	None
AGRN	ENSG00000188157.9	chr1:+:989931-990488	1	0.666667	No:0.877193	4.67504	None
AGRN	ENSG00000188157.9	chr1:+:989357-990445	1	0.666667	No:2.222222	4.67504	None
AGRN	ENSG00000188157.9	chr1:+:989357-989852	1	0.666667	No:0.609756	4.67504	None
AGRN	ENSG00000188157.9	chr1:+:987195-989827	1	0.666667	No:1.960784	4.67504	None
AGRN	ENSG00000188157.9	chr1:+:986749-987121	1	0.666667	No:5.263158	4.67504	None
AGRN	ENSG00000188157.9	chr1:+:986749-987007	1	0.666667	No:1.449275	4.67504	None
AGRN	ENSG00000188157.9	chr1:+:985971-986108	3	2	No:1.456311	4.67504	None
AGRN	ENSG00000188157.9	chr1:+:985143-985282	2	1.33333	No:2.666667	4.67504	None
AGRN	ENSG00000188157.9	chr1:+:984829-984945	1	0.666667	No:0.877193	4.67504	None
AGRN	ENSG00000188157.9	chr1:+:981256-981451	11	7.33333	No:1.309524	4.67504	None
AGRN	ENSG00000188157.9	chr1:+:981256-981319	11	7.33333	No:1.412067	4.67504	None
AGRN	ENSG00000188157.9	chr1:+:978128-978710	1	0.666667	No:1.030928	4.67504	None
AGRN	ENSG00000188157.9	chr1:+:977542-982706	1	0.666667	No:5.000000	4.67504	None
AGRN	ENSG00000188157.9	chr1:+:970704-976552	1	0.666667	No:0.507614	4.67504	None
AEBP1	ENSG00000106624.4	chr7:+:44152950-44153428	1	0.666667	No:1.538462	6.41685	None
AEBP1	ENSG00000106624.4	chr7:+:44152729-44152868	6	4	No:7.894737	6.41685	None
AEBP1	ENSG00000106624.4	chr7:+:44151175-44151496	1	0.666667	No:4.166667	6.41685	None
AEBP1	ENSG00000106624.4	chr7:+:44149330-44149613	1	0.666667	No:16.666667	6.41685	None
AEBP1	ENSG00000106624.4	chr7:+:44144807-44146144	2	1.33333	No:1.801802	6.41685	None
ADORA1	ENSG00000163485.11	chr1:+:203097056-203097988	15	10	No:19.736842	4.3233	EC;
ADAM9	ENSG00000168615.7	chr8:+:38874933-38876395	1	0.666667	No:0.684932	4.74017	EC;
ADAM9	ENSG00000168615.7	chr8:+:38853924-38865404	5	3.33333	No:7.462687	4.74017	EC;SP;
ADAM22	ENSG00000008277.10	chr7:+:87765346-87767188	4	2.66667	No:12.121212	2.22338	EC;
ADAM22	ENSG00000008277.10	chr7:+:87719260-87737490	1	0.666667	No:8.333333	2.22338	None
ADAM19	ENSG00000135074.11	chr5:-:156957891-156961989	1	0.666667	No:9.090909	1.87428	None
ADAM17	ENSG00000151694.8	chr2:-:9676902-9683281	4	2.66667	No:2.000000	3.18989	None
ADAM17	ENSG00000151694.8	chr2:-:9648223-9650107	1	0.666667	No:14.285714	3.18989	EC;
ADAM17	ENSG00000151694.8	chr2:-:9634896-9637143	7	4.66667	No:3.381643	3.18989	EC;
ADAM15	ENSG00000143537.9	chr1:+:155030917-155031010	2	1.33333	No:1.265823	3.67488	EC;
ADAM12	ENSG00000148848.10	chr10:-:127843874-127858435	2	1.33333	No:25.000000	1.97675	None
ADAM12	ENSG00000148848.10	chr10:-:127755375-127758955	1	0.666667	No:7.142857	1.97675	EC;
ADAM12	ENSG00000148848.10	chr10:-:127730810-127731608	2	1.33333	No:1.481481	1.97675	EC;
ADAM12	ENSG00000148848.10	chr10:-:127701281-127705666	1	0.666667	No:3.448276	1.97675	None
ADAM10	ENSG00000137845.10	chr15:-:58947589-58957295	1	0.666667	No:1.754386	2.64939	EC;
ACVR2A	ENSG00000121989.10	chr2:+:148602776-148629014	1	0.666667	No:25.000000	1.5119	SP;
ACVR1	ENSG00000115170.9	chr2:-:158675071-158716566	1	0.666667	No:1.851852	3.27785	None
ACVR1	ENSG00000115170.9	chr2:-:158675071-158696770	1	0.666667	No:7.692308	3.27785	None
ACVR1	ENSG00000115170.9	chr2:-:158637112-158674896	1	0.666667	No:0.813008	3.27785	EC;SP;
ACTN1	ENSG00000072110.9	chr14:-:69392389-69402797	7	4.66667	No:10.294118	4.59306	None
ACTN1	ENSG00000072110.9	chr14:-:69376759-69387722	1	0.666667	No:1.234568	4.59306	None
ACTN1	ENSG00000072110.9	chr14:-:69345786-69346768	1	0.666667	No:1.666667	4.59306	None
ACP2	ENSG00000134575.5	chr11:-:47267385-47269588	2	1.33333	No:7.142857	4.40623	None
ACP2	ENSG00000134575.5	chr11:-:47267385-47267570	4	2.66667	No:1.612903	4.40623	None
ACP2	ENSG00000134575.5	chr11:-:47267081-47267232	4	2.66667	No:1.980198	4.40623	None
ACP2	ENSG00000134575.5	chr11:-:47266367-47266855	2	1.33333	No:0.847458	4.40623	None
ACP2	ENSG00000134575.5	chr11:-:47266310-47266855	1	0.666667	No:9.090909	4.40623	None
ACP2	ENSG00000134575.5	chr11:-:47263621-47264273	1	0.666667	No:1.098901	4.40623	None
[truncated: 12 more rows]
