# Supplementary material for: The evolution of alternative splicing in glioblastoma under therapy
Source: Genome Biol. 2021 Jan 26;22:48. doi: 10.1186/s13059-021-02259-5 (PMC7835670; doi:10.1186/s13059-021-02259-5)
Supplement: Supplementary file 5 — Additional file 5: Table S4. Differential splicing test between all in-house GBM RNA-seq vs. non-malignant brain RNA-seq. [file 13059_2021_2259_MOESM5_ESM.xlsx]

## Sheet: Sheet2
Gene Name	Gene ID	LSV ID	E(dPSI) per LSV junction	P(|dPSI|>=0.10) per LSV junction	P(|dPSI|<=0.05) per LSV junction	GBM E(PSI)	Non-malignant brain E(PSI)	LSV Type	A5SS	A3SS	ES	Num. Junctions	Num. Exons	De Novo Junctions	chr	strand	Junctions coords	Exons coords	IR coords	UCSC LSV Link
A2M	ENSG00000175899.14	ENSG00000175899.14:s:9089902-9090023	7.771559200104437e-16;0.10232789723397467;-0.10231112387688188	1.1660370831314844e-20;0.5273979761334803;0.5272247451466887	0.9999999999999025;1.2460078867150343e-06;1.2480804882919472e-06	0.000;0.877;0.123	0.000;1.000;0.000	s|1e1.2o2|2e2.1o1|i	TRUE	FALSE	True	3	3	1;1;0	12	-	9067812-9089912;9089251-9089902;9089252-9089901	9067664-9067839;9089200-9089251;9089902-9090023	9089252-9089901	http://genome.ucsc.edu/cgi-bin/hgTracks?db=hg38&position=12%3A9090023-9067664
A2M	ENSG00000175899.14	ENSG00000175899.14:s:9112159-9112211	0.3938711518686378;-0.39387115688491137	1.0;1.0	5.674626274768563e-22;0.0	0.588;0.412	0.999;0.001	s|1e1.1o1|i	FALSE	FALSE	False	2	2	1;0	12	-	9110334-9112159;9110335-9112158	9110314-9110334;9112159-9112211	9110335-9112158	http://genome.ucsc.edu/cgi-bin/hgTracks?db=hg38&position=12%3A9112211-9110314
A2M	ENSG00000175899.14	ENSG00000175899.14:t:9067664-9067839	0.11506166696044637;7.771559200104437e-16;-0.11496495283566906	0.6465117990810646;1.1660370831314844e-20;0.6456035735484198	4.6972705057293097e-07;0.9999999999999025;4.736886161094134e-07	0.732;0.000;0.268	0.839;0.000;0.161	t|1e1.1o1|2e2.1o2|i	FALSE	TRUE	True	3	3	1;1;1	12	-	9067839-9068183;9067812-9089912;9067840-9068182	9067664-9067839;9068183-9068224;9089902-9090023	9067840-9068182	http://genome.ucsc.edu/cgi-bin/hgTracks?db=hg38&position=12%3A9090023-9067664
AAAS	ENSG00000094914.12	ENSG00000094914.12:s:53308052-53308133	0.10137543022996329;7.771559200104437e-16;-0.10127802994681523	0.5228102660421466;1.1660370831314844e-20;0.5214611790413682	1.2038676031954452e-06;0.9999999999999025;1.2202070985845026e-06	0.524;0.002;0.474	0.630;0.002;0.368	s|1e1.1o1|1e2.1o1|i	FALSE	FALSE	True	3	3	1;1;1	12	-	53307929-53308052;53307713-53308052;53307930-53308051	53307456-53307713;53307738-53307929;53308052-53308133	53307930-53308051	http://genome.ucsc.edu/cgi-bin/hgTracks?db=hg38&position=12%3A53308133-53307456
AAK1	ENSG00000115977.18	ENSG00000115977.18:s:69505569-69505673	7.771559926323231e-16;0.42334451360349334;-0.42290785628012617	7.539494904888828e-21;1.0;1.0	0.9999999838605028;5.603909615671664e-14;5.395683899678261e-14	0.000;0.561;0.439	0.000;0.974;0.026	s|1e1.1o1|1e2.1o1|1e3.1o1	FALSE	FALSE	True	3	4	1;1;1	2	-	69500301-69505569;69496080-69505569;69466551-69505569	69465846-69466551;69495985-69496080;69499869-69500301;69505569-69505673		http://genome.ucsc.edu/cgi-bin/hgTracks?db=hg38&position=2%3A69505673-69465846
AAK1	ENSG00000115977.18	ENSG00000115977.18:s:69514471-69514749	-0.12368794506680622;0.12368789944899974	0.7015000057303298;0.7014996767615849	0.0004887295211026821;0.0004886884986257363	0.492;0.508	0.364;0.636	s|1e1.2o5|1e1.3o5	FALSE	TRUE	False	2	2	0;1	2	-	69509463-69514471;69509460-69514471	69509231-69509493;69514471-69514749		http://genome.ucsc.edu/cgi-bin/hgTracks?db=hg38&position=2%3A69514749-69509231
AAK1	ENSG00000115977.18	ENSG00000115977.18:s:69544239-69544544	0.10266508436429098;-0.10266509942051774	0.5349482449508878;0.5349479606369589	1.0426039897961616e-06;1.0426799543772347e-06	0.872;0.128	0.999;0.001	s|1e1.1o1|i	FALSE	FALSE	False	2	2	1;0	2	-	69542665-69544436;69542666-69544238	69542523-69542665;69544239-69544544	69542666-69544238	http://genome.ucsc.edu/cgi-bin/hgTracks?db=hg38&position=2%3A69544544-69542523
AARS	ENSG00000090861.15	ENSG00000090861.15:s:70258980-70259186	0.20619435194985608;-7.748125531483786e-10;-0.18875267675432958	1.0;7.539494790975657e-21;0.9999987527723896	7.257450067469951e-20;0.4757348215344469;0.0	0.774;0.019;0.207	0.979;0.010;0.012	s|1e1.1o2|1e2.1o1|1e3.1o1	FALSE	FALSE	True	3	4	1;1;0	16	-	70258217-70258980;70255836-70258980;70253381-70258980	70253268-70253381;70255728-70255836;70258033-70258217;70258980-70259186		http://genome.ucsc.edu/cgi-bin/hgTracks?db=hg38&position=16%3A70259186-70253268
AARS	ENSG00000090861.15	ENSG00000090861.15:t:70253268-70253381	-0.3811141044297758;0.6356971440090547;-0.2570706733392323	1.0;1.0;0.998637999794757	0.0;2.6748233671936884e-09;1.0039413744777903e-11	0.398;0.001;0.601	0.007;0.646;0.347	t|1e1.3o3|1e2.1o2|i	FALSE	FALSE	True	3	3	0;1;0	16	-	70253381-70258980;70253381-70253714;70253382-70253455	70253268-70253381;70253456-70253800;70258980-70259186	70253382-70253455	http://genome.ucsc.edu/cgi-bin/hgTracks?db=hg38&position=16%3A70259186-70253268
AARSD1	ENSG00000266967.6	ENSG00000266967.6:t:42951800-42952135	-0.04872437107928258;0.08787664864723775;0.05395207500961245;-0.11774242565305705	0.003057474710511901;0.39163507132171516;0.11201097089435186;0.678608858848036	0.0022249315808910985;4.1305009751098995e-06;4.212184479177352e-05;1.5909447192985482e-07	0.121;0.631;0.051;0.198	0.087;0.719;0.106;0.089	t|1e1.1o2|1e2.1o1|1e3.1o1|i	FALSE	FALSE	True	4	4	1;1;0;0	17	-	42951894-42954876;42951894-42953724;42951894-42952474;42952136-42953723	42951800-42952135;42952474-nan;42953724-42954076;42954849-42955034	42952136-42953723	http://genome.ucsc.edu/cgi-bin/hgTracks?db=hg38&position=17%3A42955034-42951800
AASS	ENSG00000008311.14	ENSG00000008311.14:s:122086012-122086179	-0.14687582958082615;0.23182755288317575;2.075385295897991e-07;-0.054082184148533205	0.8856812010680063;0.9999833017980151;1.1660393923097283e-20;0.03324916757737386	1.039496000387885e-08;3.3640291557598783e-14;0.9998650216182025;0.00020389497892225883	0.261;0.643;0.014;0.080	0.111;0.872;0.016;0.000	s|1e1.1o2|1e2.1o1|1e3.1o2|i	FALSE	FALSE	True	4	4	1;1;1;0	7	-	122082891-122086012;122081595-122086012;122079712-122086012;122082892-122086011	122079597-122079712;122081500-122081595;122082788-122082891;122086012-122086179	122082892-122086011	http://genome.ucsc.edu/cgi-bin/hgTracks?db=hg38&position=7%3A122086179-122079597
ABCA11P	ENSG00000251595.7	ENSG00000251595.7:s:473981-474129	0.1596997756064549;-0.15969973729069964	0.944526328484735;0.9445261073344011	3.298559566295311e-11;3.2990610243643914e-11	0.817;0.183	0.986;0.014	s|1e1.1o1|i	FALSE	FALSE	False	2	2	1;0	4	-	472701-473981;472702-473980	472575-472701;473981-474129	472702-473980	http://genome.ucsc.edu/cgi-bin/hgTracks?db=hg38&position=4%3A474129-472575
ABCA2	ENSG00000107331.16	ENSG00000107331.16:s:137008236-137008622	0.1164892937097387;-0.11648933690295601	0.6378644463424059;0.6378649044749931	5.685384030174145e-07;5.685714131731245e-07	0.691;0.309	0.803;0.197	s|1e1.1o1|i	FALSE	FALSE	False	2	2	1;0	9	-	137007964-137008416;137007965-137008235	137007227-137007964;137008236-137008622	137007965-137008235	http://genome.ucsc.edu/cgi-bin/hgTracks?db=hg38&position=9%3A137008622-137007227
ABCA2	ENSG00000107331.16	ENSG00000107331.16:s:137011407-137011554	0.21088732461060083;-0.21088731690092394	0.9319658476652768;0.9319658140490038	1.1423038029345111e-07;1.1423700008172943e-07	0.489;0.511	0.694;0.306	s|1e1.1o1|i	FALSE	FALSE	False	2	2	1;0	9	-	137011309-137011407;137011310-137011406	137011186-137011309;137011407-137011554	137011310-137011406	http://genome.ucsc.edu/cgi-bin/hgTracks?db=hg38&position=9%3A137011554-137011186
ABCB6	ENSG00000115657.12	ENSG00000115657.12:s:219214389-219214683	0.1556884911660808;-0.15568851892051486	0.9065568891791205;0.9065568950215481	1.0250377998727671e-08;1.0251024806784415e-08	0.305;0.695	0.465;0.535	s|1e1.1o1|i	FALSE	FALSE	False	2	2	1;1	2	-	219214186-219214389;219214187-219214388	219214121-219214186;219214389-219214683	219214187-219214388	http://genome.ucsc.edu/cgi-bin/hgTracks?db=hg38&position=2%3A219214683-219214121
ABCB6	ENSG00000115657.12	ENSG00000115657.12:t:219214389-219214683	7.771559200104437e-16;-0.2907989874836768;0.29121708998824036	1.1660370831314844e-20;0.9999999116037976;0.99999991678284	0.9999999999999025;3.3306690738754696e-16;2.5045890986495454e-16	0.001;0.816;0.183	0.000;0.532;0.467	t|1e1.1o1|1e2.2o2|i	FALSE	FALSE	True	3	3	1;1;0	2	-	219214498-219218125;219214498-219214961;219214684-219214960	219214389-219214683;219214961-219215885;219218125-219218990	219214684-219214960	http://genome.ucsc.edu/cgi-bin/hgTracks?db=hg38&position=2%3A219218990-219214389
ABCC5	ENSG00000114770.16	ENSG00000114770.16:s:183981727-183981874	0.13741892813217393;-0.13741890912616517	0.8349909184933403;0.8349905293831619	1.9638920762779454e-09;1.964019835654085e-09	0.841;0.159	0.999;0.001	s|1e1.1o1|i	FALSE	FALSE	False	2	2	1;0	3	-	183978651-183981727;183978652-183981726	183978503-183978651;183981727-183981874	183978652-183981726	http://genome.ucsc.edu/cgi-bin/hgTracks?db=hg38&position=3%3A183981874-183978503
ABCD4	ENSG00000119688.20	ENSG00000119688.20:s:74286570-74286816	7.771559200104437e-16;-0.13322904773130867;0.1334396504539668	1.1660370831314844e-20;0.7249376201597972;0.7267986464564054	0.9999999999999025;4.115206796440063e-07;4.0315688287021426e-07	0.000;0.667;0.333	0.000;0.533;0.467	s|1e1.1o2|1e1.2o2|i	FALSE	TRUE	False	3	2	1;1;0	14	-	74286566-74286701;74286529-74286701;74286567-74286570	74285423-74286566;74286570-74286816	74286567-74286570	http://genome.ucsc.edu/cgi-bin/hgTracks?db=hg38&position=14%3A74286816-74285423
ABCD4	ENSG00000119688.20	ENSG00000119688.20:s:74290291-74290499	-0.25226927852824016;0.25226925053122995	0.9999999999979768;0.9999999999975403	0.0;7.531392325527872e-19	0.975;0.025	0.731;0.269	s|1e1.1o1|1e2.2o2	FALSE	FALSE	True	2	3	1;1	14	-	74290118-74290291;74289519-74290291	74289301-74289953;74290027-74290118;74290291-74290499		http://genome.ucsc.edu/cgi-bin/hgTracks?db=hg38&position=14%3A74290499-74289301
ABCG1	ENSG00000160179.18	ENSG00000160179.18:s:42291498-42291656	0.7481901020064339;-0.7481901019372983	1.0;1.0	6.056830702205751e-06;6.056848555813232e-06	0.105;0.895	0.842;0.158	s|1e1.1o1|i	FALSE	FALSE	False	2	2	1;0	21	+	42291656-42294542;42291657-42294541	42291498-42291656;42294542-42295352	42291657-42294541	http://genome.ucsc.edu/cgi-bin/hgTracks?db=hg38&position=21%3A42295352-42291498
ABCG1	ENSG00000160179.18	ENSG00000160179.18:s:42294542-42295352	0.12861928666830313;-0.12861928518582844	0.6208322402959486;0.6208323756677524	1.0299087773628423e-06;1.0299683198544685e-06	0.659;0.341	0.793;0.207	s|1e1.1o1|i	FALSE	FALSE	False	2	2	1;0	21	+	42294660-42296164;42295353-42296163	42294542-42295352;42296164-42297244	42295353-42296163	http://genome.ucsc.edu/cgi-bin/hgTracks?db=hg38&position=21%3A42297244-42294542
ABHD12	ENSG00000100997.18	ENSG00000100997.18:s:25302219-25302346	0.14377854973172777;-0.11185564793809882;-0.035847732747901664	0.8630153879485907;0.6212027182015654;0.016433151323534262	7.934066817859078e-10;4.779674239729914e-07;0.0002881055458981985	0.688;0.198;0.115	0.831;0.095;0.078	s|1e1.1o1|1e2.1o1|i	FALSE	FALSE	True	3	3	1;1;0	20	-	25300884-25302219;25295030-25302219;25300885-25302218	25294743-25295030;25300198-25300884;25302219-25302346	25300885-25302218	http://genome.ucsc.edu/cgi-bin/hgTracks?db=hg38&position=20%3A25302346-25294743
ABHD12	ENSG00000100997.18	ENSG00000100997.18:t:25317048-25317078	0.001482567295322881;0.13917615448076381;-0.11781561385565609	3.099444501361195e-08;0.8194817722773123;0.6823530291545259	0.48796661629259874;3.339692138697969e-08;4.116579332968939e-08	0.046;0.808;0.145	0.048;0.951;0.001	t|1e1.1o1|1e2.1o1|i	FALSE	FALSE	True	3	3	0;1;0	20	-	25317078-25323325;25317078-25320199;25317079-25320198	25317048-25317078;25320199-25320318;25323325-25323430	25317079-25320198	http://genome.ucsc.edu/cgi-bin/hgTracks?db=hg38&position=20%3A25323430-25317048
ABHD17A	ENSG00000129968.15	ENSG00000129968.15:t:1877508-1877687	0.15530421227390084;7.771559200104437e-16;7.771559200104437e-16;-0.16816870088346494	0.871384586209609;1.1660370831314844e-20;1.1660370831314844e-20;0.9255842029625692	7.217447997045982e-08;0.9999999999999025;0.9999999999999025;4.687253318813589e-08	0.653;0.000;0.000;0.347	0.816;0.011;0.003;0.169	t|1e1.1o1|1e2.1o1|2e3.1o1|i	FALSE	TRUE	True	4	4	1;1;1;1	19	-	1877687-1879921;1877687-1878664;1877647-1879921;1877688-1878663	1877508-1877687;1878664-1878904;1879921-1880164	1877688-1878663	http://genome.ucsc.edu/cgi-bin/hgTracks?db=hg38&position=19%3A1880164-1877508
ABHD2	ENSG00000140526.17	ENSG00000140526.17:s:89088150-89088563	-1.6295340660876388e-09;7.771559200104437e-16;5.5404286087738514e-09;6.952313699125323e-07;0.17606337093766203;-0.1818410652143348	1.1660370460795736e-20;1.1660370831314844e-20;1.1660371308303821e-20;1.166044287578332e-20;0.9558884801086815;0.9981937219392186	0.9999989398643118;0.9999999999999025;0.9999963957427619;0.9995481059214475;7.510904843196582e-10;3.5726976932437537e-13	0.008;0.000;0.002;0.000;0.784;0.205	0.002;0.002;0.009;0.015;0.956;0.015	s|1e1.1o1|1e2.1o1|1e3.2o2|1e4.1o1|1e5.1o2|i	FALSE	FALSE	True	6	6	1;1;1;1;1;0	15	+	89088563-89090283;89088563-89093632;89088563-89102500;89088563-89103903;89088563-89113725;89088564-89090282	89088150-89088563;89090283-89090372;89093632-89094364;89102397-89102576;89103903-89104044;89113725-89113824	89088564-89090282	http://genome.ucsc.edu/cgi-bin/hgTracks?db=hg38&position=15%3A89113824-89088150
ABHD5	ENSG00000011198.7	ENSG00000011198.7:s:43714947-43715058	0.1385054072426421;-3.6364600696795306e-06;-0.11462588232871829	0.8443092844614057;1.166084914166115e-20;0.6499331435590986	1.6174150981196624e-09;0.9976206115096781;2.0306670622805e-07	0.838;0.022;0.139	0.986;0.013;0.001	s|1e1.2o3|1e1.3o3|i	FALSE	TRUE	False	3	2	1;1;0	3	+	43715058-43717671;43715058-43717766;43715059-43717667	43714947-43715058;43717668-43717857	43715059-43717667	http://genome.ucsc.edu/cgi-bin/hgTracks?db=hg38&position=3%3A43717857-43714947
ABI1	ENSG00000136754.16	ENSG00000136754.16:s:26765218-26765318	0.12112776924148097;-0.1390345214295853;0.005475308933715145;0.10281624566936855;0.024324991477606424;-0.10045198591139384	0.7055492957819348;0.8334769223241953;1.1111546811583938e-07;0.5522120596070601;1.4644170312773497e-20;0.5270485029512584	2.43248032407646e-08;6.689860887476584e-10;0.4789174256385476;5.5028802737322014e-11;0.48203316820414566;5.974623781268562e-07	0.166;0.506;0.150;0.010;0.044;0.122	0.298;0.361;0.153;0.132;0.052;0.005	s|1e1.1o1|1e2.1o2|1e2.2o2|1e3.1o1|1e4.1o1|i	FALSE	TRUE	True	6	5	1;1;1;1;1;0	10	-	26763960-26765218;26759238-26765218;26759235-26765218;26755741-26765218;26751783-26765218;26763961-26765217	26751598-26751783;26755655-26755741;26759062-26759238;26763880-26763960;26765218-26765318	26763961-26765217	http://genome.ucsc.edu/cgi-bin/hgTracks?db=hg38&position=10%3A26765318-26751598
ABI1	ENSG00000136754.16	ENSG00000136754.16:t:26751598-26751783	0.002453522505955833;-0.17766260852155158;0.1672166833354956	8.734662479837072e-21;0.9883700421151081;0.9580399398358879	0.47500000021652006;1.3448950374361779e-05;1.5074023056231278e-05	0.036;0.491;0.474	0.046;0.316;0.637	t|1e1.1o1|1e2.1o1|1e3.1o1	FALSE	FALSE	True	3	4	1;1;1	10	-	26751783-26765218;26751783-26759062;26751783-26755655	26751598-26751783;26755655-26755741;26759062-26759238;26765218-26765318		http://genome.ucsc.edu/cgi-bin/hgTracks?db=hg38&position=10%3A26765318-26751598
ABI1	ENSG00000136754.16	ENSG00000136754.16:t:26755655-26755741	0.19793589876484338;-0.08538156740755441;-0.10949541990313044	0.9999999995920306;0.36941885363419147;0.5916995912026574	5.245235120979326e-25;4.0038988087243155e-06;6.1303200216134e-07	0.013;0.851;0.136	0.214;0.754;0.033	t|1e1.1o1|1e2.1o1|i	FALSE	FALSE	True	3	3	1;1;0	10	-	26755741-26765218;26755741-26759062;26755742-26759061	26755655-26755741;26759062-26759238;26765218-26765318	26755742-26759061	http://genome.ucsc.edu/cgi-bin/hgTracks?db=hg38&position=10%3A26765318-26755655
ABI1	ENSG00000136754.16	ENSG00000136754.16:t:26759062-26759238	-0.17522213667481917;0.1299475520396044;0.004986441482551018;0.030632597698195745	0.9937023424829481;0.7877161210263105;1.1710512217441112e-05;0.008560182821382378	6.547439606707783e-06;0.00018202670223099745;0.46821839503918233;0.10433447881842182	0.646;0.098;0.193;0.062	0.473;0.219;0.200;0.108	t|1e1.1o1|1e2.1o1|2e3.1o1|2e4.1o1	FALSE	TRUE	True	4	5	1;1;1;0	10	-	26759238-26765218;26759238-26763880;26759235-26765218;26759235-26763880	26759062-26759238;26763880-26763960;26765218-26765318		http://genome.ucsc.edu/cgi-bin/hgTracks?db=hg38&position=10%3A26765318-26759062
ABI2	ENSG00000138443.15	ENSG00000138443.15:s:203380308-203380384	0.5179304549650287;7.771559200104437e-16;-0.39526347640494847;-0.09430130936600317	1.0;1.1660370831314844e-20;1.0;0.45054146179738597	1.5227813586087817e-14;0.9999999999999025;0.0;2.3941047728737175e-06	0.027;0.001;0.855;0.116	0.529;0.000;0.470;0.000	s|1e1.1o1|1e2.1o1|1e3.2o2|i	FALSE	FALSE	True	4	4	1;1;1;0	2	+	203380384-203382189;203380384-203383247;203380384-203391046;203380385-203382188	203380308-203380384;203382189-203382206;203383247-203383296;203391044-203391143	203380385-203382188	http://genome.ucsc.edu/cgi-bin/hgTracks?db=hg38&position=2%3A203391143-203380308
ABI2	ENSG00000138443.15	ENSG00000138443.15:s:203391044-203391143	-0.005638155291940766;0.12545127855750962;-0.10180031417043234	0.002166145579895073;0.7352422536484661;0.5298457435542979	0.0008606449745679479;2.673441098586385e-07;1.0519311068879489e-06	0.582;0.293;0.123	0.569;0.420;0.008	s|1e1.1o2|1e2.1o2|i	FALSE	FALSE	True	3	3	1;1;0	2	+	203391143-203394700;203391143-203395656;203391144-203394699	203391044-203391143;203394700-203394846;203395656-203395780	203391144-203394699	http://genome.ucsc.edu/cgi-bin/hgTracks?db=hg38&position=2%3A203395780-203391044
ABI2	ENSG00000138443.15	ENSG00000138443.15:s:203394700-203394846	0.0735631679810381;0.05048553184871974;7.771559200104437e-16;-0.11862841850289864	0.2727254818647764;0.0007868107011145264;1.1660370831314844e-20;0.6898134198663649	7.3314667541903125e-06;0.008895122874808111;0.9999999999999025;2.657694320173931e-08	0.774;0.077;0.005;0.141	0.854;0.122;0.003;0.023	s|1e1.1o2|1e1.2o2|1e2.1o1|i	FALSE	TRUE	True	4	3	1;1;1;0	2	+	203394846-203395656;203394846-203395659;203394846-203402576;203394847-203395655	203394700-203394846;203395656-203395780;203402576-203402677	203394847-203395655	http://genome.ucsc.edu/cgi-bin/hgTracks?db=hg38&position=2%3A203402677-203394700
ABI2	ENSG00000138443.15	ENSG00000138443.15:s:203395656-203395780	0.5325359578724872;7.771559200104437e-16;-0.35657734617300696;-0.15424544486427721	1.0;1.1660370831314844e-20;1.0;0.933496557140014	4.141867566031599e-14;0.9999999999999025;0.0;1.1102230246251565e-15	0.155;0.000;0.676;0.173	0.674;0.004;0.319;0.003	s|1e1.1o2|1e1.2o2|1e2.1o1|i	FALSE	TRUE	True	4	3	1;1;1;0	2	+	203395780-203396785;203395780-203396884;203395780-203402576;203395781-203396784	203395656-203395780;203396785-203396967;203402576-203402677	203395781-203396784	http://genome.ucsc.edu/cgi-bin/hgTracks?db=hg38&position=2%3A203402677-203395656
ABI2	ENSG00000138443.15	ENSG00000138443.15:s:203402706-203402734	7.771559926323231e-16;-0.2835410477777154;0.284606550947903	7.539494904888828e-21;0.9999999999088295;0.9999999999590212	0.9999999838605028;0.0;3.106193472004934e-18	0.005;0.680;0.315	0.003;0.400;0.597	s|1e1.1o1|1e2.1o1|1e3.1o1	FALSE	FALSE	True	3	4	1;1;1	2	+	203402734-203403317;203402734-203411285;203402734-203416908	203402706-203402734;203403317-203403361;203411285-203411371;203416908-203417081		http://genome.ucsc.edu/cgi-bin/hgTracks?db=hg38&position=2%3A203417081-203402706
ABI2	ENSG00000138443.15	ENSG00000138443.15:t:203391044-203391143	-0.34281355267734764;0.3428134625932365	1.0;1.0	0.0;1.0244221247553283e-16	0.983;0.017	0.638;0.362	t|1e1.1o1|1e2.1o1	FALSE	FALSE	True	2	3	1;1	2	+	203380384-203391046;203382206-203391046	203380308-203380384;203382189-203382206;203391044-203391143		http://genome.ucsc.edu/cgi-bin/hgTracks?db=hg38&position=2%3A203391143-203380308
ABI2	ENSG00000138443.15	ENSG00000138443.15:t:203395656-203395780	0.2614556591460898;-0.14479745135280137;5.891947540577597e-05;-0.10636876056300744	0.9999999999996355;0.845654785492391;1.0810458214559903e-11;0.5769467071075052	3.7240631868372015e-24;3.294492700867124e-08;0.964192570027776;4.501013451951863e-07	0.097;0.704;0.070;0.128	0.351;0.556;0.080;0.015	t|1e1.1o1|1e2.1o1|2e2.1o1|i	FALSE	TRUE	True	4	3	1;1;1;0	2	+	203391143-203395656;203394846-203395656;203394846-203395659;203394847-203395655	203391044-203391143;203394700-203394846;203395656-203395780	203394847-203395655	http://genome.ucsc.edu/cgi-bin/hgTracks?db=hg38&position=2%3A203395780-203391044
ABI2	ENSG00000138443.15	ENSG00000138443.15:t:203402576-203402677	7.771559926323231e-16;7.771559926323231e-16;-0.5115845441824707;0.5324649693022613	7.539494904888828e-21;7.539494904888828e-21;1.0;1.0	0.9999999838605028;0.9999999838605028;3.1113700504903363e-10;1.2610250223938953e-09	0.000;0.017;0.835;0.148	0.000;0.002;0.336;0.662	t|1e1.2o4|1e2.1o1|1e3.1o1|1e4.1o1	FALSE	FALSE	True	4	5	1;1;1;1	2	+	203366996-203402576;203394846-203402576;203395780-203402576;203396967-203402576	203366877-203367419;203394700-203394846;203395656-203395780;203396785-203396967;203402576-203402677		http://genome.ucsc.edu/cgi-bin/hgTracks?db=hg38&position=2%3A203402677-203366877
ABI2	ENSG00000138443.15	ENSG00000138443.15:t:203416908-203417081	0.21239924125059323;7.771559926323231e-16;-0.21216457017091223	0.9999479908361388;7.539494904888828e-21;0.9999434759550422	4.7713401594369655e-09;0.9999999838605028;5.064198949078502e-09	0.380;0.001;0.619	0.593;0.001;0.406	t|1e1.1o1|1e2.1o1|1e3.1o1	FALSE	FALSE	True	3	4	1;1;1	2	+	203402734-203416908;203403361-203416908;203411371-203416908	203402706-203402734;203403317-203403361;203411285-203411371;203416908-203417081		http://genome.ucsc.edu/cgi-bin/hgTracks?db=hg38&position=2%3A203417081-203402706
ABL1	ENSG00000097007.17	ENSG00000097007.17:s:130874868-130875052	0.1151702926808327;-0.11517023113064198	0.6585993993683957;0.658599029206387	4.9957946350105954e-08;4.9961620840477394e-08	0.858;0.142	0.999;0.001	s|1e1.1o1|i	FALSE	FALSE	False	2	2	1;0	9	+	130875052-130878415;130875053-130878414	130874868-130875052;130878415-130878567	130875053-130878414	http://genome.ucsc.edu/cgi-bin/hgTracks?db=hg38&position=9%3A130878567-130874868
ABLIM1	ENSG00000099204.18	ENSG00000099204.18:s:114451624-114451671	7.771559200104437e-16;-0.09271965614914592;-0.10263799434342614;0.22418910441004158;-0.049744067520911976	1.1660370831314844e-20;0.4444379603131364;0.5506013429871462;0.9999999972409325;1.3565098154375814e-08	0.9999999999999025;3.135684203625644e-06;6.141806396797733e-09;1.3605816540179459e-24;0.47482121146807377	0.000;0.110;0.126;0.702;0.062	0.000;0.037;0.019;0.920;0.024	s|1e1.1o1|1e2.1o2|1e2.2o2|1e3.1o1|i	FALSE	TRUE	True	5	4	1;1;1;0;0	10	-	114450135-114451624;114448026-114451624;114448020-114451624;114445403-114451624;114450136-114451623	114445312-114445403;114447880-114448026;114450079-114450135;114451624-114451671	114450136-114451623	http://genome.ucsc.edu/cgi-bin/hgTracks?db=hg38&position=10%3A114451671-114445312
ABLIM1	ENSG00000099204.18	ENSG00000099204.18:s:114465465-114465827	0.5667539304851102;-0.5667539108039306	1.0;1.0	6.883633292487036e-07;6.883710103045004e-07	0.106;0.894	0.667;0.333	s|1e1.1o1|1e2.1o1	FALSE	FALSE	True	2	3	1;1	10	-	114453483-114465698;114451671-114465698	114451624-114451671;114453379-114453483;114465465-114465827		http://genome.ucsc.edu/cgi-bin/hgTracks?db=hg38&position=10%3A114465827-114451624
ABLIM1	ENSG00000099204.18	ENSG00000099204.18:t:114445312-114445403	0.11701327253441929;-0.10308256519970246;0.004728120705222619	0.6685822850852134;0.5540032163279106;2.2509597557061836e-07	2.960597098402089e-07;6.191968959790017e-08;0.4744005046492574	0.745;0.177;0.077	0.864;0.063;0.074	t|1e1.2o2|1e2.1o1|i	FALSE	FALSE	True	3	3	0;1;0	10	-	114445403-114451624;114445403-114447880;114445404-114447879	114445312-114445403;114447880-114448026;114451624-114451671	114445404-114447879	http://genome.ucsc.edu/cgi-bin/hgTracks?db=hg38&position=10%3A114451671-114445312
ABLIM1	ENSG00000099204.18	ENSG00000099204.18:t:114451624-114451671	-0.5716013291559019;0.5716013771383538	1.0;1.0	5.460802388057573e-08;5.460950149088177e-08	0.864;0.136	0.321;0.679	t|1e1.1o2|1e2.1o1	FALSE	FALSE	True	2	3	1;1	10	-	114451671-114465698;114451671-114453379	114451624-114451671;114453379-114453483;114465465-114465827		http://genome.ucsc.edu/cgi-bin/hgTracks?db=hg38&position=10%3A114465827-114451624
ABLIM1	ENSG00000099204.18	ENSG00000099204.18:t:114491791-114491878	-0.18319301240790065;0.16633433558152494;5.8116379361899286e-05	0.9901824575738584;0.9353221271845455;7.567217982468516e-21	1.1897314627917766e-05;2.6956628895306833e-06;0.47500000980000173	0.726;0.253;0.022	0.544;0.418;0.037	t|1e1.1o1|1e2.1o2|1e2.2o2	TRUE	FALSE	True	3	3	1;1;1	10	-	114491878-114545005;114491878-114526660;114491878-114526639	114491791-114491878;114526639-114526931;114545005-114545098		http://genome.ucsc.edu/cgi-bin/hgTracks?db=hg38&position=10%3A114545098-114491791
ABLIM3	ENSG00000173210.19	ENSG00000173210.19:s:149233229-149233300	0.5351803699987377;-0.5351804483504234	1.0;1.0	7.282818726912811e-10;7.282536795827355e-10	0.130;0.870	0.650;0.350	s|1e1.1o1|1e2.1o1	FALSE	FALSE	True	2	3	1;1	5	+	149233300-149237448;149233300-149239759	149233229-149233300;149237448-149237603;149239759-149239888		http://genome.ucsc.edu/cgi-bin/hgTracks?db=hg38&position=5%3A149239888-149233229
ABLIM3	ENSG00000173210.19	ENSG00000173210.19:t:149239759-149239888	-0.4622386940635502;0.4622386618134191	1.0;1.0	3.660405312189141e-13;3.660442481042381e-13	0.953;0.047	0.508;0.492	t|1e1.1o1|1e2.1o1	FALSE	FALSE	True	2	3	1;1	5	+	149233300-149239759;149239277-149239759	149233229-149233300;149239248-149239277;149239759-149239888		http://genome.ucsc.edu/cgi-bin/hgTracks?db=hg38&position=5%3A149239888-149233229
ABR	ENSG00000159842.14	ENSG00000159842.14:t:1011937-1011985	0.14662987838615893;7.771559200104437e-16;-0.14692586295094512	0.8331370136804132;1.1660370831314844e-20;0.8437575982045605	1.550436120790302e-07;0.9999999999999025;1.1524198451073886e-07	0.673;0.004;0.324	0.819;0.004;0.177	t|1e1.1o1|1e2.1o3|i	FALSE	FALSE	True	3	3	1;1;0	17	-	1011985-1012688;1011985-1012474;1011986-1012261	1011937-1011985;1012262-1012589;1012688-1012797	1011986-1012261	http://genome.ucsc.edu/cgi-bin/hgTracks?db=hg38&position=17%3A1012797-1011937
ABR	ENSG00000159842.14	ENSG00000159842.14:t:1100637-1100735	0.148474330508059;7.771559926323231e-16;-0.1482665927075009	0.9345375505852919;7.539494904888828e-21;0.9324660256585947	5.1769488590695785e-06;0.9999999838605028;3.5579266304264223e-06	0.729;0.000;0.271	0.879;0.001;0.120	t|1e1.2o2|1e2.1o1|1e3.1o1	FALSE	FALSE	True	3	4	1;1;1	17	-	1100735-1125183;1100735-1115276;1100735-1108934	1100637-1100735;1108934-1109100;1115276-1115436;1125183-1125755		http://genome.ucsc.edu/cgi-bin/hgTracks?db=hg38&position=17%3A1125755-1100637
ABR	ENSG00000159842.14	ENSG00000159842.14:t:1125183-1125755	-0.15895772250148965;-0.020791725122447757;0.20655705509429098;7.771559926323231e-16;7.771559926323231e-16;7.771559926323231e-16	0.995205965181278;0.016616604550208643;0.9991631013699124;7.539494904888828e-21;7.539494904888828e-21;7.539494904888828e-21	3.206324095117452e-13;0.038580170380618894;2.3395950959444475e-10;0.9999999838605028;0.9999999838605028;0.9999999838605028	0.182;0.138;0.664;0.007;0.000;0.010	0.010;0.098;0.862;0.005;0.005;0.020	t|1e1.1o1|1e2.1o1|1e3.1o1|1e4.1o1|1e5.2o2|1e6.1o1	FALSE	FALSE	True	6	7	1;1;1;1;1;1	17	-	1125367-1228793;1125367-1186800;1125367-1179667;1125367-1177917;1125367-1153810;1125367-1126340	1125183-1125755;1126340-1126545;1153810-1154238;1177917-1178059;1179667-1179874;1186800-1187322;1228793-1229021		http://genome.ucsc.edu/cgi-bin/hgTracks?db=hg38&position=17%3A1229021-1125183
ABTB2	ENSG00000166016.5	ENSG00000166016.5:s:34159051-34159386	-0.2037481528486787;0.20374813496202268	0.9999997482685395;0.9999997453010406	1.4432899320127035e-15;4.891966320121915e-20	0.991;0.009	0.775;0.225	s|1e1.1o1|2e2.1o1	TRUE	FALSE	True	2	3	1;0	11	-	34154769-34159296;34158099-34159051	nan-34158099;34154701-34154769;34159051-34159386		http://genome.ucsc.edu/cgi-bin/hgTracks?db=hg38&position=11%3A34159386-34154701
AC004540.4	ENSG00000225792.1	ENSG00000225792.1:t:26372144-26372568	-0.01970474383769815;-0.6394774595935605;0.6748111778799013	1.4183518512218373e-20;1.0;1.0	0.4879134697546207;4.7098991373673016e-12;1.3038489547474545e-09	0.050;0.753;0.196	0.015;0.131;0.854	t|1e1.1o1|1e2.1o1|i	FALSE	FALSE	True	3	3	1;1;0	7	-	26372568-26376431;26372568-26376087;26372569-26376086	26372144-26372568;26376087-26376272;26376431-26376701	26372569-26376086	http://genome.ucsc.edu/cgi-bin/hgTracks?db=hg38&position=7%3A26376701-26372144
AC004951.5	ENSG00000239556.3	ENSG00000239556.3:s:43987678-43987888	0.23908415670179486;-0.2390841096286601	0.9999999980845126;0.9999999978367701	1.4915984986046135e-24;0.0	0.739;0.261	0.999;0.001	s|1e1.1o1|i	FALSE	FALSE	False	2	2	1;0	7	-	43986677-43987678;43986678-43987677	43986601-43986677;43987678-43987888	43986678-43987677	http://genome.ucsc.edu/cgi-bin/hgTracks?db=hg38&position=7%3A43987888-43986601
AC004967.7	ENSG00000243554.1	ENSG00000243554.1:s:97972135-97972254	1.3649477984713265e-05;0.28102527554767587;-0.2874095593864413	1.1661906538356316e-20;0.9999775183463071;0.999991960072087	0.9910411742584072;7.78008731267125e-13;2.752242878045763e-13	0.016;0.445;0.539	0.022;0.731;0.246	s|1e1.1o1|1e2.1o1|i	FALSE	FALSE	True	3	3	1;0;0	7	-	97970730-97972135;97969845-97972135;97970731-97972134	97969770-97969845;97970680-97970730;97972135-97972254	97970731-97972134	http://genome.ucsc.edu/cgi-bin/hgTracks?db=hg38&position=7%3A97972254-97969770
AC004967.7	ENSG00000243554.1	ENSG00000243554.1:t:97969770-97969845	0.47791607379252626;-0.02958426202864497;-0.4476547591204627	1.0;4.055681590177658e-09;1.0	1.1865179191436518e-18;0.48074776949029396;0.0	0.191;0.054;0.757	0.655;0.026;0.319	t|1e1.1o1|1e2.1o1|i	FALSE	FALSE	True	3	3	0;1;0	7	-	97969845-97972135;97969845-97970134;97969846-97970133	97969770-97969845;97970134-97970227;97972135-97972254	97969846-97970133	http://genome.ucsc.edu/cgi-bin/hgTracks?db=hg38&position=7%3A97972254-97969770
AC005154.6	ENSG00000196295.11	ENSG00000196295.11:s:30523975-30524486	0.511837297801668;7.771559200104437e-16;7.771559200104437e-16;0.1467376862560851;-0.6895941604632523	1.0;1.1660370831314844e-20;1.1660370831314844e-20;0.9373549472592639;1.0	3.034028741586044e-15;0.9999999999999025;0.9999999999999025;2.151779572180546e-14;4.913845828680152e-06	0.070;0.008;0.000;0.016;0.904	0.574;0.015;0.010;0.165;0.237	s|1e1.1o1|1e2.1o1|2e3.1o1|2e4.1o1|i	TRUE	FALSE	True	5	5	1;1;1;0;0	7	-	30517498-30524367;30516512-30524367;30521852-30524312;30517498-30524312;30521853-30523974	30516309-30516512;30516975-30517498;30521764-30521852;30523975-30524486	30521853-30523974	http://genome.ucsc.edu/cgi-bin/hgTracks?db=hg38&position=7%3A30524486-30516309
AC005154.6	ENSG00000196295.11	ENSG00000196295.11:s:30561466-30561519	7.771559200104437e-16;0.09884399392291547;0.6505875531705245;-0.788499304256746	1.1660370831314844e-20;0.5010423716550925;1.0;1.0	0.9999999999999025;1.4706829232931564e-06;8.746773390039958e-08;4.370512883267175e-06	0.001;0.062;0.140;0.800	0.023;0.163;0.773;0.042	s|1e1.1o1|1e2.2o3|1e3.1o1|i	FALSE	FALSE	True	4	4	1;1;1;0	7	-	30559355-30561466;30552179-30561466;30550781-30561466;30559356-30561465	30550568-30550781;30552100-30552220;30558096-30559355;30561466-30561519	30559356-30561465	http://genome.ucsc.edu/cgi-bin/hgTracks?db=hg38&position=7%3A30561519-30550568
AC005154.6	ENSG00000196295.11	ENSG00000196295.11:s:30576564-30576742	0.3716143556249;7.771559200104437e-16;-0.3722447755580648	0.9999999999999231;1.1660370831314844e-20;0.999999999999895	3.135576144749582e-22;0.9999999999999025;0.0	0.570;0.000;0.430	0.938;0.001;0.061	s|1e1.1o1|1e2.2o2|i	FALSE	FALSE	True	3	3	1;1;0	7	-	30574881-30576564;30568989-30576564;30574882-30576563	30568677-30568994;30574423-30574881;30576564-30576742	30574882-30576563	http://genome.ucsc.edu/cgi-bin/hgTracks?db=hg38&position=7%3A30576742-30568677
AC005154.6	ENSG00000196295.11	ENSG00000196295.11:s:30579006-30579128	0.20487116397172836;0.05890578587339242;-0.29049208071440147	0.9949291799070927;0.08240536166103252;0.9999999973167596	4.507401167386172e-10;7.4319386172667e-05;0.0	0.651;0.010;0.339	0.858;0.092;0.051	s|1e1.1o1|1e2.2o2|i	FALSE	FALSE	True	3	3	1;1;0	7	-	30578091-30579006;30568989-30579006;30578092-30579005	30568677-30568994;30577904-30578091;30579006-30579128	30578092-30579005	http://genome.ucsc.edu/cgi-bin/hgTracks?db=hg38&position=7%3A30579128-30568677
AC005154.6	ENSG00000196295.11	ENSG00000196295.11:t:30577904-30578091	-0.01062882284672587;0.27656108226219145;-0.2678281539885631	8.844291581104822e-05;0.9999995399736845;0.9999998509351926	0.022963054202430278;5.295921125035474e-15;0.0	0.065;0.616;0.320	0.056;0.892;0.053	t|1e1.1o1|1e2.1o1|i	FALSE	FALSE	True	3	3	1;1;0	7	-	30578091-30579231;30578091-30579006;30578092-30579005	30577904-30578091;30579006-30579128;30579231-30579314	30578092-30579005	http://genome.ucsc.edu/cgi-bin/hgTracks?db=hg38&position=7%3A30579314-30577904
AC008074.1	ENSG00000279644.1	ENSG00000279644.1:s:64572946-64573068	0.14211924997519237;-0.1421192810021932	0.8783281227173717;0.8783278459123558	4.5103554489443245e-10;4.5105863488714704e-10	0.834;0.166	0.988;0.012	s|1e1.1o1|i	FALSE	FALSE	False	2	2	1;0	2	-	64569679-64572946;64569680-64572945	64569623-64569679;64572946-64573068	64569680-64572945	http://genome.ucsc.edu/cgi-bin/hgTracks?db=hg38&position=2%3A64573068-64569623
AC011380.9	ENSG00000283155.1	ENSG00000283155.1:s:140563594-140563670	0.12967283366643678;-0.12967281968173194	0.7336127329321939;0.7336127381874077	2.741177834763656e-07;2.7413442116319686e-07	0.413;0.587	0.549;0.451	s|1e1.1o1|i	FALSE	FALSE	False	2	2	1;0	5	-	140562723-140563594;140562724-140563593	140562663-140562723;140563594-140563670	140562724-140563593	http://genome.ucsc.edu/cgi-bin/hgTracks?db=hg38&position=5%3A140563670-140562663
AC011530.4	ENSG00000268434.5	ENSG00000268434.5:s:45782193-45782250	0.16502945053161325;-0.1650294815646685	0.9382024264951699;0.938202442883789	4.600914625636632e-09;4.6012178511745105e-09	0.298;0.702	0.459;0.541	s|1e1.1o1|i	FALSE	FALSE	False	2	2	1;0	19	-	45779869-45782193;45780382-45782192	45779778-45779869;45782193-45782250	45780382-45782192	http://genome.ucsc.edu/cgi-bin/hgTracks?db=hg38&position=19%3A45782250-45779778
AC011530.4	ENSG00000268434.5	ENSG00000268434.5:t:45779778-45779869	7.771559200104437e-16;0.14119529926629298;7.771559200104437e-16;-0.14595563745688284	1.1660370831314844e-20;0.8453983654919255;1.1660370831314844e-20;0.8558082144268121	0.9999999999999025;1.1593504865509432e-07;0.9999999999999025;1.1651782427790636e-07	0.000;0.225;0.009;0.766	0.002;0.372;0.015;0.611	t|1e1.1o1|1e2.1o1|1e3.1o1|i	FALSE	FALSE	True	4	4	1;1;1;0	19	-	45779869-45785594;45779869-45782193;45779869-45780214;45779870-45780213	45779778-45779869;45780214-45780381;45782193-45782250;45785594-45785973	45779870-45780213	http://genome.ucsc.edu/cgi-bin/hgTracks?db=hg38&position=19%3A45785973-45779778
AC015936.3	ENSG00000224911.1	ENSG00000224911.1:s:44904442-44904546	0.3803934910478623;-0.38039356077434233	1.0;1.0	5.617854262221657e-22;0.0	0.052;0.948	0.426;0.574	s|1e1.1o1|i	FALSE	FALSE	False	2	2	1;0	17	-	44903559-44904442;44903560-44904441	44903161-44903559;44904442-44904546	44903560-44904441	http://genome.ucsc.edu/cgi-bin/hgTracks?db=hg38&position=17%3A44904546-44903161
AC024560.3	ENSG00000214135.8	ENSG00000214135.8:s:197623220-197623382	-0.14712588041238103;0.14692162362341427;7.771559926323231e-16	0.8944978794563938;0.8916924855634197;7.539494904888828e-21	0.0001632446550432487;0.0001853399713151325;0.9999999838605028	0.475;0.525;0.001	0.327;0.671;0.001	s|1e1.1o1|1e2.1o1|1e3.1o1	FALSE	FALSE	True	3	4	1;1;1	3	-	197622330-197623220;197621868-197623220;197619888-197623220	197619740-197619888;197621704-197621868;197622187-197622330;197623220-197623382		http://genome.ucsc.edu/cgi-bin/hgTracks?db=hg38&position=3%3A197623382-197619740
AC024560.3	ENSG00000214135.8	ENSG00000214135.8:t:197613225-197613318	0.19666807427051394;-0.19666806214232546	0.9938245993757662;0.9938245680736442	4.032170531175366e-11;4.034905742855699e-11	0.124;0.876	0.325;0.675	t|1e1.1o2|i	FALSE	FALSE	False	2	2	1;0	3	-	197613318-197615564;197613319-197614026	197613225-197613318;197614982-197615685	197613319-197614026	http://genome.ucsc.edu/cgi-bin/hgTracks?db=hg38&position=3%3A197615685-197613225
AC024560.3	ENSG00000214135.8	ENSG00000214135.8:t:197621704-197621868	0.17884276286447817;-0.17884277220731776	0.9765278159233757;0.9765277612841236	1.517785520771943e-06;1.5180986437934862e-06	0.379;0.621	0.555;0.445	t|1e1.1o1|1e2.1o1	FALSE	FALSE	True	2	3	1;1	3	-	197621868-197623220;197621868-197622187	197621704-197621868;197622187-197622330;197623220-197623382		http://genome.ucsc.edu/cgi-bin/hgTracks?db=hg38&position=3%3A197623382-197621704
AC027682.1	ENSG00000283332.1	ENSG00000283332.1:s:67545949-67546032	0.14088677481822648;-0.14088679823324446	0.7360755012522985;0.7360757362658501	4.92430368340419e-07;4.924588068444535e-07	0.485;0.515	0.623;0.377	s|1e1.1o1|i	FALSE	FALSE	False	2	2	1;0	16	+	67546032-67546141;67546033-67546140	67545949-67546032;67546141-67546231	67546033-67546140	http://genome.ucsc.edu/cgi-bin/hgTracks?db=hg38&position=16%3A67546231-67545949
AC127070.1	ENSG00000283396.1	ENSG00000283396.1:s:132786339-132786555	0.10835525905827117;-0.10835522278969009	0.59388283509612;0.5938825517595566	3.891887929129041e-07;3.8921703182648315e-07	0.865;0.135	0.999;0.001	s|1e1.1o1|i	FALSE	FALSE	False	2	2	1;0	12	-	132784307-132786339;132784308-132786338	132784026-132784307;132786339-132786555	132784308-132786338	http://genome.ucsc.edu/cgi-bin/hgTracks?db=hg38&position=12%3A132786555-132784026
AC127070.1	ENSG00000283396.1	ENSG00000283396.1:s:132804716-132805022	0.15074483605294625;-0.15074482818902413	0.9291890402048756;0.9291888062282572	2.9454848085799953e-10;2.94549606927319e-10	0.822;0.178	0.999;0.001	s|1e1.1o1|i	FALSE	FALSE	False	2	2	1;0	12	-	132801969-132804716;132801970-132804715	132801767-132801969;132804716-132805022	132801970-132804715	http://genome.ucsc.edu/cgi-bin/hgTracks?db=hg38&position=12%3A132805022-132801767
AC127070.1	ENSG00000283396.1	ENSG00000283396.1:s:132816540-132816812	0.18546018018084617;-0.08350871876447324;-0.062119440569192	0.9772886934060543;0.3536657888804785;0.11668573766380624	3.784934178657713e-09;4.1328135099716334e-06;4.7743901731678307e-05	0.397;0.512;0.089	0.586;0.413;0.001	s|1e1.1o1|2e1.1o1|i	TRUE	FALSE	False	3	2	0;1;0	12	-	132813419-132816660;132813419-132816540;132813420-132816539	132813307-132813419;132816540-132816812	132813420-132816539	http://genome.ucsc.edu/cgi-bin/hgTracks?db=hg38&position=12%3A132816812-132813307
AC138035.2	ENSG00000238035.8	ENSG00000238035.8:s:181320495-181320552	-0.2343450955069402;0.23434511841695949	0.9999992220531453;0.9999992208762927	1.17860166071182e-11;1.7164583691342057e-11	0.931;0.069	0.693;0.307	s|1e1.1o1|1e2.1o1	FALSE	FALSE	True	2	3	1;0	5	+	181320552-181320646;181320552-181321652	181320495-181320552;181320646-181320878;181321652-181321842		http://genome.ucsc.edu/cgi-bin/hgTracks?db=hg38&position=5%3A181321842-181320495
AC138969.4	ENSG00000183889.12	ENSG00000183889.12:s:16319931-16320178	0.15127816456309057;-0.15127813888471306	0.849603081079449;0.8496030034713108	1.8636428837361474e-07;1.863754908182358e-07	0.640;0.360	0.795;0.205	s|1e1.1o1|i	FALSE	FALSE	False	2	2	1;0	16	+	16320178-16320652;16320179-16320651	16319931-16320178;16320652-16321407	16320179-16320651	http://genome.ucsc.edu/cgi-bin/hgTracks?db=hg38&position=16%3A16321407-16319931
AC138969.4	ENSG00000183889.12	ENSG00000183889.12:s:16322305-16322437	0.39707921217429243;-0.39707918003596276	1.0;1.0	5.640701991302438e-15;5.662137425588298e-15	0.002;0.998	0.413;0.587	s|1e1.1o1|1e2.1o1	FALSE	FALSE	True	2	3	1;1	16	+	16322437-16322528;16322437-16322628	16322305-16322437;16322528-16322551;16322628-16322803		http://genome.ucsc.edu/cgi-bin/hgTracks?db=hg38&position=16%3A16322803-16322305
AC138969.4	ENSG00000183889.12	ENSG00000183889.12:s:16327736-16328355	0.11504341747841618;-0.05679508614033087;-0.042508265150839275	0.6545527575038543;0.06680801255519982;0.0838036101942247	1.649088454915087e-07;8.290953172851445e-05;3.3790044471793124e-05	0.223;0.283;0.493	0.336;0.219;0.442	s|2e2.1o1|3e2.1o1|i	TRUE	FALSE	False	3	2	1;0;0	16	+	16328198-16328651;16328355-16328651;16328356-16328650	16327736-16328355;16328651-16328807	16328356-16328650	http://genome.ucsc.edu/cgi-bin/hgTracks?db=hg38&position=16%3A16328807-16327736
AC138969.4	ENSG00000183889.12	ENSG00000183889.12:s:16331854-16331980	0.1556465214349936;-0.15564653415310303	0.9226849750858998;0.9226849393797008	7.255467891067228e-09;7.255926082194719e-09	0.751;0.249	0.917;0.083	s|1e1.1o5|i	FALSE	FALSE	False	2	2	1;0	16	+	16331980-16333647;16331981-16333646	16331854-16331980;16333647-16333884	16331981-16333646	http://genome.ucsc.edu/cgi-bin/hgTracks?db=hg38&position=16%3A16333884-16331854
AC138969.4	ENSG00000183889.12	ENSG00000183889.12:s:16333647-16333884	0.043252223505522186;-0.12554188576277397;-0.01057339679903661;0.22256664521084094;-0.11172539224991364	7.3101245803286635e-06;0.7513616820441047;2.6550695903558934e-06;0.9999999995788458;0.6136665040220354	0.3044333807005824;1.4403082060354677e-09;0.30002919968191233;1.234237880720551e-24;5.348952740735768e-07	0.045;0.246;0.341;0.195;0.173	0.084;0.113;0.336;0.413;0.058	s|1e2.1o3|2e3.1o2|2e4.2o2|2e5.1o3|i	TRUE	FALSE	True	5	5	0;1;1;1;0	16	+	16333763-16340306;16333884-16335861;16333884-16336052;16333884-16340306;16333885-16335860	16333647-16333884;16335861-16335992;16336025-16336137;16340306-16340501	16333885-16335860	http://genome.ucsc.edu/cgi-bin/hgTracks?db=hg38&position=16%3A16340501-16333647
AC138969.4	ENSG00000183889.12	ENSG00000183889.12:s:16335861-16335992	0.21568593612383333;-0.21568593621640308	0.9999999999999687;1.0	8.242208282477951e-25;0.0	0.027;0.973	0.241;0.759	s|1e1.1o3|i	FALSE	FALSE	False	2	2	1;1	16	+	16335992-16340306;16335993-16336024	16335861-16335992;16340306-16340501	16335993-16336024	http://genome.ucsc.edu/cgi-bin/hgTracks?db=hg38&position=16%3A16340501-16335861
AC138969.4	ENSG00000183889.12	ENSG00000183889.12:s:16336025-16336137	7.771559200104437e-16;0.049098198230450786;0.03393408885369015;0.02830189269945577;-0.14295277934378103	1.1660370831314844e-20;1.7038461969941947e-20;1.5377422838847116e-20;0.08705523554002251;0.8288685569436985	0.9999999999999025;0.4753672252227894;0.4791899609977185;2.1286374545527974e-05;1.311546787841067e-07	0.004;0.007;0.002;0.686;0.300	0.010;0.062;0.054;0.710;0.164	s|1e1.1o1|1e2.1o2|1e2.2o2|1e3.1o3|i	FALSE	TRUE	True	5	4	1;0;0;1;0	16	+	16336137-16336677;16336137-16337394;16336137-16337397;16336137-16340306;16336138-16336676	16336025-16336137;16336677-16336842;16337394-16337526;16340306-16340501	16336138-16336676	http://genome.ucsc.edu/cgi-bin/hgTracks?db=hg38&position=16%3A16340501-16336025
AC138969.4	ENSG00000183889.12	ENSG00000183889.12:s:16347403-16347633	0.24996786823054382;-0.24996783114142837	1.0;0.9999999999999996	2.3278390913613297e-24;0.0	0.705;0.295	0.951;0.049	s|1e1.1o1|i	FALSE	FALSE	False	2	2	1;0	16	+	16347510-16348527;16347634-16348526	16347403-16347633;16348527-16348587	16347634-16348526	http://genome.ucsc.edu/cgi-bin/hgTracks?db=hg38&position=16%3A16348587-16347403
AC138969.4	ENSG00000183889.12	ENSG00000183889.12:s:16348697-16348732	-0.050637563069660725;0.2059208077920764;-0.16408378844031718	1.8144401540008344e-20;0.9973169947794667;0.9321608232372153	0.475105124302303;8.65444078784049e-18;9.415387358657767e-10	0.063;0.470;0.471	0.017;0.687;0.296	s|1e1.1o1|1e2.1o3|i	FALSE	FALSE	True	3	3	1;1;1	16	+	16348732-16349229;16348732-16350092;16348733-16349228	16348697-16348732;16349229-16349316;16350092-16350590	16348733-16349228	http://genome.ucsc.edu/cgi-bin/hgTracks?db=hg38&position=16%3A16350590-16348697
AC138969.4	ENSG00000183889.12	ENSG00000183889.12:t:16322628-16322803	-0.6912005043017729;0.6912005460919077	1.0;1.0	0.006044297986868119;0.006044474822416657	0.852;0.148	0.178;0.822	t|1e1.1o1|1e2.1o1	FALSE	FALSE	True	2	3	1;1	16	+	16322437-16322628;16322551-16322628	16322305-16322437;16322528-16322551;16322628-16322803		http://genome.ucsc.edu/cgi-bin/hgTracks?db=hg38&position=16%3A16322803-16322305
AC138969.4	ENSG00000183889.12	ENSG00000183889.12:t:16336025-16336137	0.5521777197846894;-0.5521777378999727	1.0;1.0	1.982067991060718e-14;1.9872992140790302e-14	0.141;0.859	0.671;0.329	t|1e1.2o2|i	FALSE	FALSE	False	2	2	1;1	16	+	16333884-16336052;16335993-16336024	16333647-16333884;16336025-16336137	16335993-16336024	http://genome.ucsc.edu/cgi-bin/hgTracks?db=hg38&position=16%3A16336137-16333647
AC138969.4	ENSG00000183889.12	ENSG00000183889.12:t:16340306-16340501	0.051259329971170324;0.23477600210529953;0.013313124195124117;-0.32011223190609156;0.05128205136928038;-0.05034953308327479	4.2508495168309194e-08;1.0;1.393775573577124e-20;1.0;4.677616072430029e-10;0.0001509036970284818	0.47368599414914014;1.689802776675379e-24;0.4863783095578514;0.0;0.4749854669919511;0.042979571473041656	0.037;0.161;0.048;0.670;0.010;0.072	0.080;0.399;0.051;0.360;0.077;0.030	t|1e1.1o2|1e1.2o2|1e2.1o1|1e3.1o1|1e4.1o1|i	TRUE	FALSE	True	6	5	0;1;1;1;1;0	16	+	16333763-16340306;16333884-16340306;16335992-16340306;16336137-16340306;16337526-16340306;16337527-16340305	16333647-16333884;16335861-16335992;16336025-16336137;16337394-16337526;16340306-16340501	16337527-16340305	http://genome.ucsc.edu/cgi-bin/hgTracks?db=hg38&position=16%3A16340501-16333647
AC138969.4	ENSG00000183889.12	ENSG00000183889.12:t:16350092-16350590	0.23960283657082004;-0.2522227600703047;0.019367000448153836	0.9999999932630264;1.0;0.0018997109286628647	1.9545575552596127e-24;0.0;0.0014921600314589587	0.570;0.324;0.108	0.807;0.062;0.131	t|1e1.1o1|1e2.2o3|i	FALSE	FALSE	True	3	3	1;1;0	16	+	16348732-16350092;16349298-16350092;16349317-16350091	16348697-16348732;16349229-16349316;16350092-16350590	16349317-16350091	http://genome.ucsc.edu/cgi-bin/hgTracks?db=hg38&position=16%3A16350590-16348697
AC159540.1	ENSG00000230606.10	ENSG00000230606.10:s:97425878-97426617	-7.774423545100985e-05;0.2285722203403546;7.771559200104437e-16;-0.2458026201693599	1.1670325264901306e-20;0.9999999999921139;1.1660370831314844e-20;0.9999998389473429	0.9538020726925496;1.1624230774943885e-24;0.9999999999999025;0.0	0.024;0.005;0.001;0.971	0.013;0.252;0.003;0.732	s|1e1.3o4|1e2.3o5|1e2.4o5|i	FALSE	TRUE	True	4	3	1;1;1;0	2	-	97423918-97425878;97423272-97425878;97423261-97425878;97425471-97425877	97423177-97423529;97423789-97424201;97425878-97426617	97425471-97425877	http://genome.ucsc.edu/cgi-bin/hgTracks?db=hg38&position=2%3A97426617-97423177
AC159540.1	ENSG00000230606.10	ENSG00000230606.10:t:97423177-97423529	7.771559200104437e-16;7.771559200104437e-16;0.05240769607898598;7.771559200104437e-16;7.771559200104437e-16;7.771559200104437e-16;7.771559200104437e-16;7.771559200104437e-16;7.771559200104437e-16;-0.10328107396525149	1.1660370831314844e-20;1.1660370831314844e-20;0.01207248810003625;1.1660370831314844e-20;1.1660370831314844e-20;1.1660370831314844e-20;1.1660370831314844e-20;1.1660370831314844e-20;1.1660370831314844e-20;0.5562913232780022	0.9999999999999025;0.9999999999999025;0.0005875837243289243;0.9999999999999025;0.9999999999999025;0.9999999999999025;0.9999999999999025;0.9999999999999025;0.9999999999999025;2.0423107649492067e-11	0.001;0.000;0.003;0.000;0.000;0.011;0.000;0.000;0.000;0.985	0.025;0.003;0.090;0.005;0.000;0.004;0.001;0.007;0.000;0.867	t|1e1.1o1|1e2.1o1|1e3.1o1|1e4.1o3|1e4.2o3|1e4.3o3|2e5.1o1|2e6.1o3|2e6.2o3|i	TRUE	TRUE	True	10	7	1;1;1;1;1;1;1;1;1;1	2	-	97423272-97429217;97423272-97426843;97423272-97425878;97423272-97423802;97423272-97423798;97423272-97423789;97423261-97425878;97423261-97423802;97423261-97423798;97423530-97423788	97423177-97423529;97423789-97424201;97425878-97426617;97426843-97427127;97429217-97429786	97423530-97423788	http://genome.ucsc.edu/cgi-bin/hgTracks?db=hg38&position=2%3A97429786-97423177
ACAA1	ENSG00000060971.17	ENSG00000060971.17:s:38131926-38132552	-0.29449988021503215;0.29449989654983244	1.0;1.0	0.0;6.449906790646071e-18	0.889;0.111	0.592;0.408	s|1e1.1o1|1e2.1o1	FALSE	FALSE	True	2	3	1;1	3	-	38131638-38131926;38129388-38131926	38129290-38129388;38131596-38131638;38131926-38132552		http://genome.ucsc.edu/cgi-bin/hgTracks?db=hg38&position=3%3A38132552-38129290
ACAA1	ENSG00000060971.17	ENSG00000060971.17:s:38136592-38136685	7.771559200104437e-16;-2.2070469982362968e-07;0.15655273508726888;-7.613188843734404e-08;-0.1760255591076353	1.1660370831314844e-20;1.166040219960443e-20;0.9571117359976885;1.1660384902870943e-20;0.9978913712072235	0.9999999999999025;0.9998564532456419;2.7542094134842566e-11;0.9999504749615161;3.3306690738754696e-14	0.000;0.016;0.770;0.014;0.200	0.000;0.016;0.936;0.017;0.030	s|1e1.1o1|1e2.1o1|1e3.1o1|1e4.2o3|i	FALSE	FALSE	True	5	5	1;1;1;1;0	3	-	38135294-38136592;38134552-38136592;38134009-38136592;38132005-38136592;38135295-38136591	38131926-38132552;38133780-38134009;38134509-38134552;38135184-38135294;38136592-38136685	38135295-38136591	http://genome.ucsc.edu/cgi-bin/hgTracks?db=hg38&position=3%3A38136685-38131926
ACAA1	ENSG00000060971.17	ENSG00000060971.17:t:38129290-38129388	7.771559200104437e-16;0.21493841344972367;-0.18426986081168897;-0.008872269385131968	1.1660370831314844e-20;0.9999999446949766;0.9994946324508849;1.7661422017214807e-09	0.9999999999999025;1.064989065876598e-24;1.1213252548714081e-14;0.5114097306912686	0.000;0.105;0.853;0.041	0.000;0.325;0.664;0.010	t|1e1.1o3|1e2.1o1|1e3.1o1|i	FALSE	FALSE	True	4	4	1;1;1;0	3	-	38129388-38133952;38129388-38131926;38129388-38131596;38129389-38131595	38129290-38129388;38131596-38131638;38131926-38132552;38133780-38134009	38129389-38131595	http://genome.ucsc.edu/cgi-bin/hgTracks?db=hg38&position=3%3A38134009-38129290
ACACA	ENSG00000278540.4	ENSG00000278540.4:s:37191120-37191275	0.13439248488849218;-0.13439248794152708	0.8152498541197559;0.8152494837192618	1.0107280284332838e-08;1.0107936709857768e-08	0.841;0.159	0.999;0.001	s|1e1.1o1|i	FALSE	FALSE	False	2	2	1;0	17	-	37188480-37191120;37188481-37191119	37188303-37188480;37191120-37191275	37188481-37191119	http://genome.ucsc.edu/cgi-bin/hgTracks?db=hg38&position=17%3A37191275-37188303
ACACA	ENSG00000278540.4	ENSG00000278540.4:s:37246826-37246976	0.10330139742540784;-0.10330139513676678	0.5438977595473722;0.5438975858802046	8.950976789992853e-07;8.951623003961018e-07	0.875;0.125	0.999;0.001	s|1e1.1o1|i	FALSE	FALSE	False	2	2	1;0	17	-	37245214-37246826;37245215-37246825	37245080-37245214;37246826-37246976	37245215-37246825	http://genome.ucsc.edu/cgi-bin/hgTracks?db=hg38&position=17%3A37246976-37245080
ACAD11	ENSG00000240303.7	ENSG00000240303.7:s:132579179-132579558	-0.00036485834668002325;-0.2514780695971438;0.2665388652246993	1.1707087493130998e-20;0.999990499303181;0.9999994272166548	0.8357329688508047;1.0547118733938987e-14;3.0001281279194475e-16	0.032;0.535;0.433	0.015;0.284;0.700	s|1e1.1o2|1e1.2o2|i	FALSE	TRUE	False	3	2	1;1;1	3	-	132579056-132579492;132578881-132579492;132579057-132579178	132578549-132579056;132579179-132579558	132579057-132579178	http://genome.ucsc.edu/cgi-bin/hgTracks?db=hg38&position=3%3A132579558-132578549
ACAD8	ENSG00000151498.11	ENSG00000151498.11:s:134253495-134253709	-0.23840326911876103;7.771559200104437e-16;7.771559200104437e-16;7.771559200104437e-16;0.22120746192943885	0.9998472070400906;1.1660370831314844e-20;1.1660370831314844e-20;1.1660370831314844e-20;0.9982286253432886	8.86846152070575e-13;0.9999999999999025;0.9999999999999025;0.9999999999999025;1.344450736293393e-11	0.846;0.006;0.000;0.005;0.143	0.605;0.015;0.011;0.006;0.362	s|1e1.1o3|1e2.1o1|1e3.2o2|1e4.2o2|i	FALSE	FALSE	True	5	5	1;1;1;1;0	11	+	134253709-134256548;134253709-134257088;134253709-134258515;134253709-134259008;134253710-134256547	134253495-134253709;134256548-134256910;134257088-134257257;134257747-134258624;134258892-134259084	134253710-134256547	http://genome.ucsc.edu/cgi-bin/hgTracks?db=hg38&position=11%3A134259084-134253495
ACAD8	ENSG00000151498.11	ENSG00000151498.11:t:134264908-134265855	-0.13637521929535026;0.10247658302959808;0.03618647231175234	0.8251078738980893;0.5483158557840775;0.00851812028359078	1.9567121256613973e-09;1.1616562845667512e-07;0.0005833445229579949	0.904;0.031;0.065	0.764;0.130;0.105	t|1e1.3o3|1e2.2o3|i	FALSE	FALSE	True	3	3	1;1;0	11	+	134262622-134264908;134263555-134264908;134264062-134264907	134262520-134262622;134262770-134264061;134264908-134265855	134264062-134264907	http://genome.ucsc.edu/cgi-bin/hgTracks?db=hg38&position=11%3A134265855-134262520
ACAD9	ENSG00000177646.18	ENSG00000177646.18:s:128904358-128904505	0.24334908099165464;-0.24334907215946247	0.9999994688868499;0.9999994685296185	7.737894295701507e-18;0.0	0.682;0.318	0.929;0.071	s|1e1.1o1|i	FALSE	FALSE	False	2	2	1;0	3	+	128904505-128906121;128904506-128906120	128904358-128904505;128906121-128906249	128904506-128906120	http://genome.ucsc.edu/cgi-bin/hgTracks?db=hg38&position=3%3A128906249-128904358
ACAD9	ENSG00000177646.18	ENSG00000177646.18:s:128910741-128910813	0.11342483350257682;-0.11342483140125793	0.6357170782647308;0.6357168331760124	3.582329960742549e-07;3.5825708311065796e-07	0.824;0.176	0.942;0.058	s|1e1.1o1|i	FALSE	FALSE	False	2	2	1;0	3	+	128910813-128912507;128910814-128912506	128910741-128910813;128912507-128912705	128910814-128912506	http://genome.ucsc.edu/cgi-bin/hgTracks?db=hg38&position=3%3A128912705-128910741
ACADM	ENSG00000117054.13	ENSG00000117054.13:s:75786033-75786274	0.4985108737866793;-0.49851084053598715	1.0;1.0	4.703383624704275e-19;0.0	0.302;0.698	0.792;0.208	s|1e1.1o1|i	FALSE	FALSE	False	2	2	1;0	1	+	75786274-75787497;75786275-75787496	75786033-75786274;75787497-75787575	75786275-75787496	http://genome.ucsc.edu/cgi-bin/hgTracks?db=hg38&position=1%3A75787575-75786033
ACADVL	ENSG00000072778.19	ENSG00000072778.19:s:7220122-7220197	0.11804637746916448;7.771559200104437e-16;7.771559200104437e-16;-0.12566338823596993	0.6448399558175703;1.1660370831314844e-20;1.1660370831314844e-20;0.7135268045161973	6.068582965374772e-07;0.9999999999999025;0.9999999999999025;2.32183367421257e-07	0.641;0.020;0.001;0.337	0.757;0.025;0.002;0.218	s|1e1.2o2|1e2.1o1|1e3.2o2|i	FALSE	FALSE	True	4	4	1;1;1;0	17	+	7220197-7220464;7220197-7220604;7220197-7220766;7220198-7220437	7220122-7220197;7220438-7220529;7220604-7220739;7220758-7220780	7220198-7220437	http://genome.ucsc.edu/cgi-bin/hgTracks?db=hg38&position=17%3A7220780-7220122
ACADVL	ENSG00000072778.19	ENSG00000072778.19:s:7220438-7220529	7.771559200104437e-16;0.18726166731106608;-0.18726305561464254	1.1660370831314844e-20;0.9843384514118665;0.9843120568970446	0.9999999999999025;3.257881810133547e-12;3.2822633500018128e-12	0.000;0.423;0.576	0.000;0.596;0.404	s|1e1.2o2|2e2.1o1|i	TRUE	FALSE	True	3	3	1;1;1	17	+	7220526-7220945;7220529-7220604;7220530-7220603	7220438-7220529;7220604-7220739;7220924-7221136	7220530-7220603	http://genome.ucsc.edu/cgi-bin/hgTracks?db=hg38&position=17%3A7221136-7220438
ACADVL	ENSG00000072778.19	ENSG00000072778.19:s:7221937-7222146	0.25738090752915377;-0.2573809166240264	1.0;1.0	2.7245471273462456e-24;0.0	0.000;1.000	0.275;0.725	s|1e1.1o1|i	FALSE	FALSE	False	2	2	1;1	17	+	7222081-7222177;7222147-7222176	7221937-7222146;7222177-7222464	7222147-7222176	http://genome.ucsc.edu/cgi-bin/hgTracks?db=hg38&position=17%3A7222464-7221937
ACADVL	ENSG00000072778.19	ENSG00000072778.19:s:7223813-7223875	7.771559200104437e-16;0.21580026471386307;-0.2158171286221827	1.1660370831314844e-20;0.9978617207774216;0.9979274335595754	0.9999999999999025;1.569576807015233e-12;5.554445792199658e-13	0.000;0.408;0.591	0.001;0.626;0.373	s|1e1.2o2|2e1.2o2|i	TRUE	FALSE	False	3	2	1;1;1	17	+	7223858-7223968;7223875-7223968;7223876-7223924	7223813-7223875;7223925-7224069	7223876-7223924	http://genome.ucsc.edu/cgi-bin/hgTracks?db=hg38&position=17%3A7224069-7223813
ACADVL	ENSG00000072778.19	ENSG00000072778.19:s:7223925-7224069	7.771559200104437e-16;0.17552259903795245;-0.05128202403390042;-0.09807595686905377	1.1660370831314844e-20;0.8858893029651631;1.4032914994874281e-09;0.5350670889774001	0.9999999999999025;2.495684171218942e-07;0.4749564070992245;9.65221367166258e-07	0.031;0.413;0.076;0.481	0.001;0.596;0.029;0.374	s|1e1.2o3|2e2.2o3|2e3.3o3|i	TRUE	FALSE	True	4	4	0;1;1;0	17	+	7224062-7224296;7224069-7224146;7224069-7224321;7224070-7224103	7223925-7224069;7224104-7224243;7224281-7224393	7224070-7224103	http://genome.ucsc.edu/cgi-bin/hgTracks?db=hg38&position=17%3A7224393-7223925
ACADVL	ENSG00000072778.19	ENSG00000072778.19:t:7220604-7220739	7.771559200104437e-16;0.1823071596087324;-0.19244788677115832	1.1660370831314844e-20;0.9835196532044963;0.9805532730952028	0.9999999999999025;6.406211596135045e-11;5.40756328604175e-12	0.009;0.420;0.571	0.015;0.588;0.398	t|1e1.1o1|1e2.2o2|i	FALSE	FALSE	True	3	3	1;1;1	17	+	7220197-7220604;7220529-7220604;7220530-7220603	7220122-7220197;7220438-7220529;7220604-7220739	7220530-7220603	http://genome.ucsc.edu/cgi-bin/hgTracks?db=hg38&position=17%3A7220739-7220122
ACADVL	ENSG00000072778.19	ENSG00000072778.19:t:7221937-7222146	7.771559200104437e-16;7.771559200104437e-16;0.14159792154139927;-0.1607024505724531	1.1660370831314844e-20;1.1660370831314844e-20;0.8115667129920805;0.8816855863548367	0.9999999999999025;0.9999999999999025;2.1849962056697818e-07;9.092017017042764e-08	0.000;0.002;0.647;0.351	0.000;0.022;0.789;0.187	t|1e1.3o3|2e2.2o3|2e3.3o3|i	FALSE	TRUE	True	4	4	1;1;1;0	17	+	7221682-7221937;7221058-7221952;7221682-7221952;7221683-7221936	7220924-7221136;7221279-7221682;7221937-7222146	7221683-7221936	http://genome.ucsc.edu/cgi-bin/hgTracks?db=hg38&position=17%3A7222146-7220924
ACADVL	ENSG00000072778.19	ENSG00000072778.19:t:7224281-7224393	7.771559200104437e-16;-0.051281183193665696;0.13058560271329217;-0.0794936116864653	1.1660370831314844e-20;1.822681142128701e-20;0.6599441531654038;0.36264899366012904	0.9999999999999025;0.4750001391958971;7.940999973241034e-07;3.6462712978968526e-06	0.027;0.066;0.460;0.448	0.002;0.036;0.593;0.367	t|1e1.1o2|2e1.2o2|2e2.1o1|i	TRUE	TRUE	True	4	3	0;1;1;0	17	+	7224062-7224296;7224069-7224321;7224243-7224321;7224244-7224280	7223925-7224069;7224104-7224243;7224281-7224393	7224244-7224280	http://genome.ucsc.edu/cgi-bin/hgTracks?db=hg38&position=17%3A7224393-7223925
ACAP3	ENSG00000131584.18	ENSG00000131584.18:s:1298370-1298421	0.2749591489909742;-0.27495916630620537	0.9938400493823404;0.993840073908199	4.401960295751807e-09;4.4021607470412505e-09	0.405;0.595	0.672;0.328	s|1e1.1o1|i	FALSE	FALSE	False	2	2	1;0	1	-	1298113-1298370;1298266-1298369	1298013-1298113;1298370-1298421	1298266-1298369	http://genome.ucsc.edu/cgi-bin/hgTracks?db=hg38&position=1%3A1298421-1298013
ACAP3	ENSG00000131584.18	ENSG00000131584.18:s:1299345-1299617	0.3364656655083412;-0.3364656899517441	1.0;0.9999999999999999	5.997535535745047e-23;0.0	0.525;0.475	0.854;0.146	s|1e1.1o1|i	FALSE	FALSE	False	2	2	1;0	1	-	1298679-1299345;1298956-1299344	1298567-1298679;1299345-1299617	1298956-1299344	http://genome.ucsc.edu/cgi-bin/hgTracks?db=hg38&position=1%3A1299617-1298567
ACAP3	ENSG00000131584.18	ENSG00000131584.18:s:1299973-1300068	0.15471372084967971;-0.15471376047866425	0.8494071431149836;0.8494074241695024	1.6729495047248559e-07;1.6730436880330046e-07	0.487;0.513	0.642;0.358	s|1e1.1o1|i	FALSE	FALSE	False	2	2	1;0	1	-	1299905-1299973;1299906-1299972	1299831-1299905;1299973-1300068	1299906-1299972	http://genome.ucsc.edu/cgi-bin/hgTracks?db=hg38&position=1%3A1300068-1299831
ACAP3	ENSG00000131584.18	ENSG00000131584.18:s:1300154-1300202	0.1893437674317589;-2.1640205704310195e-08;-0.19655728257736838	0.9210089133630334;1.1660375858410713e-20;0.9132483937660428	6.889032206159569e-08;0.9999859217572415;1.3131054132919928e-07	0.461;0.013;0.526	0.662;0.021;0.317	s|1e1.1o1|2e1.1o1|i	TRUE	FALSE	False	3	2	1;0;0	1	-	1300068-1300158;1300068-1300154;1300069-1300153	1299973-1300068;1300154-1300202	1300069-1300153	http://genome.ucsc.edu/cgi-bin/hgTracks?db=hg38&position=1%3A1300202-1299973
ACAP3	ENSG00000131584.18	ENSG00000131584.18:s:1301448-1302046	7.771559200104437e-16;0.25583545677316316;-0.2738851566335207	1.1660370831314844e-20;0.9940954534443331;0.9999995270425244	0.9999999999999025;2.688802918993672e-12;0.0	0.003;0.601;0.396	0.024;0.853;0.123	s|1e1.1o2|1e1.2o2|i	FALSE	TRUE	False	3	2	0;1;0	1	-	1300930-1301988;1300692-1301988;1300931-1301447	1300509-1300930;1301448-1302046	1300931-1301447	http://genome.ucsc.edu/cgi-bin/hgTracks?db=hg38&position=1%3A1302046-1300509
ACAP3	ENSG00000131584.18	ENSG00000131584.18:s:1307769-1308018	0.014504136183323793;2.6137794108580604e-08;-0.19754208885594507;0.12235236963421284	1.3249114050137847e-20;1.166037924988394e-20;0.9975687825746358;0.7010015695898733	0.49514558090298333;0.9999829968069965;1.607047828144914e-12;2.9994235947768863e-07	0.005;0.000;0.651;0.344	0.049;0.030;0.455;0.466	s|1e1.1o1|1e2.1o1|1e3.3o3|i	FALSE	FALSE	True	4	4	1;1;1;0	1	-	1307383-1307769;1307156-1307769;1304143-1307769;1307384-1307768	1304086-1305929;1307072-1307156;1307337-1307383;1307769-1308018	1307384-1307768	http://genome.ucsc.edu/cgi-bin/hgTracks?db=hg38&position=1%3A1308018-1304086
ACAP3	ENSG00000131584.18	ENSG00000131584.18:t:1298013-1298113	0.1355410157946576;7.771559200104437e-16;-0.14648971279306897	0.6727932953831849;1.1660370831314844e-20;0.7571928518140741	9.123721343077208e-07;0.9999999999999025;5.56567043008549e-07	0.420;0.002;0.578	0.561;0.013;0.426	t|1e1.1o1|1e2.1o1|i	FALSE	FALSE	True	3	3	1;1;1	1	-	1298113-1298370;1298113-1298185;1298114-1298184	1298013-1298113;1298185-1298265;1298370-1298421	1298114-1298184	http://genome.ucsc.edu/cgi-bin/hgTracks?db=hg38&position=1%3A1298421-1298013
ACAP3	ENSG00000131584.18	ENSG00000131584.18:t:1298567-1298679	0.27623084472860354;-0.2762308314464489	0.9923733379907109;0.9923733045761088	1.7196385869523867e-10;1.7197510082667122e-10	0.342;0.658	0.621;0.379	t|1e1.1o1|i	FALSE	FALSE	False	2	2	1;1	1	-	1298679-1299345;1298680-1298743	1298567-1298679;1299345-1299617	1298680-1298743	http://genome.ucsc.edu/cgi-bin/hgTracks?db=hg38&position=1%3A1299617-1298567
ACAP3	ENSG00000131584.18	ENSG00000131584.18:t:1304086-1305929	7.771559200104437e-16;-0.3895007172848206;7.771559200104437e-16;7.771559200104437e-16;0.36400497904624896	1.1660370831314844e-20;1.0;1.1660370831314844e-20;1.1660370831314844e-20;1.0	0.9999999999999025;0.0;0.9999999999999025;0.9999999999999025;5.3947033819295475e-22	0.000;0.665;0.009;0.000;0.326	0.001;0.288;0.018;0.012;0.681	t|1e1.1o1|1e2.1o1|1e3.1o1|1e4.1o1|i	FALSE	FALSE	True	5	5	1;1;1;1;0	1	-	1304143-1309442;1304143-1307769;1304143-1307337;1304143-1307072;1305930-1307071	1304086-1305929;1307072-1307156;1307337-1307383;1307769-1308018;1309442-1309609	1305930-1307071	http://genome.ucsc.edu/cgi-bin/hgTracks?db=hg38&position=1%3A1309609-1304086
ACBD5	ENSG00000107897.18	ENSG00000107897.18:t:27219723-27219857	-0.22724635913265606;0.23037858672785305;7.771559926323231e-16	0.9999999636138641;0.9999998500399367;7.539494904888828e-21	0.0;9.48632446708802e-20;0.9999999838605028	0.952;0.045;0.003	0.737;0.258;0.005	t|1e1.1o1|1e2.1o1|1e3.1o1	FALSE	FALSE	True	3	4	1;1;1	10	-	27219857-27223338;27219857-27223207;27219857-27220373	27219723-27219857;27220373-27220464;27223207-27223239;27223338-27223452		http://genome.ucsc.edu/cgi-bin/hgTracks?db=hg38&position=10%3A27223452-27219723
ACD	ENSG00000102977.13	ENSG00000102977.13:s:67659229-67659263	-0.19459749227912687;0.19459748758117604	0.9842350959631111;0.9842351129629977	9.63495505601486e-10;9.63463079315373e-10	0.567;0.433	0.376;0.624	s|1e1.1o1|i	FALSE	FALSE	False	2	2	1;1	16	-	67659079-67659229;67659080-67659228	67658928-67659079;67659229-67659263	67659080-67659228	http://genome.ucsc.edu/cgi-bin/hgTracks?db=hg38&position=16%3A67659263-67658928
ACIN1	ENSG00000100813.14	ENSG00000100813.14:s:23069033-23069617	2.8501100576280808e-05;0.009111898067670774;0.0004531847169773834;-0.21228606691859442;0.09653319939238644	1.1663490380064079e-20;1.2658463456761099e-20;1.1710009213758956e-20;0.9993549058931211;0.47431542990901154	0.9820816876390511;0.5106404293899718;0.8101290955935074;1.4654943925052066e-14;1.921813452747807e-06	0.003;0.003;0.005;0.721;0.269	0.034;0.047;0.039;0.510;0.372	s|1e1.1o2|1e1.2o2|1e2.1o1|1e3.3o3|i	FALSE	TRUE	True	5	4	1;1;1;1;0	14	-	23068701-23069476;23068671-23069476;23068464-23069476;23066008-23069476;23068702-23069032	23065966-23066496;23067314-23068464;23068481-23068701;23069033-23069617	23068702-23069032	http://genome.ucsc.edu/cgi-bin/hgTracks?db=hg38&position=14%3A23069617-23065966
ACIN1	ENSG00000100813.14	ENSG00000100813.14:s:23090522-23090633	0.15734977723691362;-0.1573497477320917	0.9498588992169069;0.9498589119825024	0.00010528149874891963;0.00010529006010273623	0.665;0.335	0.821;0.179	s|1e1.1o1|1e2.1o1	FALSE	FALSE	True	2	3	1;1	14	-	23090101-23090522;23081836-23090522	23081748-23081836;23089982-23090101;23090522-23090633		http://genome.ucsc.edu/cgi-bin/hgTracks?db=hg38&position=14%3A23090633-23081748
ACIN1	ENSG00000100813.14	ENSG00000100813.14:s:23094975-23095614	0.19681033896689115;-0.19681031422197492	0.9999412560395838;0.9999412559627213	3.862473379650305e-14;3.863576125695545e-14	0.785;0.215	0.977;0.023	s|1e1.1o1|i	FALSE	FALSE	False	2	2	1;0	14	-	23093544-23094975;23093545-23094974	23093479-23093544;23094975-23095614	23093545-23094974	http://genome.ucsc.edu/cgi-bin/hgTracks?db=hg38&position=14%3A23095614-23093479
ACIN1	ENSG00000100813.14	ENSG00000100813.14:t:23065966-23066496	-0.3510937971561513;0.19779890021161395;0.1539411408815314	1.0;0.9978166475305745;0.9201511836954465	0.0;5.20776431953118e-18;2.2487547220211104e-10	0.748;0.092;0.161	0.400;0.281;0.320	t|1e1.1o3|1e2.3o3|i	FALSE	FALSE	True	3	3	1;1;0	14	-	23066008-23069476;23066008-23067314;23066497-23067313	23065966-23066496;23067314-23068464;23069033-23069617	23066497-23067313	http://genome.ucsc.edu/cgi-bin/hgTracks?db=hg38&position=14%3A23069617-23065966
ACIN1	ENSG00000100813.14	ENSG00000100813.14:t:23081748-23081836	-0.2542669795250061;0.25426702234901494	0.999999581042452;0.9999995804999612	1.2773337942917351e-11;2.4912665762872562e-11	0.453;0.547	0.200;0.800	t|1e1.1o1|1e2.1o1	FALSE	FALSE	True	2	3	1;1	14	-	23081836-23090522;23081836-23089982	23081748-23081836;23089982-23090101;23090522-23090633		http://genome.ucsc.edu/cgi-bin/hgTracks?db=hg38&position=14%3A23090633-23081748
ACLY	ENSG00000131473.16	ENSG00000131473.16:s:41897749-41897839	-0.17631737000042572;0.1763174014497886	0.9599991358853938;0.9599991803897876	3.697407484282156e-05;3.6970946036786696e-05	0.609;0.391	0.436;0.564	s|1e1.1o1|1e2.1o1	FALSE	FALSE	True	2	3	1;1	17	-	41896649-41897749;41893174-41897749	41893033-41893174;41896620-41896649;41897749-41897839		http://genome.ucsc.edu/cgi-bin/hgTracks?db=hg38&position=17%3A41897839-41893033
ACLY	ENSG00000131473.16	ENSG00000131473.16:s:41908989-41909068	0.10593965224070044;-0.10593960676748042	0.5694131146849892;0.5694128746089037	5.813476082939331e-07;5.81390401488413e-07	0.867;0.133	0.987;0.013	s|1e1.1o1|i	FALSE	FALSE	False	2	2	1;0	17	-	41907572-41908989;41907573-41908988	41907442-41907572;41908989-41909068	41907573-41908988	http://genome.ucsc.edu/cgi-bin/hgTracks?db=hg38&position=17%3A41909068-41907442
ACOT8	ENSG00000101473.16	ENSG00000101473.16:s:45844263-45844420	0.05423892002839391;0.6354534958572987;0.04345079091364485;-0.7508740300189558	0.03190882624925606;1.0;1.6419857535171032e-20;1.0	0.00021420056784641445;2.3396887909347356e-09;0.47648479656846093;6.24869377474635e-06	0.019;0.117;0.015;0.849	0.093;0.741;0.056;0.111	s|1e1.1o1|1e2.1o1|1e3.1o1|i	FALSE	FALSE	True	4	4	1;1;1;0	20	-	45843772-45844263;45843721-45844263;45841956-45844263;45843773-45844262	45841721-45841956;45843527-45843721;45843723-45843772;45844263-45844420	45843773-45844262	http://genome.ucsc.edu/cgi-bin/hgTracks?db=hg38&position=20%3A45844420-45841721
ACOT8	ENSG00000101473.16	ENSG00000101473.16:t:45841721-45841956	7.771559200104437e-16;0.4744611870660217;-0.49752861614267796	1.1660370831314844e-20;1.0;1.0	0.9999999999999025;6.302511531680403e-19;0.0	0.010;0.083;0.907	0.031;0.540;0.429	t|1e1.1o1|1e2.1o1|i	FALSE	FALSE	True	3	3	1;1;0	20	-	45841956-45844263;45841956-45843527;45841957-45842022	45841721-45841956;45843527-45843721;45844263-45844420	45841957-45842022	http://genome.ucsc.edu/cgi-bin/hgTracks?db=hg38&position=20%3A45844420-45841721
ACOX1	ENSG00000161533.11	ENSG00000161533.11:t:75957421-75957566	-0.04877078199513908;-0.0236589527218401;0.14548508040387623;-0.06110814149346894	0.0005286219054605829;3.7938636160698116e-05;0.8823898552858664;0.1127621840881464	0.012712989394250918;0.08512827658222033;1.0975843187588132e-08;4.915512848135961e-05	0.067;0.061;0.780;0.087	0.020;0.046;0.933;0.001	t|1e1.1o2|1e2.1o2|1e3.1o1|i	FALSE	FALSE	True	4	4	1;1;1;0	17	-	75957566-75978534;75957566-75973625;75957566-75960215;75957567-75960214	75957421-75957566;75960215-75960375;75973309-75973785;75978467-75978693	75957567-75960214	http://genome.ucsc.edu/cgi-bin/hgTracks?db=hg38&position=17%3A75978693-75957421
ACSL1	ENSG00000151726.13	ENSG00000151726.13:s:184773081-184773154	0.14236217886336822;-0.004508044093082339;7.771559200104437e-16;-0.09563070923889178	0.8762397859269799;1.2237617601500105e-20;1.1660370831314844e-20;0.4636812140824938	3.5352876025931845e-09;0.5486868026741016;0.9999999999999025;2.151437215935914e-06	0.783;0.042;0.014;0.160	0.930;0.008;0.005;0.057	s|1e1.1o1|1e2.1o1|1e3.1o1|i	FALSE	FALSE	True	4	4	1;1;1;0	4	-	184770476-184773081;184770332-184773081;184768450-184773081;184770477-184773080	184768030-184768450;184770255-184770332;184770399-184770476;184773081-184773154	184770477-184773080	http://genome.ucsc.edu/cgi-bin/hgTracks?db=hg38&position=4%3A184773154-184768030
ACSL1	ENSG00000151726.13	ENSG00000151726.13:s:184776484-184776662	0.11088365710931117;-0.11088361636984048	0.6074229258877631;0.6074224793302209	4.7159429898817387e-07;4.7162849536874774e-07	0.862;0.138	0.978;0.022	s|1e1.1o2|i	FALSE	FALSE	False	2	2	1;0	4	-	184773875-184776484;184773876-184776483	184773843-184773875;184776484-184776662	184773876-184776483	http://genome.ucsc.edu/cgi-bin/hgTracks?db=hg38&position=4%3A184776662-184773843
ACSL1	ENSG00000151726.13	ENSG00000151726.13:s:184783927-184783991	0.13924979701866108;7.771559200104437e-16;-0.13134533179060878	0.8546862147454275;1.1660370831314844e-20;0.790470492294005	2.1739413403196993e-08;0.9999999999999025;2.8517258332527717e-08	0.783;0.010;0.206	0.922;0.007;0.070	s|1e1.1o1|1e2.1o1|i	FALSE	FALSE	True	3	3	1;1;0	4	-	184780433-184783927;184776983-184783927;184780434-184783926	184776884-184776983;184780332-184780433;184783927-184783991	184780434-184783926	http://genome.ucsc.edu/cgi-bin/hgTracks?db=hg38&position=4%3A184783991-184776884
ACSL3	ENSG00000123983.13	ENSG00000123983.13:s:222887830-222887888	0.29714261814433274;-0.29714265647841387	0.9999999999999994;1.0	8.6170031075273e-18;0.0	0.064;0.936	0.366;0.634	s|1e1.1o1|1e2.1o1	FALSE	FALSE	True	2	3	1;1	2	+	222887888-222900674;222887888-222908733	222887830-222887888;222900674-222900780;222908733-222909059		http://genome.ucsc.edu/cgi-bin/hgTracks?db=hg38&position=2%3A222909059-222887830
ACSL3	ENSG00000123983.13	ENSG00000123983.13:s:222919064-222919202	0.10226399934421378;-0.10226401236814063	0.5332639990823288;0.5332636475245995	1.0408508117135685e-06;1.0409278569101232e-06	0.872;0.128	1.000;0.000	s|1e1.1o1|i	FALSE	FALSE	False	2	2	1;0	2	+	222919202-222921280;222919203-222920953	222919064-222919202;222921280-222921430	222919203-222920953	http://genome.ucsc.edu/cgi-bin/hgTracks?db=hg38&position=2%3A222921430-222919064
ACSL3	ENSG00000123983.13	ENSG00000123983.13:s:222921280-222921430	0.10192315032088002;-0.10192311927676131	0.5278813841449929;0.5278810499117257	1.1012635443128354e-06;1.1013464512599214e-06	0.879;0.121	0.967;0.033	s|1e1.1o1|i	FALSE	FALSE	False	2	2	1;0	2	+	222921430-222922708;222921431-222922707	222921280-222921430;222922708-222922831	222921431-222922707	http://genome.ucsc.edu/cgi-bin/hgTracks?db=hg38&position=2%3A222922831-222921280
ACSL3	ENSG00000123983.13	ENSG00000123983.13:t:222941497-222944639	0.5280275492510621;-0.528027535635087	1.0;1.0	3.8273521441885573e-10;3.8272862656896223e-10	0.315;0.685	0.832;0.168	t|1e1.1o1|2e2.1o1	FALSE	TRUE	True	2	3	1;0	2	+	222934687-222941497;222880856-222943107	nan-222880856;222934530-222934687;222941497-222944639		http://genome.ucsc.edu/cgi-bin/hgTracks?db=hg38&position=2%3A222944639-222880846
ACSS1	ENSG00000154930.14	ENSG00000154930.14:s:25012812-25012939	7.771559200104437e-16;0.24142782198371207;-0.24095193901832324	1.1660370831314844e-20;0.9997341064432096;0.9997159174656444	0.9999999999999025;3.3837640450112968e-12;3.6048941609578833e-12	0.001;0.424;0.576	0.000;0.670;0.330	s|1e1.2o2|2e2.1o1|i	TRUE	FALSE	True	3	3	1;1;0	20	-	25006925-25012857;25012664-25012812;25012665-25012811	25006230-25007941;25012601-25012664;25012812-25012939	25012665-25012811	http://genome.ucsc.edu/cgi-bin/hgTracks?db=hg38&position=20%3A25012939-25006230
ACSS2	ENSG00000131069.19	ENSG00000131069.19:s:34882794-34882996	7.771559926323231e-16;7.771559926323231e-16;-1.0710644194917398e-09;-0.10639913670004834;7.771559926323231e-16;0.002210643620063876;0.05247125488024572	7.539494904888828e-21;7.539494904888828e-21;7.539494747420666e-21;0.5833676436723203;7.539494904888828e-21;8.593671894882559e-21;0.012921649381323674	0.9999999838605028;0.9999999838605028;0.47553177904133825;1.137656503580331e-05;0.9999999838605028;0.4750000002468107;0.11555855127551658	0.000;0.000;0.010;0.979;0.000;0.000;0.010	0.001;0.000;0.006;0.866;0.000;0.043;0.083	s|1e1.1o1|1e2.1o1|1e3.1o1|1e4.2o2|1e5.1o2|1e6.1o1|1e7.2o2	FALSE	FALSE	True	7	8	1;1;1;1;1;1;1	20	+	34882989-34893569;34882989-34908716;34882989-34908905;34882989-34913096;34882989-34913854;34882989-34919435;34882989-34923323	34882794-34882996;34893569-34893622;34908716-34908903;34908905-34908943;34913093-34913188;34913854-34913949;34919435-34919572;34922842-34923431		http://genome.ucsc.edu/cgi-bin/hgTracks?db=hg38&position=20%3A34923431-34882794
ACSS3	ENSG00000111058.7	ENSG00000111058.7:t:81216901-81216996	0.11073530035992904;-0.11073526433499117	0.6145316255649629;0.6145314262090648	0.00038071708868266563;0.00038075050228092433	0.858;0.142	0.966;0.034	t|1e1.1o1|1e2.1o2	FALSE	FALSE	True	2	3	1;1	12	+	81199444-81216901;81199711-81216901	81199341-81199444;81199660-81199822;81216901-81216996		http://genome.ucsc.edu/cgi-bin/hgTracks?db=hg38&position=12%3A81216996-81199341
ACTL6A	ENSG00000136518.16	ENSG00000136518.16:t:179576217-179576311	-0.158131047521434;0.15813106304235108	0.9753434177587296;0.9753433576072522	3.112735768728836e-05;3.1124544268693654e-05	0.971;0.029	0.817;0.183	t|1e1.1o3|1e2.2o2	FALSE	FALSE	True	2	3	1;1	3	+	179574467-179576217;179575504-179576217	179574353-179574563;179575403-179575504;179576217-179576311		http://genome.ucsc.edu/cgi-bin/hgTracks?db=hg38&position=3%3A179576311-179574353
ACTN1	ENSG00000072110.13	ENSG00000072110.13:s:68878989-68879022	0.40832679013562606;-0.4510032634280319;0.023199322650541587	1.0;1.0;0.04427474172052898	3.593298594486449e-20;0.0;6.812851143334943e-05	0.005;0.744;0.251	0.425;0.302;0.276	s|1e1.1o1|1e2.1o1|i	FALSE	FALSE	True	3	3	1;1;0	14	-	68878523-68878989;68877240-68878989;68878524-68878988	68877082-68877240;68878458-68878523;68878989-68879022	68878524-68878988	http://genome.ucsc.edu/cgi-bin/hgTracks?db=hg38&position=14%3A68879022-68877082
ACTN1	ENSG00000072110.13	ENSG00000072110.13:s:68879864-68880108	-0.1837818530236286;0.2033924287131352;7.771559200104437e-16;-8.14672420227953e-05	0.986726394432365;0.9997985115221726;1.1660370831314844e-20;1.3955119534122656e-05	5.1392223809898496e-11;6.2665488300382105e-25;0.9999999999999025;0.1298142853977251	0.864;0.037;0.005;0.094	0.686;0.223;0.001;0.089	s|1e1.1o1|1e2.1o1|1e3.1o1|i	FALSE	FALSE	True	4	4	1;1;1;0	14	-	68879069-68879962;68878523-68879962;68877240-68879962;68879070-68879863	68877082-68877240;68878458-68878523;68879046-68879069;68879864-68880108	68879070-68879863	http://genome.ucsc.edu/cgi-bin/hgTracks?db=hg38&position=14%3A68880108-68877082
ACTN1	ENSG00000072110.13	ENSG00000072110.13:s:68902477-68902562	0.0030661452657144957;0.058712279080581756;-0.1045801322101651	1.199622440907179e-20;0.10052236362137246;0.5553913763212321	0.5791469595135976;5.6384762703242686e-05;8.146279023568681e-07	0.002;0.854;0.144	0.044;0.915;0.042	s|1e1.1o1|1e2.1o1|i	FALSE	FALSE	True	3	3	1;1;0	14	-	68900946-68902477;68893747-68902477;68900947-68902476	68893655-68893747;68900862-68900946;68902477-68902562	68900947-68902476	http://genome.ucsc.edu/cgi-bin/hgTracks?db=hg38&position=14%3A68902562-68893655
ACTN1	ENSG00000072110.13	ENSG00000072110.13:t:68877082-68877240	7.771559200104437e-16;-0.6627831871141068;0.48948427006671535;0.17545786131781171	1.1660370831314844e-20;1.0;1.0;0.9701932862291309	0.9999999999999025;6.510364187750639e-07;2.2183002288505355e-17;2.7701805505316872e-11	0.002;0.859;0.049;0.090	0.001;0.205;0.530;0.263	t|1e1.1o2|1e2.1o1|1e3.1o1|i	FALSE	FALSE	True	4	4	1;1;1;1	14	-	68877240-68879962;68877240-68878989;68877240-68878458;68877241-68878457	68877082-68877240;68878458-68878523;68878989-68879022;68879864-68880108	68877241-68878457	http://genome.ucsc.edu/cgi-bin/hgTracks?db=hg38&position=14%3A68880108-68877082
ACTN1	ENSG00000072110.13	ENSG00000072110.13:t:68878458-68878523	0.23084100765698548;0.42631452973629325;-0.656832769981503	0.9999999999990851;1.0;1.0	1.270118145721919e-24;3.69072117042162e-19;2.5674058101721187e-07	0.048;0.018;0.934	0.270;0.443;0.286	t|1e1.1o2|1e2.1o1|i	FALSE	FALSE	True	3	3	1;1;0	14	-	68878523-68879962;68878523-68878989;68878524-68878988	68878458-68878523;68878989-68879022;68879864-68880108	68878524-68878988	http://genome.ucsc.edu/cgi-bin/hgTracks?db=hg38&position=14%3A68880108-68878458
ACTN2	ENSG00000077522.12	ENSG00000077522.12:s:236725933-236726020	0.7617698278928078;-0.5802799445864082;-0.1518980018027383	1.0;1.0;0.9223043298032481	5.825255443570043e-06;1.815214645262131e-13;3.278672888740175e-10	0.085;0.744;0.171	0.818;0.173;0.007	s|1e1.1o1|1e2.1o1|i	FALSE	FALSE	True	3	3	1;0;0	1	+	236726020-236727678;236726020-236731233;236726021-236727677	236725933-236726020;236727678-236727756;236731233-236731314	236726021-236727677	http://genome.ucsc.edu/cgi-bin/hgTracks?db=hg38&position=1%3A236731314-236725933
ACTN2	ENSG00000077522.12	ENSG00000077522.12:t:236731233-236731314	-0.5858513976122389;0.6899499574767033;-0.07072166792409518	1.0;1.0;0.20848278010885882	2.139066701545289e-12;4.634815528925529e-06;2.1596299084714055e-05	0.749;0.152;0.102	0.178;0.822;0.000	t|1e1.1o1|1e2.1o1|i	FALSE	FALSE	True	3	3	0;1;0	1	+	236726020-236731233;236727756-236731233;236727757-236731232	236725933-236726020;236727678-236727756;236731233-236731314	236727757-236731232	http://genome.ucsc.edu/cgi-bin/hgTracks?db=hg38&position=1%3A236731314-236725933
ACTN2	ENSG00000077522.12	ENSG00000077522.12:t:236735635-236735720	0.4558799815797518;-3.2302864545847764e-05;-0.4526429101833342	1.0;1.1666768023474446e-20;1.0	5.742827711980981e-20;0.9685686819919336;0.0	0.147;0.027;0.827	0.598;0.025;0.377	t|1e1.1o1|1e2.1o1|i	FALSE	FALSE	True	3	3	1;1;0	1	+	236731314-236735635;236734518-236735635;236734519-236735634	236731233-236731314;236734433-236734518;236735635-236735720	236734519-236735634	http://genome.ucsc.edu/cgi-bin/hgTracks?db=hg38&position=1%3A236735720-236731233
ACTN4	ENSG00000130402.11	ENSG00000130402.11:s:38647649-38647907	0.200777273110581;7.771559200104437e-16;-0.2007755997017256	0.9987001501677594;1.1660370831314844e-20;0.9987423552524098	7.731073777995069e-16;0.9999999999999025;7.771561172376096e-16	0.722;0.000;0.278	0.917;0.000;0.082	s|1e1.1o1|1e2.1o1|i	FALSE	FALSE	True	3	3	1;1;0	19	+	38647907-38700600;38647907-38714469;38647908-38648192	38647649-38647907;38700600-38700714;38714469-38714561	38647908-38648192	http://genome.ucsc.edu/cgi-bin/hgTracks?db=hg38&position=19%3A38714561-38647649
ACTN4	ENSG00000130402.11	ENSG00000130402.11:s:38709395-38709476	-0.46770564688900873;0.46491432399886995;0.0022429367404941496	1.0;1.0;0.019467078238370076	0.0;8.530814675883889e-19;0.00011436890123917116	0.711;0.167;0.115	0.257;0.630;0.115	s|1e1.1o1|1e2.2o2|i	FALSE	FALSE	True	3	3	1;1;0	19	+	38709476-38710257;38709476-38711276;38709477-38710256	38709395-38709476;38710257-38710342;38710833-38711361	38709477-38710256	http://genome.ucsc.edu/cgi-bin/hgTracks?db=hg38&position=19%3A38711361-38709395
ACTN4	ENSG00000130402.11	ENSG00000130402.11:s:38726957-38727103	-0.19509554930967887;0.20737028048192616;-0.016049026875389748	0.9986392310815227;0.9999999503776531;0.02040094661478179	4.318767565791859e-14;8.511220451235988e-25;0.00015433532780428916	0.713;0.157;0.131	0.524;0.366;0.113	s|1e1.2o2|1e2.2o2|i	FALSE	FALSE	True	3	3	1;1;0	19	+	38727103-38727946;38727103-38728316;38727104-38727855	38726957-38727103;38727856-38728026;38728145-38728381	38727104-38727855	http://genome.ucsc.edu/cgi-bin/hgTracks?db=hg38&position=19%3A38728381-38726957
ACTN4	ENSG00000130402.11	ENSG00000130402.11:t:38710833-38711361	0.27893102156378796;-0.27893103214712583	0.9999999999970361;0.9999999999974065	5.239679246436043e-24;0.0	0.595;0.405	0.877;0.123	t|1e1.2o2|i	FALSE	FALSE	False	2	2	1;0	19	+	38709476-38711276;38710343-38710832	38709395-38709476;38710833-38711361	38710343-38710832	http://genome.ucsc.edu/cgi-bin/hgTracks?db=hg38&position=19%3A38711361-38709395
ACTN4	ENSG00000130402.11	ENSG00000130402.11:t:38714469-38714561	7.771559200104437e-16;-0.3802001576692141;0.3148005629720294;0.05187909305624133	1.1660370831314844e-20;1.0;1.0;0.01547940686996574	0.9999999999999025;0.0;5.333493388552997e-23;0.00044801399860274805	0.000;0.614;0.318;0.067	0.000;0.248;0.631;0.119	t|1e1.1o1|1e2.1o1|1e3.1o1|i	FALSE	FALSE	True	4	4	1;1;1;0	19	+	38647907-38714469;38710342-38714469;38711361-38714469;38711362-38714468	38647649-38647907;38710257-38710342;38710833-38711361;38714469-38714561	38711362-38714468	http://genome.ucsc.edu/cgi-bin/hgTracks?db=hg38&position=19%3A38714561-38647649
ACTN4	ENSG00000130402.11	ENSG00000130402.11:t:38728145-38728381	0.4117739948369842;-0.41177397456639625	1.0;1.0	2.4171431086360365e-21;0.0	0.156;0.844	0.555;0.445	t|1e1.1o1|i	FALSE	FALSE	False	2	2	1;0	19	+	38727103-38728316;38728027-38728144	38726957-38727103;38728145-38728381	38728027-38728144	http://genome.ucsc.edu/cgi-bin/hgTracks?db=hg38&position=19%3A38728381-38726957
ACTN4	ENSG00000130402.11	ENSG00000130402.11:t:38728996-38729154	-0.3102178739726882;0.2951938926409463;0.03417454659938893	1.0;1.0;1.5448353342108012e-20	0.0;1.470413610048176e-23;0.47888281114101605	0.817;0.142;0.041	0.516;0.423;0.057	t|1e1.1o1|1e2.1o1|i	FALSE	FALSE	True	3	3	1;1;0	19	+	38728026-38728996;38728381-38728996;38728382-38728995	38727856-38728026;38728145-38728381;38728996-38729154	38728382-38728995	http://genome.ucsc.edu/cgi-bin/hgTracks?db=hg38&position=19%3A38729154-38727856
ACTR10	ENSG00000131966.13	ENSG00000131966.13:s:58208999-58209257	0.15238419210984944;-0.02186924201965264;-0.09928700387078933	0.9570467442087267;1.8185112511187348e-06;0.5110850226435787	9.602617861503922e-13;0.38164227859739774;1.158644939436293e-06	0.825;0.051;0.123	0.991;0.009;0.000	s|1e1.2o2|1e2.1o1|i	FALSE	FALSE	True	3	3	1;1;0	14	+	58209107-58211292;58209107-58215205;58209258-58211083	58208999-58209257;58211084-58211410;58215205-58215284	58209258-58211083	http://genome.ucsc.edu/cgi-bin/hgTracks?db=hg38&position=14%3A58215284-58208999
ACTR10	ENSG00000131966.13	ENSG00000131966.13:t:58215205-58215284	-1.3794347177881914e-06;0.18448051937475426;-0.15937579607332064	1.1660543159404109e-20;0.999687344931804;0.9645647649104969	0.9991040791850113;3.85582084176124e-25;1.4654943925052066e-14	0.026;0.797;0.177	0.008;0.978;0.014	t|1e1.1o2|1e2.1o1|i	FALSE	FALSE	True	3	3	1;1;0	14	+	58209107-58215205;58213698-58215205;58213699-58215204	58208999-58209257;58213034-58213698;58215205-58215284	58213699-58215204	http://genome.ucsc.edu/cgi-bin/hgTracks?db=hg38&position=14%3A58215284-58208999
ACTR1B	ENSG00000115073.7	ENSG00000115073.7:s:97658224-97658316	0.3583614260222211;-0.35836144660134295	0.9999998756638184;0.999999875540537	2.1956532741113363e-23;1.1102230246251565e-16	0.294;0.706	0.642;0.358	s|1e1.1o1|i	FALSE	FALSE	False	2	2	1;0	2	-	97658117-97658224;97658118-97658223	97657943-97658117;97658224-97658316	97658118-97658223	http://genome.ucsc.edu/cgi-bin/hgTracks?db=hg38&position=2%3A97658316-97657943
ACTR2	ENSG00000138071.13	ENSG00000138071.13:s:65239852-65239962	7.771559200104437e-16;0.15566112939865442;7.771559200104437e-16;-0.14098743342359768;-0.020469714433718186	1.1660370831314844e-20;0.9997326391623018;1.1660370831314844e-20;0.8347084293580286;1.428146920911634e-20	0.9999999999999025;1.9800177078017776e-25;0.9999999999999025;3.956834859764058e-13;0.48714787305862595	0.000;0.004;0.000;0.951;0.045	0.006;0.179;0.000;0.807;0.008	s|1e1.1o2|1e1.2o2|1e2.1o1|1e3.1o1|i	FALSE	TRUE	True	5	4	1;1;1;1;0	2	+	65239962-65241972;65239962-65242049;65239962-65246185;65239962-65246524;65239963-65241971	65239852-65239962;65241972-65242063;65246185-65246307;65246524-65246739	65239963-65241971	http://genome.ucsc.edu/cgi-bin/hgTracks?db=hg38&position=2%3A65246739-65239852
ACTR3B	ENSG00000133627.17	ENSG00000133627.17:t:152814550-152814645	0.2370779592698689;-0.17703340318857397;-0.03647448864994116	0.9999998434454404;0.990590936867532;3.328102563351074e-07	1.5308009042394943e-24;8.183453914512029e-13;0.464215630975756	0.742;0.201;0.056	0.961;0.039;0.000	t|1e1.1o1|1e2.1o1|i	FALSE	FALSE	True	3	3	1;1;1	7	+	152801731-152814550;152811733-152814550;152811734-152814549	152801621-152801731;152810742-152811733;152814550-152814645	152811734-152814549	http://genome.ucsc.edu/cgi-bin/hgTracks?db=hg38&position=7%3A152814645-152801621
ACVR1B	ENSG00000135503.12	ENSG00000135503.12:s:51980969-51981199	1.7533809529646458e-08;0.15154878688818718;-0.16063747930671207	1.1660381376339724e-20;0.9116972926415108;0.9417951519538981	0.9999885937645558;1.3689849391124945e-08;2.1405739403235202e-09	0.008;0.765;0.227	0.018;0.917;0.065	s|1e1.1o1|1e2.1o2|i	FALSE	FALSE	True	3	3	1;1;0	12	+	51981199-51982686;51981199-51983999;51981200-51982685	51980969-51981199;51982686-51982808;51983999-51984166	51981200-51982685	http://genome.ucsc.edu/cgi-bin/hgTracks?db=hg38&position=12%3A51984166-51980969
ACYP2	ENSG00000170634.12	ENSG00000170634.12:s:54138639-54138748	7.771559200104437e-16;0.02387319957875968;0.03414500027466437;-2.1016853555238374e-06;0.10780190284038468;-0.12843234758206612	1.1660370831314844e-20;1.427538229531365e-20;3.6617690099856506e-10;1.1660639964801664e-20;0.5824786205130008;0.7687494409453034	0.9999999999999025;0.48431709389570227;0.47886608309242157;0.9986361881104037;6.72206880678413e-07;4.552925658707352e-08	0.000;0.015;0.044;0.022;0.765;0.155	0.000;0.051;0.057;0.012;0.880;0.000	s|1e1.1o1|1e2.1o1|1e3.1o1|1e4.1o1|1e5.1o1|i	FALSE	FALSE	True	6	6	1;0;1;1;1;0	2	+	54138748-54141883;54138748-54147392;54138748-54222997;54138748-54267296;54138748-54304688;54138749-54141882	54138639-54138748;54141883-54143314;54147392-54147432;54222997-54223083;54267296-54267365;54304688-54305300	54138749-54141882	http://genome.ucsc.edu/cgi-bin/hgTracks?db=hg38&position=2%3A54305300-54138639
ADAM17	ENSG00000151694.12	ENSG00000151694.12:s:9505166-9505365	0.17662394799262746;-0.17662390017552565	0.992654803640564;0.9926547650027642	3.043405902445678e-13;2.9543034685275416e-13	0.802;0.198	0.987;0.013	s|1e1.1o1|i	FALSE	FALSE	False	2	2	1;0	2	-	9502276-9505166;9502277-9505165	9502173-9502276;9505166-9505365	9502277-9505165	http://genome.ucsc.edu/cgi-bin/hgTracks?db=hg38&position=2%3A9505365-9502173
ADAMTS10	ENSG00000142303.13	ENSG00000142303.13:s:8603728-8603884	0.1608922549749669;-0.16089220912415494	0.9666771649596644;0.9666770799358003	5.2285028382243766e-12;5.2279292006574e-12	0.813;0.187	0.999;0.001	s|1e1.1o1|i	FALSE	FALSE	False	2	2	1;0	19	-	8601145-8603728;8601146-8603727	8600928-8601145;8603728-8603884	8601146-8603727	http://genome.ucsc.edu/cgi-bin/hgTracks?db=hg38&position=19%3A8603884-8600928
ADAR	ENSG00000160710.15	ENSG00000160710.15:t:154602385-154602626	0.03285401739623968;0.1498323497482691;7.771559926323231e-16;-0.18990432915915723	0.010196683622680114;0.9112137229830568;7.539494904888828e-21;0.9967359222200881	0.09557686065505996;0.000131488517776751;0.9999999838605028;1.980684117830478e-07	0.043;0.619;0.002;0.336	0.084;0.766;0.003;0.148	t|1e1.1o1|1e2.1o1|1e3.1o1|1e4.1o1	FALSE	FALSE	True	4	5	1;1;1;1	1	-	154602626-154627954;154602626-154627855;154602626-154608751;154602626-154607992	154602385-154602626;154607992-154608206;154608751-154608812;154627855-154627912;154627954-154627999		http://genome.ucsc.edu/cgi-bin/hgTracks?db=hg38&position=1%3A154627999-154602385
ADCK4	ENSG00000123815.11	ENSG00000123815.11:t:40704168-40705181	7.771559200104437e-16;7.771559200104437e-16;0.23331187094301997;7.771559200104437e-16;-0.2440113315535712	1.1660370831314844e-20;1.1660370831314844e-20;0.9990366012700644;1.1660370831314844e-20;0.9994301293161245	0.9999999999999025;0.9999999999999025;4.412061200684789e-12;0.9999999999999025;4.335642955766161e-12	0.000;0.000;0.213;0.006;0.780	0.000;0.001;0.448;0.014;0.537	t|1e1.1o2|1e2.3o3|1e3.4o5|2e3.4o5|i	FALSE	TRUE	True	5	4	1;1;1;1;1	19	-	40705181-40714107;40705181-40710059;40705181-40705325;40705174-40705325;40705182-40705311	40704168-40705181;40705312-40705447;40710059-40710136;40714067-40714153	40705182-40705311	http://genome.ucsc.edu/cgi-bin/hgTracks?db=hg38&position=19%3A40714153-40704168
ADCY3	ENSG00000138031.14	ENSG00000138031.14:s:24820724-24820848	-0.042679593946115355;0.4325081185971253;-0.375573743461058	0.0003800964621574488;1.0;1.0	0.015463344427578574;2.8996027869100724e-20;0.0	0.063;0.249;0.688	0.011;0.673;0.316	s|1e1.1o1|1e2.1o1|i	FALSE	FALSE	True	3	3	1;1;1	2	-	24820451-24820724;24820114-24820724;24820452-24820723	24819169-24820114;24820246-24820451;24820724-24820848	24820452-24820723	http://genome.ucsc.edu/cgi-bin/hgTracks?db=hg38&position=2%3A24820848-24819169
ADCY3	ENSG00000138031.14	ENSG00000138031.14:s:24821517-24821640	0.27905567304687545;-0.27905563237211506	0.9999970434485392;0.9999970431990061	6.418037915094002e-24;5.551115123125783e-16	0.537;0.463	0.816;0.184	s|1e1.1o2|i	FALSE	FALSE	False	2	2	1;0	2	-	24820848-24821517;24820849-24821516	24820724-24820848;24821517-24821640	24820849-24821516	http://genome.ucsc.edu/cgi-bin/hgTracks?db=hg38&position=2%3A24821640-24820724
ADCY3	ENSG00000138031.14	ENSG00000138031.14:s:24822511-24822630	0.15509376170701722;-0.15509376242201123	0.8928524672548425;0.8928524865286351	1.5856940649582412e-08;1.585780418089655e-08	0.693;0.307	0.847;0.153	s|1e1.1o1|i	FALSE	FALSE	False	2	2	1;0	2	-	24821640-24822511;24821641-24822510	24821517-24821640;24822511-24822630	24821641-24822510	http://genome.ucsc.edu/cgi-bin/hgTracks?db=hg38&position=2%3A24822630-24821517
ADCY3	ENSG00000138031.14	ENSG00000138031.14:s:24823209-24823363	0.24961645643803854;-0.24961645421707157	0.9999792570972261;0.9999792590437087	1.8838764553183965e-17;7.549516567451064e-15	0.627;0.373	0.875;0.125	s|1e1.1o1|i	FALSE	FALSE	False	2	2	1;0	2	-	24822630-24823209;24822631-24823208	24822511-24822630;24823209-24823363	24822631-24823208	http://genome.ucsc.edu/cgi-bin/hgTracks?db=hg38&position=2%3A24823363-24822511
ADCY3	ENSG00000138031.14	ENSG00000138031.14:s:24826045-24826129	0.2050661215351947;-0.20506609639173828	0.9977908752009667;0.9977908501969234	1.1599354806099133e-12;1.1649570197391768e-12	0.756;0.244	0.956;0.044	s|1e1.1o1|i	FALSE	FALSE	False	2	2	1;0	2	-	24824536-24826045;24824537-24826044	24824378-24824536;24826045-24826129	24824537-24826044	http://genome.ucsc.edu/cgi-bin/hgTracks?db=hg38&position=2%3A24826129-24824378
ADCY3	ENSG00000138031.14	ENSG00000138031.14:s:24827546-24827608	-0.08476789398178577;0.2369547107186892;-0.1634182499302969	0.3669751431356527;0.9999941588472309;0.9630974456321554	6.0475335894594195e-06;1.0143891214079205e-17;5.408107295323816e-11	0.114;0.672;0.212	0.041;0.907;0.051	s|1e1.1o2|1e1.2o2|i	FALSE	TRUE	False	3	2	1;1;0	2	-	24826129-24827546;24826126-24827546;24826130-24827545	24826045-24826129;24827546-24827608	24826130-24827545	http://genome.ucsc.edu/cgi-bin/hgTracks?db=hg38&position=2%3A24827608-24826045
ADCYAP1R1	ENSG00000078549.14	ENSG00000078549.14:s:31077991-31078098	0.3313827389434698;-0.000430588954651936;-0.3168707488566854;-0.005130584165188779	1.0;1.620926727294573e-14;1.0;3.4735665015824576e-06	6.649906652860996e-23;0.8161797013342752;0.0;0.24420052294530348	0.252;0.071;0.615;0.063	0.577;0.065;0.300;0.056	s|1e1.1o1|1e2.1o1|1e3.1o1|i	FALSE	FALSE	True	4	4	1;0;1;0	7	+	31078098-31080613;31078098-31081713;31078098-31084141;31078099-31080612	31077991-31078098;31080613-31080633;31081713-31081754;31084141-31084250	31078099-31080612	http://genome.ucsc.edu/cgi-bin/hgTracks?db=hg38&position=7%3A31084250-31077991
ADCYAP1R1	ENSG00000078549.14	ENSG00000078549.14:s:31092644-31092735	-0.04769325867677272;0.26054816869682196;-0.144674019539282;-0.04443312052358166	1.7767386029915956e-20;1.0;0.8531333204669356;0.048789434779034115	0.47562091550970864;3.3818789387756685e-24;5.692968130244225e-08;0.00010345323695526432	0.059;0.037;0.841;0.063	0.014;0.282;0.690;0.013	s|1e1.1o1|1e2.1o1|1e3.1o1|i	FALSE	FALSE	True	4	4	1;1;1;0	7	+	31092735-31095667;31092735-31100127;31092735-31103237;31092736-31095666	31092644-31092735;31095667-31095750;31100127-31100210;31103237-31103366	31092736-31095666	http://genome.ucsc.edu/cgi-bin/hgTracks?db=hg38&position=7%3A31103366-31092644
ADCYAP1R1	ENSG00000078549.14	ENSG00000078549.14:t:31103237-31103366	-0.17454031322331742;-0.0013135558901681231;0.19971380604449293;0.0002189273063551933	0.9600405307211719;1.182856919208575e-20;0.9999921293126736;1.1684826285790584e-20	2.9137436907689107e-10;0.6715894041496999;7.666226744833704e-17;0.8859707215830991	0.855;0.040;0.074;0.031	0.683;0.014;0.274;0.031	t|1e1.1o1|1e2.1o1|1e3.1o1|i	FALSE	FALSE	True	4	4	1;1;1;0	7	+	31092735-31103237;31095750-31103237;31100210-31103237;31100211-31103236	31092644-31092735;31095667-31095750;31100127-31100210;31103237-31103366	31100211-31103236	http://genome.ucsc.edu/cgi-bin/hgTracks?db=hg38&position=7%3A31103366-31092644
ADD1	ENSG00000087274.16	ENSG00000087274.16:s:2899259-2902914	0.10928577811612387;-0.10928572074342928	0.6072061404154869;0.6072057157093005	1.1788587382120726e-07;1.1789578124865585e-07	0.862;0.138	0.962;0.038	s|1e1.2o2|i	FALSE	FALSE	False	2	2	1;0	4	+	2899435-2904764;2902915-2904663	2899259-2902914;2904664-2904777	2902915-2904663	http://genome.ucsc.edu/cgi-bin/hgTracks?db=hg38&position=4%3A2904777-2899259
ADD1	ENSG00000087274.16	ENSG00000087274.16:s:2904920-2905721	-0.2995552518196064;0.2760647382723068;0.05128198709243465	1.0;1.0;1.727767738008083e-20	0.0;5.374277675954037e-24;0.4750000105320418	0.937;0.045;0.017	0.627;0.306;0.067	s|1e1.3o3|2e1.3o3|i	TRUE	FALSE	False	3	2	1;1;0	4	+	2905015-2907743;2905108-2907743;2905722-2907203	2904920-2905721;2907204-2907813	2905722-2907203	http://genome.ucsc.edu/cgi-bin/hgTracks?db=hg38&position=4%3A2907813-2904920
ADD1	ENSG00000087274.16	ENSG00000087274.16:s:2926014-2926137	7.771559926323231e-16;7.771559926323231e-16;0.1704885484134806;-0.17205902763103656	7.539494904888828e-21;7.539494904888828e-21;0.9793764691556013;0.9723301356628204	0.9999999838605028;0.9999999838605028;7.102774319765605e-05;3.701073436612745e-08	0.000;0.005;0.212;0.782	0.003;0.008;0.380;0.608	s|1e1.1o2|1e2.1o2|1e2.2o2|1e3.1o1	FALSE	TRUE	True	4	4	1;1;1;1	4	+	2926112-2926285;2926112-2926639;2926112-2926642;2926112-2928171	2926014-2926137;2926285-2926316;2926639-2926675;2928171-2928560		http://genome.ucsc.edu/cgi-bin/hgTracks?db=hg38&position=4%3A2928560-2926014
ADD1	ENSG00000087274.16	ENSG00000087274.16:t:2914705-2915040	-0.10173883117162195;0.10173873794384578	0.5306360894631177;0.5306351933261246	0.0005720480186037769;0.0005720009596617277	0.957;0.043	0.862;0.138	t|1e1.1o1|1e2.1o1	FALSE	FALSE	True	2	3	1;1	4	+	2908604-2914884;2909431-2914884	2908515-2908604;2909339-2909431;2914705-2915040		http://genome.ucsc.edu/cgi-bin/hgTracks?db=hg38&position=4%3A2915040-2908515
ADD1	ENSG00000087274.16	ENSG00000087274.16:t:2926639-2926675	-7.952129709706269e-09;0.0890701856076616;-0.10299103424314623	1.1660371788164617e-20;0.38321752458461544;0.5419821086596508	0.9999948265781508;3.2312031178731002e-06;9.499060670270509e-07	0.020;0.747;0.233	0.018;0.847;0.135	t|1e1.2o3|2e1.2o3|i	FALSE	TRUE	False	3	2	1;1;1	4	+	2926112-2926639;2926112-2926642;2926317-2926638	2926014-2926137;2926639-2926675	2926317-2926638	http://genome.ucsc.edu/cgi-bin/hgTracks?db=hg38&position=4%3A2926675-2926014
ADD1	ENSG00000087274.16	ENSG00000087274.16:t:2928171-2928560	-0.10836598296195962;7.771559200104437e-16;0.0942029254078181;0.009244917432977421	0.5847757691497817;1.1660370831314844e-20;0.448205321613119;1.099122009977567e-14	6.733087131172155e-07;0.9999999999999025;2.3941432237792422e-06;0.510024528770745	0.729;0.000;0.210;0.058	0.623;0.001;0.306;0.073	t|1e1.2o3|1e2.1o1|1e3.1o1|i	FALSE	FALSE	True	4	4	1;1;1;0	4	+	2926112-2928171;2926316-2928171;2926675-2928171;2926676-2928170	2926014-2926137;2926285-2926316;2926639-2926675;2928171-2928560	2926676-2928170	http://genome.ucsc.edu/cgi-bin/hgTracks?db=hg38&position=4%3A2928560-2926014
ADD2	ENSG00000075340.22	ENSG00000075340.22:s:70695721-70695801	0.10631881196309048;-0.10631877445764171	0.5692725751129865;0.5692723161574963	7.79488431746674e-07;7.795424190604194e-07	0.851;0.149	0.960;0.040	s|1e1.1o1|i	FALSE	FALSE	False	2	2	1;0	2	-	70692552-70695721;70692553-70695720	70692403-70692552;70695721-70695801	70692553-70695720	http://genome.ucsc.edu/cgi-bin/hgTracks?db=hg38&position=2%3A70695801-70692403
ADD3	ENSG00000148700.14	ENSG00000148700.14:s:110112777-110112915	0.11705900403338479;-0.0036542224578360615;-0.07149246843674936	0.6765834064438057;1.2128286380739481e-20;0.2162050496683487	4.835576732217082e-09;0.5643507174658535;1.8925641190659093e-05	0.859;0.042;0.099	0.989;0.009;0.002	s|1e1.1o1|1e2.1o1|i	FALSE	FALSE	True	3	3	1;1;0	10	+	110112915-110116259;110112915-110117342;110112916-110116258	110112777-110112915;110116259-110116410;110117342-110117422	110112916-110116258	http://genome.ucsc.edu/cgi-bin/hgTracks?db=hg38&position=10%3A110117422-110112777
ADGRA3	ENSG00000152990.13	ENSG00000152990.13:s:22401431-22401554	0.12880627212835272;-0.128806305047926	0.780241116371197;0.7802415108711903	7.446916476668206e-09;7.45487183095861e-09	0.018;0.982	0.152;0.848	s|1e1.1o1|1e2.2o2	FALSE	FALSE	True	2	3	0;1	4	-	22398138-22401431;22392690-22401431	nan-22398138;22392545-22394868;22401431-22401554		http://genome.ucsc.edu/cgi-bin/hgTracks?db=hg38&position=4%3A22401554-22392545
ADGRB1	ENSG00000181790.10	ENSG00000181790.10:s:142484656-142484764	0.18450442849594972;-0.18450444784976128	0.9919123125706641;0.9919123125748648	5.096343809307788e-11;5.0981774357694576e-11	0.736;0.264	0.915;0.085	s|1e1.1o1|i	FALSE	FALSE	False	2	2	1;0	8	+	142484764-142488364;142484765-142488363	142484656-142484764;142488364-142488507	142484765-142488363	http://genome.ucsc.edu/cgi-bin/hgTracks?db=hg38&position=8%3A142488507-142484656
ADGRB2	ENSG00000121753.12	ENSG00000121753.12:s:31728182-31728280	0.29205549317639534;-0.20561480786716188;-0.06907121688841883	1.0;0.999999172128027;0.22698433463072792	1.1021496177733642e-23;0.0;1.2080009126336222e-05	0.320;0.373;0.304	0.605;0.163;0.231	s|1e1.1o1|1e2.1o1|i	FALSE	FALSE	True	3	3	1;1;0	1	-	31728081-31728182;31727605-31728182;31728082-31728181	31727117-31727605;31728025-31728081;31728182-31728280	31728082-31728181	http://genome.ucsc.edu/cgi-bin/hgTracks?db=hg38&position=1%3A31728280-31727117
ADGRB2	ENSG00000121753.12	ENSG00000121753.12:s:31737429-31737531	0.8376005708407159;-0.8376005500636234	1.0;1.0	4.890540690333234e-06;4.8906467626785854e-06	0.002;0.998	0.845;0.155	s|1e1.1o2|i	FALSE	FALSE	False	2	2	1;0	1	-	31736723-31737429;31736724-31737428	31736573-31736723;31737429-31737531	31736724-31737428	http://genome.ucsc.edu/cgi-bin/hgTracks?db=hg38&position=1%3A31737531-31736573
ADGRB2	ENSG00000121753.12	ENSG00000121753.12:s:31741373-31741479	0.1876905597255784;-0.1876905826857739	0.9825353349558962;0.9825353596859768	8.790126401380226e-10;8.790296268657016e-10	0.713;0.287	0.903;0.097	s|1e1.1o1|i	FALSE	FALSE	False	2	2	1;0	1	-	31740541-31741373;31740542-31741372	31740347-31740541;31741373-31741479	31740542-31741372	http://genome.ucsc.edu/cgi-bin/hgTracks?db=hg38&position=1%3A31741479-31740347
ADGRB2	ENSG00000121753.12	ENSG00000121753.12:s:31744648-31744731	-0.254844838650638;0.2548448399057834	0.9999999999305395;0.9999999999854524	0.0;6.647308657012822e-19	0.842;0.158	0.592;0.408	s|1e1.1o1|1e2.1o1	FALSE	FALSE	True	2	3	1;1	1	-	31744357-31744648;31743002-31744648	31742838-31743002;31744193-31744357;31744648-31744731		http://genome.ucsc.edu/cgi-bin/hgTracks?db=hg38&position=1%3A31744731-31742838
ADGRB2	ENSG00000121753.12	ENSG00000121753.12:t:31727117-31727605	-0.27605569226061477;0.3756669467518329;-0.082443814507255	0.9999999999999898;1.0;0.377776088377972	0.0;1.235401724833213e-22;3.0722954165174343e-06	0.444;0.283;0.277	0.163;0.655;0.182	t|1e1.1o1|1e2.1o1|i	FALSE	FALSE	True	3	3	1;1;1	1	-	31727605-31728182;31727605-31728025;31727606-31728024	31727117-31727605;31728025-31728081;31728182-31728280	31727606-31728024	http://genome.ucsc.edu/cgi-bin/hgTracks?db=hg38&position=1%3A31728280-31727117
ADGRG1	ENSG00000205336.11	ENSG00000205336.11:s:57628507-57628828	7.771559200104437e-16;0.07920520172283822;0.33267119978821613;-0.019293677516597413;7.771559200104437e-16;7.771559200104437e-16;-0.42264482557388855	1.1660370831314844e-20;0.2994923144573235;1.0;0.002834096296706063;1.1660370831314844e-20;1.1660370831314844e-20;1.0	0.9999999999999025;1.1042749561920011e-05;1.0509860493184274e-22;0.0012323352035706892;0.9999999999999025;0.9999999999999025;0.0	0.000;0.029;0.110;0.412;0.001;0.011;0.434	0.000;0.105;0.447;0.391;0.016;0.009;0.033	s|1e1.2o2|2e1.1o2|2e1.2o2|2e2.1o1|3e3.2o2|3e4.1o1|i	TRUE	TRUE	True	7	5	1;1;1;1;1;1;0	16	+	57628726-57641591;57628802-57641587;57628802-57641591;57628802-57650253;57628828-57641591;57628828-57650253;57628829-57629314	57628507-57628828;57641587-57641708;57650253-57650355	57628829-57629314	http://genome.ucsc.edu/cgi-bin/hgTracks?db=hg38&position=16%3A57650355-57628507
ADGRG1	ENSG00000205336.11	ENSG00000205336.11:s:57639295-57639670	3.626242368746319e-07;0.4837853048225985;-0.5038143964138362	7.53967928636219e-21;1.0;1.0	0.47500157237412466;2.9390415377672808e-12;1.350897171903398e-11	0.006;0.226;0.767	0.023;0.698;0.279	s|1e1.1o2|1e1.2o2|1e2.1o1	FALSE	TRUE	True	3	3	1;1;1	16	+	57639670-57641587;57639670-57641591;57639670-57650253	57639295-57639670;57641587-57641708;57650253-57650355		http://genome.ucsc.edu/cgi-bin/hgTracks?db=hg38&position=16%3A57650355-57639295
ADGRG1	ENSG00000205336.11	ENSG00000205336.11:s:57653231-57653335	0.16137772895206826;7.771559200104437e-16;-0.16221098919437238	0.9677809940417703;1.1660370831314844e-20;0.9706413328301596	5.6486526025752795e-09;0.9999999999999025;3.5356674255027087e-09	0.774;0.001;0.225	0.921;0.001;0.077	s|1e1.1o2|1e1.2o2|i	FALSE	TRUE	False	3	2	1;1;0	16	+	57653335-57653986;57653335-57653990;57653336-57653985	57653231-57653335;57653986-57654133	57653336-57653985	http://genome.ucsc.edu/cgi-bin/hgTracks?db=hg38&position=16%3A57654133-57653231
ADGRL2	ENSG00000117114.19	ENSG00000117114.19:s:81985259-81985410	0.6155751969746427;-0.227579265924357;-0.15095964810645976;-0.23540810194710127	1.0;0.9999988276373754;0.9664614681015298;0.9999833037261077	4.807819200703875e-05;2.0339285811132868e-13;2.0117015643306146e-06;2.7582622852406757e-09	0.132;0.250;0.170;0.447	0.735;0.030;0.028;0.208	s|1e1.1o1|1e2.1o2|1e2.2o2|1e3.1o1	FALSE	TRUE	True	4	4	1;1;1;1	1	+	81985355-81986901;81985355-81987260;81985355-81987289;81985355-81990391	81985259-81985410;81986901-81987029;81987260-81987341;81990391-81992436		http://genome.ucsc.edu/cgi-bin/hgTracks?db=hg38&position=1%3A81992436-81985259
ADGRL2	ENSG00000117114.19	ENSG00000117114.19:t:81990391-81992436	7.771559926323231e-16;7.771559926323231e-16;-0.2754035362479508;0.5120855231698204;-0.36164284796072316;7.771559926323231e-16;5.168606712997347e-06;0.11649695509176888	7.539494904888828e-21;7.539494904888828e-21;0.9999999322225978;1.0;1.0;7.539494904888828e-21;7.541967799566272e-21;0.6722461668976512	0.9999999838605028;0.9999999838605028;5.2279292006574e-12;2.5977254883261263e-11;4.440892098500626e-16;0.9999999838605028;0.47500011030617506;4.2672632193153937e-07	0.000;0.003;0.486;0.044;0.432;0.010;0.006;0.019	0.000;0.003;0.212;0.537;0.067;0.008;0.028;0.144	t|1e1.1o1|1e2.1o1|1e3.1o2|1e4.1o1|1e5.1o1|1e6.1o1|1e7.1o1|1e8.1o1	FALSE	FALSE	True	8	9	1;1;1;1;1;1;1;1	1	+	81936837-81990391;81984711-81990391;81985355-81990391;81987029-81990391;81987341-81990391;81987886-81990391;81988426-81990391;81989709-81990391	81936728-81936837;81984317-81984711;81985259-81985410;81986901-81987029;81987260-81987341;81987869-81987886;81988392-81988426;81989657-81989709;81990391-81992436		http://genome.ucsc.edu/cgi-bin/hgTracks?db=hg38&position=1%3A81992436-81936728
ADGRL3	ENSG00000150471.16	ENSG00000150471.16:s:61909560-61909745	0.4691262072343296;-0.34846868130414055;-0.0875444744083201	1.0;0.9999999999991614;0.3831456770514463	1.4634306881359912e-18;0.0;4.420953584882703e-06	0.297;0.592;0.111	0.754;0.246;0.001	s|1e1.1o1|1e2.1o1|i	FALSE	FALSE	True	3	3	1;1;0	4	+	61909745-61912719;61909745-61934840;61909746-61912718	61909560-61909745;61912719-61912757;61934840-61935023	61909746-61912718	http://genome.ucsc.edu/cgi-bin/hgTracks?db=hg38&position=4%3A61935023-61909560
ADGRL3	ENSG00000150471.16	ENSG00000150471.16:s:61998174-61998265	0.221883997332744;-0.22188402259413653	0.9996735300969757;0.9996735354588268	3.6027850389093156e-08;3.4646257196513375e-08	0.234;0.766	0.453;0.547	s|1e1.1o1|1e2.1o1	FALSE	FALSE	True	2	3	1;1	4	+	61998265-62028855;61998265-62031442	61998174-61998265;62028855-62028881;62031442-62031610		http://genome.ucsc.edu/cgi-bin/hgTracks?db=hg38&position=4%3A62031610-61998174
ADGRL3	ENSG00000150471.16	ENSG00000150471.16:s:62044453-62044549	0.051573612560065187;0.2294607588166356;-0.3099781113250154	0.0034044016885780293;0.9999999865960586;1.0	0.26310125250321365;3.726858208285563e-18;0.0	0.004;0.031;0.965	0.078;0.251;0.671	s|1e1.1o1|1e2.1o1|1e3.1o1	FALSE	FALSE	True	3	4	1;1;1	4	+	62044549-62063505;62044549-62068166;62044549-62070109	62044453-62044549;62063505-62063633;62068166-62068217;62070109-62078335		http://genome.ucsc.edu/cgi-bin/hgTracks?db=hg38&position=4%3A62078335-62044453
ADGRL3	ENSG00000150471.16	ENSG00000150471.16:t:62031442-62031610	-0.1290741621398273;0.12907420695298336	0.7396381074753363;0.7396381796608427	0.00026665038984696743;0.0002666280926103939	0.845;0.155	0.710;0.290	t|1e1.1o1|1e2.1o1	FALSE	FALSE	True	2	3	1;1	4	+	61998265-62031442;62028881-62031442	61998174-61998265;62028855-62028881;62031442-62031610		http://genome.ucsc.edu/cgi-bin/hgTracks?db=hg38&position=4%3A62031610-61998174
ADGRL3	ENSG00000150471.16	ENSG00000150471.16:t:62070109-62078335	-0.2836907413708284;7.771559926323231e-16;0.2793495033508467	1.0;7.539494904888828e-21;0.9999999999999986	0.0;0.9999999838605028;1.3456513222575573e-18	0.950;0.003;0.047	0.671;0.015;0.314	t|1e1.1o1|1e2.1o1|1e3.1o1	FALSE	FALSE	True	3	4	1;1;1	4	+	62044549-62070109;62063633-62070109;62068217-62070109	62044453-62044549;62063505-62063633;62068166-62068217;62070109-62078335		http://genome.ucsc.edu/cgi-bin/hgTracks?db=hg38&position=4%3A62078335-62044453
ADHFE1	ENSG00000147576.15	ENSG00000147576.15:t:66447264-66447342	-0.017736750897491663;0.14026706940564893;-0.09875186009622387	0.005987320454345507;0.8631766626135416;0.5049725519696695	0.00041932982884296255;3.042006567474083e-08;1.3072802533820038e-06	0.097;0.780;0.124	0.060;0.914;0.026	t|1e1.3o3|1e2.3o3|i	FALSE	FALSE	True	3	3	1;1;0	8	+	66444748-66447264;66445414-66447264;66445415-66447263	66444594-66444748;66445218-66445414;66447264-66447342	66445415-66447263	http://genome.ucsc.edu/cgi-bin/hgTracks?db=hg38&position=8%3A66447342-66444594
ADI1	ENSG00000182551.13	ENSG00000182551.13:t:3513857-3513976	0.11834340536988802;0.11169519041178427;-0.2344018723321903	0.6596724210279603;0.6189598437791181;0.9997497412313179	4.593073695074342e-07;5.112665032704334e-07;4.907185768843192e-14	0.616;0.052;0.332	0.737;0.162;0.100	t|1e1.1o1|1e2.1o1|i	FALSE	FALSE	True	3	3	1;1;0	2	-	3513976-3519368;3513976-3514808;3513977-3514807	3513857-3513976;3514808-3517747;3519368-3519736	3513977-3514807	http://genome.ucsc.edu/cgi-bin/hgTracks?db=hg38&position=2%3A3519736-3513857
ADSL	ENSG00000239900.12	ENSG00000239900.12:s:40361488-40361677	0.09991403420039906;2.15750759736421e-08;7.771559200104437e-16;-0.11208720451369192	0.503420182754008;1.1660380311928559e-20;1.1660370831314844e-20;0.6287425501717692	1.52699444230743e-06;0.9999856256604838;0.9999999999999025;2.2872465366141626e-07	0.788;0.018;0.001;0.193	0.894;0.027;0.002;0.077	s|1e1.1o1|2e1.1o1|3e1.1o1|i	TRUE	FALSE	False	4	2	1;1;1;0	22	+	40361635-40362981;40361666-40362981;40361677-40362981;40361678-40362980	40361488-40361677;40362981-40363092	40361678-40362980	http://genome.ucsc.edu/cgi-bin/hgTracks?db=hg38&position=22%3A40363092-40361488
ADSL	ENSG00000239900.12	ENSG00000239900.12:s:40364276-40364365	0.30742076795555096;-0.3074208011523651	1.0;0.9999999999999369	1.0665956032023209e-17;0.0	0.618;0.382	0.909;0.091	s|1e1.2o4|1e2.1o1	FALSE	FALSE	True	2	3	1;1	22	+	40364365-40364880;40364365-40366436	40364276-40364365;40364558-40365056;40366436-40366996		http://genome.ucsc.edu/cgi-bin/hgTracks?db=hg38&position=22%3A40366996-40364276
ADSL	ENSG00000239900.12	ENSG00000239900.12:t:40366436-40366996	-0.05029624389666842;0.15183245407967189;-0.0618593272015569	0.07574815517011448;0.9111170015211488;0.11345584533864372	6.81112911617987e-05;2.9475669405479174e-09;5.07561143495705e-05	0.145;0.765;0.092	0.093;0.907;0.000	t|1e1.2o2|1e2.1o1|i	FALSE	FALSE	True	3	3	1;1;0	22	+	40364365-40366436;40365056-40366436;40365057-40366435	40364276-40364365;40364558-40365056;40366436-40366996	40365057-40366435	http://genome.ucsc.edu/cgi-bin/hgTracks?db=hg38&position=22%3A40366996-40364276
AEBP2	ENSG00000139154.14	ENSG00000139154.14:s:19518087-19518192	0.09730405469786205;0.00046418519031793;7.771559200104437e-16;-0.1265440031041977	0.47901087375234314;9.046027260712336e-10;1.1660370831314844e-20;0.7323354103962009	1.848669696471317e-06;0.8052530140745824;0.9999999999999025;1.8797141865256606e-07	0.116;0.003;0.000;0.881	0.226;0.028;0.001;0.745	s|1e1.1o1|1e2.1o1|1e3.1o1|i	FALSE	FALSE	True	4	4	1;1;1;1	12	+	19518113-19518675;19518113-19552853;19518113-19720633;19518193-19518674	19518087-19518192;19518675-19522239;19552853-19553272;19720633-19720801	19518193-19518674	http://genome.ucsc.edu/cgi-bin/hgTracks?db=hg38&position=12%3A19720801-19518087
AF011889.5	ENSG00000241489.7	ENSG00000241489.7:t:149500949-149501037	0.10711301616750335;0.051260963625958986;-0.1849075868227238	0.49413443530711476;0.11200572519646357;0.8586305824954923	2.116326513577885e-06;2.2201918063474143e-05;1.2721287478978383e-07	0.033;0.002;0.965	0.125;0.069;0.805	t|1e1.1o1|1e2.1o2|i	FALSE	FALSE	True	3	3	1;1;0	X	-	149501037-149529367;149501037-149526936;149501038-149502086	149500949-149501037;149526530-149527068;149529367-149529428	149501038-149502086	http://genome.ucsc.edu/cgi-bin/hgTracks?db=hg38&position=X%3A149529428-149500949
AFMID	ENSG00000183077.15	ENSG00000183077.15:s:78190711-78191060	-8.392170405845083e-05;7.771559200104437e-16;7.771559200104437e-16;-0.12484554949228882;0.10172395350841461;0.21128797299632984;-0.16685732171556067	1.1671112694280378e-20;1.1660370831314844e-20;1.1660370831314844e-20;0.7203620368909914;0.5403846907667949;0.9999999661386394;0.9741910179532712	0.9504720988999037;0.9999999999999025;0.9999999999999025;1.9403669626605335e-07;2.9056666775383393e-07;7.573220951169975e-25;1.9348744828562303e-11	0.027;0.000;0.008;0.702;0.031;0.024;0.205	0.003;0.004;0.008;0.572;0.132;0.237;0.041	s|1e1.1o1|1e2.1o2|1e2.2o2|1e3.1o3|1e4.1o2|1e5.1o1|i	FALSE	TRUE	True	7	6	1;1;1;1;1;1;0	17	+	78191060-78192637;78191060-78197135;78191060-78197146;78191060-78202499;78191060-78202703;78191060-78206911;78191061-78192636	78190711-78191060;78192637-78192785;78197135-78197560;78202499-78202603;78202703-78204039;78206911-78207701	78191061-78192636	http://genome.ucsc.edu/cgi-bin/hgTracks?db=hg38&position=17%3A78207701-78190711
AFTPH	ENSG00000119844.15	ENSG00000119844.15:s:64579486-64579546	0.4738411646268462;-0.4420505795011166;-0.033404604695575026	1.0;1.0;0.018530721648561736	1.850506632148685e-17;0.0;0.00023423893504359583	0.059;0.766;0.176	0.527;0.336;0.138	s|1e1.1o1|1e2.1o1|i	FALSE	FALSE	True	3	3	1;1;1	2	+	64579546-64581190;64579546-64585422;64579547-64581189	64579486-64579546;64581190-64581273;64585422-64585545	64579547-64581189	http://genome.ucsc.edu/cgi-bin/hgTracks?db=hg38&position=2%3A64585545-64579486
AFTPH	ENSG00000119844.15	ENSG00000119844.15:t:64572946-64573068	7.771559200104437e-16;0.1423905774709522;-0.1418476233072087	1.1660370831314844e-20;0.8802240415560655;0.8764190569550531	0.9999999999999025;4.2263915028524573e-10;4.812797937958635e-10	0.000;0.834;0.166	0.004;0.985;0.012	t|1e1.1o1|1e2.1o1|i	FALSE	FALSE	True	3	3	1;1;0	2	+	64553409-64572946;64569679-64572946;64569680-64572945	64551443-64553409;64569623-64569679;64572946-64573068	64569680-64572945	http://genome.ucsc.edu/cgi-bin/hgTracks?db=hg38&position=2%3A64573068-64551443
AFTPH	ENSG00000119844.15	ENSG00000119844.15:t:64585422-64585545	-0.06707261775252664;-0.45340715377638907;0.5356064711044785	0.21637109087522208;1.0;1.0	0.005369073300404592;1.5831780331154732e-13;1.314765362533612e-09	0.126;0.739;0.134	0.050;0.297;0.654	t|1e1.1o1|1e2.1o1|1e3.1o1	FALSE	FALSE	True	3	4	1;1;1	2	+	64573068-64585422;64579546-64585422;64581273-64585422	64572946-64573068;64579486-64579546;64581190-64581273;64585422-64585545		http://genome.ucsc.edu/cgi-bin/hgTracks?db=hg38&position=2%3A64585545-64572946
AGA	ENSG00000038002.8	ENSG00000038002.8:s:177437068-177437519	-0.13696630639242485;0.11107499501966504;9.829343374974844e-06	0.8477765875609846;0.6234026196261873;7.54419017582025e-21	9.783197956192424e-07;5.4860608303366744e-05;0.4750000579975098	0.989;0.008;0.003	0.841;0.137;0.022	s|1e1.1o1|1e2.1o2|1e2.2o2	FALSE	TRUE	True	3	3	1;1;1	4	-	177436351-177437405;177434489-177437405;177434481-177437405	177434382-177434489;177436276-177436351;177437068-177437519		http://genome.ucsc.edu/cgi-bin/hgTracks?db=hg38&position=4%3A177437519-177434382
AGAP1	ENSG00000157985.18	ENSG00000157985.18:s:235717557-235717644	7.771559200104437e-16;0.43135627828287404;-0.21154342607817717;-0.18880713797527499	1.1660370831314844e-20;1.0;0.9998163422946503;0.9996831896262546	0.9999999999999025;4.570210902481286e-20;2.6123547769429933e-13;0.0	0.000;0.440;0.350;0.210	0.000;0.855;0.144;0.000	s|1e1.1o1|2e1.1o1|2e2.1o1|i	TRUE	FALSE	True	4	3	1;0;1;0	2	+	235717633-235718381;235717644-235718381;235717644-235740963;235717645-235718380	235717557-235717644;235718381-235718392;235740963-235741048	235717645-235718380	http://genome.ucsc.edu/cgi-bin/hgTracks?db=hg38&position=2%3A235741048-235717557
AGAP1	ENSG00000157985.18	ENSG00000157985.18:s:235908738-235908906	0.16729322479095032;-0.16729321012247766	0.9456441139239972;0.9456441372287381	1.39098934693319e-06;1.391058097155451e-06	0.201;0.799	0.364;0.636	s|1e1.1o1|1e2.1o1	FALSE	FALSE	True	2	3	1;1	2	+	235908906-235930765;235908906-235968462	235908738-235908906;235930765-235930923;235968462-235968623		http://genome.ucsc.edu/cgi-bin/hgTracks?db=hg38&position=2%3A235968623-235908738
AGAP1	ENSG00000157985.18	ENSG00000157985.18:s:235968462-235968623	0.1982477100495769;-0.1982477084203343	0.9999678428850086;0.9999678441895566	5.0845933755862046e-11;4.782285678572862e-11	0.030;0.970	0.216;0.784	s|1e1.1o1|1e2.1o1	FALSE	FALSE	True	2	3	1;1	2	+	235968623-236014805;235968623-236036561	235968462-235968623;236014805-236014879;236036561-236036715		http://genome.ucsc.edu/cgi-bin/hgTracks?db=hg38&position=2%3A236036715-235968462
AGAP1	ENSG00000157985.18	ENSG00000157985.18:t:235709177-235709237	-0.20363039976846858;7.771559926323231e-16;0.20313262615676084	0.9988496493879717;7.539494904888828e-21;0.9988106908958199	3.578112555358004e-06;0.9999999838605028;3.65983699612925e-06	0.837;0.000;0.163	0.632;0.001;0.368	t|1e1.1o1|1e2.1o1|1e3.1o1	FALSE	FALSE	True	3	4	1;1;1	2	+	235494849-235709179;235524539-235709179;235671057-235709179	235494089-235494849;235524324-235524539;235669604-235671057;235709177-235709237		http://genome.ucsc.edu/cgi-bin/hgTracks?db=hg38&position=2%3A235709237-235494089
AGAP1	ENSG00000157985.18	ENSG00000157985.18:t:236036561-236036715	-0.1601540074356894;0.1601539952953093	0.9967633543249075;0.9967633400059897	1.8915435785471502e-06;1.8914172912363202e-06	0.965;0.035	0.815;0.185	t|1e1.1o1|1e2.1o1	FALSE	FALSE	True	2	3	1;1	2	+	235968623-236036561;236014879-236036561	235968462-235968623;236014805-236014879;236036561-236036715		http://genome.ucsc.edu/cgi-bin/hgTracks?db=hg38&position=2%3A236036715-235968462
AGAP13P	ENSG00000243289.1	ENSG00000243289.1:s:na-46817175	0.27176852862914813;-0.2717685505208567	0.9999985063649951;0.9999985061184404	6.833310036906365e-09;6.946799024909467e-09	0.403;0.597	0.673;0.327	s|1e1.1o1|1e2.1o1	FALSE	FALSE	True	2	3	0;0	10	+	46817175-46819468;46817175-46822178	nan-46817175;46819468-46819536;46822178-46822212		http://genome.ucsc.edu/cgi-bin/hgTracks?db=hg38&position=10%3A46822212-46817165
AGAP3	ENSG00000133612.18	ENSG00000133612.18:s:151119987-151120145	0.1423267183991761;0.007182311587099284;-0.15368147848909153	0.8791679441599229;0.0005399846427958032;0.9832338058054413	0.0004738361933882221;0.30891849969754615;1.0516232329393915e-10	0.276;0.498;0.225	0.413;0.507;0.080	s|1e1.1o1|1e2.1o1|1e3.1o1	FALSE	FALSE	True	3	4	1;1;1	7	+	151120145-151120520;151120145-151122725;151120145-151123794	151119987-151120145;151120520-151121033;151122725-151122878;151123794-151123886		http://genome.ucsc.edu/cgi-bin/hgTracks?db=hg38&position=7%3A151123886-151119987
AGAP3	ENSG00000133612.18	ENSG00000133612.18:s:151128333-151128684	7.771559200104437e-16;0.10036074234781814;-0.10013506799449995	1.1660370831314844e-20;0.5136095159177161;0.5116285341162637	0.9999999999999025;1.3172411233894645e-06;1.3413834778486233e-06	0.001;0.861;0.139	0.001;0.964;0.035	s|1e1.1o1|1e2.1o3|i	FALSE	FALSE	True	3	3	1;1;0	7	+	151128684-151131072;151128684-151134400;151128685-151131071	151128333-151128684;151131072-151131286;151134400-151134568	151128685-151131071	http://genome.ucsc.edu/cgi-bin/hgTracks?db=hg38&position=7%3A151134568-151128333
AGAP3	ENSG00000133612.18	ENSG00000133612.18:t:151122725-151122878	0.041227524097148985;-0.09658462611384809;7.771559200104437e-16;0.25799142756731813;-0.1653990114686727	1.6057260891464845e-20;0.4744213998487888;1.1660370831314844e-20;0.9999986159764663;0.9980610282587603	0.4770071906127817;1.8932040197761069e-06;0.9999999999999025;3.2835120755809234e-24;0.0	0.042;0.572;0.003;0.192;0.190	0.071;0.471;0.001;0.440;0.015	t|1e1.1o1|1e2.2o2|1e3.1o4|1e3.3o4|i	TRUE	FALSE	True	5	4	1;1;1;1;0	7	+	151118632-151122725;151120145-151122725;151120567-151122725;151120745-151122725;151121034-151122724	151118474-151118632;151119987-151120145;151120520-151121033;151122725-151122878	151121034-151122724	http://genome.ucsc.edu/cgi-bin/hgTracks?db=hg38&position=7%3A151122878-151118474
AGAP3	ENSG00000133612.18	ENSG00000133612.18:t:151134400-151134568	0.11732723576750646;-0.11732714423431885	0.6783548389249561;0.678354445852205	2.3124204500925784e-08;2.3125896642106625e-08	0.855;0.145	0.983;0.017	t|1e1.1o1|i	FALSE	FALSE	False	2	2	1;0	7	+	151128684-151134400;151131287-151134399	151128333-151128684;151134400-151134568	151131287-151134399	http://genome.ucsc.edu/cgi-bin/hgTracks?db=hg38&position=7%3A151134568-151128333
AGAP6	ENSG00000204149.10	ENSG00000204149.10:s:49988318-49988938	0.2438085214755364;7.771559200104437e-16;-0.2447932714309108	0.9999759558176851;1.1660370831314844e-20;0.999979167163694	8.376826605771336e-15;0.9999999999999025;6.328271240363392e-15	0.363;0.000;0.637	0.606;0.001;0.393	s|1e1.1o1|1e2.1o1|i	FALSE	FALSE	True	3	3	1;1;0	10	+	49988938-49989308;49988938-49991676;49988939-49989307	49988318-49988938;49989308-49989376;49991676-49991744	49988939-49989307	http://genome.ucsc.edu/cgi-bin/hgTracks?db=hg38&position=10%3A49991744-49988318
AGAP9	ENSG00000204172.12	ENSG00000204172.12:s:47522866-47522934	0.2329745592047393;-0.2329745919039925	0.9999908184845685;0.9999908188665213	3.1304757163104347e-10;3.1312885617751363e-10	0.687;0.313	0.909;0.091	s|1e1.1o1|1e2.1o1	FALSE	FALSE	True	2	3	1;0	10	-	47520567-47522866;47517857-47522866	47517823-47517857;47520499-47520567;47522866-47522934		http://genome.ucsc.edu/cgi-bin/hgTracks?db=hg38&position=10%3A47522934-47517823
AGAP9	ENSG00000204172.12	ENSG00000204172.12:t:47517823-47517857	-0.1345773269819318;0.13457732428987051	0.7784905652840569;0.7784905321697292	0.0003198923010653276;0.00031986493128279876	0.343;0.657	0.202;0.798	t|1e1.1o1|1e2.1o1	FALSE	FALSE	True	2	3	0;1	10	-	47517857-47522866;47517857-47520499	47517823-47517857;47520499-47520567;47522866-47522934		http://genome.ucsc.edu/cgi-bin/hgTracks?db=hg38&position=10%3A47522934-47517823
AGFG1	ENSG00000173744.17	ENSG00000173744.17:s:227524762-227524915	-0.3150875252251467;0.315087496906557	1.0;1.0	0.0;2.7425334835298056e-17	0.914;0.086	0.612;0.388	s|1e1.1o1|1e2.1o1	FALSE	FALSE	True	2	3	1;1	2	+	227524915-227531091;227524915-227533549	227524762-227524915;227531091-227531210;227533549-227533758		http://genome.ucsc.edu/cgi-bin/hgTracks?db=hg38&position=2%3A227533758-227524762
AGFG1	ENSG00000173744.17	ENSG00000173744.17:s:227531091-227531210	4.983811295536164e-07;0.26977135785684503;-0.28678565518711585	1.1660423770561832e-20;0.9999999999952024;0.999999999999859	0.9996759790372494;4.165695550938407e-24;0.0	0.009;0.682;0.309	0.022;0.950;0.027	s|1e1.1o1|1e2.1o1|i	FALSE	FALSE	True	3	3	1;1;0	2	+	227531210-227532138;227531210-227533549;227531211-227532137	227531091-227531210;227532138-227532209;227533549-227533758	227531211-227532137	http://genome.ucsc.edu/cgi-bin/hgTracks?db=hg38&position=2%3A227533758-227531091
AGFG1	ENSG00000173744.17	ENSG00000173744.17:s:227533549-227533758	0.1706498385803214;7.771559200104437e-16;-0.17151020459514488	0.9799872176246095;1.1660370831314844e-20;0.9812746680021888	7.404210901861789e-12;0.9999999999999025;5.713873818535831e-12	0.771;0.000;0.228	0.941;0.001;0.058	s|1e1.1o2|1e1.2o2|i	FALSE	TRUE	False	3	2	1;1;0	2	+	227533758-227534845;227533758-227534908;227533759-227534844	227533549-227533758;227534845-227535025	227533759-227534844	http://genome.ucsc.edu/cgi-bin/hgTracks?db=hg38&position=2%3A227535025-227533549
AGFG1	ENSG00000173744.17	ENSG00000173744.17:s:227534845-227535025	0.12083884865952743;-0.12083894088797748	0.7083403130293908;0.7083400314703014	1.7142219200131068e-08;1.7143412689435422e-08	0.858;0.142	0.996;0.004	s|1e1.1o1|i	FALSE	FALSE	False	2	2	1;0	2	+	227535025-227536625;227535026-227536624	227534845-227535025;227536625-227536704	227535026-227536624	http://genome.ucsc.edu/cgi-bin/hgTracks?db=hg38&position=2%3A227536704-227534845
AGFG1	ENSG00000173744.17	ENSG00000173744.17:s:227536901-227536993	0.3910070915795315;-0.39100715599518576	1.0;1.0	4.334871391556228e-15;4.3298697960381105e-15	0.022;0.978	0.405;0.595	s|1e1.1o1|1e2.1o1	FALSE	FALSE	True	2	3	1;1	2	+	227536993-227550059;227536993-227551959	227536901-227536993;227550059-227550106;227551959-227552117		http://genome.ucsc.edu/cgi-bin/hgTracks?db=hg38&position=2%3A227552117-227536901
AGFG1	ENSG00000173744.17	ENSG00000173744.17:t:227533549-227533758	0.22192753011899335;-0.11694701271456781;7.771559200104437e-16;-0.10289414160074459	0.9999999487314402;0.6593791052893319;1.1660370831314844e-20;0.5487247764393766	4.37146241295674e-19;4.928499782730356e-07;0.9999999999999025;4.2712448122816937e-07	0.103;0.758;0.010;0.128	0.325;0.638;0.014;0.020	t|1e1.2o2|1e2.1o1|1e3.1o1|i	FALSE	FALSE	True	4	4	1;1;1;0	2	+	227524915-227533549;227531210-227533549;227532209-227533549;227532210-227533548	227524762-227524915;227531091-227531210;227532138-227532209;227533549-227533758	227532210-227533548	http://genome.ucsc.edu/cgi-bin/hgTracks?db=hg38&position=2%3A227533758-227524762
AGFG1	ENSG00000173744.17	ENSG00000173744.17:t:227551959-227552117	-0.33146131607546603;0.3961784377613526;-0.053072290484325005	1.0;1.0;0.07155015688315665	0.0;9.972496970950815e-21;7.894218523440966e-05	0.877;0.030;0.093	0.551;0.408;0.041	t|1e1.1o1|1e2.1o1|i	FALSE	FALSE	True	3	3	1;1;0	2	+	227536993-227551959;227550106-227551959;227550107-227551958	227536901-227536993;227550059-227550106;227551959-227552117	227550107-227551958	http://genome.ucsc.edu/cgi-bin/hgTracks?db=hg38&position=2%3A227552117-227536901
AGK	ENSG00000006530.15	ENSG00000006530.15:s:141596562-141597340	7.771559200104437e-16;0.12152925937941081;7.771559200104437e-16;-0.12105620983250681	1.1660370831314844e-20;0.7161440483354611;1.1660370831314844e-20;0.7120591227055193	0.9999999999999025;9.838538085451327e-09;0.9999999999999025;7.582366956526698e-09	0.000;0.852;0.000;0.148	0.000;0.970;0.000;0.030	s|1e1.1o1|1e2.1o3|1e2.2o3|i	FALSE	TRUE	True	4	3	1;1;1;0	7	+	141596641-141599002;141596641-141601205;141596641-141601214;141597341-141599001	141596562-141597340;141599002-141599308;141601205-141601280	141597341-141599001	http://genome.ucsc.edu/cgi-bin/hgTracks?db=hg38&position=7%3A141601280-141596562
AGK	ENSG00000006530.15	ENSG00000006530.15:s:141651525-141651609	-0.11672309143119958;0.11672309722940505	0.6510534574438824;0.6510535130433616	4.649502456377519e-07;4.649207853583821e-07	0.806;0.194	0.685;0.315	s|1e1.1o1|i	FALSE	FALSE	False	2	2	1;0	7	+	141651609-141652787;141651610-141652786	141651525-141651609;141652787-141655244	141651610-141652786	http://genome.ucsc.edu/cgi-bin/hgTracks?db=hg38&position=7%3A141655244-141651525
AGRN	ENSG00000188157.13	ENSG00000188157.13:s:1050726-1050837	0.28467043720435103;-0.28467043248292667	0.9999994715574505;0.9999994718167302	7.050271689312775e-10;1.0469313194150232e-09	0.429;0.571	0.710;0.290	s|1e1.1o1|1e2.1o1	FALSE	FALSE	True	2	3	1;1	1	+	1050837-1051032;1050837-1051253	1050726-1050837;1051032-1051043;1051253-1051369		http://genome.ucsc.edu/cgi-bin/hgTracks?db=hg38&position=1%3A1051369-1050726
AGRN	ENSG00000188157.13	ENSG00000188157.13:s:1051728-1051815	0.32508515160572793;-0.3250852084401006	1.0;1.0	5.264986369879031e-17;0.0	0.023;0.977	0.344;0.656	s|1e1.2o2|1e2.1o1	FALSE	FALSE	True	2	3	1;1	1	+	1051815-1051993;1051815-1053753	1051728-1051815;1051986-1052016;1053753-1053977		http://genome.ucsc.edu/cgi-bin/hgTracks?db=hg38&position=1%3A1053977-1051728
AGRN	ENSG00000188157.13	ENSG00000188157.13:s:1051986-1052016	0.1400090533395259;0.3500802780433162;-0.5126862192223931	0.8768889682669195;1.0;1.0	5.3531358818372655e-11;1.8705396884916675e-22;1.1102230246251565e-16	0.013;0.023;0.964	0.160;0.365;0.472	s|1e1.1o1|1e2.1o1|i	FALSE	FALSE	True	3	3	1;0;1	1	+	1052016-1053461;1052016-1053753;1052017-1053460	1051986-1052016;1053461-1053493;1053753-1053977	1052017-1053460	http://genome.ucsc.edu/cgi-bin/hgTracks?db=hg38&position=1%3A1053977-1051986
AGRN	ENSG00000188157.13	ENSG00000188157.13:t:1034867-1035324	-0.2651386239069081;0.26513864613394716	0.9999998331696477;0.9999998331601011	4.421019106359836e-12;5.450318125065507e-12	0.894;0.106	0.628;0.372	t|1e1.1o1|1e2.1o1	FALSE	FALSE	True	2	3	1;1	1	+	1022462-1035277;1034703-1035277	1022201-1022462;1034106-1034703;1034867-1035324		http://genome.ucsc.edu/cgi-bin/hgTracks?db=hg38&position=1%3A1035324-1022201
AGRN	ENSG00000188157.13	ENSG00000188157.13:t:1053753-1053977	-0.2948435609877226;0.10241199992238988;0.060730460362557484;0.07976696988685184	1.0;0.5482962215256328;0.10133424562223947;0.3053699789216622	0.0;4.866561449871257e-08;5.845122101251096e-05;1.0316223191445944e-05	0.860;0.005;0.014;0.121	0.574;0.121;0.096;0.204	t|1e1.1o1|1e2.1o1|1e3.1o1|i	FALSE	FALSE	True	4	4	1;0;1;0	1	+	1051815-1053753;1052016-1053753;1053493-1053753;1053494-1053752	1051728-1051815;1051986-1052016;1053461-1053493;1053753-1053977	1053494-1053752	http://genome.ucsc.edu/cgi-bin/hgTracks?db=hg38&position=1%3A1053977-1051728
AGTPBP1	ENSG00000135049.15	ENSG00000135049.15:t:85657435-85657643	-0.07342856408823754;0.1433316765620537;-0.039438962219097616	0.23790248408575806;0.8997362516258641;0.0022913326602901347	1.7294690045965844e-05;1.2209947332485044e-09;0.002423452040858254	0.104;0.836;0.062	0.024;0.976;0.001	t|1e1.1o1|1e2.1o1|i	FALSE	FALSE	True	3	3	1;1;0	9	-	85657643-85669485;85657643-85660936;85657644-85660935	85657435-85657643;85660936-85660973;85669485-85669578	85657644-85660935	http://genome.ucsc.edu/cgi-bin/hgTracks?db=hg38&position=9%3A85669578-85657435
AHCTF1	ENSG00000153207.14	ENSG00000153207.14:s:246849615-246849849	0.1265806124080688;-0.12658052324341207	0.7604803464430452;0.7604799034645398	7.455207346031669e-07;7.455510400156129e-07	0.848;0.152	0.990;0.010	s|1e1.1o1|1e2.1o1	FALSE	FALSE	True	2	3	1;1	1	-	246843928-246849615;246842776-246849615	246842694-246842776;246843795-246843928;246849615-246849849		http://genome.ucsc.edu/cgi-bin/hgTracks?db=hg38&position=1%3A246849849-246842694
AHCTF1	ENSG00000153207.14	ENSG00000153207.14:s:246853091-246853299	0.17879460444923634;-0.17879459988815127	0.9850466219897529;0.9850466423260963	4.881683950361328e-06;4.882659699334546e-06	0.036;0.964	0.205;0.795	s|1e1.1o1|1e2.1o1	FALSE	FALSE	True	2	3	1;1	1	-	246852038-246853091;246851442-246853091	246849871-246851442;246851905-246852038;246853091-246853299		http://genome.ucsc.edu/cgi-bin/hgTracks?db=hg38&position=1%3A246853299-246849871
AHCTF1	ENSG00000153207.14	ENSG00000153207.14:s:246860899-246861295	0.12719437028981034;-0.12719432299024544	0.7522617202135427;0.7522613500738125	5.649395644770603e-08;5.64976844197318e-08	0.848;0.152	0.999;0.001	s|1e1.1o1|i	FALSE	FALSE	False	2	2	1;0	1	-	246857814-246860899;246857815-246860898	246857691-246857814;246860899-246861295	246857815-246860898	http://genome.ucsc.edu/cgi-bin/hgTracks?db=hg38&position=1%3A246861295-246857691
AHCTF1	ENSG00000153207.14	ENSG00000153207.14:t:246849871-246851442	-0.12884777570139494;0.12884781244868965	0.7469164393790725;0.74691673668603	0.00013155504869566403;0.0001315439370423069	0.893;0.107	0.759;0.241	t|1e1.1o1|1e2.1o1	FALSE	FALSE	True	2	3	1;1	1	-	246851442-246853091;246851442-246851905	246849871-246851442;246851905-246852038;246853091-246853299		http://genome.ucsc.edu/cgi-bin/hgTracks?db=hg38&position=1%3A246853299-246849871
AHCYL1	ENSG00000168710.17	ENSG00000168710.17:t:110009034-110009145	0.13342089131782384;7.771559926323231e-16;-0.13772444767207492	0.8110039618163399;7.539494904888828e-21;0.8049872313429703	5.73263724883597e-05;0.9999999838605028;2.936983173285057e-05	0.744;0.013;0.243	0.873;0.022;0.105	t|1e1.1o2|1e1.2o2|1e2.1o1	TRUE	FALSE	True	3	3	1;1;1	1	+	109985172-110009034;109985543-110009034;110004451-110009034	109984686-109985543;110004131-110004451;110009034-110009145		http://genome.ucsc.edu/cgi-bin/hgTracks?db=hg38&position=1%3A110009145-109984686
AHCYL1	ENSG00000168710.17	ENSG00000168710.17:t:110016344-110016460	-0.049946595456836065;0.11448868892285988;-0.08515488225592296	1.8055924869952136e-20;0.6310035315212212;0.3664839072251559	0.47522079559275665;5.498197262944643e-07;4.315911390606608e-06	0.060;0.802;0.136	0.036;0.907;0.058	t|1e1.1o1|1e2.1o1|i	FALSE	FALSE	True	3	3	0;1;0	1	+	110014857-110016344;110015531-110016344;110015532-110016343	110014763-110014857;110015425-110015531;110016344-110016460	110015532-110016343	http://genome.ucsc.edu/cgi-bin/hgTracks?db=hg38&position=1%3A110016460-110014763
AHCYL2	ENSG00000158467.16	ENSG00000158467.16:s:129422840-129422938	0.1019483625018821;-0.10194834070132786	0.5244159325338505;0.524415736979018	1.254540533308237e-06;1.2546278768121866e-06	0.828;0.172	0.935;0.065	s|1e1.2o2|i	FALSE	FALSE	False	2	2	1;0	7	+	129422938-129424874;129422939-129424726	129422840-129422938;129424727-129424942	129422939-129424726	http://genome.ucsc.edu/cgi-bin/hgTracks?db=hg38&position=7%3A129424942-129422840
AHI1	ENSG00000135541.20	ENSG00000135541.20:s:135318434-135318616	0.3132629231077471;-0.3132629626222433	0.9999999999988801;0.9999999999988678	1.3591707503085016e-17;0.0	0.357;0.643	0.665;0.335	s|1e1.1o1|1e2.3o4	FALSE	FALSE	True	2	3	1;1	6	-	135302817-135318519;135300558-135318519	135300500-135300833;135302373-135302817;135318434-135318616		http://genome.ucsc.edu/cgi-bin/hgTracks?db=hg38&position=6%3A135318616-135300500
AHI1	ENSG00000135541.20	ENSG00000135541.20:t:135300500-135300833	-0.34827701795518884;0.3384332958212912;0.00879695161854194	1.0;1.0;1.0964033205799101e-07	0.0;8.278659181464764e-23;0.4871745946288066	0.486;0.430;0.085	0.147;0.758;0.095	t|1e1.1o2|1e2.1o1|i	FALSE	FALSE	True	3	3	1;1;0	6	-	135300558-135318519;135300558-135301408;135300834-135301407	135300500-135300833;135301408-135301539;135318434-135318616	135300834-135301407	http://genome.ucsc.edu/cgi-bin/hgTracks?db=hg38&position=6%3A135318616-135300500
AHNAK	ENSG00000124942.13	ENSG00000124942.13:s:62524976-62525245	0.43775673117369734;-0.06392557136327917;-0.291009042999027;-0.05124812554090377	1.0;0.22487573413434986;1.0;3.3691931827961005e-20	1.6943636494769373e-13;0.004146395273495473;0.0;0.47500000000000664	0.267;0.362;0.312;0.062	0.695;0.290;0.009;0.006	s|1e1.1o3|2e1.2o3|3e1.3o3|4e2.1o1	TRUE	TRUE	True	4	3	0;0;0;0	11	-	62522844-62525191;62522773-62525120;62522718-62525065;62523013-62524976	62522572-62522844;62522999-62523013;62524976-62525245		http://genome.ucsc.edu/cgi-bin/hgTracks?db=hg38&position=11%3A62525245-62522572
AHNAK	ENSG00000124942.13	ENSG00000124942.13:s:62525267-62525743	-0.09834791971348014;0.7912187045133655;-0.2995040533856783;-0.14138675294816427;-0.25306078903406115	0.5036459786927626;1.0;1.0;0.8904620960276428;0.9999999999999989	0.0004349905563142409;0.006180047012747658;0.0;2.1788822485713233e-05;0.0	0.226;0.021;0.322;0.159;0.274	0.126;0.798;0.035;0.029;0.012	s|1e1.1o1|2e2.1o1|3e3.3o3|3e4.2o2|3e5.4o4	TRUE	FALSE	True	5	6	0;0;0;0;0	11	-	62521606-62525489;62522998-62525345;62524882-62525267;62522536-62525267;62522152-62525267	nan-62521606;62521784-62522382;62522516-62522571;62522921-62522998;62524828-62524917;62525267-62525743		http://genome.ucsc.edu/cgi-bin/hgTracks?db=hg38&position=11%3A62525743-62521596
AHNAK	ENSG00000124942.13	ENSG00000124942.13:s:62526050-62526511	0.4149744870852067;0.20555737422297474;-0.2712298433625443;-0.29582262781568086;-0.03815989941358491	1.0;0.9999967673153236;1.0;1.0;0.008279530716436834	6.1288367949540696e-15;1.3440087934805878e-11;0.0;0.0;0.1275291548028068	0.134;0.119;0.297;0.362;0.091	0.535;0.328;0.028;0.069;0.040	s|1e1.1o1|2e2.1o1|3e3.1o3|3e4.1o2|4e5.2o3	TRUE	FALSE	True	5	6	0;0;0;0;0	11	-	62520229-62526272;62521566-62526217;62524917-62526070;62522571-62526070;62524897-62526050	nan-62520229;nan-62521566;62522516-62522571;62524828-62524917;62526050-62526511		http://genome.ucsc.edu/cgi-bin/hgTracks?db=hg38&position=11%3A62526511-62520219
AHSA1	ENSG00000100591.7	ENSG00000100591.7:t:77469077-77469474	7.771559200104437e-16;7.771559200104437e-16;-0.13472186163786393;7.771559200104437e-16;0.1357181763991656	1.1660370831314844e-20;1.1660370831314844e-20;0.6345916182770845;1.1660370831314844e-20;0.6409955389607851	0.9999999999999025;0.9999999999999025;1.3384251311698847e-06;0.9999999999999025;1.2804470847220255e-06	0.000;0.001;0.895;0.000;0.104	0.001;0.001;0.745;0.000;0.253	t|1e1.1o2|1e2.1o2|1e3.1o1|1e4.1o1|i	FALSE	FALSE	True	5	5	1;1;1;1;1	14	+	77462759-77469077;77468184-77469077;77468508-77469077;77468985-77469077;77468986-77469076	77462642-77463101;77468083-77468319;77468457-77468508;77468796-77468985;77469077-77469474	77468986-77469076	http://genome.ucsc.edu/cgi-bin/hgTracks?db=hg38&position=14%3A77469474-77462642
AHSA2	ENSG00000173209.22	ENSG00000173209.22:s:61181338-61181680	-0.104248146239954;0.20337382717492072;-0.05599201732890016	0.5646652329071039;0.999999869055516;0.05051436053948186	1.2021970641207247e-08;6.130395697412433e-25;0.00013052846755712277	0.132;0.776;0.091	0.023;0.965;0.012	s|1e1.1o2|1e2.1o1|i	FALSE	FALSE	True	3	3	1;1;0	2	+	61181405-61183547;61181405-61184712;61181681-61183546	61181338-61181680;61183547-61184022;61184712-61184800	61181681-61183546	http://genome.ucsc.edu/cgi-bin/hgTracks?db=hg38&position=2%3A61184800-61181338
AHSA2	ENSG00000173209.22	ENSG00000173209.22:s:61185502-61185746	7.771559200104437e-16;7.771559200104437e-16;0.4122018828273928;-0.40274177650862	1.1660370831314844e-20;1.1660370831314844e-20;1.0;1.0	0.9999999999999025;0.9999999999999025;9.735711964146922e-21;0.0	0.003;0.012;0.415;0.570	0.003;0.003;0.814;0.179	s|1e1.1o1|1e2.1o1|1e3.1o1|i	FALSE	FALSE	True	4	4	1;1;1;1	2	+	61185618-61185839;61185618-61185980;61185618-61186446;61185747-61185838	61185502-61185746;61185839-61185865;61185980-61186081;61186446-61186497	61185747-61185838	http://genome.ucsc.edu/cgi-bin/hgTracks?db=hg38&position=2%3A61186497-61185502
AHSA2	ENSG00000173209.22	ENSG00000173209.22:s:61186446-61186497	0.17822456501054293;-0.10284974697069792;-0.08597126452001302	0.9748295973990027;0.5524083766782842;0.3800964164911721	1.3831537507833004e-09;1.2384156033995453e-08;3.0568990950774477e-06	0.422;0.126;0.451	0.602;0.038;0.363	s|1e1.1o2|1e1.2o2|i	FALSE	TRUE	False	3	2	1;0;0	2	+	61186497-61186617;61186497-61187909;61186498-61186616	61186446-61186497;61186617-61191203	61186498-61186616	http://genome.ucsc.edu/cgi-bin/hgTracks?db=hg38&position=2%3A61191203-61186446
AHSA2	ENSG00000173209.22	ENSG00000173209.22:t:61184712-61184800	0.11710599727267819;-0.07966401769870221;7.771559200104437e-16;-0.030163391905294167	0.6772660567155901;0.30439458141856524;1.1660370831314844e-20;0.01251674929500367	1.41392650572237e-08;1.0652223276563788e-05;0.9999999999999025;0.00032300128769124914	0.805;0.107;0.001;0.088	0.926;0.022;0.002;0.049	t|1e1.1o2|1e2.1o2|1e2.2o2|i	TRUE	FALSE	True	4	3	1;1;1;0	2	+	61181405-61184712;61183662-61184712;61184022-61184712;61184023-61184711	61181338-61181680;61183547-61184022;61184712-61184800	61184023-61184711	http://genome.ucsc.edu/cgi-bin/hgTracks?db=hg38&position=2%3A61184800-61181338
AIFM1	ENSG00000156709.13	ENSG00000156709.13:t:130149469-130149568	0.0005081156029922974;-0.31499333673866786;0.28417317458422714	7.781800004044675e-21;0.999999999999695;0.999999999904426	0.4750000011110423;0.0;1.481374855564801e-15	0.010;0.864;0.126	0.037;0.555;0.408	t|1e1.1o1|1e2.1o1|1e3.1o1	FALSE	FALSE	True	3	4	1;1;1	X	-	130149568-130165551;130149568-130156461;130149568-130155156	130149469-130149568;130155156-130155286;130156461-130156603;130165551-130165887		http://genome.ucsc.edu/cgi-bin/hgTracks?db=hg38&position=X%3A130165887-130149469
AK2	ENSG00000004455.16	ENSG00000004455.16:s:33013044-33013402	7.771559200104437e-16;0.2560751516334099;-0.2535437735995604	1.1660370831314844e-20;0.999999999806678;0.9999999954499891	0.9999999999999025;3.4108311122252466e-24;0.0	0.018;0.163;0.819	0.010;0.420;0.569	s|1e1.2o2|1e2.1o1|i	FALSE	FALSE	True	3	3	1;1;0	1	-	33012122-33013207;33010833-33013207;33012358-33013043	33007940-33010833;33012074-33012357;33013044-33013402	33012358-33013043	http://genome.ucsc.edu/cgi-bin/hgTracks?db=hg38&position=1%3A33013402-33007940
AK2	ENSG00000004455.16	ENSG00000004455.16:s:33036736-33036992	0.3471525060386961;-0.3302673837901542;7.771559926323231e-16	1.0;1.0;7.539494904888828e-21	1.2844527052955366e-16;0.0;0.9999999838605028	0.045;0.949;0.007	0.377;0.616;0.007	s|1e1.1o1|1e2.1o1|1e3.1o2	FALSE	FALSE	True	3	4	1;1;1	1	-	33031661-33036736;33024567-33036736;33021703-33036736	33021593-33021703;33024120-33024567;33031544-33031661;33036736-33036992		http://genome.ucsc.edu/cgi-bin/hgTracks?db=hg38&position=1%3A33036992-33021593
AK2	ENSG00000004455.16	ENSG00000004455.16:t:33024120-33024567	-0.4449057462234727;0.4449058550330646	1.0;1.0	3.2795988147427124e-13;3.2788862878630833e-13	0.904;0.096	0.470;0.530	t|1e1.1o1|1e2.2o2	FALSE	FALSE	True	2	3	1;1	1	-	33024567-33036736;33024567-33031544	33024120-33024567;33031544-33031661;33036736-33036992		http://genome.ucsc.edu/cgi-bin/hgTracks?db=hg38&position=1%3A33036992-33024120
AK3	ENSG00000147853.16	ENSG00000147853.16:t:4722506-4722625	7.771559926323231e-16;7.771559926323231e-16;0.14024206540549145;-0.1466372034885091	7.539494904888828e-21;7.539494904888828e-21;0.8441513584783259;0.8696279305259766	0.9999999838605028;0.9999999838605028;0.00022505864517911812;9.616206947871131e-05	0.000;0.000;0.634;0.365	0.008;0.004;0.777;0.212	t|1e1.1o1|1e2.1o1|1e3.1o1|1e4.1o1	FALSE	FALSE	True	4	5	1;1;1;0	9	-	4722625-4741972;4722625-4741721;4722625-4740937;4722625-4726083	4722506-4722625;4726083-nan;4740937-4741318;4741721-4741799;4741972-4742043		http://genome.ucsc.edu/cgi-bin/hgTracks?db=hg38&position=9%3A4742043-4722506
AKAP10	ENSG00000108599.14	ENSG00000108599.14:s:19939713-19939849	0.16495243490452138;-0.16495242609281918	0.9799895437630765;0.9799894199844035	2.2704039946769914e-12;2.2827295609317844e-12	0.813;0.187	0.999;0.001	s|1e1.1o1|i	FALSE	FALSE	False	2	2	1;0	17	-	19936430-19939713;19936431-19939712	19936002-19936430;19939713-19939849	19936431-19939712	http://genome.ucsc.edu/cgi-bin/hgTracks?db=hg38&position=17%3A19939849-19936002
AKAP11	ENSG00000023516.8	ENSG00000023516.8:s:42308454-42308609	0.16932889025019662;-0.1693288794966456	0.9998434653181751;0.9998434643762643	6.065559498041961e-09;6.065795754572889e-09	0.760;0.240	0.934;0.066	s|1e1.1o1|1e2.1o1	FALSE	FALSE	True	2	3	1;0	13	+	42308609-42313047;42308609-42313894	42308454-42308609;42313047-42313130;42313894-42313940		http://genome.ucsc.edu/cgi-bin/hgTracks?db=hg38&position=13%3A42313940-42308454
AKAP13	ENSG00000170776.20	ENSG00000170776.20:s:85743492-85743825	0.24138410409751482;-0.2413841052960241	0.9985430540671163;0.9985430541006779	1.5747410807435733e-10;1.5745238446385201e-10	0.309;0.691	0.555;0.445	s|1e1.1o1|i	FALSE	FALSE	False	2	2	1;0	15	+	85743825-85744628;85743826-85744627	85743492-85743825;85744628-85745610	85743826-85744627	http://genome.ucsc.edu/cgi-bin/hgTracks?db=hg38&position=15%3A85745610-85743492
AKAP8	ENSG00000105127.8	ENSG00000105127.8:s:15358967-15359062	0.18645793807113425;-0.18645790966970008	0.9955252438358739;0.99552522932491	2.06114037368472e-12;2.0720092308579297e-12	0.755;0.245	0.944;0.056	s|1e1.1o1|i	FALSE	FALSE	False	2	2	1;0	19	-	15355370-15358967;15355371-15358966	15353385-15355370;15358967-15359062	15355371-15358966	http://genome.ucsc.edu/cgi-bin/hgTracks?db=hg38&position=19%3A15359062-15353385
AKAP8	ENSG00000105127.8	ENSG00000105127.8:s:15360848-15360978	0.13397953539797236;-0.13397948857635017	0.8136408648088801;0.8136405192197722	1.9241756404778266e-09;1.9243526772072528e-09	0.842;0.158	0.988;0.012	s|1e1.1o1|i	FALSE	FALSE	False	2	2	1;0	19	-	15359062-15360848;15359063-15360847	15358967-15359062;15360848-15360978	15359063-15360847	http://genome.ucsc.edu/cgi-bin/hgTracks?db=hg38&position=19%3A15360978-15358967
AKAP8	ENSG00000105127.8	ENSG00000105127.8:s:15370145-15370179	0.273356282295071;-0.2733563541612097	0.9999999999999997;0.9999999999999998	2.248888072282844e-18;0.0	0.053;0.947	0.330;0.670	s|1e1.1o1|1e2.1o1	FALSE	FALSE	True	2	3	1;1	19	-	15369224-15370146;15368322-15370146	15368235-15368322;15369067-15369224;15370145-15370179		http://genome.ucsc.edu/cgi-bin/hgTracks?db=hg38&position=19%3A15370179-15368235
AKAP8	ENSG00000105127.8	ENSG00000105127.8:t:15368235-15368322	-0.1338007002300498;0.13380078804238332	0.7907916694818632;0.790792204289502	5.963931848096404e-05;5.9634226893599366e-05	0.850;0.150	0.714;0.286	t|1e1.1o2|1e2.1o1	FALSE	FALSE	True	2	3	1;1	19	-	15368322-15370146;15368322-15369067	15368235-15368322;15369067-15369224;15370145-15370179		http://genome.ucsc.edu/cgi-bin/hgTracks?db=hg38&position=19%3A15370179-15368235
AKAP8L	ENSG00000011243.17	ENSG00000011243.17:s:15399302-15399410	0.10256460995661357;7.771559200104437e-16;-0.46704333563256367;0.3409840097191855	0.5500042931320934;1.1660370831314844e-20;1.0;1.0	1.0424011020096224e-11;0.9999999999999025;0.0;1.2654415465786927e-22	0.016;0.006;0.877;0.102	0.125;0.014;0.426;0.434	s|1e1.1o3|1e1.3o3|1e2.2o2|i	FALSE	TRUE	True	4	3	1;1;1;1	19	-	15398766-15399302;15398703-15399302;15397855-15399302;15398767-15399301	15397714-15398403;15398563-15398766;15399302-15399410	15398767-15399301	http://genome.ucsc.edu/cgi-bin/hgTracks?db=hg38&position=19%3A15399410-15397714
AKAP8L	ENSG00000011243.17	ENSG00000011243.17:s:15403653-15403805	0.15345941830140183;7.771559200104437e-16;7.771559200104437e-16;-0.17591527810721203	0.9661248201087155;1.1660370831314844e-20;1.1660370831314844e-20;0.9987560963105979	1.0067663346073489e-12;0.9999999999999025;0.9999999999999025;7.139844271364382e-13	0.036;0.000;0.003;0.960	0.183;0.000;0.015;0.802	s|1e1.1o1|1e2.1o1|2e3.1o1|i	TRUE	FALSE	True	4	4	1;1;1;1	19	-	15403555-15403658;15401603-15403658;15403555-15403653;15403556-15403652	15401295-15401603;15403319-15403555;15403653-15403805	15403556-15403652	http://genome.ucsc.edu/cgi-bin/hgTracks?db=hg38&position=19%3A15403805-15401295
AKAP8L	ENSG00000011243.17	ENSG00000011243.17:t:15397714-15398403	-0.4609687366622853;0.11374434814809242;0.35138912954350443	1.0;0.6384100631947878;1.0	0.0;4.1702328140206097e-07;2.820432816773196e-22	0.837;0.086;0.078	0.390;0.199;0.417	t|1e1.1o1|1e2.1o2|i	FALSE	FALSE	True	3	3	1;1;0	19	-	15397855-15399302;15397855-15398630;15398404-15398562	15397714-15398403;15398563-15398766;15399302-15399410	15398404-15398562	http://genome.ucsc.edu/cgi-bin/hgTracks?db=hg38&position=19%3A15399410-15397714
AKAP8L	ENSG00000011243.17	ENSG00000011243.17:t:15403319-15403555	7.771559200104437e-16;0.15303167951092322;7.771559200104437e-16;-0.17769993809005996	1.1660370831314844e-20;0.9648268652054767;1.1660370831314844e-20;0.9993630597372922	0.9999999999999025;1.0965279463724384e-12;0.9999999999999025;1.6997514507011147e-13	0.000;0.036;0.003;0.961	0.002;0.183;0.015;0.800	t|1e1.1o1|1e2.1o2|1e2.2o2|i	TRUE	FALSE	True	4	3	1;1;1;1	19	-	15403555-15404010;15403555-15403658;15403555-15403653;15403556-15403652	15403319-15403555;15403653-15403805;15404010-15404042	15403556-15403652	http://genome.ucsc.edu/cgi-bin/hgTracks?db=hg38&position=19%3A15404042-15403319
AKAP9	ENSG00000127914.16	ENSG00000127914.16:s:92089385-92090641	0.11626261787450987;-0.11626258801016938	0.6646028659130728;0.6646026425601739	8.045214199355275e-08;8.045749633200927e-08	0.810;0.190	0.934;0.066	s|1e1.2o2|i	FALSE	FALSE	False	2	2	1;0	7	+	92089529-92093097;92090642-92091988	92089385-92090641;92091989-92093316	92090642-92091988	http://genome.ucsc.edu/cgi-bin/hgTracks?db=hg38&position=7%3A92093316-92089385
AKAP9	ENSG00000127914.16	ENSG00000127914.16:s:92098109-92098214	0.14672360003355497;-0.14672360034642273	0.903809620455438;0.9038092739810685	1.0185559166527903e-11;1.0203171640910114e-11	0.832;0.168	0.983;0.017	s|1e1.1o1|i	FALSE	FALSE	False	2	2	1;0	7	+	92098214-92099687;92098215-92099686	92098109-92098214;92099687-92100042	92098215-92099686	http://genome.ucsc.edu/cgi-bin/hgTracks?db=hg38&position=7%3A92100042-92098109
AKIRIN1	ENSG00000174574.15	ENSG00000174574.15:s:39000972-39001106	0.1472533432821509;7.771559200104437e-16;-0.14132868552669306	0.9035827752953158;1.1660370831314844e-20;0.8678787672994771	1.2896287623187785e-10;0.9999999999999025;7.914963129351804e-10	0.827;0.006;0.168	0.994;0.001;0.005	s|1e1.1o1|1e2.1o1|i	FALSE	FALSE	True	3	3	1;1;0	1	+	39001106-39003347;39001106-39004045;39001107-39003346	39000972-39001106;39003347-39003418;39004045-39006059	39001107-39003346	http://genome.ucsc.edu/cgi-bin/hgTracks?db=hg38&position=1%3A39006059-39000972
AKIRIN1	ENSG00000174574.15	ENSG00000174574.15:t:39003347-39003418	-6.238922784706495e-06;0.16570257007184247;-0.13789076026009917	1.1661188299418531e-20;0.9762318072703483;0.845794479435068	0.9958861710090308;2.1878565197243565e-11;1.5807065656403552e-09	0.026;0.810;0.164	0.029;0.966;0.005	t|1e1.1o1|1e2.1o1|i	FALSE	FALSE	True	3	3	1;1;0	1	+	38998311-39003347;39001106-39003347;39001107-39003346	38998171-38998311;39000972-39001106;39003347-39003418	39001107-39003346	http://genome.ucsc.edu/cgi-bin/hgTracks?db=hg38&position=1%3A39003418-38998171
AKNA	ENSG00000106948.16	ENSG00000106948.16:s:114361704-114361911	0.1704079670310442;-0.17040792489028062	0.9876488650155504;0.9876488003413787	1.495313358098385e-14;2.8310687127941492e-14	0.811;0.189	0.999;0.001	s|1e1.1o1|i	FALSE	FALSE	False	2	2	1;0	9	-	114360062-114361704;114360063-114361703	114359896-114360062;114361704-114361911	114360063-114361703	http://genome.ucsc.edu/cgi-bin/hgTracks?db=hg38&position=9%3A114361911-114359896
AKR1A1	ENSG00000117448.13	ENSG00000117448.13:s:45550966-45551155	0.18751693798142283;-0.15552319342986515;-0.007731721500930828	0.9876131485553812;0.9176995611191306;5.571096967387525e-07	3.8215267183673725e-09;4.449599519951164e-07;0.4745881454365546	0.042;0.909;0.049	0.211;0.754;0.034	s|1e1.1o1|1e2.1o1|1e3.1o1	FALSE	FALSE	True	3	4	1;1;1	1	+	45551155-45552436;45551155-45561789;45551155-45566569	45550966-45551155;45552436-45552563;45561789-45561878;45566569-45566688		http://genome.ucsc.edu/cgi-bin/hgTracks?db=hg38&position=1%3A45566688-45550966
AKR1A1	ENSG00000117448.13	ENSG00000117448.13:t:45561789-45561878	-0.11088702393739829;0.11088703777682231	0.6173253153635835;0.617325485491772	0.0001055552607062138;0.00010554580125545178	0.882;0.118	0.764;0.236	t|1e1.1o1|1e2.1o1	FALSE	FALSE	True	2	3	1;1	1	+	45551155-45561789;45552563-45561789	45550966-45551155;45552436-45552563;45561789-45561878		http://genome.ucsc.edu/cgi-bin/hgTracks?db=hg38&position=1%3A45561878-45550966
AKR1A1	ENSG00000117448.13	ENSG00000117448.13:t:45567961-45568090	7.771559200104437e-16;0.10455170014825044;-0.1042677281517093	1.1660370831314844e-20;0.5511249209053002;0.5487808907852452	0.9999999999999025;9.714390857310412e-07;9.840993479004467e-07	0.001;0.807;0.193	0.000;0.908;0.092	t|1e1.1o2|2e1.1o2|i	FALSE	TRUE	False	3	2	1;1;0	1	+	45567020-45567961;45567020-45567982;45567589-45567960	45566869-45567213;45567961-45568090	45567589-45567960	http://genome.ucsc.edu/cgi-bin/hgTracks?db=hg38&position=1%3A45568090-45566869
AKR7A2	ENSG00000053371.12	ENSG00000053371.12:s:19306018-19306147	0.22900502994688376;-0.22900496898236478	0.9999998611232177;0.9999998599328246	1.211941463962868e-24;0.0	0.750;0.250	0.973;0.027	s|1e1.1o1|i	FALSE	FALSE	False	2	2	1;0	1	-	19304386-19306018;19304387-19306017	19303965-19304386;19306018-19306147	19304387-19306017	http://genome.ucsc.edu/cgi-bin/hgTracks?db=hg38&position=1%3A19306147-19303965
AKR7A2	ENSG00000053371.12	ENSG00000053371.12:s:19307739-19308262	0.15230433025582102;-0.15015664739032666;7.771559926323231e-16	0.9837405900628461;0.9666078224431095;7.539494904888828e-21	6.340534628657768e-08;6.125256080125041e-08;0.9999999838605028	0.828;0.168;0.004	0.966;0.033;0.000	s|1e1.1o1|1e2.1o1|1e3.1o1	FALSE	FALSE	True	3	4	1;1;1	1	-	19307410-19308158;19307101-19308158;19306147-19308158	19306018-19306147;19307002-19307101;19307314-19307410;19307739-19308262		http://genome.ucsc.edu/cgi-bin/hgTracks?db=hg38&position=1%3A19308262-19306018
AKT2	ENSG00000105221.16	ENSG00000105221.16:s:40237969-40238091	-0.12032997149228067;1.201300837523512e-07;0.0962780520227429	0.6998251437809279;1.166039148997305e-20;0.4825024852828872	2.1428710206272683e-07;0.9999218617707363;1.8462041546300534e-06	0.913;0.014;0.073	0.800;0.034;0.166	s|1e1.1o1|1e2.2o3|i	FALSE	FALSE	True	3	3	1;1;0	19	-	40236385-40237969;40236104-40237969;40237308-40237968	40236032-40236142;40236238-40236385;40237969-40238091	40237308-40237968	http://genome.ucsc.edu/cgi-bin/hgTracks?db=hg38&position=19%3A40238091-40236032
AKT2	ENSG00000105221.16	ENSG00000105221.16:t:40238905-40239500	7.771559200104437e-16;-0.24353029282374497;0.21804358914681848	1.1660370831314844e-20;1.0;0.9999999999997919	0.9999999999999025;0.0;1.1721190471676645e-24	0.006;0.923;0.071	0.018;0.691;0.291	t|1e1.2o4|1e2.2o3|i	FALSE	FALSE	True	3	3	1;1;0	19	-	40238973-40241938;40238973-40240045;40239501-40239589	40238905-40239500;40239590-40240121;40240791-40242011	40239501-40239589	http://genome.ucsc.edu/cgi-bin/hgTracks?db=hg38&position=19%3A40242011-40238905
AKT3	ENSG00000117020.16	ENSG00000117020.16:s:243613671-243613739	0.10334885993985696;-0.10334887557483675	0.5560041245559906;0.556004271637402	3.348751201151275e-05;3.349002552033298e-05	0.004;0.996	0.129;0.871	s|1e1.1o1|1e2.1o1	FALSE	FALSE	True	2	3	1;1	1	-	243613034-243613671;243573048-243613671	243572926-243573048;243612483-243613034;243613671-243613739		http://genome.ucsc.edu/cgi-bin/hgTracks?db=hg38&position=1%3A243613739-243572926
AL049829.1	ENSG00000283151.1	ENSG00000283151.1:s:23349272-23349426	0.11219813976413556;-0.11219818763083649	0.6023935176290782;0.6023938538038907	8.099990907575415e-07;8.10049033184157e-07	0.773;0.227	0.888;0.112	s|1e1.1o1|i	FALSE	FALSE	False	2	2	1;0	14	-	23348671-23349272;23348672-23349271	23348506-23348671;23349272-23349426	23348672-23349271	http://genome.ucsc.edu/cgi-bin/hgTracks?db=hg38&position=14%3A23349426-23348506
AL049829.1	ENSG00000283151.1	ENSG00000283151.1:s:23351752-23351855	0.17863558882839337;-0.17863554052204944	0.9806648238041769;0.9806647470041365	3.1829784534833752e-12;3.1855629245569617e-12	0.765;0.235	0.940;0.060	s|1e1.1o1|i	FALSE	FALSE	False	2	2	1;0	14	-	23349426-23351752;23349427-23351751	23349272-23349426;23351752-23351855	23349427-23351751	http://genome.ucsc.edu/cgi-bin/hgTracks?db=hg38&position=14%3A23351855-23349272
AL109923.1	ENSG00000283472.1	ENSG00000283472.1:s:34477772-34477860	0.20280075201813855;-0.20280076116436885	0.9999784330648467;0.9999784304216778	3.2053265846266566e-19;0.0	0.778;0.222	0.991;0.009	s|1e1.1o1|i	FALSE	FALSE	False	2	2	1;0	20	+	34477860-34479630;34477861-34479629	34477772-34477860;34479630-34479789	34477861-34479629	http://genome.ucsc.edu/cgi-bin/hgTracks?db=hg38&position=20%3A34479789-34477772
AL136419.6	ENSG00000260669.2	ENSG00000260669.2:s:24212739-24214151	0.10877407106527157;-0.10877410675310989	0.5723895074208778;0.5723898026096385	9.91680554229102e-07;9.917422353344918e-07	0.720;0.280	0.831;0.169	s|1e1.1o1|i	FALSE	FALSE	False	2	2	1;0	14	-	24211829-24213409;24211830-24212738	24211680-24211829;24212739-24214151	24211830-24212738	http://genome.ucsc.edu/cgi-bin/hgTracks?db=hg38&position=14%3A24214151-24211680
AL136419.6	ENSG00000260669.2	ENSG00000260669.2:s:24215737-24215797	0.15554256543913855;-0.15554255179241658	0.8892747562404895;0.8892745833785827	4.2083349068751715e-08;4.20858234928545e-08	0.377;0.623	0.540;0.460	s|1e1.1o1|i	FALSE	FALSE	False	2	2	1;1	14	-	24215662-24215737;24215663-24215736	24215552-24215662;24215737-24215797	24215663-24215736	http://genome.ucsc.edu/cgi-bin/hgTracks?db=hg38&position=14%3A24215797-24215552
AL513122.2	ENSG00000283430.1	ENSG00000283430.1:s:121300103-121300126	0.3030433857358169;-0.30304339486794407	0.999999997250811;0.9999999972254754	7.780288576778228e-23;0.0	0.528;0.472	0.823;0.177	s|1e1.1o1|i	FALSE	FALSE	False	2	2	1;0	9	+	121300126-121301963;121300127-121301962	121300103-121300126;121301963-121302167	121300127-121301962	http://genome.ucsc.edu/cgi-bin/hgTracks?db=hg38&position=9%3A121302167-121300103
AL513412.1	ENSG00000282960.1	ENSG00000282960.1:s:7013788-7014001	0.1357539464010873;-0.13575389323047465	0.8269147319876886;0.8269144232278282	6.828552882800366e-09;6.828971499395209e-09	0.837;0.163	1.000;0.000	s|1e1.1o1|i	FALSE	FALSE	False	2	2	1;0	9	+	7014001-7015853;7014002-7015852	7013788-7014001;7015853-7015929	7014002-7015852	http://genome.ucsc.edu/cgi-bin/hgTracks?db=hg38&position=9%3A7015929-7013788
ALAD	ENSG00000148218.15	ENSG00000148218.15:s:113393161-113393634	0.16187738775912627;-0.16169026670915207;7.771559926323231e-16	0.9987965091991705;0.9986999835818593;7.539494904888828e-21	3.28827272534891e-09;3.566314132896764e-09;0.9999999838605028	0.114;0.885;0.000	0.285;0.715;0.000	s|1e1.2o3|1e1.3o3|1e2.1o1	FALSE	TRUE	True	3	3	1;1;1	9	-	113392335-113393447;113392169-113393447;113390933-113393447	113390798-113390933;113392119-113392555;113393161-113393634		http://genome.ucsc.edu/cgi-bin/hgTracks?db=hg38&position=9%3A113393634-113390798
ALCAM	ENSG00000170017.12	ENSG00000170017.12:s:105532002-105532066	0.1459277353236976;-0.14592769077868611	0.8760706863414746;0.8760704834439721	3.1408367130318084e-11;3.14022141623127e-11	0.834;0.166	0.991;0.009	s|1e1.2o2|i	FALSE	FALSE	False	2	2	1;0	3	+	105532066-105533603;105532067-105533601	105532002-105532066;105533602-105533690	105532067-105533601	http://genome.ucsc.edu/cgi-bin/hgTracks?db=hg38&position=3%3A105533690-105532002
ALCAM	ENSG00000170017.12	ENSG00000170017.12:s:105550127-105550259	-0.21226869057445089;0.2413170109222768;-0.027177852516195006	0.999641646752794;0.999999999649625;0.00011217070246127871	1.1102230246251565e-16;2.081731421275111e-24;0.03288797754520978	0.749;0.195;0.057	0.536;0.432;0.030	s|1e1.1o1|1e2.1o1|i	FALSE	FALSE	True	3	3	1;1;0	3	+	105550259-105552144;105550259-105552468;105550260-105552143	105550127-105550259;105552144-105552182;105552468-105553171	105550260-105552143	http://genome.ucsc.edu/cgi-bin/hgTracks?db=hg38&position=3%3A105553171-105550127
ALCAM	ENSG00000170017.12	ENSG00000170017.12:t:105552468-105553171	0.313493912121794;-0.3134938926087406	1.0;1.0	2.630873842677633e-17;0.0	0.272;0.728	0.583;0.417	t|1e1.1o1|1e2.1o1	FALSE	FALSE	True	2	3	1;1	3	+	105550259-105552468;105552182-105552468	105550127-105550259;105552144-105552182;105552468-105553171		http://genome.ucsc.edu/cgi-bin/hgTracks?db=hg38&position=3%3A105553171-105550127
ALDH1L1	ENSG00000144908.13	ENSG00000144908.13:s:126150406-126150956	0.15507344985835256;-0.15507339150688465	0.9340053068512559;0.9340052059365693	3.548259791000665e-11;3.549316396345148e-11	0.824;0.176	0.995;0.005	s|1e1.1o1|i	FALSE	FALSE	False	2	2	1;0	3	-	126146926-126150406;126146927-126150405	126146835-126146926;126150406-126150956	126146927-126150405	http://genome.ucsc.edu/cgi-bin/hgTracks?db=hg38&position=3%3A126150956-126146835
ALDH1L1	ENSG00000144908.13	ENSG00000144908.13:s:126160853-126161002	-0.12136014408042615;0.15052729044956853;-1.4812599209890369e-09	0.7149328857497044;0.9683404976379866;7.539496232018816e-21	2.6776863726318823e-08;2.807902247395205e-12;0.47538462495686706	0.148;0.829;0.022	0.016;0.978;0.005	s|1e1.1o1|1e2.1o1|1e3.1o1	FALSE	FALSE	True	3	4	1;1;1	3	-	126159566-126160853;126158639-126160853;126157508-126160853	126157343-126157508;126158598-126158639;126159383-126159566;126160853-126161002		http://genome.ucsc.edu/cgi-bin/hgTracks?db=hg38&position=3%3A126161002-126157343
ALDH3A2	ENSG00000072210.18	ENSG00000072210.18:s:19648926-19649124	0.11018219212833823;7.771559200104437e-16;-0.10977702239641658	0.6132471041865071;1.1660370831314844e-20;0.6094708305297556	2.1081388802872682e-07;0.9999999999999025;2.2835703505919014e-07	0.863;0.000;0.137	0.999;0.000;0.000	s|1e1.1o1|1e2.1o1|i	FALSE	FALSE	True	3	3	1;1;0	17	+	19649124-19651547;19649124-19652547;19649125-19651546	19648926-19649124;19651547-19651778;19652547-19652697	19649125-19651546	http://genome.ucsc.edu/cgi-bin/hgTracks?db=hg38&position=17%3A19652697-19648926
ALDH3A2	ENSG00000072210.18	ENSG00000072210.18:t:19656145-19656392	-0.18313567029953493;7.771559200104437e-16;0.1888461921885843	0.9998362445621312;1.1660370831314844e-20;0.9983233396131942	0.0;0.9999999999999025;2.165014070688501e-16	0.943;0.009;0.049	0.748;0.014;0.237	t|1e1.2o4|1e2.2o2|i	FALSE	FALSE	True	3	3	1;1;0	17	+	19652632-19656366;19655387-19656366;19655388-19656144	19652547-19652697;19655281-19655387;19656145-19656392	19655388-19656144	http://genome.ucsc.edu/cgi-bin/hgTracks?db=hg38&position=17%3A19656392-19652547
ALG13	ENSG00000101901.11	ENSG00000101901.11:s:111684965-111685278	0.003468078680528296;0.3558803397404504;7.771559200104437e-16;0.043734568794708654;7.771559200104437e-16;7.771559200104437e-16;-0.419158000175961	1.2040252838665488e-20;0.999999999999716;1.1660370831314844e-20;0.007575438792917619;1.1660370831314844e-20;1.1660370831314844e-20;1.0	0.5685979881134452;1.5192284211858279e-22;0.9999999999999025;0.0007724036495391214;0.9999999999999025;0.9999999999999025;0.0	0.014;0.424;0.002;0.120;0.000;0.000;0.438	0.041;0.779;0.005;0.168;0.000;0.000;0.007	s|1e1.1o1|1e2.1o1|1e3.2o2|1e4.1o1|1e5.1o1|1e6.1o2|i	FALSE	FALSE	True	7	7	1;1;1;1;1;1;0	X	+	111685103-111686137;111685103-111687887;111685103-111689087;111685103-111708027;111685103-111711675;111685103-111713225;111685279-111686136	111684965-111685278;111686137-111686174;111687887-111688642;111688727-111690172;111708027-111708393;111711675-111711725;111713225-111713297	111685279-111686136	http://genome.ucsc.edu/cgi-bin/hgTracks?db=hg38&position=X%3A111713297-111684965
ALG13	ENSG00000101901.11	ENSG00000101901.11:t:111687887-111688642	0.23284935363600162;-0.00631182453226974;-0.19831023292052657	0.9998457748856189;1.635078062022836e-09;0.9998732549923912	5.287524853719683e-16;0.5272488649486187;4.3298697960381105e-15	0.735;0.043;0.222	0.959;0.025;0.016	t|1e1.1o2|1e2.1o1|i	FALSE	FALSE	True	3	3	1;1;0	X	+	111685103-111687887;111686174-111687887;111686175-111687886	111684965-111685278;111686137-111686174;111687887-111688642	111686175-111687886	http://genome.ucsc.edu/cgi-bin/hgTracks?db=hg38&position=X%3A111688642-111684965
ALG2	ENSG00000119523.9	ENSG00000119523.9:t:99216426-99218836	-0.17620948671879672;-0.023542295602821475;0.19671929371718563	0.9593176289390851;0.00015808262663962342;0.994008732606722	5.283555037927101e-09;0.024249070669927986;1.0371972648357484e-10	0.762;0.110;0.125	0.585;0.092;0.321	t|1e1.1o1|1e2.1o1|i	FALSE	FALSE	True	3	3	1;1;0	9	-	99218836-99221547;99218836-99220979;99218837-99220978	99216426-99218836;99220979-99221140;99221547-99221956	99218837-99220978	http://genome.ucsc.edu/cgi-bin/hgTracks?db=hg38&position=9%3A99221956-99216426
ALG5	ENSG00000120697.8	ENSG00000120697.8:s:36995425-36995596	-0.10645209475050149;0.1064520818337071	0.5831630081332124;0.5831629158973528	1.9279966921970093e-05;1.9278523408837326e-05	0.935;0.065	0.818;0.182	s|1e1.1o1|1e2.1o1	FALSE	FALSE	True	2	3	1;1	13	-	36995035-36995425;36993672-36995425	36993604-36993672;36994989-36995035;36995425-36995596		http://genome.ucsc.edu/cgi-bin/hgTracks?db=hg38&position=13%3A36995596-36993604
ALG8	ENSG00000159063.12	ENSG00000159063.12:s:78139494-78139660	7.192154751243725e-08;1.2875638563883114e-08;7.771559926323231e-16;0.00013966498992077598;7.771559926323231e-16;-0.16737377232858125;0.0967240429165086;3.238807886756917e-07	7.539544714946001e-21;7.539527843006923e-21;7.539494904888828e-21;7.606105270153176e-21;7.539494904888828e-21;0.9932321391223078;0.48403802450061484;7.53965860228355e-21	0.4750079277659557;0.47504428041291363;0.9999999838605028;0.475000004071414;0.9999999838605028;4.0662668787661005e-09;0.0006577160702848919;0.4750017604661673	0.002;0.002;0.003;0.000;0.000;0.983;0.008;0.003	0.012;0.010;0.003;0.029;0.003;0.809;0.121;0.014	s|1e1.2o2|2e2.2o2|2e3.1o1|2e4.1o1|2e5.1o2|2e5.2o2|2e6.1o1|2e7.1o2	TRUE	TRUE	True	8	8	1;1;1;1;1;1;1;1	11	-	78127436-78139529;78138767-78139494;78137645-78139494;78135347-78139494;78127439-78139494;78127436-78139494;78124214-78139494;78109581-78139494	78109442-78109581;78124021-78124214;78127358-78127439;78135230-78135347;78137242-78137645;78138710-78139258;78139494-78139660		http://genome.ucsc.edu/cgi-bin/hgTracks?db=hg38&position=11%3A78139660-78109442
ALG8	ENSG00000159063.12	ENSG00000159063.12:t:78127358-78127439	7.771559926323231e-16;2.1922778808826993e-08;-0.21601670412674467;0.1794590537255536;6.319871411187302e-05	7.539494904888828e-21;7.53952238310197e-21;0.9992716910833561;0.9875692774468716;7.569641656928082e-21	0.9999999838605028;0.47502600757844227;1.1042545766670742e-08;8.390201675171733e-06;0.4750000090110068	0.000;0.002;0.959;0.037;0.002	0.003;0.011;0.753;0.206;0.027	t|1e1.2o2|2e1.1o2|2e1.2o2|2e2.1o1|2e3.2o2	TRUE	TRUE	True	5	4	1;1;1;1;1	11	-	78127439-78139494;78127436-78139529;78127436-78139494;78127436-78138710;78127436-78135230	78127358-78127439;78135230-78135347;78138710-78139258;78139494-78139660		http://genome.ucsc.edu/cgi-bin/hgTracks?db=hg38&position=11%3A78139660-78127358
ALKBH3	ENSG00000166199.12	ENSG00000166199.12:s:43889725-43889828	-0.18502040761991986;7.771559200104437e-16;7.771559200104437e-16;0.2982963912226327;0.004495546525347691;-0.08589231745001971	0.9914527288558714;1.1660370831314844e-20;1.1660370831314844e-20;0.9999999996181768;1.0879694237855095e-06;0.3706282358215759	7.25758342312588e-10;0.9999999999999025;0.9999999999999025;1.849997123948257e-21;0.3348916177982983;6.166673854002269e-06	0.651;0.007;0.000;0.169;0.060;0.112	0.460;0.008;0.000;0.465;0.066;0.000	s|1e1.1o1|1e2.1o1|1e3.1o1|1e4.1o1|1e5.2o2|i	FALSE	FALSE	True	6	6	1;1;1;1;1;0	11	+	43889828-43892041;43889828-43897195;43889828-43897626;43889828-43901516;43889828-43919038;43889829-43892040	43889725-43889828;43892041-43892129;43897195-43897354;43897626-43897700;43901516-43901725;43918804-43919042	43889829-43892040	http://genome.ucsc.edu/cgi-bin/hgTracks?db=hg38&position=11%3A43919042-43889725
ALKBH3	ENSG00000166199.12	ENSG00000166199.12:t:43901516-43901725	0.25061644100499997;-0.2572579997934794;7.771559926323231e-16	0.9999922850213862;0.9999981062319062;7.539494904888828e-21	6.436313707811421e-09;2.7184255957379833e-09;0.9999999838605028	0.204;0.787;0.009	0.455;0.531;0.015	t|1e1.1o1|1e2.1o1|1e3.1o1	FALSE	FALSE	True	3	4	1;1;1	11	+	43889828-43901516;43892129-43901516;43897354-43901516	43889725-43889828;43892041-43892129;43897195-43897354;43901516-43901725		http://genome.ucsc.edu/cgi-bin/hgTracks?db=hg38&position=11%3A43901725-43889725
ALKBH6	ENSG00000239382.10	ENSG00000239382.10:t:36010290-36010683	-2.2683104622531714e-08;0.09039969666339778;7.771559200104437e-16;0.06033578124489977;-0.1551130874813682	1.1660380065772831e-20;0.41466537765739475;1.1660370831314844e-20;0.12590807717105126;0.8358532556269448	0.9999852433067178;2.8088282212183226e-06;0.9999999999999025;4.129487506029247e-05;1.8838407966903503e-07	0.014;0.209;0.000;0.080;0.698	0.008;0.310;0.002;0.145;0.534	t|1e1.1o2|1e2.2o2|2e3.1o3|2e4.2o2|i	FALSE	TRUE	True	5	5	1;1;1;1;1	19	-	36010683-36011404;36010683-36010894;36010645-36013021;36010645-36010894;36010684-36010737	36010290-36010683;36010894-36011077;36011180-36011464;36012543-36013303	36010684-36010737	http://genome.ucsc.edu/cgi-bin/hgTracks?db=hg38&position=19%3A36013303-36010290
ALS2	ENSG00000003393.14	ENSG00000003393.14:t:201718077-201718210	-0.11299897306922924;0.11299894569675174	0.6395830119243445;0.6395825692938221	9.514758803375045e-05;9.513958121648397e-05	0.965;0.035	0.857;0.143	t|1e1.1o2|1e2.1o1	FALSE	FALSE	True	2	3	1;1	2	-	201718210-201723043;201718210-201719986	201718077-201718210;201719986-201720128;201721990-201723120		http://genome.ucsc.edu/cgi-bin/hgTracks?db=hg38&position=2%3A201723120-201718077
AMY2B	ENSG00000240038.6	ENSG00000240038.6:t:103571557-103571770	0.14328685704953104;-0.14317915373711498;7.771559926323231e-16	0.9059269567456198;0.9048416749411476;7.539494904888828e-21	0.00019174310131403447;0.0002124781818885202;0.9999999838605028	0.034;0.966;0.001	0.163;0.837;0.000	t|1e1.1o1|1e2.1o1|1e3.1o1	FALSE	FALSE	True	3	4	1;1;1	1	+	103555109-103571557;103565594-103571557;103571223-103571557	103553815-103555109;103565031-103565594;103568334-103571223;103571557-103571770		http://genome.ucsc.edu/cgi-bin/hgTracks?db=hg38&position=1%3A103571770-103553815
ANAPC11	ENSG00000141552.17	ENSG00000141552.17:t:81894298-81894624	0.06621081438868227;0.0250233341600677;-0.0002851564773751113;-2.7665437573299365e-08;-0.1210729996975076	0.16662252663857283;0.032316805965321715;2.855489484722625e-10;7.539520731074519e-21;0.6940626085999797	0.008209372056398195;0.022107323122592625;0.4749942706800878;0.4750206078444821;0.0011612137752238239	0.103;0.092;0.032;0.012;0.762	0.174;0.138;0.035;0.009;0.643	t|1e1.2o4|1e1.3o4|1e1.4o4|1e2.1o1|1e3.1o1	TRUE	FALSE	True	5	4	1;1;1;1;1	17	+	81891833-81894467;81891841-81894467;81891863-81894467;81892106-81894467;81893614-81894467	81891713-81891863;81891938-81892106;81893552-81893614;81894298-81894624		http://genome.ucsc.edu/cgi-bin/hgTracks?db=hg38&position=17%3A81894624-81891713
ANAPC13	ENSG00000129055.12	ENSG00000129055.12:t:134482742-134483253	7.771559926323231e-16;0.1173923529756111;-2.6093061156195943e-08;-0.12186964155511641	7.539494904888828e-21;0.6538634129704548;7.539522527511944e-21;0.6695551476640488	0.9999999838605028;0.0011774826625874553;0.4750218496243177;0.0005919451300581136	0.000;0.300;0.014;0.685	0.008;0.417;0.011;0.563	t|1e1.1o1|1e2.1o1|1e3.1o2|1e3.2o2	TRUE	FALSE	True	4	4	1;1;1;1	3	-	134482931-134486587;134482931-134485952;134482931-134485701;134482931-134485320	134482742-134483253;134485320-134485703;134485952-134486026;134486587-134486716		http://genome.ucsc.edu/cgi-bin/hgTracks?db=hg38&position=3%3A134486716-134482742
ANAPC16	ENSG00000166295.8	ENSG00000166295.8:t:72230366-72230440	-0.005030130927760553;-0.08361427006767799;0.1257958146396371	4.993194460496135e-05;0.34475007372510413;0.7427776728768767	0.42417251190216376;0.0024634561989583803;0.0004007931742727334	0.095;0.209;0.697	0.064;0.119;0.817	t|1e1.1o2|1e1.2o2|1e2.1o1	TRUE	FALSE	True	3	3	1;0;1	10	+	72216072-72230366;72216138-72230366;72224056-72230366	72216000-72216138;72223133-72224056;72230366-72230440		http://genome.ucsc.edu/cgi-bin/hgTracks?db=hg38&position=10%3A72230440-72216000
ANAPC2	ENSG00000176248.8	ENSG00000176248.8:s:137184913-137185087	0.16049626291693658;-0.16049628629153	0.9017154443905636;0.9017154580548761	2.4127929833740744e-08;2.4129261921856937e-08	0.687;0.313	0.849;0.151	s|1e1.1o1|i	FALSE	FALSE	False	2	2	1;0	9	-	137183791-137184913;137183792-137184912	137183672-137183791;137184913-137185087	137183792-137184912	http://genome.ucsc.edu/cgi-bin/hgTracks?db=hg38&position=9%3A137185087-137183672
ANAPC4	ENSG00000053900.10	ENSG00000053900.10:s:25380374-25380608	-0.0037243837770864216;0.1302623724583521;-0.10034752740951497	0.00034030037503055146;0.7759155457250079;0.5203035427358121	0.0034908449467753178;1.424627693709695e-07;1.036281057076316e-06	0.085;0.786;0.128	0.077;0.922;0.001	s|1e1.1o1|2e1.1o1|i	TRUE	FALSE	False	3	2	1;1;0	4	+	25380445-25383261;25380479-25383261;25380609-25383260	25380374-25380608;25383261-25383393	25380609-25383260	http://genome.ucsc.edu/cgi-bin/hgTracks?db=hg38&position=4%3A25383393-25380374
ANAPC5	ENSG00000089053.12	ENSG00000089053.12:s:121328257-121328497	0.13209854348169542;-0.13209850471040582	0.755737360930662;0.7557370755930426	2.516670355121496e-07;2.5168300388234144e-07	0.630;0.370	0.767;0.233	s|1e1.1o1|i	FALSE	FALSE	False	2	2	1;1	12	-	121327231-121328316;121327232-121328256	121327096-121327231;121328257-121328497	121327232-121328256	http://genome.ucsc.edu/cgi-bin/hgTracks?db=hg38&position=12%3A121328497-121327096
ANAPC5	ENSG00000089053.12	ENSG00000089053.12:s:121330583-121330672	0.28606745988247373;-0.1603592879585396;-0.12164536334233339	1.0;0.9856994760528237;0.7174346418343459	9.222535696950233e-24;5.60387292125597e-11;2.683520072821466e-12	0.462;0.387;0.149	0.749;0.227;0.024	s|1e1.1o2|1e1.2o2|i	FALSE	TRUE	False	3	2	1;1;0	12	-	121328497-121330583;121328458-121330583;121329186-121330582	121328257-121328497;121330583-121330672	121329186-121330582	http://genome.ucsc.edu/cgi-bin/hgTracks?db=hg38&position=12%3A121330672-121328257
ANAPC5	ENSG00000089053.12	ENSG00000089053.12:t:121328257-121328497	7.771559200104437e-16;0.2150628248242073;-0.15853018209167202;7.771559200104437e-16;-0.0547009491342745	1.1660370831314844e-20;0.9999264753518997;0.9453997405722838;1.1660370831314844e-20;0.14017193016789095	0.9999999999999025;9.36871001604015e-16;7.404762358831363e-10;0.9999999999999025;2.826269530165071e-05	0.000;0.419;0.346;0.001;0.237	0.004;0.630;0.193;0.001;0.174	t|1e1.1o2|1e2.1o1|2e2.1o1|2e3.1o1|i	FALSE	TRUE	True	5	4	1;1;1;1;0	12	-	121328497-121335533;121328497-121330583;121328458-121330583;121328458-121328773;121328498-121328772	121328257-121328497;121328773-121328835;121330583-121330672;121335517-121335723	121328498-121328772	http://genome.ucsc.edu/cgi-bin/hgTracks?db=hg38&position=12%3A121335723-121328257
ANAPC5	ENSG00000089053.12	ENSG00000089053.12:t:121330583-121330672	0.00012233615733569795;0.08178999722647073;7.771559200104437e-16;-0.12289188752726221	1.1673772968556265e-20;0.35008753537173953;1.1660370831314844e-20;0.6885729034796938	0.930747902924819;4.106948151171764e-06;0.9999999999999025;4.35357984551743e-07	0.008;0.640;0.001;0.351	0.041;0.728;0.007;0.224	t|1e1.1o2|1e2.1o2|1e2.2o2|i	TRUE	FALSE	True	4	3	1;1;1;1	12	-	121330672-121335533;121330672-121331347;121330672-121331227;121330673-121331226	121330583-121330672;121331227-121335172;121335517-121335723	121330673-121331226	http://genome.ucsc.edu/cgi-bin/hgTracks?db=hg38&position=12%3A121335723-121330583
ANAPC7	ENSG00000196510.12	ENSG00000196510.12:s:110381752-110381948	0.05044036157062485;0.05078870333010043;-0.11125800275866614	0.09839616425431442;6.548570241644029e-09;0.6234913483716087	4.659656307120917e-05;0.4748748841045867;1.5849070522655495e-07	0.843;0.014;0.143	0.900;0.063;0.037	s|1e1.1o1|1e2.1o1|i	FALSE	FALSE	True	3	3	1;1;0	12	-	110377617-110381752;110376216-110381752;110379152-110381751	110375467-110376216;110377393-110377617;110381752-110381948	110379152-110381751	http://genome.ucsc.edu/cgi-bin/hgTracks?db=hg38&position=12%3A110381948-110375467
ANAPC7	ENSG00000196510.12	ENSG00000196510.12:s:110386327-110387277	0.13119244514790346;-0.13119238513487627	0.7973408548218279;0.7973404645730552	3.591359247234126e-11;3.5898617412044587e-11	0.851;0.149	0.986;0.014	s|1e1.2o2|i	FALSE	FALSE	False	2	2	1;0	12	-	110382960-110386327;110383266-110386326	110382843-110383265;110386327-110387277	110383266-110386326	http://genome.ucsc.edu/cgi-bin/hgTracks?db=hg38&position=12%3A110387277-110382843
ANGEL1	ENSG00000013523.9	ENSG00000013523.9:t:76803786-76803912	0.2679368223991684;0.038539039374644334;-0.2982104773501407	0.9999976688668998;0.00016950666465343045;0.999999933537607	4.924795003555377e-15;0.03047363996185274;5.551115123125783e-16	0.144;0.042;0.816	0.410;0.072;0.518	t|1e1.1o1|1e2.1o1|i	FALSE	FALSE	True	3	3	1;1;1	14	-	76803912-76806416;76803912-76804375;76803913-76804374	76803786-76803912;76804375-76804435;76806416-76806849	76803913-76804374	http://genome.ucsc.edu/cgi-bin/hgTracks?db=hg38&position=14%3A76806849-76803786
ANGEL2	ENSG00000174606.13	ENSG00000174606.13:s:213006539-213007198	0.30777358627911505;-0.30777357509278336	0.999999999997987;0.9999999999982858	2.4419806066477336e-23;0.0	0.664;0.336	0.960;0.040	s|1e1.1o1|i	FALSE	FALSE	False	2	2	1;0	1	-	213005454-213007129;213005455-213006538	213005033-213005454;213006539-213007198	213005455-213006538	http://genome.ucsc.edu/cgi-bin/hgTracks?db=hg38&position=1%3A213007198-213005033
ANGPTL4	ENSG00000167772.11	ENSG00000167772.11:t:8365954-8366064	7.771559200104437e-16;0.18450777898250392;-0.1842979552601689	1.1660370831314844e-20;0.9866616727655576;0.9863849974099796	0.9999999999999025;7.199020959751075e-11;7.094802523255339e-11	0.000;0.782;0.217	0.000;0.960;0.040	t|1e1.1o1|1e2.2o2|i	FALSE	FALSE	True	3	3	1;1;0	19	+	8363362-8365954;8364639-8365954;8364640-8365953	8363289-8363362;8364622-8364639;8365954-8366064	8364640-8365953	http://genome.ucsc.edu/cgi-bin/hgTracks?db=hg38&position=19%3A8366064-8363289
ANGPTL4	ENSG00000167772.11	ENSG00000167772.11:t:8371056-8371230	0.009555683107465358;0.14016097228045427;-0.1753192176974399	0.0028977805104585252;0.832619758647394;0.978805581860048	0.0005086224023058008;4.976172438313265e-08;4.865308156354331e-11	0.059;0.694;0.250	0.093;0.841;0.066	t|1e1.1o1|1e2.1o1|i	FALSE	FALSE	True	3	3	1;1;0	19	+	8366319-8371056;8369332-8371056;8369333-8371055	8366202-8366319;8369219-8369332;8371056-8371230	8369333-8371055	http://genome.ucsc.edu/cgi-bin/hgTracks?db=hg38&position=19%3A8371230-8366202
ANK2	ENSG00000145362.17	ENSG00000145362.17:s:113236987-113237172	0.375711273821329;-0.3757112184631938	1.0;1.0	4.817717899074757e-16;4.440892098500626e-16	0.349;0.651	0.720;0.280	s|1e1.1o1|1e2.1o1	FALSE	FALSE	True	2	3	1;0	4	+	113237172-113237599;113237172-113240485	113236987-113237172;113237599-113237622;113240485-113240583		http://genome.ucsc.edu/cgi-bin/hgTracks?db=hg38&position=4%3A113240583-113236987
ANK2	ENSG00000145362.17	ENSG00000145362.17:s:113255735-113255932	0.12556678355237239;-0.12556669001651496	0.7441701925896157;0.7441700410341516	7.037811461596456e-08;7.038316951479828e-08	0.851;0.149	0.996;0.004	s|1e1.1o1|i	FALSE	FALSE	False	2	2	1;0	4	+	113255932-113258050;113255933-113258049	113255735-113255932;113258050-113258148	113255933-113258049	http://genome.ucsc.edu/cgi-bin/hgTracks?db=hg38&position=4%3A113258148-113255735
ANK2	ENSG00000145362.17	ENSG00000145362.17:s:113311255-113311399	0.2512450946066648;-0.08344025235575625;-0.1526625303447794	0.9999999999999998;0.3719291243202744;0.9238149043898042	2.923785870658761e-24;3.925545452143631e-06;8.215650382226158e-15	0.059;0.765;0.174	0.318;0.676;0.006	s|1e1.1o1|1e2.2o3|i	FALSE	FALSE	True	3	3	1;1;0	4	+	113311399-113313684;113311399-113317707;113311400-113313683	113311255-113311399;113313684-113313695;113317452-113317809	113311400-113313683	http://genome.ucsc.edu/cgi-bin/hgTracks?db=hg38&position=4%3A113317809-113311255
ANK2	ENSG00000145362.17	ENSG00000145362.17:s:113330246-113330470	0.41838511742408313;-0.4183851953986105	1.0;1.0	1.0920438709910547e-14;1.0880185641326534e-14	0.049;0.951	0.456;0.544	s|1e1.1o1|1e2.2o2	FALSE	FALSE	True	2	3	1;1	4	+	113330470-113331972;113330470-113333054	113330246-113330470;113331972-113332070;113332982-113333208		http://genome.ucsc.edu/cgi-bin/hgTracks?db=hg38&position=4%3A113333208-113330246
ANK2	ENSG00000145362.17	ENSG00000145362.17:s:113350228-113350811	0.1442367033576843;-0.09718325803515816;-0.04650781818226589	0.9135673845395723;0.49013338560560626;6.080934632677216e-09	7.828891709791341e-16;1.635639778729825e-06;0.47563844559833224	0.008;0.930;0.062	0.163;0.832;0.006	s|1e1.1o1|1e2.1o1|i	FALSE	FALSE	True	3	3	1;1;0	4	+	113350249-113353045;113350249-113360823;113350812-113353044	113350228-113350811;113353045-113353764;113360823-113360897	113350812-113353044	http://genome.ucsc.edu/cgi-bin/hgTracks?db=hg38&position=4%3A113360897-113350228
ANK2	ENSG00000145362.17	ENSG00000145362.17:s:113369514-113369805	0.13762782952230182;-0.14462861800676277;-0.008955003318637833	0.857683967952596;0.9086115681504746;1.2785358443741103e-20	2.3352501057781477e-25;3.7048142331741474e-13;0.5113454016954065	0.010;0.960;0.030	0.157;0.823;0.022	s|1e1.1o1|1e2.1o1|i	FALSE	FALSE	True	3	3	1;1;0	4	+	113369805-113372533;113369805-113373090;113369806-113372532	113369514-113369805;113372533-113372625;113373090-113373173	113369806-113372532	http://genome.ucsc.edu/cgi-bin/hgTracks?db=hg38&position=4%3A113373173-113369514
ANK2	ENSG00000145362.17	ENSG00000145362.17:t:113240485-113240583	-0.23699690840788792;0.32511888169403225;-0.06070465320400277	0.999684529061415;0.9999999999498794;0.101067984357593	4.2232883856740955e-12;1.380548689316801e-21;5.864315749282145e-05	0.777;0.130;0.093	0.538;0.448;0.014	t|1e1.3o3|1e2.1o1|i	FALSE	FALSE	True	3	3	0;1;0	4	+	113237172-113240485;113237622-113240485;113237623-113240484	113236987-113237172;113237599-113237622;113240485-113240583	113237623-113240484	http://genome.ucsc.edu/cgi-bin/hgTracks?db=hg38&position=4%3A113240583-113236987
ANK2	ENSG00000145362.17	ENSG00000145362.17:t:113293360-113293538	0.10235829183530601;-0.1023582795601034	0.5463049579123932;0.5463049134655427	7.179675496929985e-05;7.18034729425554e-05	0.875;0.125	0.989;0.011	t|1e1.1o1|1e2.1o1	FALSE	FALSE	True	2	3	1;1	4	+	113292514-113293440;113293299-113293440	113292416-113292514;113292982-113293299;113293360-113293538		http://genome.ucsc.edu/cgi-bin/hgTracks?db=hg38&position=4%3A113293538-113292416
ANK2	ENSG00000145362.17	ENSG00000145362.17:t:113332982-113333208	-0.41129723642509874;0.4112972406320715	1.0;1.0	2.531308496145357e-14;2.5306028381317594e-14	0.927;0.073	0.524;0.476	t|1e1.2o2|1e2.1o1	FALSE	FALSE	True	2	3	1;1	4	+	113330470-113333054;113332070-113333054	113330246-113330470;113331972-113332070;113332982-113333208		http://genome.ucsc.edu/cgi-bin/hgTracks?db=hg38&position=4%3A113333208-113330246
ANK2	ENSG00000145362.17	ENSG00000145362.17:t:113350228-113350811	-0.09747578153857574;0.15199483357944357;-0.03193529074390654	0.4954274148680344;0.9459441582900193;0.003827474430941347	1.454495065722483e-06;2.2353061652192126e-25;0.001176459546263442	0.112;0.831;0.059	0.005;0.995;0.000	t|1e1.1o1|1e2.1o1|i	FALSE	FALSE	True	3	3	1;1;0	4	+	113346022-113350228;113348308-113350228;113348309-113350227	113345900-113346022;113347796-113348308;113350228-113350811	113348309-113350227	http://genome.ucsc.edu/cgi-bin/hgTracks?db=hg38&position=4%3A113350811-113345900
ANK2	ENSG00000145362.17	ENSG00000145362.17:t:113360823-113360897	-0.5931104738994735;0.6000987483980303;0.0023792279072304716	1.0;1.0;1.3138728396427598e-20	3.9802494633534025e-11;3.8792115881501935e-10;0.4980037141297896	0.831;0.122;0.045	0.249;0.708;0.039	t|1e1.1o2|1e2.1o1|i	FALSE	FALSE	True	3	3	1;1;0	4	+	113350249-113360823;113359299-113360823;113359300-113360822	113350228-113350811;113357243-113359299;113360823-113360897	113359300-113360822	http://genome.ucsc.edu/cgi-bin/hgTracks?db=hg38&position=4%3A113360897-113350228
ANK2	ENSG00000145362.17	ENSG00000145362.17:t:113373090-113373173	-0.13473659918083591;0.13473658378307724	0.8323137273719508;0.8323133817537565	0.0;5.42636449271615e-22	0.976;0.024	0.847;0.153	t|1e1.1o1|1e2.1o1	FALSE	FALSE	True	2	3	1;1	4	+	113369805-113373090;113372625-113373090	113369514-113369805;113372533-113372625;113373090-113373173		http://genome.ucsc.edu/cgi-bin/hgTracks?db=hg38&position=4%3A113373173-113369514
ANK3	ENSG00000151150.21	ENSG00000151150.21:s:60069978-60072569	7.771559200104437e-16;0.11414567007753619;-0.11399546091096244	1.1660370831314844e-20;0.6134576047105978;0.6124345240963927	0.9999999999999025;7.631303652220075e-07;7.670284387639725e-07	0.000;0.454;0.546	0.000;0.571;0.429	s|1e1.1o1|1e2.1o1|i	FALSE	FALSE	True	3	3	1;1;1	10	-	60068869-60069978;60068009-60069978;60068870-60069977	60067935-60068009;60068637-60068869;60069978-60072569	60068870-60069977	http://genome.ucsc.edu/cgi-bin/hgTracks?db=hg38&position=10%3A60072569-60067935
ANK3	ENSG00000151150.21	ENSG00000151150.21:s:60073872-60076454	0.17106973276644782;-0.17106974392407287	0.9332150170314885;0.9332151339220178	4.906646097385918e-08;4.9069073027041554e-08	0.258;0.742	0.429;0.571	s|1e1.1o1|i	FALSE	FALSE	False	2	2	1;0	10	-	60068009-60073872;60072570-60073871	60067935-60068009;60073872-60076454	60072570-60073871	http://genome.ucsc.edu/cgi-bin/hgTracks?db=hg38&position=10%3A60076454-60067935
ANK3	ENSG00000151150.21	ENSG00000151150.21:s:60082508-60082737	0.21567734552246237;-0.2156773143702713	0.9999995360609829;0.9999995360828001	1.6979948023558394e-14;0.0	0.027;0.973	0.239;0.761	s|1e1.1o1|1e2.2o2	FALSE	FALSE	True	2	3	1;1	10	-	60082176-60082615;60080618-60082615	60080537-60080620;60082150-60082176;60082508-60082737		http://genome.ucsc.edu/cgi-bin/hgTracks?db=hg38&position=10%3A60082737-60080537
ANK3	ENSG00000151150.21	ENSG00000151150.21:s:60166824-60166896	-0.28616309527415007;7.771559926323231e-16;0.2817326542744747	0.9999999708357632;7.539494904888828e-21;0.9999999374201711	6.328271240363392e-15;0.9999999838605028;7.248270027915953e-12	0.617;0.002;0.381	0.331;0.006;0.662	s|1e1.1o1|1e2.1o1|1e3.1o1	FALSE	FALSE	True	3	4	1;1;1	10	-	60166653-60166824;60146021-60166824;60139087-60166824	60138964-60139087;60145968-60146021;60166591-60166653;60166824-60166896		http://genome.ucsc.edu/cgi-bin/hgTracks?db=hg38&position=10%3A60166896-60138964
ANK3	ENSG00000151150.21	ENSG00000151150.21:t:60067935-60068009	-3.2590595464495065e-10;-0.25723814027061176;-0.0015147192940351685;0.02322471330071304;7.771559200104437e-16;0.1169016505143829;0.11328186038140568	1.1660370757211076e-20;0.9999990358689612;3.0998057560836374e-06;0.025794801858979855;1.1660370831314844e-20;0.6646210594384625;0.5987513626589889	0.9999997879725959;0.0;0.24986531997553374;8.731251130374333e-05;0.9999999999999025;4.1245760822693207e-07;8.546596757535013e-07	0.022;0.380;0.140;0.301;0.000;0.048;0.107	0.009;0.136;0.141;0.328;0.000;0.161;0.222	t|1e1.1o2|1e1.2o2|1e2.1o1|1e3.1o1|1e4.1o2|1e4.2o2|i	TRUE	FALSE	True	7	5	1;1;1;1;1;1;0	10	-	60068009-60080573;60068009-60080537;60068009-60073872;60068009-60069978;60068009-60068649;60068009-60068637;60068010-60068636	60067935-60068009;60068637-60068869;60069978-60072569;60073872-60076454;60080537-60080620	60068010-60068636	http://genome.ucsc.edu/cgi-bin/hgTracks?db=hg38&position=10%3A60080620-60067935
ANK3	ENSG00000151150.21	ENSG00000151150.21:t:60080537-60080620	-0.29049954036130426;0.2904994780415889	1.0;0.9999999999999999	0.0;6.028063510330178e-18	0.924;0.076	0.638;0.362	t|1e1.1o2|1e2.1o1	FALSE	FALSE	True	2	3	1;1	10	-	60080618-60082615;60080618-60082150	60080537-60080620;60082150-60082176;60082508-60082737		http://genome.ucsc.edu/cgi-bin/hgTracks?db=hg38&position=10%3A60082737-60080537
ANK3	ENSG00000151150.21	ENSG00000151150.21:t:60138964-60139087	0.48492177189283037;-0.4240037742777718;-0.05069736930549221;7.771559926323231e-16;7.771559926323231e-16;7.771559926323231e-16;7.771559926323231e-16	1.0;1.0;1.1819089957672675e-07;7.539494904888828e-21;7.539494904888828e-21;7.539494904888828e-21;7.539494904888828e-21	3.654520398574813e-12;2.864375403532904e-14;0.47498665700095577;0.9999999838605028;0.9999999838605028;0.9999999838605028;0.9999999838605028	0.187;0.738;0.067;0.005;0.000;0.000;0.000	0.657;0.321;0.021;0.000;0.000;0.000;0.000	t|1e1.1o1|1e2.1o1|1e3.1o1|1e4.1o1|1e5.1o1|1e6.1o1|1e7.1o1	FALSE	FALSE	True	7	8	1;1;1;1;1;1;1	10	-	60139087-60166824;60139087-60166591;60139087-60145968;60139087-60140352;60139087-60139985;60139087-60139415;60139087-60139338	60138964-60139087;60139338-60139400;60139415-60139756;60139985-60140040;60140352-60141016;60145968-60146021;60166591-60166653;60166824-60166896		http://genome.ucsc.edu/cgi-bin/hgTracks?db=hg38&position=10%3A60166896-60138964
ANKFY1	ENSG00000185722.16	ENSG00000185722.16:s:4207933-4208132	0.17145250352678876;-0.17145251305672254	0.9491552089011072;0.9491552279909051	8.860953437514465e-09;8.861405054183535e-09	0.702;0.298	0.881;0.119	s|1e1.1o1|i	FALSE	FALSE	False	2	2	1;0	17	-	4206486-4207933;4206487-4207932	4206321-4206486;4207933-4208132	4206487-4207932	http://genome.ucsc.edu/cgi-bin/hgTracks?db=hg38&position=17%3A4208132-4206321
ANKH	ENSG00000154122.12	ENSG00000154122.12:s:14713544-14713667	0.18571924594915054;-0.18571931487869597	0.9877028192280348;0.9877028347393398	1.9205136661383275e-11;1.920341663463887e-11	0.685;0.315	0.869;0.131	s|1e1.1o1|i	FALSE	FALSE	False	2	2	1;0	5	-	14712973-14713544;14712974-14713543	14712874-14712973;14713544-14713667	14712974-14713543	http://genome.ucsc.edu/cgi-bin/hgTracks?db=hg38&position=5%3A14713667-14712874
ANKH	ENSG00000154122.12	ENSG00000154122.12:s:14870183-14871778	0.2728691164442627;7.771559200104437e-16;-0.272331217034524	1.0;1.1660370831314844e-20;0.9999999999999877	4.40688300051412e-24;0.9999999999999025;0.0	0.705;0.001;0.295	0.999;0.000;0.001	s|1e1.1o1|2e2.1o1|i	TRUE	FALSE	True	3	3	1;1;0	5	-	14769191-14871352;14869030-14870183;14869031-14870182	14768616-14769191;14868709-14869030;14870183-14871778	14869031-14870182	http://genome.ucsc.edu/cgi-bin/hgTracks?db=hg38&position=5%3A14871778-14768616
ANKHD1	ENSG00000131503.20	ENSG00000131503.20:s:140486567-140487060	0.18880594561600308;-0.18880596514954429	0.9941357135335565;0.9941357215148712	4.341075647900005e-06;4.341294710052956e-06	0.666;0.334	0.854;0.146	s|1e1.1o1|1e2.2o2	FALSE	FALSE	True	2	3	1;1	5	+	140487060-140496520;140487060-140504821	140486567-140487060;140496520-140496547;140504769-140504966		http://genome.ucsc.edu/cgi-bin/hgTracks?db=hg38&position=5%3A140504966-140486567
ANKHD1	ENSG00000131503.20	ENSG00000131503.20:s:140496650-140497278	0.16960144475659472;-0.16960147280062432	0.9976765593844661;0.9976765690366112	6.70390669109029e-07;6.704212249797337e-07	0.024;0.976	0.194;0.806	s|1e1.1o1|1e2.2o2	FALSE	FALSE	True	2	3	1;1	5	+	140497278-140498038;140497278-140504821	140496650-140497278;140498038-140498190;140504769-140504966		http://genome.ucsc.edu/cgi-bin/hgTracks?db=hg38&position=5%3A140504966-140496650
ANKHD1	ENSG00000131503.20	ENSG00000131503.20:s:140510019-140510181	0.10544934382665228;-0.1054493210827686	0.5626453348339411;0.5626449467138321	7.598584212198375e-07;7.599143297953859e-07	0.870;0.130	0.980;0.020	s|1e1.1o1|i	FALSE	FALSE	False	2	2	1;0	5	+	140510181-140512828;140510182-140512827	140510019-140510181;140512828-140512923	140510182-140512827	http://genome.ucsc.edu/cgi-bin/hgTracks?db=hg38&position=5%3A140512923-140510019
ANKHD1	ENSG00000131503.20	ENSG00000131503.20:s:140538086-140538262	0.10289712689028994;-0.10289713065737176	0.5527774292894669;0.5527774533948887	5.373924177463689e-06;5.374346638942207e-06	0.000;1.000	0.128;0.872	s|1e1.1o1|2e1.1o1	TRUE	FALSE	False	2	2	1;1	5	+	140538234-140538919;140538261-140538919	140538086-140538262;140538919-140539342		http://genome.ucsc.edu/cgi-bin/hgTracks?db=hg38&position=5%3A140539342-140538086
ANKHD1	ENSG00000131503.20	ENSG00000131503.20:t:140504769-140504966	-0.19024214395299477;0.19024213900476283	0.9964190291524001;0.9964190315885316	6.891557861599118e-06;6.8904429813027254e-06	0.345;0.655	0.154;0.846	t|1e1.1o1|1e2.1o1	FALSE	FALSE	True	2	3	1;1	5	+	140487060-140504821;140497278-140504821	140486567-140487060;140496650-140497278;140504769-140504966		http://genome.ucsc.edu/cgi-bin/hgTracks?db=hg38&position=5%3A140504966-140486567
ANKHD1	ENSG00000131503.20	ENSG00000131503.20:t:140537049-140537589	0.009144536285674906;0.06183578917567531;7.771559200104437e-16;0.0804243904112249;-0.1738594129547614	0.0005768139729376287;0.13830546493493412;1.1660370831314844e-20;0.3261861929490855;0.985403938354943	0.002548902383072764;3.4481370720685836e-05;0.9999999999999025;8.247368431350428e-06;1.3322676295501878e-15	0.055;0.458;0.013;0.231;0.236	0.087;0.523;0.020;0.312;0.057	t|1e1.1o1|1e2.1o2|2e3.1o1|2e4.1o2|i	FALSE	TRUE	True	5	5	0;1;1;1;0	5	+	140529796-140537338;140535538-140537338;140529796-140537389;140535538-140537389;140535905-140537048	140528184-140529796;140535362-140535904;140537049-140537589	140535905-140537048	http://genome.ucsc.edu/cgi-bin/hgTracks?db=hg38&position=5%3A140537589-140528184
ANKHD1-EIF4EBP3	ENSG00000254996.5	ENSG00000254996.5:s:140510019-140510181	0.10544934382665228;-0.1054493210827686	0.5626453348339411;0.5626449467138321	7.598584212198375e-07;7.599143297953859e-07	0.870;0.130	0.980;0.020	s|1e1.1o1|i	FALSE	FALSE	False	2	2	1;0	5	+	140510181-140512828;140510182-140512827	140510019-140510181;140512828-140512923	140510182-140512827	http://genome.ucsc.edu/cgi-bin/hgTracks?db=hg38&position=5%3A140512923-140510019
ANKHD1-EIF4EBP3	ENSG00000254996.5	ENSG00000254996.5:s:140538086-140538261	0.10289712689028994;-0.10289713065737176	0.5527774292894669;0.5527774533948887	5.373924177463689e-06;5.374346638942207e-06	0.000;1.000	0.128;0.872	s|1e1.1o1|2e1.1o1	TRUE	FALSE	False	2	2	1;1	5	+	140538234-140538919;140538261-140538919	140538086-140538261;140538919-140539083		http://genome.ucsc.edu/cgi-bin/hgTracks?db=hg38&position=5%3A140539083-140538086
ANKHD1-EIF4EBP3	ENSG00000254996.5	ENSG00000254996.5:t:140537338-140537589	0.005491944201505568;0.04108832279117937;0.06755574629798407;-0.14343882964385493	0.00038490720915951293;0.02402346494665276;0.2147078974832143;0.8853973223855023	0.0025405033527161783;0.00021124601294259055;1.810139409784878e-05;1.8481496333322411e-09	0.057;0.474;0.243;0.227	0.086;0.524;0.313;0.079	t|1e1.1o1|1e2.1o1|2e2.1o1|i	FALSE	TRUE	True	4	3	0;1;1;0	5	+	140529796-140537338;140535538-140537338;140535538-140537389;140535539-140537337	140528184-140529796;140535362-140535538;140537338-140537589	140535539-140537337	http://genome.ucsc.edu/cgi-bin/hgTracks?db=hg38&position=5%3A140537589-140528184
ANKIB1	ENSG00000001629.9	ENSG00000001629.9:s:92344978-92345066	7.771559200104437e-16;0.19913315617265182;-0.19360576671283675	1.1660370831314844e-20;0.9995648696089205;0.9999127176506574	0.9999999999999025;1.0759387186484974e-14;4.241051954068098e-14	0.007;0.778;0.215	0.005;0.974;0.021	s|1e1.1o1|1e2.1o1|i	FALSE	FALSE	True	3	3	1;1;0	7	+	92345066-92347947;92345066-92350950;92345067-92347946	92344978-92345066;92347947-92348016;92350950-92351094	92345067-92347946	http://genome.ucsc.edu/cgi-bin/hgTracks?db=hg38&position=7%3A92351094-92344978
ANKIB1	ENSG00000001629.9	ENSG00000001629.9:t:92350950-92351094	0.1994031992441533;1.8511529451764463e-08;-0.19634020493501603	0.9998972026729699;1.1660383856796329e-20;0.9993474128469486	1.1127218515195198e-13;0.9999879577455766;4.155564781171961e-13	0.742;0.015;0.242	0.943;0.010;0.047	t|1e1.1o1|1e2.1o1|i	FALSE	FALSE	True	3	3	1;1;0	7	+	92345066-92350950;92348016-92350950;92348017-92350949	92344978-92345066;92347947-92348016;92350950-92351094	92348017-92350949	http://genome.ucsc.edu/cgi-bin/hgTracks?db=hg38&position=7%3A92351094-92344978
ANKLE2	ENSG00000176915.14	ENSG00000176915.14:s:132741419-132741485	0.15026543873790618;-0.15026547339578022	0.8600779168246948;0.8600781447298453	4.7952777631602536e-08;4.7955510451558325e-08	0.748;0.252	0.902;0.098	s|1e1.2o2|i	FALSE	FALSE	False	2	2	1;0	12	-	132737065-132741419;132738908-132741418	132736893-132738907;132741419-132741485	132738908-132741418	http://genome.ucsc.edu/cgi-bin/hgTracks?db=hg38&position=12%3A132741485-132736893
ANKLE2	ENSG00000176915.14	ENSG00000176915.14:s:132743154-132743276	-1.7025302020199032e-05;0.1280338734549262;-0.10014475763608702	1.1662547461268758e-20;0.7478216700607978;0.4995151483183323	0.989149059922283;1.211170158942943e-08;1.6247580801875827e-06	0.032;0.753;0.215	0.005;0.888;0.107	s|1e1.2o2|1e2.1o1|i	FALSE	FALSE	True	3	3	1;1;0	12	-	132741891-132743154;132741485-132743154;132742559-132743153	132741419-132741485;132741809-132742558;132743154-132743276	132742559-132743153	http://genome.ucsc.edu/cgi-bin/hgTracks?db=hg38&position=12%3A132743276-132741419
ANKRD10	ENSG00000088448.14	ENSG00000088448.14:s:110906033-110906124	0.0033806913938285604;1.4014015477984158e-08;0.011250008323306979;0.1757930989516539;0.03526314935491504;7.771559200104437e-16;7.771559200104437e-16;0.28700308279226827;-0.5929894316493879	1.2030689902996639e-20;1.1660381830009463e-20;1.2892665429517569e-20;0.996690736644496;0.0013276071735505515;1.1660370831314844e-20;1.1660370831314844e-20;0.9999999991986848;1.0	0.5707197768987246;0.999990883450286;0.5028400165305842;2.0582325490690038e-16;0.0037605544113531396;0.9999999999999025;0.9999999999999025;8.909355637786808e-22;4.611711013069453e-11	0.001;0.006;0.020;0.052;0.067;0.004;0.010;0.189;0.650	0.041;0.019;0.047;0.234;0.108;0.008;0.009;0.469;0.065	s|1e1.1o1|1e2.1o1|1e3.1o1|1e4.2o3|1e4.3o3|1e5.1o1|1e6.1o1|1e7.1o1|i	FALSE	TRUE	True	9	8	1;1;1;1;1;1;1;1;0	13	-	110905233-110906033;110904342-110906033;110903539-110906033;110900694-110906033;110900661-110906033;110894393-110906033;110894202-110906033;110893263-110906033;110905234-110906032	110893197-110893263;110894109-110894202;110894285-110894393;110900530-110900739;110903475-110903539;110904031-110904342;110905023-110905233;110906033-110906124	110905234-110906032	http://genome.ucsc.edu/cgi-bin/hgTracks?db=hg38&position=13%3A110906124-110893197
ANKRD10	ENSG00000088448.14	ENSG00000088448.14:t:110893197-110893263	-0.0010848597653821512;0.2566672063516038;7.771559200104437e-16;-0.2527485208944445	9.03939840829992e-06;1.0;1.1660370831314844e-20;0.9999990417805625	0.08027197255955154;3.7632425567851294e-24;0.9999999999999025;0.0	0.125;0.076;0.011;0.786	0.121;0.330;0.010;0.540	t|1e1.1o1|1e2.1o1|1e3.1o1|i	FALSE	FALSE	True	4	4	1;1;1;0	13	-	110893263-110906033;110893263-110900530;110893263-110894109;110893264-110894108	110893197-110893263;110894109-110894202;110900530-110900739;110906033-110906124	110893264-110894108	http://genome.ucsc.edu/cgi-bin/hgTracks?db=hg38&position=13%3A110906124-110893197
ANKRD10	ENSG00000088448.14	ENSG00000088448.14:t:110910618-110910770	-0.1524772182068317;0.15247720526003514	0.976294094838492;0.9762940022333578	4.02053002002134e-09;4.098893772195286e-09	0.975;0.025	0.827;0.173	t|1e1.1o1|1e2.1o1	FALSE	FALSE	True	2	3	1;1	13	-	110910770-110914725;110910770-110911654	110910618-110910770;110911654-110911771;110914725-110915069		http://genome.ucsc.edu/cgi-bin/hgTracks?db=hg38&position=13%3A110915069-110910618
ANKRD11	ENSG00000167522.14	ENSG00000167522.14:s:89288528-89288678	7.771559200104437e-16;-0.39188263361053277;0.05128321536810768;0.32097560856989477	1.1660370831314844e-20;1.0;3.3599446705223655e-05;0.9999999999999888	0.9999999999999025;0.0;0.14853089296784286;4.21758231145888e-23	0.000;0.729;0.012;0.258	0.004;0.343;0.073;0.578	s|1e1.1o1|1e2.2o2|1e3.1o1|i	FALSE	FALSE	True	4	4	1;1;1;1	16	-	89287113-89288528;89286186-89288528;89275191-89288528;89287114-89288527	89275093-89275191;89286039-89286481;89286663-89287113;89288528-89288678	89287114-89288527	http://genome.ucsc.edu/cgi-bin/hgTracks?db=hg38&position=16%3A89288678-89275093
ANKRD11	ENSG00000167522.14	ENSG00000167522.14:s:89305206-89305344	7.771559200104437e-16;0.04546631327979726;-0.11785265460061223;0.21230982217268085;-0.1502169395904408	1.1660370831314844e-20;0.008660123384492126;0.6712635975584421;0.9982396894784278;0.8870794015645129	0.9999999999999025;0.0007195321228972881;4.4358390405285775e-07;8.971671741768428e-13;4.49047665718183e-09	0.000;0.087;0.206;0.513;0.196	0.007;0.134;0.092;0.719;0.048	s|1e1.1o1|1e2.1o4|1e3.1o1|1e4.1o1|i	FALSE	FALSE	True	5	5	1;1;1;1;0	16	-	89301636-89305206;89300962-89305206;89291777-89305206;89291183-89305206;89301637-89305205	89290972-89291183;89291681-89291777;89298876-89300962;89301510-89301636;89305206-89305344	89301637-89305205	http://genome.ucsc.edu/cgi-bin/hgTracks?db=hg38&position=16%3A89305344-89290972
ANKRD11	ENSG00000167522.14	ENSG00000167522.14:t:89290972-89291183	0.3469405923588298;-0.17931936945408877;-0.17261996832962448	1.0;0.9734245955826417;0.9566038147918127	1.5096540792723287e-22;2.7842617100759526e-11;1.4192804487223043e-08	0.365;0.309;0.329	0.710;0.137;0.156	t|1e1.1o1|1e2.2o2|i	FALSE	FALSE	True	3	3	1;1;0	16	-	89291183-89305206;89291183-89291681;89291184-89291680	89290972-89291183;89291681-89291777;89305206-89305344	89291184-89291680	http://genome.ucsc.edu/cgi-bin/hgTracks?db=hg38&position=16%3A89305344-89290972
ANKRD13A	ENSG00000076513.16	ENSG00000076513.16:s:110027705-110027766	-0.20974517664857256;0.20974518714147322	0.9978862958925335;0.9978862974776928	6.380451722520775e-13;6.40143590846751e-13	0.495;0.505	0.285;0.715	s|1e1.2o3|i	FALSE	FALSE	False	2	2	1;0	12	+	110027766-110028512;110027767-110027898	110027705-110027766;110027899-110028642	110027767-110027898	http://genome.ucsc.edu/cgi-bin/hgTracks?db=hg38&position=12%3A110028642-110027705
ANKRD13D	ENSG00000172932.14	ENSG00000172932.14:t:67290078-67290213	-0.10016961956945135;0.1001695664778647	0.5241944774725936;0.5241940855155451	0.00018569880751218015;0.00018568463946849823	0.983;0.017	0.881;0.119	t|1e1.1o1|1e2.1o1	FALSE	FALSE	True	2	3	1;1	11	+	67289550-67290078;67289965-67290078	67288547-67289550;67289829-67289965;67290078-67290213		http://genome.ucsc.edu/cgi-bin/hgTracks?db=hg38&position=11%3A67290213-67288547
ANKRD17	ENSG00000132466.17	ENSG00000132466.17:s:73113792-73113908	0.15188343325107256;-0.15188343298530266	0.9732444527961766;0.973244546901139	8.777703653312132e-11;0.0	0.016;0.984	0.172;0.828	s|1e1.1o1|1e2.2o2	FALSE	FALSE	True	2	3	1;1	4	-	73113311-73113792;73102547-73113792	73102376-73102779;73113084-73113311;73113792-73113908		http://genome.ucsc.edu/cgi-bin/hgTracks?db=hg38&position=4%3A73113908-73102376
ANKRD17	ENSG00000132466.17	ENSG00000132466.17:s:73141741-73141843	0.12626944973052978;-0.04232505928034175;-0.0486226593049923;-0.02551840176073699	0.7253844258734209;0.032488505733553816;1.78550637247842e-20;3.929213915649979e-08	1.9391800552584533e-07;0.0001444870725261227;0.47545138875472337;0.48076626541073886	0.600;0.277;0.067;0.050	0.734;0.230;0.035;0.000	s|1e1.1o1|1e2.1o2|1e2.2o2|i	FALSE	TRUE	True	4	3	1;1;0;0	4	-	73140283-73141741;73135265-73141741;73135262-73141741;73140284-73141740	73135117-73135265;73139531-73140283;73141741-73141843	73140284-73141740	http://genome.ucsc.edu/cgi-bin/hgTracks?db=hg38&position=4%3A73141843-73135117
ANKRD17	ENSG00000132466.17	ENSG00000132466.17:s:73151430-73151524	0.11520343728806248;-0.11520342310018865	0.6580599835210225;0.6580596468150022	1.2785912201801493e-07;1.2786832004341164e-07	0.858;0.142	0.999;0.001	s|1e1.1o1|i	FALSE	FALSE	False	2	2	1;0	4	-	73149050-73151430;73149051-73151429	73148813-73149050;73151430-73151524	73149051-73151429	http://genome.ucsc.edu/cgi-bin/hgTracks?db=hg38&position=4%3A73151524-73148813
ANKRD17	ENSG00000132466.17	ENSG00000132466.17:t:73135117-73135265	-0.27858965446946904;0.22095009551765754;-0.09389866214383369;0.12524053874410285	0.9999999999989855;0.9999963798453197;0.457433839321673;0.7488107838513685	0.0;4.749522733110613e-10;0.0007396522268207084;1.5941361971919695e-06	0.457;0.363;0.108;0.074	0.184;0.588;0.028;0.200	t|1e1.1o1|1e2.1o1|2e3.1o1|2e4.1o1	FALSE	TRUE	True	4	5	1;1;0;1	4	-	73135265-73141741;73135265-73139531;73135262-73141741;73135262-73139531	73135117-73135265;73139531-73140283;73141741-73141843		http://genome.ucsc.edu/cgi-bin/hgTracks?db=hg38&position=4%3A73141843-73135117
ANKRD28	ENSG00000206560.11	ENSG00000206560.11:s:15709668-15709736	0.2528714208410776;-0.2528713784673097	0.9999997791732324;0.9999997790379997	9.096229597872404e-17;1.1102230246251565e-16	0.684;0.316	0.939;0.061	s|1e1.1o1|i	FALSE	FALSE	False	2	2	1;0	3	-	15708064-15709668;15708065-15709667	15707924-15708064;15709668-15709736	15708065-15709667	http://genome.ucsc.edu/cgi-bin/hgTracks?db=hg38&position=3%3A15709736-15707924
ANKRD28	ENSG00000206560.11	ENSG00000206560.11:s:15711211-15711274	0.18059259409667586;-0.1805926132382445	0.9774893702538877;0.9774893903754924	2.1751078119707747e-09;2.1752621925941185e-09	0.673;0.327	0.858;0.142	s|1e1.1o1|i	FALSE	FALSE	False	2	2	1;0	3	-	15709736-15711211;15709737-15711210	15709668-15709736;15711211-15711274	15709737-15711210	http://genome.ucsc.edu/cgi-bin/hgTracks?db=hg38&position=3%3A15711274-15709668
ANKRD52	ENSG00000139645.9	ENSG00000139645.9:s:56252015-56252095	0.35682297973799104;-0.35682300216353463	0.9999999994325928;0.9999999994439092	4.919411483171913e-18;0.0	0.508;0.492	0.865;0.135	s|1e1.1o1|i	FALSE	FALSE	False	2	2	1;0	12	-	56248870-56252015;56248871-56252014	56248759-56248870;56252015-56252095	56248871-56252014	http://genome.ucsc.edu/cgi-bin/hgTracks?db=hg38&position=12%3A56252095-56248759
ANKS1B	ENSG00000185046.18	ENSG00000185046.18:s:98831004-98832141	0.009719074356226157;5.236804698401566e-07;7.771559200104437e-16;7.771559200104437e-16;0.11561967126509122;-0.15496777490031446	0.005336900314433854;1.1660433239511669e-20;1.1660370831314844e-20;1.1660370831314844e-20;0.6492829158365709;0.9307190826316116	0.0005550665444301606;0.9996586942854543;0.9999999999999025;0.9999999999999025;5.473625779719873e-07;7.063801765738731e-10	0.633;0.016;0.007;0.008;0.145;0.192	0.646;0.032;0.011;0.009;0.259;0.040	s|1e1.1o2|1e1.2o2|1e2.1o2|1e2.2o2|1e3.1o1|i	FALSE	TRUE	True	6	4	1;1;1;1;1;0	12	-	98829353-98832029;98829251-98832029;98807918-98832029;98807915-98832029;98801125-98832029;98829354-98831003	98800997-98801125;98807844-98807918;98829174-98829353;98831004-98832141	98829354-98831003	http://genome.ucsc.edu/cgi-bin/hgTracks?db=hg38&position=12%3A98832141-98800997
ANKS1B	ENSG00000185046.18	ENSG00000185046.18:t:98800997-98801125	0.1201212049002176;-0.36475565817105704;0.2336810920141723	0.6870685989273088;1.0;0.9998901632908745	0.00010828093721072827;2.220446049250313e-16;3.954092492617833e-09	0.161;0.690;0.153	0.285;0.337;0.380	t|1e1.1o2|1e2.2o2|1e3.1o1	FALSE	FALSE	True	3	4	1;1;1	12	-	98801125-98832029;98801125-98829174;98801125-98807844	98800997-98801125;98807844-98807918;98829174-98829353;98831004-98832141		http://genome.ucsc.edu/cgi-bin/hgTracks?db=hg38&position=12%3A98832141-98800997
ANKS6	ENSG00000165138.17	ENSG00000165138.17:s:98751029-98751096	0.39423729032188554;-0.39423732419089097	1.0;1.0	4.68408552361886e-15;4.6629367034256575e-15	0.019;0.981	0.411;0.589	s|1e1.1o1|1e2.1o1	FALSE	FALSE	True	2	3	1;1	9	-	98746094-98751029;98745675-98751029	98745559-98745675;98746060-98746094;98751029-98751096		http://genome.ucsc.edu/cgi-bin/hgTracks?db=hg38&position=9%3A98751096-98745559
ANKS6	ENSG00000165138.17	ENSG00000165138.17:t:98745559-98745675	-0.5394303935256998;0.5394304401869019	1.0;1.0	1.101727065133673e-08;1.1017874463802333e-08	0.947;0.053	0.416;0.584	t|1e1.1o1|1e2.1o1	FALSE	FALSE	True	2	3	1;1	9	-	98745675-98751029;98745675-98746060	98745559-98745675;98746060-98746094;98751029-98751096		http://genome.ucsc.edu/cgi-bin/hgTracks?db=hg38&position=9%3A98751096-98745559
ANLN	ENSG00000011426.10	ENSG00000011426.10:t:36419244-36419479	0.14603374887389242;-0.09912837271053179;-0.004895961055388045	0.9311023121686633;0.5038738624511881;1.2287288358594154e-20	6.504839028353448e-10;1.4266006873597803e-06;0.5431162618487609	0.082;0.885;0.034	0.217;0.782;0.000	t|1e1.2o3|1e2.2o2|i	FALSE	FALSE	True	3	3	1;1;0	7	+	36415884-36419244;36417190-36419244;36417191-36419243	36415758-36415885;36417080-36417190;36419244-36419479	36417191-36419243	http://genome.ucsc.edu/cgi-bin/hgTracks?db=hg38&position=7%3A36419479-36415758
ANO10	ENSG00000160746.12	ENSG00000160746.12:s:43605714-43605863	-0.12958261173669758;0.12375446881233515;7.771559926323231e-16	0.7855039646249646;0.7349896098627305;7.539494904888828e-21	2.6849445508458913e-05;2.7371685680275673e-05;0.9999999838605028	0.964;0.035;0.000	0.846;0.149;0.005	s|1e1.1o1|1e2.1o1|1e3.1o1	FALSE	FALSE	True	3	4	1;1;1	3	-	43600581-43605714;43598666-43605714;43580472-43605714	43580353-43580472;43598532-43598666;43600384-43600581;43605714-43605863		http://genome.ucsc.edu/cgi-bin/hgTracks?db=hg38&position=3%3A43605863-43580353
ANP32A	ENSG00000140350.15	ENSG00000140350.15:t:68787770-68787919	-0.10805782522072346;7.771559926323231e-16;0.05128025059263809;0.008343978570058579	0.5981648503939735;7.539494904888828e-21;1.6701755494175394e-06;1.151840071829195e-20	1.748222592468096e-06;0.9999999838605028;0.47481364078742383;0.4750000000572179	0.969;0.009;0.011;0.011	0.859;0.019;0.072;0.049	t|1e1.1o1|1e2.1o2|1e2.2o2|1e3.1o1	TRUE	FALSE	True	4	4	1;1;1;1	15	-	68787919-68820698;68787919-68817550;68787919-68817385;68787919-68789243	68787770-68787919;68789243-68792248;68817385-68817715;68820698-68820897		http://genome.ucsc.edu/cgi-bin/hgTracks?db=hg38&position=15%3A68820897-68787770
ANXA1	ENSG00000135046.13	ENSG00000135046.13:s:73162782-73162861	0.11893347736734697;-0.11893344040100323	0.6821343379209664;0.682133943315312	3.243918084962624e-07;3.244144028968776e-07	0.854;0.146	1.000;0.000	s|1e1.1o1|i	FALSE	FALSE	False	2	2	1;0	9	+	73162861-73163476;73162862-73163475	73162782-73162861;73163476-73163532	73162862-73163475	http://genome.ucsc.edu/cgi-bin/hgTracks?db=hg38&position=9%3A73163532-73162782
ANXA1	ENSG00000135046.13	ENSG00000135046.13:s:73166097-73166192	0.10556899070965504;-0.10556892229543152	0.5466171842656691;0.5466167741863072	1.0847881905912825e-06;1.0848655095374582e-06	0.864;0.136	0.970;0.030	s|1e1.1o1|i	FALSE	FALSE	False	2	2	1;0	9	+	73166192-73167497;73166193-73167496	73166097-73166192;73167497-73167869	73166193-73167496	http://genome.ucsc.edu/cgi-bin/hgTracks?db=hg38&position=9%3A73167869-73166097
ANXA6	ENSG00000197043.13	ENSG00000197043.13:s:151103570-151103692	0.10129136215333785;-0.10129136223715007	0.5205274397501467;0.5205271458896795	1.264924463522752e-06;1.265015252771562e-06	0.862;0.138	0.963;0.037	s|1e1.1o1|i	FALSE	FALSE	False	2	2	1;0	5	-	151101507-151103570;151101508-151103569	151101105-151101507;151103570-151103692	151101508-151103569	http://genome.ucsc.edu/cgi-bin/hgTracks?db=hg38&position=5%3A151103692-151101105
ANXA6	ENSG00000197043.13	ENSG00000197043.13:s:151117127-151117180	0.20480266224081278;-0.20480262991595938	0.9935834256263307;0.9935834205374051	6.925330193218548e-06;6.9261960706779035e-06	0.466;0.534	0.674;0.326	s|1e1.1o1|1e2.1o1	FALSE	FALSE	True	2	3	1;1	5	-	151110644-151117127;151109846-151117127	151109753-151109846;151110627-151110644;151117127-151117180		http://genome.ucsc.edu/cgi-bin/hgTracks?db=hg38&position=5%3A151117180-151109753
ANXA7	ENSG00000138279.15	ENSG00000138279.15:s:73396519-73396583	0.44019070982741726;-0.4401907266345547	1.0;1.0	4.815533504442942e-13;4.816147480823929e-13	0.112;0.888	0.547;0.453	s|1e1.1o1|1e2.1o1	FALSE	FALSE	True	2	3	1;1	10	-	73396109-73396519;73388414-73396519	73388312-73388414;73396044-73396109;73396519-73396583		http://genome.ucsc.edu/cgi-bin/hgTracks?db=hg38&position=10%3A73396583-73388312
ANXA7	ENSG00000138279.15	ENSG00000138279.15:t:73388312-73388414	-0.40509178197037843;0.4050918440393659	1.0;1.0	9.992007221626409e-15;1.006236536106023e-14	0.861;0.139	0.475;0.525	t|1e1.2o2|1e2.1o1	FALSE	FALSE	True	2	3	1;1	10	-	73388414-73396519;73388414-73396044	73388312-73388414;73396044-73396109;73396519-73396583		http://genome.ucsc.edu/cgi-bin/hgTracks?db=hg38&position=10%3A73396583-73388312
AP000295.9	ENSG00000249624.8	ENSG00000249624.8:s:33276596-33276753	0.12663058148623313;-0.1266304886803887	0.7574643008763059;0.7574639382110809	3.475397640454204e-09;3.4756988398498834e-09	0.850;0.150	0.999;0.001	s|1e1.1o1|i	FALSE	FALSE	False	2	2	1;0	21	+	33276753-33279752;33276754-33279751	33276596-33276753;33279752-33279918	33276754-33279751	http://genome.ucsc.edu/cgi-bin/hgTracks?db=hg38&position=21%3A33279918-33276596
AP003419.11	ENSG00000256514.1	ENSG00000256514.1:s:67352691-67352802	0.11761617821377741;-0.11761619579320726	0.6443792134980652;0.6443793838013356	6.176801881227842e-07;6.17718598272532e-07	0.743;0.257	0.871;0.129	s|1e1.1o1|i	FALSE	FALSE	False	2	2	1;0	11	-	67352019-67352691;67352020-67352690	67351572-67352019;67352691-67352802	67352020-67352690	http://genome.ucsc.edu/cgi-bin/hgTracks?db=hg38&position=11%3A67352802-67351572
AP1AR	ENSG00000138660.11	ENSG00000138660.11:s:112260766-112260862	-0.5619280152834227;0.5619280044934393	1.0;1.0	1.628703905076634e-08;1.6287131540646695e-08	0.815;0.185	0.268;0.732	s|1e1.1o1|1e2.1o2	FALSE	FALSE	True	2	3	1;1	4	+	112260862-112262988;112260862-112265009	112260766-112260862;112262988-112263086;112265009-112265319		http://genome.ucsc.edu/cgi-bin/hgTracks?db=hg38&position=4%3A112265319-112260766
AP1B1	ENSG00000100280.16	ENSG00000100280.16:s:29340656-29340857	0.5023779813091428;-0.5023780496554953	1.0;1.0	7.249280728077498e-12;7.249312261592422e-12	0.088;0.912	0.576;0.424	s|1e1.1o1|1e2.1o1	FALSE	FALSE	True	2	3	1;1	22	-	29339774-29340656;29339133-29340656	29338990-29339133;29339754-29339774;29340656-29340857		http://genome.ucsc.edu/cgi-bin/hgTracks?db=hg38&position=22%3A29340857-29338990
AP1B1	ENSG00000100280.16	ENSG00000100280.16:t:29327680-29328895	-0.056654389358398005;0.15242812781593335;-0.08500925292420743	0.11316255348582693;0.9066174842977467;0.35865484420581506	3.405521879684681e-05;8.811692739846699e-09;5.548244456976548e-06	0.478;0.331;0.196	0.413;0.484;0.101	t|1e1.1o1|1e2.1o1|i	FALSE	FALSE	True	3	3	1;1;1	22	-	29328895-29330378;29328895-29329712;29328896-29329711	29327680-29328895;29329712-29329720;29330378-29330532	29328896-29329711	http://genome.ucsc.edu/cgi-bin/hgTracks?db=hg38&position=22%3A29330532-29327680
AP1B1	ENSG00000100280.16	ENSG00000100280.16:t:29338990-29339133	-0.6546277028550774;0.6546275738401539	1.0;1.0	0.004115695509167683;0.004115688853823907	0.837;0.163	0.200;0.800	t|1e1.1o1|1e2.1o1	FALSE	FALSE	True	2	3	1;1	22	-	29339133-29340656;29339133-29339754	29338990-29339133;29339754-29339774;29340656-29340857		http://genome.ucsc.edu/cgi-bin/hgTracks?db=hg38&position=22%3A29340857-29338990
AP1G1	ENSG00000166747.12	ENSG00000166747.12:s:71753570-71753887	0.26546443162804956;-0.2654644518703567	0.9999999999319866;0.9999999999319621	3.711500940055648e-24;0.0	0.706;0.294	0.982;0.018	s|1e1.2o2|i	FALSE	FALSE	False	2	2	1;0	16	-	71750332-71753833;71751338-71753569	71750210-71750480;71753570-71753887	71751338-71753569	http://genome.ucsc.edu/cgi-bin/hgTracks?db=hg38&position=16%3A71753887-71750210
AP1G1	ENSG00000166747.12	ENSG00000166747.12:t:71755965-71756324	7.771559200104437e-16;0.14753365489861658;-0.1470028396957687	1.1660370831314844e-20;0.9208084213926238;0.9174899802623303	0.9999999999999025;4.784225015553448e-11;5.592570850865286e-11	0.001;0.828;0.171	0.000;0.999;0.000	t|1e1.2o2|2e2.2o2|i	FALSE	TRUE	True	3	3	1;1;0	16	-	71756324-71764346;71756159-71758808;71756325-71758807	71755965-71756324;71758808-71758921;71764346-71764448	71756325-71758807	http://genome.ucsc.edu/cgi-bin/hgTracks?db=hg38&position=16%3A71764448-71755965
AP1G2	ENSG00000213983.11	ENSG00000213983.11:s:23561296-23561431	0.4755674802128257;-0.475567482569086	1.0;1.0	1.4271403407210825e-20;0.0	0.476;0.524	0.945;0.055	s|1e1.2o3|i	FALSE	FALSE	False	2	2	1;0	14	-	23560418-23561296;23560453-23561295	23560255-23560452;23561296-23561431	23560453-23561295	http://genome.ucsc.edu/cgi-bin/hgTracks?db=hg38&position=14%3A23561431-23560255
AP1G2	ENSG00000213983.11	ENSG00000213983.11:s:23563584-23563609	0.3280899835249215;-0.3280899994937695	0.9999998640354136;0.9999998643200191	6.718677571402191e-22;0.0	0.265;0.735	0.586;0.414	s|1e1.1o1|i	FALSE	FALSE	False	2	2	1;1	14	-	23563502-23563584;23563503-23563583	23563380-23563502;23563584-23563609	23563503-23563583	http://genome.ucsc.edu/cgi-bin/hgTracks?db=hg38&position=14%3A23563609-23563380
AP1G2	ENSG00000213983.11	ENSG00000213983.11:s:23566809-23567350	7.771559200104437e-16;0.3372652836334863;0.024102869602311547;-0.3704507724986247	1.1660370831314844e-20;0.9999998402389032;0.005543522719143298;0.9999999994816575	0.9999999999999025;7.628313196537494e-20;0.0006170592097627862;0.0	0.001;0.248;0.067;0.684	0.000;0.584;0.100;0.312	s|1e1.1o1|2e2.1o2|2e3.1o1|i	TRUE	FALSE	True	4	4	1;1;1;0	14	-	23566419-23567237;23566686-23567111;23566419-23567111;23566687-23566808	23566278-23566419;23566562-23566686;23566809-23567350	23566687-23566808	http://genome.ucsc.edu/cgi-bin/hgTracks?db=hg38&position=14%3A23567350-23566278
AP1S2	ENSG00000182287.13	ENSG00000182287.13:s:15845379-15845516	0.04989992104805133;8.646091054790092e-08;0.0003395049761128864;0.053689913424893695;0.03647278581140793;-0.20474792343168366	0.0002746063147457401;7.539546591190214e-21;7.701399629747915e-21;0.02584585000329198;4.6094028802734745e-06;0.9999999461648433	0.44543014172294765;0.4750065946399491;0.4750000016683476;0.06442220704581195;0.47427767650964725;5.0959236830294685e-14	0.004;0.024;0.002;0.031;0.008;0.932	0.070;0.022;0.037;0.086;0.061;0.724	s|1e1.1o1|1e2.1o1|1e3.1o2|1e3.2o2|1e4.1o1|1e5.1o1	FALSE	TRUE	True	6	6	1;1;1;1;1;1	X	-	15840591-15845379;15833524-15845379;15833007-15845379;15831568-15845379;15828200-15845379;15827372-15845379	15825806-15827372;15828192-15828200;15830059-15833007;15833444-15833524;15840497-15840591;15845379-15845516		http://genome.ucsc.edu/cgi-bin/hgTracks?db=hg38&position=X%3A15845516-15825806
AP1S2	ENSG00000182287.13	ENSG00000182287.13:t:15825806-15827372	-0.5955023907509005;7.771559200104437e-16;0.5912535831335919;-0.005950569869414222	1.0;1.1660370831314844e-20;1.0;0.019924745733248962	3.72444297624952e-11;0.9999999999999025;1.1380890336012397e-10;0.00014459378599074313	0.794;0.000;0.058;0.148	0.203;0.002;0.649;0.147	t|1e1.1o1|1e2.1o1|1e3.1o1|i	FALSE	FALSE	True	4	4	1;1;1;0	X	-	15827372-15845379;15827372-15840497;15827372-15828192;15827373-15828191	15825806-15827372;15828192-15828200;15840497-15840591;15845379-15845516	15827373-15828191	http://genome.ucsc.edu/cgi-bin/hgTracks?db=hg38&position=X%3A15845516-15825806
AP2A1	ENSG00000196961.12	ENSG00000196961.12:s:49801981-49802141	0.6621518565264268;-0.3866213888948792;-0.2763944283346771	1.0;1.0;0.9999999997132265	3.411283944487753e-06;0.0;0.0	0.025;0.554;0.421	0.674;0.177;0.155	s|1e1.2o2|1e2.1o1|i	FALSE	FALSE	True	3	3	1;1;1	19	+	49802141-49802534;49802141-49802949;49802142-49802521	49801981-49802141;49802522-49802599;49802949-49803005	49802142-49802521	http://genome.ucsc.edu/cgi-bin/hgTracks?db=hg38&position=19%3A49803005-49801981
AP2A1	ENSG00000196961.12	ENSG00000196961.12:s:49806119-49806253	0.389664588384695;-0.38966458245142577	1.0;1.0	2.4680053760593444e-22;0.0	0.426;0.574	0.810;0.190	s|1e1.1o1|i	FALSE	FALSE	False	2	2	1;0	19	+	49806253-49806681;49806254-49806680	49806119-49806253;49806681-49807113	49806254-49806680	http://genome.ucsc.edu/cgi-bin/hgTracks?db=hg38&position=19%3A49807113-49806119
AP2A1	ENSG00000196961.12	ENSG00000196961.12:t:49802949-49803005	-0.6652128736646357;0.6652129436467764	1.0;1.0	0.006233209997303146;0.006233212775385688	0.872;0.128	0.221;0.779	t|1e1.1o1|1e2.1o1	FALSE	FALSE	True	2	3	1;1	19	+	49802141-49802949;49802599-49802949	49801981-49802141;49802522-49802599;49802949-49803005		http://genome.ucsc.edu/cgi-bin/hgTracks?db=hg38&position=19%3A49803005-49801981
AP2A2	ENSG00000183020.13	ENSG00000183020.13:s:1003667-1003804	0.10409036363384355;-0.10409034697484285	0.549074457473747;0.5490743485934715	8.940087120643785e-07;8.940710629623538e-07	0.827;0.173	0.935;0.065	s|1e1.1o2|i	FALSE	FALSE	False	2	2	1;0	11	+	1003804-1006528;1003805-1006527	1003667-1003804;1006528-1006617	1003805-1006527	http://genome.ucsc.edu/cgi-bin/hgTracks?db=hg38&position=11%3A1006617-1003667
AP2A2	ENSG00000183020.13	ENSG00000183020.13:s:1008012-1008282	0.1042744137639995;-0.10427441790306988	0.5621081408617195;0.5621079176802152	2.7370106669474614e-07;2.7372366118161295e-07	0.870;0.130	0.964;0.036	s|1e1.1o1|i	FALSE	FALSE	False	2	2	1;0	11	+	1008135-1009100;1008283-1009099	1008012-1008282;1009100-1009216	1008283-1009099	http://genome.ucsc.edu/cgi-bin/hgTracks?db=hg38&position=11%3A1009216-1008012
AP2B1	ENSG00000006125.16	ENSG00000006125.16:s:35624397-35624587	0.10695384051482584;7.771559200104437e-16;-0.10674301286538372	0.5823172508162382;1.1660370831314844e-20;0.5803272826740837	4.155654093943569e-07;0.9999999999999025;4.2977328196247555e-07	0.869;0.000;0.130	1.000;0.000;0.000	s|1e1.1o1|1e2.1o1|i	FALSE	FALSE	True	3	3	1;1;0	17	+	35624587-35626621;35624587-35627631;35624588-35626620	35624397-35624587;35626621-35626842;35627631-35627726	35624588-35626620	http://genome.ucsc.edu/cgi-bin/hgTracks?db=hg38&position=17%3A35627726-35624397
AP2B1	ENSG00000006125.16	ENSG00000006125.16:s:35657599-35657791	-1.9619878485114337e-07;0.21279200201591067;-0.08991574737405064;-0.09234659915909259	1.1660396796111135e-20;0.9995590390863798;0.41371362668886114;0.4399144158287223	0.9998723881560697;6.060007885189108e-19;4.153868396028493e-06;3.248384499832113e-06	0.019;0.697;0.166;0.118	0.017;0.905;0.078;0.000	s|1e1.1o1|1e2.1o1|1e3.1o1|i	FALSE	FALSE	True	4	4	1;1;1;0	17	+	35657791-35659764;35657791-35670857;35657791-35671754;35657792-35659763	35657599-35657791;35659764-35660120;35670857-35670898;35671754-35671900	35657792-35659763	http://genome.ucsc.edu/cgi-bin/hgTracks?db=hg38&position=17%3A35671900-35657599
AP2B1	ENSG00000006125.16	ENSG00000006125.16:t:35671754-35671900	-0.14686055779477758;0.14686059545460534	0.9205101202037089;0.9205102031136516	8.252823894938643e-06;8.252187099867893e-06	0.219;0.781	0.078;0.922	t|1e1.2o2|1e2.1o1	FALSE	FALSE	True	2	3	1;1	17	+	35657791-35671754;35670898-35671754	35657599-35657791;35670857-35670898;35671754-35671900		http://genome.ucsc.edu/cgi-bin/hgTracks?db=hg38&position=17%3A35671900-35657599
AP3B1	ENSG00000132842.13	ENSG00000132842.13:s:78088981-78089499	-0.046775221767225386;0.10216218073132853;-0.049592565390015164	3.2474639627028274e-08;0.5453582762609045;9.021772753525634e-07	0.4746910642722487;1.4550029614134305e-07;0.44796229864709614	0.060;0.876;0.064	0.011;0.985;0.005	s|1e1.1o1|1e2.1o2|i	FALSE	FALSE	True	3	3	1;1;0	5	-	78087667-78089393;78039274-78089393;78087668-78088980	78039043-78039274;78087496-78087667;78088981-78089499	78087668-78088980	http://genome.ucsc.edu/cgi-bin/hgTracks?db=hg38&position=5%3A78089499-78039043
AP3S1	ENSG00000177879.14	ENSG00000177879.14:s:115902885-115904088	0.25718099548845674;-0.19835098103338944;-0.042551671874766335	1.0;0.9990662661717529;7.131677320295122e-07	3.965360429153108e-24;2.6356694604601216e-13;0.4513958002859786	0.127;0.817;0.059	0.384;0.615;0.002	s|1e1.1o1|1e2.1o1|i	FALSE	FALSE	True	3	3	1;1;0	5	+	115902992-115906821;115902992-115913362;115904089-115906820	115902885-115904088;115906821-115906861;115913362-115914081	115904089-115906820	http://genome.ucsc.edu/cgi-bin/hgTracks?db=hg38&position=5%3A115914081-115902885
AP3S1	ENSG00000177879.14	ENSG00000177879.14:t:115913362-115914081	7.771559200104437e-16;-0.23529678379185576;0.18353496877773984;2.2161708166602253e-09;0.04947011759562409	1.1660370831314844e-20;0.9999999529438043;0.9983873504910372;1.1660371953092743e-20;0.10605018942958433	0.9999999999999025;0.0;2.3946312051388055e-18;0.9999985582918188;4.0163268044357965e-05	0.014;0.891;0.033;0.013;0.049	0.005;0.655;0.204;0.034;0.103	t|1e1.1o2|1e2.1o2|1e3.1o1|1e4.1o1|i	FALSE	FALSE	True	5	5	1;1;0;1;0	5	+	115895158-115913362;115902992-115913362;115906861-115913362;115912136-115913362;115912137-115913361	115895087-115895162;115902885-115904088;115906821-115906861;115912089-115912136;115913362-115914081	115912137-115913361	http://genome.ucsc.edu/cgi-bin/hgTracks?db=hg38&position=5%3A115914081-115895087
AP5M1	ENSG00000053770.11	ENSG00000053770.11:t:57280195-57280422	8.886948852058154e-07;0.10831959788219331;7.771559200104437e-16;-0.10404061435982746	1.1660470993909707e-20;0.5997858530491691;1.1660370831314844e-20;0.5603773843802216	0.9994224925179408;5.1721485020073115e-08;0.9999999999999025;2.5219989863156655e-07	0.006;0.865;0.000;0.129	0.023;0.975;0.000;0.002	t|1e1.1o1|1e2.2o3|1e3.1o1|i	FALSE	FALSE	True	4	4	1;1;1;0	14	+	57269388-57280195;57274889-57280195;57278608-57280195;57278609-57280194	57269094-57269388;57274244-57275469;57278422-57278608;57280195-57280422	57278609-57280194	http://genome.ucsc.edu/cgi-bin/hgTracks?db=hg38&position=14%3A57280422-57269094
AP5Z1	ENSG00000242802.6	ENSG00000242802.6:s:4786250-4786428	0.0523145598749704;0.054838332971010095;-0.11838838592320405	0.015650110017518593;0.1091581009175599;0.6781569319763388	0.000429592076065047;3.6670115142077445e-05;2.4875220583364666e-07	0.067;0.745;0.189	0.127;0.807;0.065	s|1e1.1o2|1e1.2o2|i	FALSE	TRUE	False	3	2	1;1;0	7	+	4786428-4787596;4786428-4787634;4786429-4787595	4786250-4786428;4787596-4787776	4786429-4787595	http://genome.ucsc.edu/cgi-bin/hgTracks?db=hg38&position=7%3A4787776-4786250
APBA2	ENSG00000034053.14	ENSG00000034053.14:s:29093075-29093220	0.6863598666592832;-0.6863596092183565	1.0;1.0	0.006749044637090806;0.006749054955844991	0.104;0.896	0.785;0.215	s|1e1.1o1|1e2.1o1	FALSE	FALSE	True	2	3	1;1	15	+	29093220-29094278;29093220-29098490	29093075-29093220;29094278-29094313;29098490-29098576		http://genome.ucsc.edu/cgi-bin/hgTracks?db=hg38&position=15%3A29098576-29093075
APBA2	ENSG00000034053.14	ENSG00000034053.14:t:29098490-29098576	-0.6244958392332272;0.6244958391469824	1.0;1.0	0.00036711040622128266;0.00036710526173519553	0.920;0.080	0.320;0.680	t|1e1.1o1|1e2.1o1	FALSE	FALSE	True	2	3	1;1	15	+	29093220-29098490;29094313-29098490	29093075-29093220;29094278-29094313;29098490-29098576		http://genome.ucsc.edu/cgi-bin/hgTracks?db=hg38&position=15%3A29098576-29093075
APBB3	ENSG00000113108.18	ENSG00000113108.18:s:140560313-140560526	0.6928013050573603;-0.6928012250623281	1.0;1.0	1.7129673345883667e-06;1.6711692530924083e-06	0.101;0.899	0.775;0.225	s|1e1.1o1|i	FALSE	FALSE	False	2	2	1;0	5	-	140558821-140560313;140558822-140560312	140558268-140558821;140560313-140560526	140558822-140560312	http://genome.ucsc.edu/cgi-bin/hgTracks?db=hg38&position=5%3A140560526-140558268
APBB3	ENSG00000113108.18	ENSG00000113108.18:s:140563338-140563670	0.13628693567640043;-0.13628689842314418	0.7896513031586616;0.7896512086437797	1.656660467705894e-07;1.65676322660957e-07	0.418;0.582	0.562;0.438	s|1e1.3o3|i	FALSE	FALSE	False	2	2	1;0	5	-	140562723-140563594;140562908-140563337	140562663-140562907;140563338-140563670	140562908-140563337	http://genome.ucsc.edu/cgi-bin/hgTracks?db=hg38&position=5%3A140563670-140562663
APBB3	ENSG00000113108.18	ENSG00000113108.18:t:140563752-140563915	7.771559200104437e-16;7.771559200104437e-16;0.101226441577384;-0.10414715791830592	1.1660370831314844e-20;1.1660370831314844e-20;0.5155667550460458;0.5394769033678508	0.9999999999999025;0.9999999999999025;1.3386269155459317e-06;1.1388200804596238e-06	0.000;0.000;0.459;0.541	0.003;0.001;0.572;0.425	t|1e1.1o1|1e2.1o1|1e3.1o1|i	FALSE	FALSE	True	4	4	1;1;1;0	5	-	140563915-140564713;140563915-140564656;140563915-140564197;140563916-140564196	140563752-140563915;140564197-140564604;140564656-140564701;140564713-140564781	140563916-140564196	http://genome.ucsc.edu/cgi-bin/hgTracks?db=hg38&position=5%3A140564781-140563752
APC2	ENSG00000115266.11	ENSG00000115266.11:s:1461963-1462177	0.11665944898806618;-0.1166593935248442	0.6667205271107989;0.6667200097584063	2.5862730724749827e-07;2.586453213826445e-07	0.838;0.162	0.956;0.044	s|1e1.1o1|i	FALSE	FALSE	False	2	2	1;0	19	+	1462177-1465155;1462178-1465154	1461963-1462177;1465155-1473244	1462178-1465154	http://genome.ucsc.edu/cgi-bin/hgTracks?db=hg38&position=19%3A1473244-1461963
APEH	ENSG00000164062.12	ENSG00000164062.12:s:49675891-49675966	0.13253051150716394;-0.1325304643495422	0.8127586538819171;0.8127582841966943	2.8240326988995475e-08;2.82507426341283e-08	0.795;0.205	0.931;0.069	s|1e1.1o1|1e2.1o1	FALSE	FALSE	True	2	3	1;1	3	+	49675966-49676056;49675966-49676378	49675891-49675966;49676056-49676352;49676378-49676516		http://genome.ucsc.edu/cgi-bin/hgTracks?db=hg38&position=3%3A49676516-49675891
APEH	ENSG00000164062.12	ENSG00000164062.12:t:49675694-49675787	7.771559926323231e-16;-0.001410481959095403;-0.0904223834545875;0.126486816620366	7.539494904888828e-21;3.2510662697077436e-09;0.42663144673396736;0.7432921031536475	0.9999999838605028;0.47498680831083984;0.0012039476772595092;0.0008670517608344981	0.004;0.040;0.219;0.737	0.000;0.011;0.132;0.856	t|1e1.1o1|1e2.1o1|1e3.1o1|1e4.1o1	FALSE	FALSE	True	4	5	1;1;1;1	3	+	49674110-49675694;49674413-49675694;49674621-49675694;49675309-49675694	49674002-49674110;49674360-49674413;49674486-49674621;49675183-49675309;49675694-49675787		http://genome.ucsc.edu/cgi-bin/hgTracks?db=hg38&position=3%3A49675787-49674002
APEX1	ENSG00000100823.11	ENSG00000100823.11:s:20455240-20455428	7.771559200104437e-16;-0.00021101306774965752;7.771559200104437e-16;7.771559200104437e-16;7.771559200104437e-16;-0.13591291770170302;7.771559200104437e-16;7.771559200104437e-16;7.771559200104437e-16;7.771559200104437e-16;0.1342867083994073	1.1660370831314844e-20;8.212668393129334e-13;1.1660370831314844e-20;1.1660370831314844e-20;1.1660370831314844e-20;0.8027494885104545;1.1660370831314844e-20;1.1660370831314844e-20;1.1660370831314844e-20;1.1660370831314844e-20;0.7778124212357024	0.9999999999999025;0.8831839999385909;0.9999999999999025;0.9999999999999025;0.9999999999999025;2.2079146111408932e-07;0.9999999999999025;0.9999999999999025;0.9999999999999025;0.9999999999999025;3.4552560850281686e-08	0.000;0.066;0.000;0.000;0.007;0.708;0.000;0.001;0.000;0.003;0.214	0.000;0.063;0.000;0.000;0.004;0.574;0.000;0.000;0.002;0.007;0.351	s|1e1.1o1|2e1.1o1|2e2.1o2|2e3.1o2|3e4.1o1|4e4.1o1|4e5.2o2|4e6.1o2|5e7.1o1|6e7.1o1|i	TRUE	FALSE	True	11	8	1;1;1;1;1;1;1;1;1;1;0	14	+	20455328-20455578;20455338-20455578;20455338-20455735;20455338-20455914;20455389-20455578;20455394-20455578;20455394-20455738;20455394-20455914;20455401-20455578;20455428-20455578;20455429-20455577	20455240-20455428;20455578-20455703;20455735-20455773;20455914-20456101	20455429-20455577	http://genome.ucsc.edu/cgi-bin/hgTracks?db=hg38&position=14%3A20456101-20455240
APEX1	ENSG00000100823.11	ENSG00000100823.11:t:20455578-20455703	7.771559200104437e-16;7.771559200104437e-16;-0.00024053330676957014;7.771559200104437e-16;-0.12947038891919688;7.771559200104437e-16;7.771559200104437e-16;0.1343034799288931	1.1660370831314844e-20;1.1660370831314844e-20;3.4952079393639126e-13;1.1660370831314844e-20;0.7489924005575196;1.1660370831314844e-20;1.1660370831314844e-20;0.7745808014332461	0.9999999999999025;0.9999999999999025;0.8676845388403123;0.9999999999999025;2.724406776843935e-07;0.9999999999999025;0.9999999999999025;3.840914825476379e-08	0.012;0.000;0.065;0.007;0.701;0.000;0.003;0.212	0.006;0.000;0.063;0.004;0.572;0.002;0.007;0.349	t|1e1.1o1|1e2.1o6|1e2.2o6|1e2.3o6|1e2.4o6|1e2.5o6|1e2.6o6|i	TRUE	FALSE	True	8	3	1;1;1;1;1;1;1;0	14	+	20455240-20455578;20455328-20455578;20455338-20455578;20455389-20455578;20455394-20455578;20455401-20455578;20455428-20455578;20455429-20455577	20455191-20455240;20455240-20455428;20455578-20455703	20455429-20455577	http://genome.ucsc.edu/cgi-bin/hgTracks?db=hg38&position=14%3A20455703-20455191
APH1A	ENSG00000117362.12	ENSG00000117362.12:s:150266349-150266656	0.2677932529114334;-0.2677932471981327	0.9999999999563015;0.9999999999562722	4.3895726135699954e-24;0.0	0.117;0.883	0.385;0.615	s|1e1.1o1|i	FALSE	FALSE	False	2	2	1;1	1	-	150266194-150266533;150266195-150266348	150265399-150266194;150266349-150266656	150266195-150266348	http://genome.ucsc.edu/cgi-bin/hgTracks?db=hg38&position=1%3A150266656-150265399
API5	ENSG00000166181.12	ENSG00000166181.12:s:43323430-43323636	0.10812743946517056;-6.400947817165352e-05;-0.08644037840409298	0.5909515603681257;1.1668565735966832e-20;0.3762206807036242	4.689629118340866e-07;0.96137262977816;5.783464913089453e-06	0.855;0.030;0.114	0.961;0.011;0.029	s|1e1.1o1|1e2.1o1|i	FALSE	FALSE	True	3	3	1;1;0	11	+	43323636-43326507;43323636-43327789;43323637-43326506	43323430-43323636;43326507-43326611;43327789-43327878	43323637-43326506	http://genome.ucsc.edu/cgi-bin/hgTracks?db=hg38&position=11%3A43327878-43323430
APITD1-CORT	ENSG00000251503.8	ENSG00000251503.8:s:10440347-10440413	-0.12399944863155568;0.12399941881076156	0.7380830923233973;0.7380827369476795	2.1940677841225664e-07;2.1940392481536957e-07	0.979;0.021	0.851;0.149	s|1e1.1o1|1e2.1o1	FALSE	FALSE	True	2	3	1;1	1	+	10440413-10442265;10440413-10451377	10440347-10440413;10442265-10442441;10451377-10452153		http://genome.ucsc.edu/cgi-bin/hgTracks?db=hg38&position=1%3A10452153-10440347
APLP1	ENSG00000105290.11	ENSG00000105290.11:t:35878584-35878654	-7.169941421206562e-10;-0.09520061145198562;7.771559200104437e-16;0.11380717576275214	1.1660370668286527e-20;0.4713412689108736;1.1660370831314844e-20;0.5520177477263813	0.9999995335399829;1.7976924902018965e-06;0.9999999999999025;1.4745443566995738e-06	0.025;0.775;0.015;0.185	0.009;0.682;0.014;0.293	t|1e1.1o1|1e2.1o1|2e2.1o1|i	FALSE	TRUE	True	4	3	1;1;0;1	19	+	35877825-35878584;35878108-35878584;35878108-35878593;35878545-35878583	35877718-35877825;35878082-35878108;35878584-35878654	35878545-35878583	http://genome.ucsc.edu/cgi-bin/hgTracks?db=hg38&position=19%3A35878654-35877718
APLP2	ENSG00000084234.16	ENSG00000084234.16:s:130122305-130122513	0.14267449614747285;-0.1426744846207031	0.8604551214191678;0.8604551244824166	0.00011412916040960027;0.00011413887187727845	0.579;0.421	0.716;0.284	s|1e1.1o1|1e2.1o1	FALSE	FALSE	True	2	3	1;1	11	+	130122513-130123612;130122513-130126700	130122305-130122513;130123612-130123779;130126700-130126830		http://genome.ucsc.edu/cgi-bin/hgTracks?db=hg38&position=11%3A130126830-130122305
APLP2	ENSG00000084234.16	ENSG00000084234.16:s:130135563-130135715	0.3051869072328273;-0.2817993793604452;-0.018379636104753357	1.0;1.0;1.7798913231604523e-10	2.055101967303749e-23;0.0;0.4893343401486857	0.371;0.562;0.065	0.667;0.278;0.051	s|1e1.1o1|1e2.1o1|i	FALSE	FALSE	True	3	3	1;1;0	11	+	130135715-130137256;130135715-130140398;130135716-130137255	130135563-130135715;130137256-130137291;130140398-130140483	130135716-130137255	http://genome.ucsc.edu/cgi-bin/hgTracks?db=hg38&position=11%3A130140483-130135563
APLP2	ENSG00000084234.16	ENSG00000084234.16:s:130140398-130140483	0.11992846771728526;-0.11992846452630987	0.6312559052509379;0.631255842786759	5.606749512807886e-07;5.607111430716571e-07	0.423;0.577	0.532;0.468	s|1e1.3o3|i	FALSE	FALSE	False	2	2	1;0	11	+	130140483-130141498;130140484-130140494	130140398-130140483;130140495-130141572	130140484-130140494	http://genome.ucsc.edu/cgi-bin/hgTracks?db=hg38&position=11%3A130141572-130140398
APLP2	ENSG00000084234.16	ENSG00000084234.16:t:130126700-130126830	7.771559200104437e-16;-0.21956421517982289;0.24798121668918247;-0.006589849789936565	1.1660370831314844e-20;0.9998778442619111;0.9999999999995905;1.2504183907117096e-20	0.9999999999999025;0.0;2.440562398155302e-24;0.5256258766789479	0.000;0.470;0.499;0.034	0.000;0.252;0.739;0.006	t|1e1.4o4|1e2.3o3|1e3.1o1|i	FALSE	FALSE	True	4	4	1;1;1;0	11	+	130110661-130126700;130122513-130126700;130123779-130126700;130123780-130126699	130110574-130110661;130122305-130122513;130123612-130123779;130126700-130126830	130123780-130126699	http://genome.ucsc.edu/cgi-bin/hgTracks?db=hg38&position=11%3A130126830-130110574
APLP2	ENSG00000084234.16	ENSG00000084234.16:t:130140398-130140483	-0.29912257421920685;0.2665954672756556;7.771559200104437e-16;0.02460858455071162	1.0;1.0;1.1660370831314844e-20;1.435592932754515e-20	0.0;4.690491172315671e-24;0.9999999999999025;0.4838049158933591	0.701;0.270;0.000;0.029	0.405;0.533;0.001;0.050	t|1e1.1o1|1e2.1o1|1e3.1o1|i	FALSE	FALSE	True	4	4	1;1;1;0	11	+	130135715-130140398;130137291-130140398;130139655-130140398;130139656-130140397	130135563-130135715;130137256-130137291;130138778-130139655;130140398-130140483	130139656-130140397	http://genome.ucsc.edu/cgi-bin/hgTracks?db=hg38&position=11%3A130140483-130135563
APMAP	ENSG00000101474.11	ENSG00000101474.11:t:24962925-24964022	0.019639128484787875;-0.06124247595525181;0.10450784828945281;-0.06616598252046493	1.4239172324608053e-20;0.18786910119923025;0.5670456672022892;0.24122047410974412	0.4834532048675669;1.3951139469781104e-05;1.120057391270412e-09;6.357869752782186e-06	0.048;0.686;0.001;0.265	0.053;0.614;0.134;0.201	t|1e1.1o1|1e2.1o1|1e3.1o1|i	FALSE	FALSE	True	4	4	0;1;1;0	20	-	24964022-24969526;24964022-24968892;24964022-24964375;24964023-24964374	24962925-24964022;24964375-24964398;24968892-24969084;24969526-24969660	24964023-24964374	http://genome.ucsc.edu/cgi-bin/hgTracks?db=hg38&position=20%3A24969660-24962925
APOC1	ENSG00000130208.9	ENSG00000130208.9:t:44914840-44914949	0.26086258066770457;-0.260862612762514	0.994015973896294;0.9940160077136617	1.9581683131456305e-20;7.438494264988549e-15	0.043;0.957	0.291;0.709	t|1e1.1o1|1e2.1o1	FALSE	FALSE	True	2	3	1;1	19	+	44914489-44914872;44914733-44914872	44914247-44914489;44914555-44914733;44914840-44914949		http://genome.ucsc.edu/cgi-bin/hgTracks?db=hg38&position=19%3A44914949-44914247
APOL2	ENSG00000128335.13	ENSG00000128335.13:s:36231340-36231466	0.13318501664476032;-0.13318502552653927	0.7928217021856236;0.7928218595943834	6.910665019584135e-08;6.911056127378856e-08	0.761;0.239	0.896;0.104	s|1e1.1o1|i	FALSE	FALSE	False	2	2	1;0	22	-	36228280-36231340;36228281-36231339	36226203-36228280;36231340-36231466	36228281-36231339	http://genome.ucsc.edu/cgi-bin/hgTracks?db=hg38&position=22%3A36231466-36226203
APOL2	ENSG00000128335.13	ENSG00000128335.13:t:36233402-36233455	0.055477401079699604;7.771559200104437e-16;7.771559200104437e-16;0.03656264962603148;7.771559200104437e-16;-0.11452647488579655	0.13068438223084605;1.1660370831314844e-20;1.1660370831314844e-20;0.020938869818567518;1.1660370831314844e-20;0.6381926634228434	3.194244857806268e-05;0.9999999999999025;0.9999999999999025;0.00022448812943847235;0.9999999999999025;4.414182928069721e-07	0.594;0.009;0.000;0.056;0.012;0.327	0.658;0.022;0.001;0.105;0.008;0.206	t|1e1.1o1|1e2.1o1|1e3.1o6|1e3.6o6|1e4.1o1|i	TRUE	FALSE	True	6	5	1;1;1;0;1;0	22	-	36233455-36239441;36233455-36239136;36233455-36237061;36233455-36236596;36233455-36234236;36233456-36234235	36233402-36233455;36234236-36234335;36236596-36237363;36239136-36239239;36239441-36239643	36233456-36234235	http://genome.ucsc.edu/cgi-bin/hgTracks?db=hg38&position=22%3A36239643-36233402
APOO	ENSG00000184831.13	ENSG00000184831.13:t:23833353-23833510	0.11733303569711348;7.771559200104437e-16;-0.1112114210009128	0.6146797962556276;1.1660370831314844e-20;0.5757202492326517	8.929842281448865e-07;0.9999999999999025;1.0475824211431117e-06	0.370;0.006;0.624	0.500;0.000;0.500	t|1e1.1o2|1e2.1o1|i	FALSE	FALSE	True	3	3	1;1;1	X	-	23833510-23840313;23833510-23833607;23833511-23833606	23833353-23833510;23833607-23833612;23840027-23840405	23833511-23833606	http://genome.ucsc.edu/cgi-bin/hgTracks?db=hg38&position=X%3A23840405-23833353
APOPT1	ENSG00000256053.7	ENSG00000256053.7:s:103571623-103571820	0.22131088573991342;7.771559200104437e-16;-0.16282869286831386;-0.030878557382562663	0.9999881787855909;1.1660370831314844e-20;0.990810327518047;2.2004078942620315e-05	1.2412469576144652e-24;0.9999999999999025;1.5873746761485563e-11;0.14272822899991933	0.656;0.000;0.286;0.058	0.877;0.002;0.121;0.000	s|1e1.1o1|1e2.1o1|1e3.1o1|i	FALSE	FALSE	True	4	4	1;1;1;0	14	+	103571820-103574107;103571820-103579371;103571820-103587274;103571821-103574106	103571623-103571820;103574107-103574212;103579371-103579491;103587274-103587364	103571821-103574106	http://genome.ucsc.edu/cgi-bin/hgTracks?db=hg38&position=14%3A103587364-103571623
APOPT1	ENSG00000256053.7	ENSG00000256053.7:t:103587274-103587364	0.15808359224730684;7.771559926323231e-16;-0.11913804661766067;-0.06875832979989857;7.771559926323231e-16;7.771559926323231e-16	0.9999917555034283;7.539494904888828e-21;0.6952888808397795;0.19547388714806818;7.539494904888828e-21;7.539494904888828e-21	8.211774830821675e-21;0.9999999838605028;7.883304477984687e-06;0.007511275232327752;0.9999999838605028;0.9999999838605028	0.062;0.001;0.193;0.738;0.003;0.003	0.236;0.003;0.082;0.661;0.015;0.003	t|1e1.1o1|1e2.2o2|1e3.1o1|1e4.1o2|1e5.1o1|1e6.1o1	FALSE	FALSE	True	6	7	1;1;1;1;1;1	14	+	103563124-103587274;103563383-103587274;103571820-103587274;103574170-103587274;103579491-103587274;103581656-103587274	103562962-103563124;103563171-103563383;103571623-103571820;103574107-103574212;103579371-103579491;103581569-103581656;103587274-103587364		http://genome.ucsc.edu/cgi-bin/hgTracks?db=hg38&position=14%3A103587364-103562962
APP	ENSG00000142192.20	ENSG00000142192.20:s:26000015-26000182	-0.29042710885252504;0.32099245908932905;-0.0025279787488465015	1.0;1.0;1.1984072389845272e-20	0.0;2.8695647624439576e-23;0.5972326016639746	0.475;0.497;0.029	0.191;0.809;0.000	s|1e1.1o1|1e2.1o1|i	FALSE	FALSE	True	3	3	1;1;0	21	-	25997416-26000015;25982477-26000015;25997417-26000014	25982344-25982477;25997188-25997416;26000015-26000182	25997417-26000014	http://genome.ucsc.edu/cgi-bin/hgTracks?db=hg38&position=21%3A26000182-25982344
APP	ENSG00000142192.20	ENSG00000142192.20:s:26021840-26022042	7.771559926323231e-16;-0.48302607988126733;7.771559926323231e-16;0.47774296241979686	7.539494904888828e-21;1.0;7.539494904888828e-21;1.0	0.9999999838605028;4.315547919020446e-12;0.9999999838605028;3.1890807925589967e-12	0.000;0.921;0.002;0.077	0.000;0.449;0.004;0.547	s|1e1.1o1|1e2.1o1|1e3.1o1|1e4.1o1	FALSE	FALSE	True	4	5	1;1;1;1	21	-	26009913-26021840;26000182-26021840;25997416-26021840;25982477-26021840	25982344-25982477;25997188-25997416;26000015-26000182;26009596-26009913;26021840-26022042		http://genome.ucsc.edu/cgi-bin/hgTracks?db=hg38&position=21%3A26022042-25982344
APP	ENSG00000142192.20	ENSG00000142192.20:t:25982344-25982477	0.3662075503980475;-0.076574879314648;-0.30508024464801914	1.0;0.2863930692951432;1.0	7.079116077146824e-16;0.004047646356350798;0.0	0.162;0.454;0.380	0.531;0.376;0.095	t|1e1.2o2|1e2.1o1|1e3.1o2	FALSE	FALSE	True	3	4	1;1;1	21	-	25982477-26021840;25982477-26000015;25982477-25997360	25982344-25982477;25997188-25997416;26000015-26000182;26021840-26022042		http://genome.ucsc.edu/cgi-bin/hgTracks?db=hg38&position=21%3A26022042-25982344
APPL1	ENSG00000157500.10	ENSG00000157500.10:s:57240465-57240552	0.10982692051229113;-0.10982688004747919	0.6068359456130789;0.6068357091781077	3.776398137402343e-07;3.776663428656235e-07	0.864;0.136	0.993;0.007	s|1e1.1o1|i	FALSE	FALSE	False	2	2	1;0	3	+	57240552-57242101;57240553-57242100	57240465-57240552;57242101-57242142	57240553-57242100	http://genome.ucsc.edu/cgi-bin/hgTracks?db=hg38&position=3%3A57242142-57240465
APPL2	ENSG00000136044.11	ENSG00000136044.11:s:105189772-105189889	0.15438407680178656;7.771559200104437e-16;-0.15052730305523482	0.9129375990341793;1.1660370831314844e-20;0.8907540664823334	2.6711846413090843e-09;0.9999999999999025;3.1521517618315897e-09	0.747;0.006;0.247	0.901;0.003;0.096	s|1e1.2o3|1e1.3o3|i	FALSE	TRUE	False	3	2	1;1;0	12	-	105188447-105189772;105188396-105189772;105188450-105189771	105188273-105188449;105189772-105189889	105188450-105189771	http://genome.ucsc.edu/cgi-bin/hgTracks?db=hg38&position=12%3A105189889-105188273
APPL2	ENSG00000136044.11	ENSG00000136044.11:s:105206850-105207207	0.10491282741174612;-0.10491281751906545	0.5586051397676641;0.5586049965438392	7.680952456471296e-07;7.681498036538059e-07	0.870;0.130	0.999;0.001	s|1e1.1o1|i	FALSE	FALSE	False	2	2	1;0	12	-	105203785-105207061;105203786-105206849	105203423-105203785;105206850-105207207	105203786-105206849	http://genome.ucsc.edu/cgi-bin/hgTracks?db=hg38&position=12%3A105207207-105203423
APPL2	ENSG00000136044.11	ENSG00000136044.11:s:105211230-105211273	0.10506745524150823;-0.10506745464068049	0.5649753973876043;0.5649749925812088	5.283383720294365e-07;5.283803042877011e-07	0.873;0.127	0.995;0.005	s|1e1.1o1|i	FALSE	FALSE	False	2	2	1;0	12	-	105208199-105211230;105208200-105211229	105208158-105208199;105211230-105211273	105208200-105211229	http://genome.ucsc.edu/cgi-bin/hgTracks?db=hg38&position=12%3A105211273-105208158
APPL2	ENSG00000136044.11	ENSG00000136044.11:s:105235959-105236238	0.17874309484656578;7.771559200104437e-16;-0.17819127211929317	0.9991139185260256;1.1660370831314844e-20;0.999027232950596	1.7711720844747214e-15;0.9999999999999025;0.0	0.798;0.000;0.202	0.989;0.003;0.008	s|1e1.1o1|1e2.1o2|i	FALSE	FALSE	True	3	3	1;1;0	12	-	105229223-105235959;105217725-105235959;105233451-105235958	105217666-105217725;105229125-105229223;105235959-105236238	105233451-105235958	http://genome.ucsc.edu/cgi-bin/hgTracks?db=hg38&position=12%3A105236238-105217666
APTX	ENSG00000137074.18	ENSG00000137074.18:s:32988079-32988134	0.24339439921089717;-0.2433104307407324;7.771559926323231e-16	0.9999667791371085;0.9999671108715356;7.539494904888828e-21	3.3802662163785777e-09;3.041253804347832e-09;0.9999999838605028	0.341;0.658;0.000	0.583;0.417;0.000	s|1e1.1o2|1e2.1o1|2e3.2o2	TRUE	FALSE	True	3	4	1;1;1	9	-	32987846-32988083;32987731-32988083;32987842-32988079	32987543-32987731;32987777-32987846;32988079-32988134		http://genome.ucsc.edu/cgi-bin/hgTracks?db=hg38&position=9%3A32988134-32987543
AQP1	ENSG00000240583.10	ENSG00000240583.10:s:30911855-30912293	0.1502604158336353;-0.15026038204503217	0.9312278022391387;0.9312275045923681	1.7217448444490353e-12;1.722844089613318e-12	0.823;0.177	0.964;0.036	s|1e1.1o1|i	FALSE	FALSE	False	2	2	1;0	7	+	30912293-30922066;30912294-30913290	30911855-30912293;30922066-30922230	30912294-30913290	http://genome.ucsc.edu/cgi-bin/hgTracks?db=hg38&position=7%3A30922230-30911855
ARAP1	ENSG00000186635.14	ENSG00000186635.14:s:72687260-72687502	0.43299856348596033;-0.4329986056122011	1.0;1.0	4.752510235087916e-20;0.0	0.492;0.508	0.916;0.084	s|1e1.1o1|i	FALSE	FALSE	False	2	2	1;0	11	-	72686191-72687439;72686192-72687259	72685695-72686191;72687260-72687502	72686192-72687259	http://genome.ucsc.edu/cgi-bin/hgTracks?db=hg38&position=11%3A72687502-72685695
ARAP1	ENSG00000186635.14	ENSG00000186635.14:s:72705805-72705890	-0.01939124807152435;0.1658800697431514;-0.14504298177808975	0.011132997393010994;0.9987488558761876;0.8777344336681758	0.00026975903441306404;2.1162912795536777e-12;2.055787651222829e-09	0.732;0.059;0.209	0.704;0.236;0.061	s|1e1.1o1|1e2.1o1|i	FALSE	FALSE	True	3	3	1;1;0	11	-	72704334-72705805;72703079-72705805;72704335-72705804	72702905-72703079;72704152-72704334;72705805-72705890	72704335-72705804	http://genome.ucsc.edu/cgi-bin/hgTracks?db=hg38&position=11%3A72705890-72702905
ARAP1	ENSG00000186635.14	ENSG00000186635.14:s:72707175-72707374	0.2748676786127802;-0.27486767813800855	1.0;1.0	4.940814940806205e-24;0.0	0.705;0.295	0.990;0.010	s|1e1.1o1|i	FALSE	FALSE	False	2	2	1;0	11	-	72705890-72707175;72705891-72707174	72705805-72705890;72707175-72707374	72705891-72707174	http://genome.ucsc.edu/cgi-bin/hgTracks?db=hg38&position=11%3A72707374-72705805
ARAP1	ENSG00000186635.14	ENSG00000186635.14:t:72688455-72688888	0.18073989904912435;-0.17481879228163522;7.771559200104437e-16;-0.01660006745280311	0.9956129474300556;0.9667129585090564;1.1660370831314844e-20;7.574927593791714e-06	7.803309185890623e-11;4.325938496307913e-10;0.9999999999999025;0.206121624007641	0.645;0.257;0.000;0.098	0.821;0.093;0.000;0.087	t|1e1.1o1|1e2.1o1|1e3.1o1|i	FALSE	FALSE	True	4	4	1;1;1;0	11	-	72688537-72693325;72688537-72692753;72688537-72689496;72688889-72689495	72688455-72688888;72689496-72689546;72692753-72692785;72693325-72693470	72688889-72689495	http://genome.ucsc.edu/cgi-bin/hgTracks?db=hg38&position=11%3A72693470-72688455
ARAP2	ENSG00000047365.11	ENSG00000047365.11:t:36117061-36117135	-0.14488516912374788;0.22918152821291404;-0.056230956408357374	0.90526721811203;0.9998942990609408;0.1043823563835336	8.360901304627077e-09;2.8309513931067463e-13;5.008735511180529e-05	0.228;0.693;0.080	0.085;0.914;0.001	t|1e1.1o1|1e2.1o1|i	FALSE	FALSE	True	3	3	0;1;0	4	-	36117135-36121179;36117135-36119650;36117136-36119649	36117061-36117135;36119650-36119718;36121179-36121326	36117136-36119649	http://genome.ucsc.edu/cgi-bin/hgTracks?db=hg38&position=4%3A36121326-36117061
ARAP3	ENSG00000120318.15	ENSG00000120318.15:s:141655621-141655758	-0.41921849106053605;0.41921860381537207	1.0;1.0	7.549516567451064e-15;7.538829390143885e-15	0.911;0.089	0.506;0.494	s|1e1.1o1|1e2.1o1	FALSE	FALSE	True	2	3	1;1	5	-	141655400-141655621;141654435-141655621	141653401-141654435;141655362-141655400;141655621-141655758		http://genome.ucsc.edu/cgi-bin/hgTracks?db=hg38&position=5%3A141655758-141653401
ARFGAP1	ENSG00000101199.12	ENSG00000101199.12:s:63282819-63283528	0.2596195682715342;-0.43202712776955066;0.17780941315077464	0.9999999999989053;1.0;0.9543660225680953	3.1854692837549472e-24;0.0;1.3726541140947131e-08	0.028;0.546;0.426	0.279;0.116;0.606	s|1e1.1o1|1e2.1o1|i	FALSE	FALSE	True	3	3	1;1;0	20	+	63282851-63283851;63282851-63284866;63283529-63283850	63282819-63283528;63283851-63283880;63284866-63284922	63283529-63283850	http://genome.ucsc.edu/cgi-bin/hgTracks?db=hg38&position=20%3A63284922-63282819
ARFGAP1	ENSG00000101199.12	ENSG00000101199.12:s:63283851-63283880	0.4783388272500159;-0.4783388394009149	1.0;1.0	4.68151264643076e-18;0.0	0.050;0.950	0.515;0.485	s|1e1.1o1|i	FALSE	FALSE	False	2	2	1;0	20	+	63283880-63284866;63283881-63284114	63283851-63283880;63284866-63284922	63283881-63284114	http://genome.ucsc.edu/cgi-bin/hgTracks?db=hg38&position=20%3A63284922-63283851
ARFGAP1	ENSG00000101199.12	ENSG00000101199.12:s:63285486-63285713	7.771559200104437e-16;-0.3310770456651967;0.3947334119285941;-0.04711017781457871	1.1660370831314844e-20;1.0;1.0;0.07736757257777829	0.9999999999999025;0.0;7.596721035367478e-21;5.829194874762411e-05	0.000;0.477;0.030;0.492	0.001;0.153;0.408;0.440	s|1e1.1o1|1e2.1o2|1e2.2o2|i	FALSE	TRUE	True	4	3	1;1;1;1	20	+	63285713-63285980;63285713-63286366;63285713-63286372;63285714-63285789	63285486-63285713;63285980-63286327;63286366-63286442	63285714-63285789	http://genome.ucsc.edu/cgi-bin/hgTracks?db=hg38&position=20%3A63286442-63285486
ARFGAP1	ENSG00000101199.12	ENSG00000101199.12:t:63284866-63284922	-0.47347372886103595;0.4803730885677931;7.771559200104437e-16;-0.021150129409629653	1.0;1.0;1.1660370831314844e-20;0.007240191732642151	0.0;1.639901621480719e-16;0.9999999999999025;0.0004446712793156893	0.543;0.023;0.000;0.434	0.091;0.494;0.006;0.410	t|1e1.1o2|1e2.1o1|1e3.1o1|i	FALSE	FALSE	True	4	4	1;1;1;1	20	+	63282851-63284866;63283880-63284866;63284512-63284866;63284513-63284865	63282819-63283528;63283851-63283880;63284115-63284512;63284866-63284922	63284513-63284865	http://genome.ucsc.edu/cgi-bin/hgTracks?db=hg38&position=20%3A63284922-63282819
ARFGAP1	ENSG00000101199.12	ENSG00000101199.12:t:63286366-63286442	-0.7104500377016835;0.10259663137810343;7.771559926323231e-16;0.5767746914081814	1.0;0.5502187713137242;7.539494904888828e-21;1.0	0.008197292566285763;2.4584626479214774e-06;0.9999999838605028;2.690972385422188e-05	0.931;0.011;0.000;0.058	0.240;0.126;0.002;0.633	t|1e1.2o2|1e2.2o2|1e3.1o2|2e4.2o2	FALSE	TRUE	True	4	5	1;1;1;1	20	+	63285713-63286366;63285970-63286366;63286218-63286366;63285713-63286372	63285486-63285713;63285790-63285970;63285980-63286327;63286366-63286442		http://genome.ucsc.edu/cgi-bin/hgTracks?db=hg38&position=20%3A63286442-63285486
ARFGAP2	ENSG00000149182.14	ENSG00000149182.14:s:47166268-47166386	0.21434841897307022;-0.21434844461219982	0.9989216274030798;0.998921620843431	3.762769304229113e-13;3.814726312612038e-13	0.672;0.328	0.882;0.118	s|1e1.1o1|i	FALSE	FALSE	False	2	2	1;0	11	-	47165502-47166268;47165503-47166267	47164299-47165502;47166268-47166386	47165503-47166267	http://genome.ucsc.edu/cgi-bin/hgTracks?db=hg38&position=11%3A47166386-47164299
ARFGAP2	ENSG00000149182.14	ENSG00000149182.14:s:47171426-47171557	7.771559200104437e-16;0.16586179695560976;-0.15787834014897179	1.1660370831314844e-20;0.9957527760612357;0.9844651128900463	0.9999999999999025;2.4620269519583177e-25;2.8754776337791554e-14	0.009;0.808;0.183	0.001;0.992;0.007	s|1e1.2o2|2e1.2o2|i	TRUE	FALSE	False	3	2	1;1;0	11	-	47168251-47171453;47168251-47171426;47168504-47171425	47168123-47168503;47171426-47171557	47168504-47171425	http://genome.ucsc.edu/cgi-bin/hgTracks?db=hg38&position=11%3A47171557-47168123
ARFGAP2	ENSG00000149182.14	ENSG00000149182.14:s:47176214-47176634	-0.10104136270626535;7.771559926323231e-16;0.09025636313674087;7.771559926323231e-16	0.5336680246218947;7.539494904888828e-21;0.417999430265401;7.539494904888828e-21	0.00011247361220712015;0.9999999838605028;0.0011577734585395754;0.9999999838605028	0.992;0.006;0.001;0.000	0.885;0.008;0.107;0.000	s|1e1.1o1|1e2.2o2|1e3.1o1|1e4.1o1	FALSE	FALSE	True	4	5	1;1;1;1	11	-	47175923-47176516;47175313-47176516;47171800-47176516;47168043-47176516	47167909-47168043;47171664-47171800;47175154-47175413;47175851-47175923;47176214-47176634		http://genome.ucsc.edu/cgi-bin/hgTracks?db=hg38&position=11%3A47176634-47167909
ARFGEF1	ENSG00000066777.8	ENSG00000066777.8:s:67199929-67200513	0.12824534968353588;-0.049738599326435214;-0.07078658036635987	0.7337274895440699;0.0019534288520592557;0.24395752784897662	2.654363646083312e-07;0.0035567746458230465;9.850228257946014e-06	0.691;0.070;0.237	0.823;0.016;0.161	s|1e1.1o1|1e2.1o1|i	FALSE	FALSE	True	3	3	1;1;1	8	-	67199098-67200396;67175572-67200396;67199099-67199928	67173511-67175572;67197649-67199098;67199929-67200513	67199099-67199928	http://genome.ucsc.edu/cgi-bin/hgTracks?db=hg38&position=8%3A67200513-67173511
ARFGEF1	ENSG00000066777.8	ENSG00000066777.8:s:67204680-67204819	0.30182324527728344;-0.30182325631008233	0.9999999999990091;0.9999999999996014	1.5174497359196303e-23;0.0	0.598;0.402	0.896;0.104	s|1e1.1o1|i	FALSE	FALSE	False	2	2	1;0	8	-	67203251-67204680;67203252-67204679	67203083-67203251;67204680-67204819	67203252-67204679	http://genome.ucsc.edu/cgi-bin/hgTracks?db=hg38&position=8%3A67204819-67203083
ARFGEF1	ENSG00000066777.8	ENSG00000066777.8:t:67204680-67204819	0.1599923954868876;7.771559200104437e-16;0.00010623826267788873;-0.1665193773135772	0.9304745474876386;1.1660370831314844e-20;1.1672345184094146e-20;0.9703376276743917	3.842246330713181e-09;0.9999999999999025;0.9373707146808203;3.4569824780561476e-10	0.740;0.002;0.020;0.237	0.905;0.002;0.029;0.064	t|1e1.1o1|1e2.1o1|2e3.1o1|i	FALSE	TRUE	True	4	4	1;1;1;0	8	-	67204819-67211483;67204819-67207095;67204766-67211483;67204820-67207094	67204680-67204819;67207095-67207190;67211483-67211615	67204820-67207094	http://genome.ucsc.edu/cgi-bin/hgTracks?db=hg38&position=8%3A67211615-67204680
ARFRP1	ENSG00000101246.19	ENSG00000101246.19:s:63700602-63700777	0.24206655177768346;-0.2420665239616306	0.9998570969886053;0.9998570953102842	1.526690139371526e-19;2.55351295663786e-15	0.377;0.623	0.613;0.387	s|1e1.1o2|i	FALSE	FALSE	False	2	2	1;0	20	-	63700530-63700602;63700531-63700601	63700054-63700530;63700602-63700777	63700531-63700601	http://genome.ucsc.edu/cgi-bin/hgTracks?db=hg38&position=20%3A63700777-63700054
ARHGAP12	ENSG00000165322.17	ENSG00000165322.17:s:31812636-31812823	0.1384909692621732;-0.1384909195698953	0.8218371710029213;0.8218368993776618	6.459690662118709e-08;6.460097923266517e-08	0.803;0.197	0.950;0.050	s|1e1.1o1|i	FALSE	FALSE	False	2	2	1;0	10	-	31810747-31812707;31810748-31812635	31810649-31810747;31812636-31812823	31810748-31812635	http://genome.ucsc.edu/cgi-bin/hgTracks?db=hg38&position=10%3A31812823-31810649
ARHGAP12	ENSG00000165322.17	ENSG00000165322.17:s:31843461-31843586	-0.139995817896919;0.1399957808204357	0.8095269379077437;0.8095267052740217	0.0002762161277953812;0.0002761931687974196	0.699;0.301	0.558;0.442	s|1e1.1o1|1e2.1o1	FALSE	FALSE	True	2	3	1;1	10	-	31839711-31843461;31831800-31843461	31831739-31831800;31839637-31839711;31843461-31843586		http://genome.ucsc.edu/cgi-bin/hgTracks?db=hg38&position=10%3A31843586-31831739
ARHGAP12	ENSG00000165322.17	ENSG00000165322.17:t:31831739-31831800	-0.02170850044900107;-0.08892516466831277;0.1323609787051414	0.03836071434420044;0.4092215403598173;0.7739016339267529	0.01606372333169337;0.0013098191550160454;0.0008540136985025824	0.488;0.176;0.337	0.444;0.088;0.468	t|1e1.1o1|1e2.1o1|1e3.1o1	FALSE	FALSE	True	3	4	1;1;1	10	-	31831800-31843461;31831800-31839637;31831800-31839305	31831739-31831800;31839305-31839319;31839637-31839711;31843461-31843586		http://genome.ucsc.edu/cgi-bin/hgTracks?db=hg38&position=10%3A31843586-31831739
ARHGAP17	ENSG00000140750.16	ENSG00000140750.16:s:24952289-24952370	0.12416301705839358;7.771559200104437e-16;-0.1253625520013399	0.7283775117453622;1.1660370831314844e-20;0.739460809168264	8.521103239104503e-08;0.9999999999999025;4.754039129029053e-08	0.849;0.000;0.150	0.969;0.003;0.029	s|1e1.1o1|1e2.1o1|i	FALSE	FALSE	True	3	3	1;1;0	16	-	24949484-24952289;24949403-24952289;24949485-24952288	24948982-24949403;24949404-24949484;24952289-24952370	24949485-24952288	http://genome.ucsc.edu/cgi-bin/hgTracks?db=hg38&position=16%3A24952370-24948982
ARHGAP17	ENSG00000140750.16	ENSG00000140750.16:s:24970507-24970580	0.1555252807760718;0.00033248145467655577;-0.16434741601978037	0.9215084281136674;1.1709014995336255e-20;0.9512050608064027	4.512043926765959e-09;0.814967692578982;6.487671400101647e-09	0.776;0.029;0.194	0.935;0.027;0.037	s|1e1.1o2|1e1.2o2|i	FALSE	TRUE	False	3	2	1;1;0	16	-	24968772-24970507;24968768-24970507;24968773-24970506	24968562-24968772;24970507-24970580	24968773-24970506	http://genome.ucsc.edu/cgi-bin/hgTracks?db=hg38&position=16%3A24970580-24968562
ARHGAP21	ENSG00000107863.17	ENSG00000107863.17:s:24591225-24591330	7.771559200104437e-16;0.30706118436781077;-0.4710753138200185;0.18692126986945412	1.1660370831314844e-20;1.0;1.0;0.9940289630948294	0.9999999999999025;2.84678225069185e-23;0.0;1.0465829821869509e-14	0.000;0.035;0.787;0.179	0.001;0.321;0.319;0.359	s|1e1.1o2|1e1.2o2|1e2.2o2|i	FALSE	TRUE	True	4	3	1;1;1;0	10	-	24590550-24591225;24590479-24591225;24589302-24591225;24590551-24591224	24589271-24590042;24590206-24590550;24591225-24591330	24590551-24591224	http://genome.ucsc.edu/cgi-bin/hgTracks?db=hg38&position=10%3A24591330-24589271
ARHGAP21	ENSG00000107863.17	ENSG00000107863.17:s:24629996-24630050	0.10008757343921691;0.4403712840787605;-0.5450247089096478	0.5228067406517285;1.0;1.0	0.00021360540552452548;3.002185729743721e-14;4.6326681379937895e-09	0.014;0.244;0.741	0.119;0.677;0.205	s|1e1.1o1|1e2.3o3|1e3.1o1	FALSE	FALSE	True	3	4	1;1;1	10	-	24629862-24629996;24622762-24629996;24621369-24629996	24619473-24621369;24622733-24622842;24629014-24629862;24629996-24630050		http://genome.ucsc.edu/cgi-bin/hgTracks?db=hg38&position=10%3A24630050-24619473
ARHGAP21	ENSG00000107863.17	ENSG00000107863.17:t:24589271-24590042	7.771559200104437e-16;-0.5599686399748025;7.771559200104437e-16;0.3502065657426248;0.16925202545025358	1.1660370831314844e-20;1.0;1.1660370831314844e-20;1.0;0.998522183585211	0.9999999999999025;1.3369305662536135e-12;0.9999999999999025;2.4113809853647483e-22;2.0052489069099873e-12	0.006;0.918;0.000;0.005;0.071	0.004;0.381;0.003;0.366;0.242	t|1e1.1o2|1e2.1o1|1e3.1o2|1e3.2o2|i	TRUE	FALSE	True	5	4	1;1;1;1;0	10	-	24589302-24591642;24589302-24591225;24589302-24590454;24589302-24590206;24590043-24590205	24589271-24590042;24590206-24590550;24591225-24591330;24591345-24591683	24590043-24590205	http://genome.ucsc.edu/cgi-bin/hgTracks?db=hg38&position=10%3A24591683-24589271
ARHGAP21	ENSG00000107863.17	ENSG00000107863.17:t:24619473-24621369	-0.3455163292931798;0.528679095022286;-0.16815238787230957	1.0;1.0;0.9736806262595409	0.0;9.36283376271024e-15;1.9228241221469489e-10	0.459;0.300;0.242	0.111;0.820;0.069	t|1e1.1o1|1e2.1o1|i	FALSE	FALSE	True	3	3	1;1;0	10	-	24621369-24629996;24621369-24622733;24621370-24622732	24619473-24621369;24622733-24622842;24629996-24630050	24621370-24622732	http://genome.ucsc.edu/cgi-bin/hgTracks?db=hg38&position=10%3A24630050-24619473
ARHGAP23	ENSG00000275832.4	ENSG00000275832.4:s:38466167-38467331	0.15373067703747054;-0.15373063423178795	0.9216731282879363;0.9216728759522452	1.731707726895683e-11;1.733035936979377e-11	0.823;0.177	1.000;0.000	s|1e1.1o1|i	FALSE	FALSE	False	2	2	1;0	17	+	38467331-38469144;38467332-38469143	38466167-38467331;38469144-38469299	38467332-38469143	http://genome.ucsc.edu/cgi-bin/hgTracks?db=hg38&position=17%3A38469299-38466167
ARHGAP23	ENSG00000275832.4	ENSG00000275832.4:t:38466167-38467331	0.0641050740693439;0.056863050430249765;-0.1554534543836698	0.18674433774499738;0.05985614770764269;0.9264544496527181	1.3195307528578425e-05;0.00010809268538006808;1.0241818504397315e-10	0.826;0.003;0.171	0.895;0.094;0.010	t|1e1.1o1|1e2.1o1|i	FALSE	FALSE	True	3	3	1;0;0	17	+	38463382-38466167;38465183-38466167;38463383-38466166	nan-38465183;38463328-38463382;38466167-38467331	38463383-38466166	http://genome.ucsc.edu/cgi-bin/hgTracks?db=hg38&position=17%3A38467331-38463328
ARHGAP26	ENSG00000145819.15	ENSG00000145819.15:s:143147231-143147516	2.1421421360391687e-09;-0.6709171052675487;4.5577559105730293e-10;0.656030364022345	7.539498775516165e-21;1.0;7.539494938854942e-21;1.0	0.4752359360400117;0.004487929852464934;0.4762480531897577;0.001812375048097739	0.008;0.958;0.000;0.033	0.012;0.311;0.011;0.666	s|1e1.1o1|1e2.1o2|1e3.1o2|1e4.1o1	FALSE	FALSE	True	4	5	1;1;1;1	5	+	143147381-143166027;143147381-143207198;143147381-143207383;143147381-143213997	143147231-143147516;143166027-143166097;143207198-143207308;143207383-143207473;143213997-143214088		http://genome.ucsc.edu/cgi-bin/hgTracks?db=hg38&position=5%3A143214088-143147231
ARHGAP33	ENSG00000004777.18	ENSG00000004777.18:s:35782762-35782912	0.5754749599353113;-0.5754749531430584	1.0;1.0	7.057626527754865e-14;7.038813976123492e-14	0.293;0.707	0.853;0.147	s|1e1.1o1|i	FALSE	FALSE	False	2	2	1;0	19	+	35782869-35784172;35782913-35784171	35782762-35782912;35784172-35784393	35782913-35784171	http://genome.ucsc.edu/cgi-bin/hgTracks?db=hg38&position=19%3A35784393-35782762
ARHGAP39	ENSG00000147799.11	ENSG00000147799.11:s:144545249-144545810	7.771559926323231e-16;-0.7597436949686636;0.7594571913864963	7.539494904888828e-21;1.0;1.0	0.9999999838605028;0.006178492622587184;0.006178307684796269	0.000;0.982;0.018	0.000;0.239;0.761	s|1e1.1o1|1e2.1o1|1e3.1o1	FALSE	FALSE	True	3	4	1;1;1	8	-	144543970-144545249;144537813-144545249;144534202-144545249	144534129-144534202;144537721-144537813;144543873-144543970;144545249-144545810		http://genome.ucsc.edu/cgi-bin/hgTracks?db=hg38&position=8%3A144545810-144534129
ARHGAP4	ENSG00000089820.15	ENSG00000089820.15:s:153932316-153932431	0.05343925112404101;0.04968736721919215;-0.11656186944590097	0.12476074986369214;1.710298749496041e-20;0.6511918038618473	2.95949462063308e-05;0.4752650248847546;5.551033324113774e-07	0.565;0.000;0.435	0.633;0.058;0.309	s|1e1.1o1|1e2.1o1|i	FALSE	FALSE	True	3	3	1;0;0	X	-	153932115-153932316;153930846-153932316;153932116-153932315	nan-153930846;153932071-153932115;153932316-153932431	153932116-153932315	http://genome.ucsc.edu/cgi-bin/hgTracks?db=hg38&position=X%3A153932431-153930836
ARHGDIA	ENSG00000141522.11	ENSG00000141522.11:t:81869166-81869236	7.771559200104437e-16;0.13524560878679343;-0.13528033985923432	1.1660370831314844e-20;0.7418067696812634;0.7423518966090579	0.9999999999999025;3.7103391704274454e-07;3.686365063204633e-07	0.000;0.537;0.463	0.000;0.668;0.332	t|1e1.1o2|1e2.1o2|i	FALSE	FALSE	True	3	3	1;1;1	17	-	81869236-81869542;81869236-81869330;81869237-81869301	81869166-81869236;81869302-81869406;81869523-81869625	81869237-81869301	http://genome.ucsc.edu/cgi-bin/hgTracks?db=hg38&position=17%3A81869625-81869166
ARHGDIA	ENSG00000141522.11	ENSG00000141522.11:t:81869302-81869406	0.14647017159693745;-0.14647019577512843	0.830899500167561;0.830899714869814	1.2949188043947793e-07;1.2949890093594263e-07	0.481;0.519	0.638;0.362	t|1e1.1o2|i	FALSE	FALSE	False	2	2	1;1	17	-	81869406-81869542;81869407-81869437	81869302-81869406;81869523-81869625	81869407-81869437	http://genome.ucsc.edu/cgi-bin/hgTracks?db=hg38&position=17%3A81869625-81869302
ARHGEF1	ENSG00000076928.17	ENSG00000076928.17:s:41896377-41896878	0.04992415003989045;0.3147418350960616;0.22629907888432138;-0.2843408327526156;-0.3395786496475077	2.1732411847552608e-05;1.0;0.9999999999999966;1.0;1.0	0.1932047819436839;4.196558880446732e-23;1.0886731730454437e-24;0.0;0.0	0.002;0.002;0.018;0.306;0.673	0.066;0.335;0.250;0.005;0.342	s|1e1.2o2|1e2.3o3|1e3.2o2|2e4.1o2|i	TRUE	FALSE	True	5	5	1;1;1;0;0	19	+	41896482-41897315;41896482-41897946;41896482-41898442;41896841-41896935;41896879-41896934	41896377-41896878;41896935-41897326;41897675-41898113;41898424-41898587	41896879-41896934	http://genome.ucsc.edu/cgi-bin/hgTracks?db=hg38&position=19%3A41898587-41896377
ARHGEF1	ENSG00000076928.17	ENSG00000076928.17:s:41906703-41906803	0.12256130643628568;7.771559200104437e-16;-0.12456702022960367	0.6744273560250397;1.1660370831314844e-20;0.6924000846933582	5.534362076913056e-07;0.9999999999999025;4.907948416565944e-07	0.613;0.003;0.385	0.742;0.005;0.253	s|1e1.1o1|1e2.1o2|i	FALSE	FALSE	True	3	3	1;1;0	19	+	41906803-41907105;41906803-41923092;41906804-41907104	41906703-41906803;41907105-41907454;41923092-41923233	41906804-41907104	http://genome.ucsc.edu/cgi-bin/hgTracks?db=hg38&position=19%3A41923233-41906703
ARHGEF1	ENSG00000076928.17	ENSG00000076928.17:t:41898424-41898587	0.03106567595931668;0.2028775152531262;-0.22809182737435674	0.0020998964982808024;0.9994892436074677;0.9999269043969606	0.0020988855807205177;2.0506400488414982e-14;3.730349362740526e-13	0.092;0.030;0.877	0.127;0.223;0.649	t|1e1.1o3|1e2.1o1|i	FALSE	FALSE	True	3	3	1;1;1	19	+	41896482-41898442;41898113-41898442;41898114-41898423	41896377-41896878;41897675-41898113;41898424-41898587	41898114-41898423	http://genome.ucsc.edu/cgi-bin/hgTracks?db=hg38&position=19%3A41898587-41896377
ARHGEF10L	ENSG00000074964.16	ENSG00000074964.16:s:17615088-17616202	0.14738697558176567;-0.14738695107597102	0.9022738271563195;0.9022736948635155	7.13375935739795e-09;7.134164703437307e-09	0.821;0.179	0.970;0.030	s|1e1.1o1|i	FALSE	FALSE	False	2	2	1;0	1	+	17616202-17619339;17616203-17618315	17615088-17616202;17619339-17619445	17616203-17618315	http://genome.ucsc.edu/cgi-bin/hgTracks?db=hg38&position=1%3A17619445-17615088
ARHGEF10L	ENSG00000074964.16	ENSG00000074964.16:s:17624387-17624503	0.16499842555220312;-0.16499835445967453	0.9617424527085707;0.9617423884225328	6.899534938573907e-10;6.899998350462511e-10	0.801;0.199	0.961;0.039	s|1e1.1o2|i	FALSE	FALSE	False	2	2	1;0	1	+	17624503-17625956;17624504-17625955	17624387-17624503;17625956-17626048	17624504-17625955	http://genome.ucsc.edu/cgi-bin/hgTracks?db=hg38&position=1%3A17626048-17624387
ARHGEF10L	ENSG00000074964.16	ENSG00000074964.16:s:17632321-17632466	0.7210071387549538;-0.6223169392641182;-0.09244992255278728	1.0;1.0;0.4290848287065895	4.107528143948436e-06;1.679678174326682e-09;2.7963257216434556e-06	0.021;0.835;0.144	0.721;0.228;0.050	s|1e1.2o2|1e2.1o1|i	FALSE	FALSE	True	3	3	1;1;0	1	+	17632466-17634548;17632466-17634835;17632467-17634256	17632321-17632466;17634257-17634562;17634835-17635016	17632467-17634256	http://genome.ucsc.edu/cgi-bin/hgTracks?db=hg38&position=1%3A17635016-17632321
ARHGEF10L	ENSG00000074964.16	ENSG00000074964.16:s:17638562-17638689	0.2558474638611662;-0.25584745128060027	0.9999999669797496;0.9999999669906491	1.440821964260722e-16;3.576028362317629e-13	0.122;0.878	0.375;0.625	s|1e1.1o1|1e2.1o1	FALSE	FALSE	True	2	3	0;1	1	+	17638689-17639238;17638689-17640202	17638562-17638689;17639238-nan;17640202-17640302		http://genome.ucsc.edu/cgi-bin/hgTracks?db=hg38&position=1%3A17640302-17638562
ARHGEF10L	ENSG00000074964.16	ENSG00000074964.16:t:17634835-17635016	-0.4748359591718811;0.4748358791297078	1.0;1.0	2.601252546696742e-13;2.600497620753576e-13	0.945;0.055	0.474;0.526	t|1e1.1o1|1e2.1o1	FALSE	FALSE	True	2	3	1;1	1	+	17632466-17634835;17634562-17634835	17632321-17632466;17634257-17634562;17634835-17635016		http://genome.ucsc.edu/cgi-bin/hgTracks?db=hg38&position=1%3A17635016-17632321
ARHGEF10L	ENSG00000074964.16	ENSG00000074964.16:t:17640202-17640302	-0.21748274537475804;0.21748273842838284	0.9999984665218058;0.9999984660459693	5.664901880919615e-11;5.6297421027426536e-11	0.924;0.076	0.708;0.292	t|1e1.1o1|1e2.1o1	FALSE	FALSE	True	2	3	1;1	1	+	17638689-17640202;17639981-17640202	17638562-17638689;17639753-17639981;17640202-17640302		http://genome.ucsc.edu/cgi-bin/hgTracks?db=hg38&position=1%3A17640302-17638562
ARHGEF11	ENSG00000132694.18	ENSG00000132694.18:s:156942690-156942780	0.18035370363041375;-0.18035373180651265	0.9692390344621966;0.9692390421511737	1.7698724429563374e-09;1.7699542942395396e-09	0.688;0.312	0.868;0.132	s|1e1.1o1|i	FALSE	FALSE	False	2	2	1;0	1	-	156941989-156942690;156941990-156942689	156941864-156941989;156942690-156942780	156941990-156942689	http://genome.ucsc.edu/cgi-bin/hgTracks?db=hg38&position=1%3A156942780-156941864
ARHGEF11	ENSG00000132694.18	ENSG00000132694.18:s:156955703-156955799	-0.4348237207963993;0.4348237728816737	1.0;1.0	6.639133687258436e-14;6.641470406985887e-14	0.644;0.356	0.215;0.785	s|1e1.1o1|1e2.1o1	FALSE	FALSE	True	2	3	1;0	1	-	156954921-156955703;156951699-156955703	156951573-156951699;156954892-156954921;156955703-156955799		http://genome.ucsc.edu/cgi-bin/hgTracks?db=hg38&position=1%3A156955799-156951573
ARHGEF11	ENSG00000132694.18	ENSG00000132694.18:s:156976983-156977054	0.28958468530875703;-0.2895847103926085	0.9999999999339886;0.9999999999325963	2.069390412112369e-17;1.1102230246251565e-16	0.355;0.645	0.642;0.358	s|1e1.2o2|1e2.1o1	FALSE	FALSE	True	2	3	1;1	1	-	156971816-156976983;156970043-156976983	156969998-156970043;156971697-156971825;156976983-156977054		http://genome.ucsc.edu/cgi-bin/hgTracks?db=hg38&position=1%3A156977054-156969998
ARHGEF11	ENSG00000132694.18	ENSG00000132694.18:t:156951573-156951699	0.4982044078735625;-0.42692512938410343;-0.05166352360688783	1.0;1.0;0.02986845288745444	2.0134181334330444e-15;0.0;0.0002187533696134114	0.163;0.761;0.076	0.654;0.346;0.000	t|1e1.2o2|1e2.1o1|i	FALSE	FALSE	True	3	3	0;1;0	1	-	156951699-156955703;156951699-156954892;156951700-156954891	156951573-156951699;156954892-156954921;156955703-156955799	156951700-156954891	http://genome.ucsc.edu/cgi-bin/hgTracks?db=hg38&position=1%3A156955799-156951573
ARHGEF11	ENSG00000132694.18	ENSG00000132694.18:t:156969998-156970043	-0.4151225309374832;0.4151225517682572	1.0;1.0	8.659739592076221e-15;8.610582587429511e-15	0.868;0.132	0.466;0.534	t|1e1.1o1|1e2.1o1	FALSE	FALSE	True	2	3	1;1	1	-	156970043-156976983;156970043-156971697	156969998-156970043;156971697-156971825;156976983-156977054		http://genome.ucsc.edu/cgi-bin/hgTracks?db=hg38&position=1%3A156977054-156969998
ARHGEF12	ENSG00000196914.8	ENSG00000196914.8:s:120407738-120407823	0.29059827659112675;-0.2905982328289619	0.9999999999330045;0.9999999999942069	9.814903172289758e-16;0.0	0.483;0.517	0.766;0.234	s|1e1.1o1|1e2.1o1	FALSE	FALSE	True	2	3	1;1	11	+	120407823-120409394;120407823-120420753	120407738-120407823;120409394-120411837;120420753-120420851		http://genome.ucsc.edu/cgi-bin/hgTracks?db=hg38&position=11%3A120420851-120407738
ARHGEF12	ENSG00000196914.8	ENSG00000196914.8:s:120424358-120424415	0.1195004632730963;-0.11950044367327164	0.6878782731483548;0.6878780020094587	5.845844243747685e-08;5.8462721108654137e-08	0.859;0.141	0.985;0.015	s|1e1.1o1|i	FALSE	FALSE	False	2	2	1;0	11	+	120424415-120428069;120424416-120428068	120424358-120424415;120428069-120428247	120424416-120428068	http://genome.ucsc.edu/cgi-bin/hgTracks?db=hg38&position=11%3A120428247-120424358
ARHGEF12	ENSG00000196914.8	ENSG00000196914.8:s:120428069-120428247	0.10498801841645419;-0.10498799554233441	0.5552179301094053;0.5552177666180963	9.33194010564593e-07;9.332584433030533e-07	0.878;0.122	0.999;0.001	s|1e1.1o1|i	FALSE	FALSE	False	2	2	1;0	11	+	120428247-120429440;120428248-120429439	120428069-120428247;120429440-120429517	120428248-120429439	http://genome.ucsc.edu/cgi-bin/hgTracks?db=hg38&position=11%3A120429517-120428069
ARHGEF12	ENSG00000196914.8	ENSG00000196914.8:s:120478156-120478389	0.16652922575632279;-0.1665292053784731	0.9680106098962288;0.9680104975777273	1.8979540976606904e-10;1.8981349825253346e-10	0.788;0.212	0.952;0.048	s|1e1.1o1|i	FALSE	FALSE	False	2	2	1;0	11	+	120478389-120479960;120478390-120479959	120478156-120478389;120479960-120480430	120478390-120479959	http://genome.ucsc.edu/cgi-bin/hgTracks?db=hg38&position=11%3A120480430-120478156
ARHGEF12	ENSG00000196914.8	ENSG00000196914.8:t:120420753-120420851	-0.3508172468156626;0.35081723868453696	1.0;1.0	0.0;1.0917326331376915e-16	0.548;0.452	0.202;0.798	t|1e1.1o1|1e2.1o2	FALSE	FALSE	True	2	3	1;1	11	+	120407823-120420753;120409450-120420753	120407738-120407823;120409394-120411837;120420753-120420851		http://genome.ucsc.edu/cgi-bin/hgTracks?db=hg38&position=11%3A120420851-120407738
ARHGEF12	ENSG00000196914.8	ENSG00000196914.8:t:120431771-120431911	-0.09661620572139995;0.18215220463258483;-0.04793966695284158	0.4691732806505927;0.9746584406153558;0.010632332179967206	2.005063011956132e-06;6.524695916102195e-13;0.0006132411342008037	0.146;0.782;0.069	0.044;0.956;0.001	t|1e1.1o1|1e2.1o1|i	FALSE	FALSE	True	3	3	0;1;0	11	+	120429517-120431771;120429831-120431771;120429832-120431770	120429440-120429517;120429712-120429831;120431771-120431911	120429832-120431770	http://genome.ucsc.edu/cgi-bin/hgTracks?db=hg38&position=11%3A120431911-120429440
ARHGEF17	ENSG00000110237.3	ENSG00000110237.3:s:73352830-73353262	0.22695608867097913;-0.2269560739252951	0.999970278170153;0.9999702786671654	7.607012699859321e-14;7.693845560652335e-14	0.649;0.351	0.877;0.123	s|1e1.1o1|i	FALSE	FALSE	False	2	2	1;0	11	+	73353012-73355533;73353263-73355532	73352830-73353262;73355533-73355649	73353263-73355532	http://genome.ucsc.edu/cgi-bin/hgTracks?db=hg38&position=11%3A73355649-73352830
ARHGEF2	ENSG00000116584.17	ENSG00000116584.17:s:155950269-155950482	0.14685949645169316;-0.08711720306366377;-0.048867987012631904	0.8569613909104048;0.3855526348104843;0.03563658747889034	2.266072140038134e-08;3.701486982921054e-06;0.00016848385222800744	0.543;0.385;0.073	0.698;0.292;0.012	s|1e1.1o1|2e1.1o1|i	TRUE	FALSE	False	3	2	1;1;0	1	-	155948015-155950299;155948015-155950269;155948016-155950268	155947367-155948015;155950269-155950482	155948016-155950268	http://genome.ucsc.edu/cgi-bin/hgTracks?db=hg38&position=1%3A155950482-155947367
ARHGEF2	ENSG00000116584.17	ENSG00000116584.17:s:155957713-155957882	0.1409856040630795;7.771559200104437e-16;-0.13442356613328305	0.8731772311040651;1.1660370831314844e-20;0.8210729668427489	6.038315053571025e-09;0.9999999999999025;8.569508436195861e-10	0.825;0.018;0.156	0.956;0.019;0.024	s|1e1.1o1|1e2.1o1|i	FALSE	FALSE	True	3	3	1;1;0	1	-	155954969-155957713;155952828-155957713;155954970-155957712	155952732-155952828;155954902-155954969;155957713-155957882	155954970-155957712	http://genome.ucsc.edu/cgi-bin/hgTracks?db=hg38&position=1%3A155957882-155952732
ARHGEF2	ENSG00000116584.17	ENSG00000116584.17:s:155961661-155961909	0.10667161211426157;-0.10667160635766242	0.5781260166679961;0.5781259184607985	4.976859102156953e-07;4.977215187773609e-07	0.872;0.128	0.994;0.006	s|1e1.1o1|i	FALSE	FALSE	False	2	2	1;0	1	-	155958396-155961661;155958397-155961660	155958320-155958396;155961661-155961909	155958397-155961660	http://genome.ucsc.edu/cgi-bin/hgTracks?db=hg38&position=1%3A155961909-155958320
ARHGEF2	ENSG00000116584.17	ENSG00000116584.17:s:155968220-155969300	-0.15899972321224012;0.18567531231126355;-0.017008635513961316	0.952324911285223;0.9950998423286876;0.0007580538046669546	7.968861126528282e-10;2.2003088285866775e-18;0.0033803358397265226	0.800;0.096;0.104	0.641;0.272;0.084	s|1e1.1o1|1e2.1o1|i	FALSE	FALSE	True	3	3	1;0;0	1	-	155966887-155969156;155966479-155969156;155966888-155968219	155966416-155966479;155966820-155966887;155968220-155969300	155966888-155968219	http://genome.ucsc.edu/cgi-bin/hgTracks?db=hg38&position=1%3A155969300-155966416
ARHGEF2	ENSG00000116584.17	ENSG00000116584.17:t:155966416-155966479	0.16254929574358903;-0.16254926023248636	0.9871599518722964;0.9871599041732394	3.732312487221698e-08;3.732929609867597e-08	0.109;0.891	0.269;0.731	t|1e1.2o4|1e2.1o1	FALSE	FALSE	True	2	3	0;1	1	-	155966479-155969156;155966479-155966820	155966416-155966479;155966820-155966887;155968220-155969300		http://genome.ucsc.edu/cgi-bin/hgTracks?db=hg38&position=1%3A155969300-155966416
ARHGEF2	ENSG00000116584.17	ENSG00000116584.17:t:155968220-155969300	-0.14808750287546052;7.771559926323231e-16;-0.18416267299348082;0.05395537416600793;0.044634439792699265;0.2106503813468037	0.8949188931674675;7.539494904888828e-21;0.99587407778319;0.05550752160459245;5.069838703297979e-07;0.9999999994577066	4.891824979746939e-05;0.9999999838605028;3.1730439669086508e-06;0.030523328543802974;0.4749349911976431;1.209097450721781e-18	0.288;0.010;0.504;0.164;0.016;0.019	0.142;0.013;0.319;0.230;0.062;0.235	t|1e1.1o1|1e2.1o1|1e3.1o1|1e4.1o1|1e5.1o1|1e6.1o1	FALSE	FALSE	True	6	7	1;1;1;1;1;1	1	-	155969300-155983107;155969300-155978913;155969300-155978365;155969300-155978067;155969300-155969969;155969300-155969534	155968220-155969300;155969534-155969729;155969969-155971063;155978067-155978169;155978365-155978527;155978913-155979113;155983107-155983200		http://genome.ucsc.edu/cgi-bin/hgTracks?db=hg38&position=1%3A155983200-155968220
ARHGEF25	ENSG00000240771.6	ENSG00000240771.6:s:57614331-57614400	-0.20575279401526186;0.2057527552049509	0.9999999998718905;0.9999999999995024	0.0;7.217669643058954e-20	0.986;0.014	0.778;0.222	s|1e1.3o4|1e2.1o1	FALSE	FALSE	True	2	3	1;0	12	+	57614400-57614516;57614400-57614689	57614331-57614400;57614437-57614605;57614689-57614781		http://genome.ucsc.edu/cgi-bin/hgTracks?db=hg38&position=12%3A57614781-57614331
ARHGEF25	ENSG00000240771.6	ENSG00000240771.6:t:57614689-57614781	0.19448268509770433;-0.1944826835433729	0.9980463699818415;0.99804637102128	3.2612258100644225e-09;3.308858187445196e-09	0.030;0.970	0.215;0.785	t|1e1.1o1|1e2.1o1	FALSE	FALSE	True	2	3	0;1	12	+	57614400-57614689;57614605-57614689	57614331-57614400;57614437-57614605;57614689-57614781		http://genome.ucsc.edu/cgi-bin/hgTracks?db=hg38&position=12%3A57614781-57614331
ARHGEF26	ENSG00000114790.12	ENSG00000114790.12:s:154187685-154187837	0.15696332755826042;-0.15696327700750135	0.9508372991906656;0.950837094868664	3.72283716436612e-12;3.7212455339386e-12	0.819;0.181	0.998;0.002	s|1e1.1o1|i	FALSE	FALSE	False	2	2	1;0	3	+	154187837-154191289;154187838-154191288	154187685-154187837;154191289-154191418	154187838-154191288	http://genome.ucsc.edu/cgi-bin/hgTracks?db=hg38&position=3%3A154191418-154187685
ARHGEF3	ENSG00000163947.11	ENSG00000163947.11:t:56773709-56773816	-0.6363138248264086;0.5457616363671477;0.0022208772405583896;0.0542117661771621	1.0;1.0;2.9502647658228016e-08;0.03472827413999202	0.0011713373560973128;1.2328253009229953e-09;0.47492397205837406;0.04863566159421812	0.734;0.235;0.003;0.028	0.109;0.765;0.042;0.084	t|1e1.1o1|1e2.1o1|1e3.1o2|1e3.2o2	TRUE	FALSE	True	4	4	1;1;1;1	3	-	56773816-56882292;56773816-56801703;56773816-56775105;56773816-56775000	56773709-56773816;56775000-56775657;56801703-56801967;56882292-56882354		http://genome.ucsc.edu/cgi-bin/hgTracks?db=hg38&position=3%3A56882354-56773709
ARHGEF4	ENSG00000136002.17	ENSG00000136002.17:s:130913986-130917061	-0.22713880957242671;0.2271388087458887	0.9999132123412892;0.9999132130610213	7.19979631469414e-13;7.213832573508443e-13	0.352;0.648	0.130;0.870	s|1e1.1o2|i	FALSE	FALSE	False	2	2	1;1	2	+	130917061-130917397;130917062-130917396	130913986-130917061;130917397-130917498	130917062-130917396	http://genome.ucsc.edu/cgi-bin/hgTracks?db=hg38&position=2%3A130917498-130913986
ARHGEF4	ENSG00000136002.17	ENSG00000136002.17:s:131041277-131041462	0.15998302853157334;-0.15998299240597588	0.8707757637720506;0.8707756609571726	7.418035501956107e-08;7.418498160216558e-08	0.370;0.630	0.533;0.467	s|1e1.2o2|i	FALSE	FALSE	False	2	2	1;0	2	+	131041462-131041815;131041463-131041510	131041277-131041462;131041511-131041944	131041463-131041510	http://genome.ucsc.edu/cgi-bin/hgTracks?db=hg38&position=2%3A131041944-131041277
ARHGEF40	ENSG00000165801.9	ENSG00000165801.9:s:21087001-21087105	0.10771713105909941;0.024460831422488966;-0.13414745033533262	0.5754096120454825;0.002024208414631284;0.7882700999080032	8.811883993293883e-07;0.0018928328633311;1.510900864420961e-07	0.197;0.244;0.559	0.312;0.267;0.419	s|1e1.1o1|1e2.2o2|i	FALSE	FALSE	True	3	3	1;1;1	14	+	21087105-21087320;21087105-21087968;21087106-21087319	21087001-21087105;21087320-21087463;21087753-21088098	21087106-21087319	http://genome.ucsc.edu/cgi-bin/hgTracks?db=hg38&position=14%3A21088098-21087001
ARHGEF40	ENSG00000165801.9	ENSG00000165801.9:s:21087753-21088098	0.15979725375124737;-0.1597972631658488	0.9153351533514976;0.9153351526270709	4.627650423548161e-08;4.6279092447143455e-08	0.668;0.332	0.831;0.169	s|1e1.1o1|i	FALSE	FALSE	False	2	2	1;0	14	+	21088098-21088830;21088099-21088829	21087753-21088098;21088830-21088876	21088099-21088829	http://genome.ucsc.edu/cgi-bin/hgTracks?db=hg38&position=14%3A21088876-21087753
ARHGEF40	ENSG00000165801.9	ENSG00000165801.9:t:21087753-21088098	0.0049102423804618135;-0.12947789953368605;0.11223237819469169	0.0011247214503765377;0.7653486366284853;0.6215947223520166	0.0010609233815409274;2.3868780185676286e-07;3.578347770425968e-07	0.270;0.468;0.262	0.281;0.338;0.380	t|1e1.1o1|1e2.1o1|i	FALSE	FALSE	True	3	3	1;1;0	14	+	21087105-21087968;21087463-21087968;21087464-21087752	21087001-21087105;21087320-21087463;21087753-21088098	21087464-21087752	http://genome.ucsc.edu/cgi-bin/hgTracks?db=hg38&position=14%3A21088098-21087001
ARHGEF6	ENSG00000129675.15	ENSG00000129675.15:t:136747508-136747592	-0.2713425895861248;7.771559926323231e-16;0.2707140130160201	0.9999963289857751;7.539494904888828e-21;0.9999958311507341	7.522540590443327e-09;0.9999999838605028;9.490740460025065e-09	0.442;0.000;0.558	0.172;0.001;0.827	t|1e1.1o1|1e2.1o1|1e3.1o1	FALSE	FALSE	True	3	4	1;1;1	X	-	136747592-136779414;136747592-136768413;136747592-136767144	136747508-136747592;136767144-136767343;136768413-136768627;136779414-136779497		http://genome.ucsc.edu/cgi-bin/hgTracks?db=hg38&position=X%3A136779497-136747508
ARHGEF7	ENSG00000102606.17	ENSG00000102606.17:s:111205289-111205373	7.771559926323231e-16;0.15091961384467018;-0.15058700838669717	7.539494904888828e-21;0.9640230140838962;0.9618304103001452	0.9999999838605028;2.1193980029890094e-06;1.6727416995987454e-06	0.000;0.828;0.171	0.000;0.975;0.025	s|1e1.1o1|1e2.1o1|1e3.1o1	FALSE	FALSE	True	3	4	1;1;1	13	+	111205373-111209266;111205373-111209872;111205373-111217679	111205289-111205373;111209266-111209346;111209872-111210002;111217679-111217885		http://genome.ucsc.edu/cgi-bin/hgTracks?db=hg38&position=13%3A111217885-111205289
ARHGEF7	ENSG00000102606.17	ENSG00000102606.17:s:111282828-111283363	0.1743258770895248;-0.17432588004725957	0.9882755913270123;0.9882755585683974	2.3112780284961246e-11;2.3123614134590298e-11	0.766;0.234	0.939;0.061	s|1e1.1o1|i	FALSE	FALSE	False	2	2	1;0	13	+	111283363-111286147;111283364-111286146	111282828-111283363;111286147-111286240	111283364-111286146	http://genome.ucsc.edu/cgi-bin/hgTracks?db=hg38&position=13%3A111286240-111282828
ARHGEF7	ENSG00000102606.17	ENSG00000102606.17:s:111288354-111288443	0.702176215053569;-0.7021761863061612	1.0;1.0	0.00791254013366266;0.007912587800465776	0.085;0.915	0.762;0.238	s|1e1.1o1|1e2.1o1	FALSE	FALSE	True	2	3	1;1	13	+	111288443-111292118;111288443-111300748	111288354-111288443;111292118-111295195;111300748-111300847		http://genome.ucsc.edu/cgi-bin/hgTracks?db=hg38&position=13%3A111300847-111288354
ARHGEF7	ENSG00000102606.17	ENSG00000102606.17:t:111205289-111205373	7.771559200104437e-16;0.32683537904784565;0.0002701744580505882;7.771559200104437e-16;1.373924953798409e-06;-0.21704078215410183;-0.14694880635304064	1.1660370831314844e-20;0.9999999999999999;1.1689963585518999e-20;1.1660370831314844e-20;1.166052202958854e-20;0.9990996414037357;0.9299926700745157	0.9999999999999025;4.8994043356331656e-23;0.867801231744341;0.9999999999999025;0.9991076991284765;4.440892098500626e-16;1.0125233984581428e-13	0.003;0.572;0.005;0.000;0.002;0.251;0.171	0.010;0.896;0.031;0.000;0.020;0.042;0.000	t|1e1.1o1|1e2.2o2|1e3.1o1|1e4.1o1|1e5.1o1|1e6.1o1|i	FALSE	FALSE	True	7	7	1;1;1;1;1;1;0	13	+	111115691-111205289;111153991-111205289;111159089-111205289;111185225-111205289;111186990-111205289;111203117-111205289;111203118-111205288	111115277-111115691;111153738-111153991;111159027-111159089;111184938-111185225;111186854-111186990;111203060-111203117;111205289-111205373	111203118-111205288	http://genome.ucsc.edu/cgi-bin/hgTracks?db=hg38&position=13%3A111205373-111115277
ARHGEF7	ENSG00000102606.17	ENSG00000102606.17:t:111243872-111243966	0.14337058885495813;-0.05150659649799958;-0.05182895436882899	0.9076685961467443;0.0024134719596510808;0.005874461360464597	6.933678833479281e-15;0.002977095163672616;0.0012198998778404357	0.837;0.080;0.082	0.982;0.018;0.000	t|1e1.1o1|1e2.1o1|i	FALSE	FALSE	True	3	3	1;1;0	13	+	111233293-111243872;111241336-111243872;111241337-111243871	111233205-111233293;111241145-111241336;111243872-111243966	111241337-111243871	http://genome.ucsc.edu/cgi-bin/hgTracks?db=hg38&position=13%3A111243966-111233205
ARHGEF7	ENSG00000102606.17	ENSG00000102606.17:t:111300748-111300847	-0.35728725503291686;0.35728720686902615	1.0;1.0	2.220446049250313e-16;2.680774886642919e-16	0.917;0.083	0.569;0.431	t|1e1.1o1|1e2.1o5	FALSE	FALSE	True	2	3	1;1	13	+	111288443-111300748;111292294-111300748	111288354-111288443;111292118-111295195;111300748-111300847		http://genome.ucsc.edu/cgi-bin/hgTracks?db=hg38&position=13%3A111300847-111288354
ARID1A	ENSG00000117713.18	ENSG00000117713.18:s:26766457-26766566	0.12062881295610034;-0.12062881237705897	0.706191144982693;0.706190728291771	3.0067909229723385e-08;3.007009996558452e-08	0.853;0.147	0.987;0.013	s|1e1.1o1|i	FALSE	FALSE	False	2	2	1;0	1	+	26766566-26767790;26766567-26767789	26766457-26766566;26767790-26767999	26766567-26767789	http://genome.ucsc.edu/cgi-bin/hgTracks?db=hg38&position=1%3A26767999-26766457
ARID1A	ENSG00000117713.18	ENSG00000117713.18:s:26772500-26772632	-0.15867464329698816;0.15867467819928555	0.9047458332562716;0.9047458823863952	8.02410181010016e-05;8.02340317025085e-05	0.605;0.395	0.446;0.554	s|1e1.1o5|1e1.2o5	FALSE	TRUE	False	2	2	1;1	1	+	26772632-26772812;26772632-26772815	26772500-26772632;26772812-26772987		http://genome.ucsc.edu/cgi-bin/hgTracks?db=hg38&position=1%3A26772987-26772500
ARID1B	ENSG00000049618.22	ENSG00000049618.22:s:157166015-157168275	0.16805690820890756;-0.16805689114753175	0.9730778976989879;0.9730777957402889	2.0834545986294094e-09;2.0835730918378204e-09	0.804;0.196	0.967;0.033	s|1e1.4o4|i	FALSE	FALSE	False	2	2	1;1	6	+	157167185-157174008;157168276-157170049	157166015-157168275;157172776-157174331	157168276-157170049	http://genome.ucsc.edu/cgi-bin/hgTracks?db=hg38&position=6%3A157174331-157166015
ARID1B	ENSG00000049618.22	ENSG00000049618.22:t:157180969-157181178	-0.3658727170560699;0.3658728233227554	0.9999999999996994;0.9999999999996715	2.3314683517128287e-15;3.5992003138298177e-16	0.647;0.353	0.287;0.713	t|1e1.1o2|1e2.1o2	FALSE	FALSE	True	2	3	1;1	6	+	157174117-157180969;157175005-157180969	157172776-157174331;157174847-157175840;157180969-157181178		http://genome.ucsc.edu/cgi-bin/hgTracks?db=hg38&position=6%3A157181178-157172776
ARID4B	ENSG00000054267.20	ENSG00000054267.20:s:235137877-235137940	0.10407708425713699;-0.10407704498711308	0.5497814581376741;0.5497811639640338	8.923688263709287e-07;8.924330869852781e-07	0.868;0.132	0.966;0.034	s|1e1.1o1|i	FALSE	FALSE	False	2	2	1;0	1	-	235136073-235137877;235136074-235137876	235136034-235136073;235137877-235137940	235136074-235137876	http://genome.ucsc.edu/cgi-bin/hgTracks?db=hg38&position=1%3A235137940-235136034
ARID4B	ENSG00000054267.20	ENSG00000054267.20:s:235177616-235177913	7.771559200104437e-16;0.13963739917189888;-0.1527785107590191	1.1660370831314844e-20;0.8583245580469743;0.9751716846121875	0.9999999999999025;2.754654432965973e-08;1.3042387170258962e-09	0.003;0.822;0.175	0.011;0.955;0.034	s|1e1.1o1|1e2.2o2|i	FALSE	FALSE	True	3	3	1;1;0	1	-	235176903-235177800;235175399-235177800;235176904-235177615	235175184-235175643;235176748-235176903;235177616-235177913	235176904-235177615	http://genome.ucsc.edu/cgi-bin/hgTracks?db=hg38&position=1%3A235177913-235175184
ARID4B	ENSG00000054267.20	ENSG00000054267.20:s:235219793-235219968	-0.15674454121376633;0.15674453827291526	0.9730438611975368;0.9730438592865884	1.1440061697953752e-07;1.1440355169217766e-07	0.931;0.069	0.769;0.231	s|1e1.1o2|1e2.1o1	FALSE	FALSE	True	2	3	1;1	1	-	235214026-235219793;235196115-235219793	235196031-235196115;235213769-235214026;235219793-235219968		http://genome.ucsc.edu/cgi-bin/hgTracks?db=hg38&position=1%3A235219968-235196031
ARID4B	ENSG00000054267.20	ENSG00000054267.20:t:235196031-235196115	-0.022523721204791215;-0.10559113228545308;0.15186193718092422	0.02334779273501163;0.5763671024460837;0.867736521462811	0.03286794273009952;7.657954871675976e-06;0.00018786280571940324	0.319;0.133;0.548	0.277;0.020;0.703	t|1e1.2o2|1e2.1o2|1e2.2o2	TRUE	FALSE	True	3	3	1;1;1	1	-	235196115-235219793;235196115-235213877;235196115-235213769	235196031-235196115;235213769-235214026;235219793-235219968		http://genome.ucsc.edu/cgi-bin/hgTracks?db=hg38&position=1%3A235219968-235196031
ARIH1	ENSG00000166233.13	ENSG00000166233.13:s:72561452-72561549	0.12409592327433408;7.771559200104437e-16;-0.12387531621374609	0.7322107462288361;1.1660370831314844e-20;0.7303769611522661	6.6062483111222e-08;0.9999999999999025;6.922278494858602e-08	0.854;0.000;0.145	0.990;0.000;0.010	s|1e1.1o1|1e2.2o2|i	FALSE	FALSE	True	3	3	1;1;0	15	+	72561549-72563394;72561549-72580731;72561550-72563393	72561452-72561549;72563394-72563500;72580558-72580991	72561550-72563393	http://genome.ucsc.edu/cgi-bin/hgTracks?db=hg38&position=15%3A72580991-72561452
ARIH2	ENSG00000177479.19	ENSG00000177479.19:s:48924716-48925217	0.48459328621187364;7.771559200104437e-16;7.771559200104437e-16;7.771559200104437e-16;-0.4855987542577118	1.0;1.1660370831314844e-20;1.1660370831314844e-20;1.1660370831314844e-20;1.0	9.013974636398031e-18;0.9999999999999025;0.9999999999999025;0.9999999999999025;0.0	0.129;0.007;0.000;0.000;0.864	0.602;0.000;0.002;0.004;0.392	s|1e1.2o2|1e2.2o2|1e3.1o1|2e4.2o2|i	TRUE	FALSE	True	5	5	1;1;1;1;0	3	+	48924839-48927462;48924839-48945136;48924839-48961612;48924971-48927462;48925218-48926717	48924716-48925217;48926718-48927725;48944982-48945181;48961612-48961679	48925218-48926717	http://genome.ucsc.edu/cgi-bin/hgTracks?db=hg38&position=3%3A48961679-48924716
ARIH2	ENSG00000177479.19	ENSG00000177479.19:s:48944982-48945181	0.13204963190382457;-0.1320496627290013	0.802620745236516;0.8026209364528378	1.6746926321713124e-05;1.6748214661688188e-05	0.026;0.974	0.156;0.844	s|1e1.1o1|1e2.1o1	FALSE	FALSE	True	2	3	1;1	3	+	48945181-48949066;48945181-48961612	48944982-48945181;48949066-48949096;48961612-48961679		http://genome.ucsc.edu/cgi-bin/hgTracks?db=hg38&position=3%3A48961679-48944982
ARIH2	ENSG00000177479.19	ENSG00000177479.19:t:48926718-48927725	7.771559200104437e-16;0.21665796528886755;0.3039053025035751;7.771559200104437e-16;-0.5465573830461956	1.1660370831314844e-20;0.9999875018247315;0.9999999999976766;1.1660370831314844e-20;1.0	0.9999999999999025;1.1802831962341708e-16;2.3343200807898686e-23;0.9999999999999025;8.659739592076221e-15	0.000;0.071;0.120;0.000;0.808	0.009;0.292;0.422;0.003;0.275	t|1e1.1o1|1e2.1o1|1e3.1o4|1e3.2o4|i	TRUE	FALSE	True	5	4	1;1;1;1;0	3	+	48918998-48927462;48922811-48927462;48924839-48927462;48924971-48927462;48925218-48926717	48918821-48918998;48922748-48922811;48924716-48925217;48926718-48927725	48925218-48926717	http://genome.ucsc.edu/cgi-bin/hgTracks?db=hg38&position=3%3A48927725-48918821
ARIH2	ENSG00000177479.19	ENSG00000177479.19:t:48961612-48961679	7.771559926323231e-16;-7.743447549237218e-07;7.771559926323231e-16;0.253482368482779;-0.2477553041052037;0.0005975578887730206	7.539494904888828e-21;7.539900825202694e-21;7.539494904888828e-21;0.9999992625594721;0.9999961757887703;8.113629219143352e-21	0.9999999838605028;0.4750007340811919;0.9999999838605028;4.107213593571634e-11;1.0944356532149868e-10;0.4750000004700568	0.013;0.028;0.000;0.363;0.558;0.038	0.015;0.018;0.001;0.614;0.312;0.040	t|1e1.1o1|1e2.1o1|1e3.1o4|1e4.1o2|1e5.1o1|1e6.1o1	FALSE	FALSE	True	6	7	1;1;1;1;1;1	3	+	48918998-48961612;48922811-48961612;48924839-48961612;48927813-48961612;48945181-48961612;48949096-48961612	48918821-48918998;48922748-48922811;48924716-48925217;48927779-48927956;48944982-48945181;48949066-48949096;48961612-48961679		http://genome.ucsc.edu/cgi-bin/hgTracks?db=hg38&position=3%3A48961679-48918821
ARL6IP4	ENSG00000182196.13	ENSG00000182196.13:s:122981129-122981299	-7.952120964564906e-09;-0.11698327103009698;0.05127105651757738;-0.03111831339872757;7.771559200104437e-16;0.08942780740358303	1.1660371308539221e-20;0.6554510114032295;1.72763337910458e-20;0.03401282368841759;1.1660370831314844e-20;0.3940851037227926	0.9999948265838399;4.3579530129012056e-07;0.47500177238707525;9.421609019566457e-05;0.9999999999999025;2.957147023186157e-06	0.018;0.474;0.026;0.372;0.011;0.099	0.024;0.355;0.074;0.334;0.020;0.184	s|1e1.1o3|1e1.2o3|2e1.1o3|2e1.2o3|2e1.3o3|i	TRUE	TRUE	False	6	2	1;1;1;1;1;1	12	+	122981266-122981571;122981266-122981595;122981299-122981571;122981299-122981595;122981299-122981656;122981300-122981570	122981129-122981299;122981571-122981879	122981300-122981570	http://genome.ucsc.edu/cgi-bin/hgTracks?db=hg38&position=12%3A122981879-122981129
ARL6IP4	ENSG00000182196.13	ENSG00000182196.13:s:122981571-122981879	7.771559200104437e-16;0.16233615056124373;-0.16073794987467066	1.1660370831314844e-20;0.8444964014400931;0.8403630271066954	0.9999999999999025;1.2218513351991474e-07;1.3093883810544327e-07	0.003;0.522;0.474	0.001;0.691;0.307	s|1e1.3o3|2e1.2o3|i	TRUE	TRUE	False	3	2	1;1;0	12	+	122981809-122982031;122981879-122981957;122981880-122981952	122981571-122981879;122981953-122982074	122981880-122981952	http://genome.ucsc.edu/cgi-bin/hgTracks?db=hg38&position=12%3A122982074-122981571
ARL8B	ENSG00000134108.12	ENSG00000134108.12:s:5172647-5172740	0.25065821832315327;7.771559200104437e-16;-0.254567677679236	0.9999999967488877;1.1660370831314844e-20;0.9999999997730699	2.2416142167879344e-24;0.9999999999999025;0.0	0.714;0.009;0.278	0.956;0.012;0.032	s|1e1.1o2|1e2.1o1|i	FALSE	FALSE	True	3	3	1;1;0	3	+	5172740-5174017;5172740-5178664;5172741-5174016	5172647-5172740;5174017-5174084;5178664-5180912	5172741-5174016	http://genome.ucsc.edu/cgi-bin/hgTracks?db=hg38&position=3%3A5180912-5172647
ARL8B	ENSG00000134108.12	ENSG00000134108.12:t:5174017-5174084	0.2567764889586428;7.771559200104437e-16;-0.25649714215220687	0.9999999999540841;1.1660370831314844e-20;0.9999999998720039	2.6175746609199456e-24;0.9999999999999025;0.0	0.720;0.000;0.280	0.967;0.000;0.033	t|1e1.2o2|2e2.2o3|i	FALSE	TRUE	True	3	3	1;1;0	3	+	5172740-5174017;5170583-5174042;5172741-5174016	5170503-5170937;5172647-5172740;5174017-5174084	5172741-5174016	http://genome.ucsc.edu/cgi-bin/hgTracks?db=hg38&position=3%3A5174084-5170503
ARMC10	ENSG00000170632.13	ENSG00000170632.13:s:103086630-103086764	-0.05254659626196918;0.34781854482970886;-0.26814844512698477;-0.00023801581790736337	0.01383045350602313;1.0;0.9999999883555306;7.660965854022139e-21	0.10956813784561448;1.5110672279445062e-16;6.439293542825908e-15;0.47500000238429996	0.082;0.381;0.500;0.036	0.016;0.724;0.239;0.021	s|1e1.1o1|1e2.1o1|1e3.2o2|1e4.1o1	FALSE	FALSE	True	4	5	1;1;1;1	7	+	103086764-103086869;103086764-103092477;103086764-103097277;103086764-103098299	103086630-103086764;103086869-103086937;103092477-103092653;103095727-103097348;103098299-103099764		http://genome.ucsc.edu/cgi-bin/hgTracks?db=hg38&position=7%3A103099764-103086630
ARMC10	ENSG00000170632.13	ENSG00000170632.13:s:103092477-103092653	0.11230335798666863;-0.049024685959435405;-0.07931282277553248	0.6299599458674581;3.0899267191003517e-06;0.3005449273992102	2.6108487139553897e-07;0.39246969337754833;1.0862173548176202e-05	0.823;0.063;0.111	0.944;0.028;0.027	s|1e1.2o2|1e2.1o1|i	FALSE	FALSE	True	3	3	1;1;0	7	+	103092653-103097277;103092653-103098299;103092654-103095726	103092477-103092653;103095727-103097348;103098299-103099764	103092654-103095726	http://genome.ucsc.edu/cgi-bin/hgTracks?db=hg38&position=7%3A103099764-103092477
ARMC10	ENSG00000170632.13	ENSG00000170632.13:t:103095727-103097348	-0.06426494585441125;7.771559200104437e-16;0.12753561372217415;-0.05692402704972456	0.14540469651265936;1.1660370831314844e-20;0.7495596501284356;0.06257623472220354	3.6057513841281086e-05;0.9999999999999025;1.264787683290229e-08;0.00010240858868393321	0.246;0.007;0.658;0.089	0.176;0.005;0.794;0.023	t|1e1.1o1|1e2.1o1|1e3.1o1|i	FALSE	FALSE	True	4	4	1;1;1;0	7	+	103086764-103097277;103086937-103097277;103092653-103097277;103092654-103095726	103086630-103086764;103086869-103086937;103092477-103092653;103095727-103097348	103092654-103095726	http://genome.ucsc.edu/cgi-bin/hgTracks?db=hg38&position=7%3A103097348-103086630
ARMC8	ENSG00000114098.17	ENSG00000114098.17:s:138235034-138235114	0.16001864658365544;7.771559200104437e-16;-0.1598363069397804	0.9495367733453383;1.1660370831314844e-20;0.948711193772886	2.7775490552159936e-11;0.9999999999999025;2.8313573707805517e-11	0.813;0.000;0.187	0.967;0.000;0.033	s|1e1.2o2|1e2.1o1|i	FALSE	FALSE	True	3	3	1;1;0	3	+	138235114-138237309;138235114-138245088;138235115-138237278	138235034-138235114;138237279-138237384;138245088-138246887	138235115-138237278	http://genome.ucsc.edu/cgi-bin/hgTracks?db=hg38&position=3%3A138246887-138235034
ARMC8	ENSG00000114098.17	ENSG00000114098.17:s:138264131-138264212	0.11735833288430053;-0.11735822793521947	0.6778207984762579;0.6778203492857687	4.967134565484944e-08;4.967513300702109e-08	0.856;0.144	0.999;0.001	s|1e1.1o1|i	FALSE	FALSE	False	2	2	1;0	3	+	138264212-138267155;138264213-138267154	138264131-138264212;138267155-138267241	138264213-138267154	http://genome.ucsc.edu/cgi-bin/hgTracks?db=hg38&position=3%3A138267241-138264131
ARMC8	ENSG00000114098.17	ENSG00000114098.17:s:138267155-138267241	0.10379984013058381;-0.10379981464304808	0.5540679612362754;0.5540676374181277	5.716189545626687e-07;5.716641092723407e-07	0.871;0.129	1.000;0.000	s|1e1.1o1|i	FALSE	FALSE	False	2	2	1;0	3	+	138267241-138270040;138267242-138270039	138267155-138267241;138270040-138270132	138267242-138270039	http://genome.ucsc.edu/cgi-bin/hgTracks?db=hg38&position=3%3A138270132-138267155
ARMC8	ENSG00000114098.17	ENSG00000114098.17:s:138284431-138284526	0.04599409589825917;0.25390569005638924;-0.27340244615545023	9.036169128506966e-07;0.9999999889084369;0.9999999999999514	0.44659266263873865;7.689353709914241e-19;0.0	0.030;0.675;0.295	0.061;0.934;0.005	s|1e1.1o1|1e2.2o2|i	FALSE	FALSE	True	3	3	1;1;0	3	+	138284526-138287632;138284526-138289048;138284527-138287631	138284431-138284526;138287632-138288014;138289021-138289120	138284527-138287631	http://genome.ucsc.edu/cgi-bin/hgTracks?db=hg38&position=3%3A138289120-138284431
ARMC8	ENSG00000114098.17	ENSG00000114098.17:s:138289021-138289120	0.13996393195657314;-0.1399638616821955	0.8532217511146434;0.8532213570786213	7.1240062971236616e-09;7.124428824667461e-09	0.822;0.178	0.958;0.042	s|1e1.1o1|i	FALSE	FALSE	False	2	2	1;0	3	+	138289120-138290546;138289121-138290545	138289021-138289120;138290546-138290639	138289121-138290545	http://genome.ucsc.edu/cgi-bin/hgTracks?db=hg38&position=3%3A138290639-138289021
ARMC8	ENSG00000114098.17	ENSG00000114098.17:t:138245088-138246887	7.771559200104437e-16;-0.047759891260171855;0.11612999579280045;-0.052422341140742325	1.1660370831314844e-20;0.0001655575485419371;0.6674842034186377;0.0299295040476928	0.9999999999999025;0.037684444739082834;3.497163305202422e-08;0.00022134279488961184	0.000;0.066;0.857;0.077	0.000;0.026;0.970;0.005	t|1e1.2o2|1e2.1o1|1e3.1o1|i	FALSE	FALSE	True	4	4	1;1;1;0	3	+	138235114-138245088;138239528-138245088;138241983-138245088;138241984-138245087	138235034-138235114;138238020-138239528;138241783-138241983;138245088-138246887	138241984-138245087	http://genome.ucsc.edu/cgi-bin/hgTracks?db=hg38&position=3%3A138246887-138235034
ARMCX6	ENSG00000198960.10	ENSG00000198960.10:s:101616213-101616766	0.32838069208726467;-0.3283807336776021	0.999999999999161;0.9999999999989757	4.022526177883769e-23;0.0	0.246;0.754	0.570;0.430	s|1e1.1o1|i	FALSE	FALSE	False	2	2	1;1	X	-	101615760-101616672;101615761-101616212	101615118-101615760;101616213-101616766	101615761-101616212	http://genome.ucsc.edu/cgi-bin/hgTracks?db=hg38&position=X%3A101616766-101615118
ARNT	ENSG00000143437.20	ENSG00000143437.20:s:150839399-150839654	0.4122448349354689;-0.4122447140294826	1.0;1.0	1.1838398173596202e-20;0.0	0.572;0.428	0.986;0.014	s|1e1.2o2|i	FALSE	FALSE	False	2	2	1;0	1	-	150836493-150839441;150836500-150839398	150836280-150836499;150839399-150839654	150836500-150839398	http://genome.ucsc.edu/cgi-bin/hgTracks?db=hg38&position=1%3A150839654-150836280
ARNT	ENSG00000143437.20	ENSG00000143437.20:t:150839399-150839654	0.10782185194628316;-0.07080910922630873;-0.03294738212967994	0.5791959596083258;0.2300380292654123;0.008521179797451726	6.809815630304725e-07;1.1121437635153164e-05;0.0005332208524051474	0.106;0.780;0.112	0.227;0.702;0.071	t|1e1.1o1|1e2.1o1|i	FALSE	FALSE	True	3	3	1;1;0	1	-	150839654-150846263;150839654-150842424;150839655-150842423	150839399-150839654;150842424-150842468;150846263-150846307	150839655-150842423	http://genome.ucsc.edu/cgi-bin/hgTracks?db=hg38&position=1%3A150846307-150839399
ARNT2	ENSG00000172379.19	ENSG00000172379.19:t:80450880-80450994	-0.3178606385436713;0.010413516678667781;0.28969350539651606	0.999999999999998;2.2899057095085605e-09;0.9999999999982452	0.0;0.47499874167736017;4.639300612650077e-18	0.901;0.023;0.076	0.590;0.051;0.362	t|1e1.1o1|1e2.1o1|1e3.1o1	FALSE	FALSE	True	3	4	1;1;1	15	+	80404546-80450880;80441378-80450880;80443025-80450880	80404350-80404546;80441231-80441378;80442837-80443025;80450880-80450994		http://genome.ucsc.edu/cgi-bin/hgTracks?db=hg38&position=15%3A80450994-80404350
ARNTL	ENSG00000133794.17	ENSG00000133794.17:s:13354301-13354631	7.771559926323231e-16;0.14997221128713875;7.771559926323231e-16;-0.15208221123901502;7.771559926323231e-16	7.539494904888828e-21;0.8999227896408298;7.539494904888828e-21;0.9393306784542903;7.539494904888828e-21	0.9999999838605028;1.4132372600026355e-05;0.9999999838605028;6.937050205291229e-05;0.9999999838605028	0.001;0.161;0.000;0.829;0.009	0.000;0.313;0.003;0.677;0.006	s|1e1.1o1|1e2.1o2|1e2.2o2|1e3.1o1|1e4.1o1	FALSE	TRUE	True	5	5	1;1;1;1;1	11	+	13354448-13354990;13354448-13355226;13354448-13355233;13354448-13356739;13354448-13357055	13354301-13354631;13354990-13355010;13355226-13355296;13356739-13356777;13357055-13357096		http://genome.ucsc.edu/cgi-bin/hgTracks?db=hg38&position=11%3A13357096-13354301
ARPC1B	ENSG00000130429.12	ENSG00000130429.12:s:99392671-99392876	0.14800759608206454;-0.14800757944919704	0.8943284869257021;0.8943284204992753	2.7448890834324245e-09;2.7450540729390127e-09	0.771;0.229	0.923;0.077	s|1e1.1o2|i	FALSE	FALSE	False	2	2	1;0	7	+	99392876-99394029;99392877-99394028	99392671-99392876;99394029-99394119	99392877-99394028	http://genome.ucsc.edu/cgi-bin/hgTracks?db=hg38&position=7%3A99394119-99392671
ARPC2	ENSG00000163466.15	ENSG00000163466.15:s:218233000-218234398	7.771559200104437e-16;7.771559200104437e-16;0.13260134152817898;-0.1328746922618631	1.1660370831314844e-20;1.1660370831314844e-20;0.7585754050257434;0.7600147470843135	0.9999999999999025;0.9999999999999025;9.874733131200979e-08;9.147610025017627e-08	0.000;0.000;0.754;0.246	0.000;0.000;0.879;0.121	s|1e1.1o1|1e2.1o2|1e3.1o2|i	FALSE	FALSE	True	4	4	1;1;1;1	2	+	218234397-218234849;218234397-218235196;218234397-218238664;218234399-218234848	218233000-218234398;218234849-218235052;218235196-218235390;218238664-218239195	218234399-218234848	http://genome.ucsc.edu/cgi-bin/hgTracks?db=hg38&position=2%3A218239195-218233000
ARPC4-TTLL3	ENSG00000250151.9	ENSG00000250151.9:s:9826997-9827240	0.21651483875967592;-0.21651482175667047	0.9998470749880353;0.9998470736365715	3.981392439537075e-18;5.551115123125783e-16	0.745;0.255	0.956;0.044	s|1e1.1o1|i	FALSE	FALSE	False	2	2	1;0	3	+	9827240-9828960;9827241-9828959	9826997-9827240;9828960-9829395	9827241-9828959	http://genome.ucsc.edu/cgi-bin/hgTracks?db=hg38&position=3%3A9829395-9826997
ARPC5	ENSG00000162704.15	ENSG00000162704.15:s:183633082-183633958	0.11423918797373744;-0.114239154216379	0.6449318477389344;0.6449315863860232	3.1670498558262177e-07;3.167266906523025e-07	0.860;0.140	0.995;0.005	s|1e1.1o1|i	FALSE	FALSE	False	2	2	1;1	1	-	183630637-183633082;183630638-183633081	183630325-183630637;183633082-183633958	183630638-183633081	http://genome.ucsc.edu/cgi-bin/hgTracks?db=hg38&position=1%3A183633958-183630325
ARPP19	ENSG00000128989.10	ENSG00000128989.10:s:52569112-52569239	0.19142662238553848;7.771559926323231e-16;7.771559926323231e-16;-0.193892492733137;0.005942547482707062;-3.691758827414895e-09	0.9946259663315896;7.539494904888828e-21;7.539494904888828e-21;0.9984582868769464;2.1818940765260634e-08;7.539499512179133e-21	2.5439157951280453e-06;0.9999999838605028;0.9999999838605028;2.0312203604655465e-06;0.4749789899536516;0.47513447649715407	0.502;0.000;0.003;0.438;0.031;0.026	0.695;0.000;0.002;0.243;0.047;0.013	s|1e1.2o3|1e1.3o3|1e2.1o1|1e3.2o2|2e4.2o3|2e5.2o2	TRUE	TRUE	True	6	6	1;1;1;1;1;1	15	-	52568902-52569116;52568900-52569116;52564246-52569116;52557222-52569116;52568902-52569112;52557222-52569112	52557100-52557744;52564190-52564246;52568848-52569015;52569112-52569239		http://genome.ucsc.edu/cgi-bin/hgTracks?db=hg38&position=15%3A52569239-52557100
ARRB2	ENSG00000141480.17	ENSG00000141480.17:t:4718612-4718684	0.05190825844422446;-0.16612941164594935;0.11627994814457887	0.011303035742377565;0.9305097803660952;0.6245017611030659	0.0006232601755129487;1.6740020480909834e-10;6.64946623949713e-07	0.040;0.842;0.117	0.087;0.691;0.223	t|1e1.2o3|1e2.1o2|i	FALSE	FALSE	True	3	3	1;1;0	17	+	4718023-4718612;4718345-4718612;4718371-4718611	4717888-4718149;4718261-4718370;4718612-4718684	4718371-4718611	http://genome.ucsc.edu/cgi-bin/hgTracks?db=hg38&position=17%3A4718684-4717888
ARRDC1	ENSG00000197070.13	ENSG00000197070.13:s:137612896-137613006	0.008035855415540647;7.771559200104437e-16;0.2076537803240532;7.771559200104437e-16;-0.25852697524765667	1.2540591573101894e-20;1.1660370831314844e-20;0.9956818316216057;1.1660370831314844e-20;0.9999997009698244	0.5159909320751701;0.9999999999999025;9.374336610172857e-13;0.9999999999999025;0.0	0.000;0.000;0.135;0.003;0.861	0.046;0.005;0.341;0.003;0.605	s|1e1.2o4|1e1.3o4|1e1.4o4|1e2.1o1|i	FALSE	TRUE	True	5	3	1;1;1;1;0	9	+	137613006-137613413;137613006-137613423;137613006-137613460;137613006-137613615;137613007-137613280	137612896-137613006;137613281-137613510;137613615-137613770	137613007-137613280	http://genome.ucsc.edu/cgi-bin/hgTracks?db=hg38&position=9%3A137613770-137612896
ARRDC3	ENSG00000113369.8	ENSG00000113369.8:s:91373684-91373845	0.11720309681565326;-0.11720305763701921	0.6679527508028945;0.6679524241369841	3.5055064870632563e-07;3.5057393277249105e-07	0.834;0.166	0.947;0.053	s|1e1.1o1|i	FALSE	FALSE	False	2	2	1;0	5	-	91371456-91373684;91371457-91373683	91368724-91371456;91373684-91373845	91371457-91373683	http://genome.ucsc.edu/cgi-bin/hgTracks?db=hg38&position=5%3A91373845-91368724
ARRDC3	ENSG00000113369.8	ENSG00000113369.8:s:91382813-91383359	0.1042577337078054;-0.10425773871172962	0.5648288652595359;0.5648287307863895	3.5200948137491896e-09;3.5204269499544694e-09	0.868;0.132	0.996;0.004	s|1e1.1o1|i	FALSE	FALSE	False	2	2	1;0	5	-	91378775-91382813;91381021-91382812	91378694-91378775;91382813-91383359	91381021-91382812	http://genome.ucsc.edu/cgi-bin/hgTracks?db=hg38&position=5%3A91383359-91378694
ASAP1	ENSG00000153317.14	ENSG00000153317.14:s:130112094-130112414	-0.22380790843679413;0.2238079739683678	0.9999996994310707;0.9999996973849666	0.0;8.298247527839071e-13	0.891;0.109	0.659;0.341	s|1e1.1o1|1e2.1o1	FALSE	FALSE	True	2	3	1;1	8	-	130092143-130112094;130079971-130112094	130079902-130079971;130091973-130092143;130112094-130112414		http://genome.ucsc.edu/cgi-bin/hgTracks?db=hg38&position=8%3A130112414-130079902
ASAP2	ENSG00000151693.9	ENSG00000151693.9:s:9388294-9388546	0.21179308176767048;-0.0948278534700193;-0.1228858805885786	0.9998389938886559;0.46608943526197066;0.7100744314889347	2.8394755108544677e-13;2.3294971535081643e-06;2.497311805127467e-07	0.719;0.119;0.162	0.930;0.027;0.043	s|1e1.1o1|1e2.1o1|i	FALSE	FALSE	True	3	3	1;1;0	2	+	9388546-9391062;9388546-9393482;9388547-9391061	9388294-9388546;9391062-9391196;9393482-9393647	9388547-9391061	http://genome.ucsc.edu/cgi-bin/hgTracks?db=hg38&position=2%3A9393647-9388294
ASAP3	ENSG00000088280.18	ENSG00000088280.18:s:23438747-23439016	0.21260960221271866;-0.21260959685439496	0.9999859887261665;0.9999859861178325	1.7099578244545324e-16;1.1102230246251565e-16	0.770;0.230	0.978;0.022	s|1e1.1o1|i	FALSE	FALSE	False	2	2	1;0	1	-	23437472-23438747;23437473-23438746	23437424-23437472;23438747-23439016	23437473-23438746	http://genome.ucsc.edu/cgi-bin/hgTracks?db=hg38&position=1%3A23439016-23437424
ASB3	ENSG00000115239.21	ENSG00000115239.21:s:53750783-53750941	2.0783082649528265e-06;0.11787742750661191;7.771559200104437e-16;-0.10836949131048688	1.1660593731421462e-20;0.6840988370014236;1.1660370831314844e-20;0.6007358434291009	0.9986513913319682;1.0652748247016931e-08;0.9999999999999025;1.5139860143342787e-08	0.004;0.857;0.005;0.134	0.025;0.970;0.005;0.000	s|1e1.1o1|1e2.1o1|1e3.1o1|i	FALSE	FALSE	True	4	4	1;1;1;0	2	-	53748367-53750783;53729570-53750783;53716743-53750783;53748368-53750782	53716566-53716743;53729458-53729570;53748281-53748367;53750783-53750941	53748368-53750782	http://genome.ucsc.edu/cgi-bin/hgTracks?db=hg38&position=2%3A53750941-53716566
ASCC1	ENSG00000138303.17	ENSG00000138303.17:t:72213187-72213351	7.771559926323231e-16;-1.5313962061410155e-08;-0.21337048801704345;8.529835404571593e-05;0.16949176278371625;7.771559926323231e-16;7.771559926323231e-16	7.539494904888828e-21;7.539523576456922e-21;0.9993477735687925;7.580180026119769e-21;0.9878193646744656;7.539494904888828e-21;7.539494904888828e-21	0.9999999838605028;0.475023122113468;1.662841976335372e-07;0.47500000667349834;2.1892685664416334e-05;0.9999999838605028;0.9999999838605028	0.000;0.017;0.821;0.000;0.161;0.000;0.000	0.000;0.017;0.608;0.033;0.335;0.007;0.000	t|1e1.1o1|2e2.1o1|2e3.1o1|2e4.1o3|2e4.2o3|2e4.3o3|3e5.1o1	TRUE	TRUE	True	7	6	1;1;1;1;1;1;1	10	-	72213351-72216207;72213331-72216821;72213331-72216207;72213331-72215836;72213331-72215782;72213331-72215777;72213277-72216207	72213187-72213351;72215777-72216109;72216207-72216311;72216821-72217134		http://genome.ucsc.edu/cgi-bin/hgTracks?db=hg38&position=10%3A72217134-72213187
ASH1L	ENSG00000116539.11	ENSG00000116539.11:t:155344183-155344591	0.2343422389091226;-0.00042258969962128177;-0.21096172454972484	0.9997676847997795;1.1714493973662494e-20;0.9999867411465099	7.224362167736318e-14;0.818561551524706;5.662137425588298e-15	0.685;0.031;0.284	0.910;0.024;0.067	t|1e1.1o2|1e2.1o1|i	FALSE	FALSE	True	3	3	1;1;0	1	-	155344273-155346383;155344273-155345963;155344592-155345962	155344183-155344591;155345963-155346207;155346350-155346469	155344592-155345962	http://genome.ucsc.edu/cgi-bin/hgTracks?db=hg38&position=1%3A155346469-155344183
ASH2L	ENSG00000129691.15	ENSG00000129691.15:s:38133454-38133546	0.17360925262898766;-1.4111162894335195e-06;-0.15259725412564518	0.9923878813255969;1.1660674966981428e-20;0.9316328635780479	9.635419477212396e-12;0.9984322119390386;3.035183215871484e-11	0.803;0.021;0.175	0.968;0.030;0.002	s|1e1.2o2|1e2.2o2|i	FALSE	FALSE	True	3	3	1;1;0	8	+	38133546-38135668;38133546-38138816;38133547-38135663	38133454-38133546;38135664-38135766;38137495-38138885	38133547-38135663	http://genome.ucsc.edu/cgi-bin/hgTracks?db=hg38&position=8%3A38138885-38133454
ASH2L	ENSG00000129691.15	ENSG00000129691.15:t:38106378-38106444	0.10689296847866242;-0.10689298587165116	0.5821171615878681;0.582117496205669	0.00028818425478354314;0.00028820679381347247	0.813;0.187	0.917;0.083	t|1e1.1o1|1e2.1o1	FALSE	FALSE	True	2	3	1;1	8	+	38105738-38106378;38106139-38106378	38105242-38105738;38105793-38106139;38106378-38106444		http://genome.ucsc.edu/cgi-bin/hgTracks?db=hg38&position=8%3A38106444-38105242
ASH2L	ENSG00000129691.15	ENSG00000129691.15:t:38110379-38110467	7.771559200104437e-16;0.10645974254871787;-0.10240836658088483	1.1660370831314844e-20;0.5799781099585012;0.5406791459831733	0.9999999999999025;3.131902794897426e-07;7.25840081039486e-07	0.004;0.868;0.127	0.010;0.984;0.007	t|1e1.1o1|1e2.1o1|i	FALSE	FALSE	True	3	3	1;1;0	8	+	38106444-38110379;38107166-38110379;38107167-38110378	38106378-38106444;38107021-38107166;38110379-38110467	38107167-38110378	http://genome.ucsc.edu/cgi-bin/hgTracks?db=hg38&position=8%3A38110467-38106378
ASMTL-AS1	ENSG00000236017.8	ENSG00000236017.8:s:1401769-1402225	0.10265895634873431;7.771559200104437e-16;0.4495903686305291;-0.5797135890224597	0.5497668497432731;1.1660370831314844e-20;1.0;1.0	1.3082453822767483e-07;0.9999999999999025;2.500980234829063e-19;2.1371793224034263e-13	0.002;0.000;0.075;0.922	0.124;0.003;0.514;0.359	s|1e1.1o4|1e1.2o4|1e1.4o4|i	FALSE	TRUE	False	4	2	0;1;1;0	X	+	1402225-1403163;1402225-1403377;1402225-1403461;1402226-1403162	1401769-1402225;1403163-1403493	1402226-1403162	http://genome.ucsc.edu/cgi-bin/hgTracks?db=hg38&position=X%3A1403493-1401769
ASNS	ENSG00000070669.16	ENSG00000070669.16:s:97854991-97855459	-0.2926356327168689;0.29263568648234634	1.0;1.0	0.0;7.194777605772297e-18	0.363;0.637	0.080;0.920	s|1e1.2o3|1e1.3o3	FALSE	TRUE	False	2	2	1;1	7	-	97854754-97855353;97854680-97855353	97854580-97854875;97854991-97855459		http://genome.ucsc.edu/cgi-bin/hgTracks?db=hg38&position=7%3A97855459-97854580
ASPH	ENSG00000198363.16	ENSG00000198363.16:s:61633683-61633727	7.771559926323231e-16;0.653098097994081;-0.6496047536743128;7.771559926323231e-16	7.539494904888828e-21;1.0;1.0;7.539494904888828e-21	0.9999999838605028;0.007890903050107312;0.007896674244356361;0.9999999838605028	0.000;0.292;0.705;0.003	0.000;0.917;0.082;0.001	s|1e1.1o1|1e2.1o1|1e3.1o1|1e4.1o1	FALSE	FALSE	True	4	5	1;1;1;1	8	-	61633376-61633683;61626280-61633683;61619019-61633683;61584029-61633683	61583944-61584029;61618978-61619019;61623710-61626280;61633125-61633376;61633683-61633727		http://genome.ucsc.edu/cgi-bin/hgTracks?db=hg38&position=8%3A61633727-61583944
ASPH	ENSG00000198363.16	ENSG00000198363.16:s:61644600-61644632	0.16463700357929903;-0.16463699703894732	0.9998436557845138;0.9998436579584049	5.152708407225e-10;5.152493987026219e-10	0.758;0.242	0.922;0.078	s|1e1.1o1|1e2.1o2	FALSE	FALSE	True	2	3	1;1	8	-	61644001-61644600;61643433-61644600	61643386-61643433;61643945-61644001;61644600-61644632		http://genome.ucsc.edu/cgi-bin/hgTracks?db=hg38&position=8%3A61644632-61643386
ASPH	ENSG00000198363.16	ENSG00000198363.16:s:61651050-61651431	0.1963677412570321;-0.19636771633769773	0.9300700807454849;0.9300700706057708	0.0011634078433533797;0.0011635038204006465	0.592;0.408	0.799;0.201	s|1e1.1o3|1e2.1o1	FALSE	FALSE	True	2	3	1;1	8	-	61646878-61651050;61644632-61651050	61644600-61644632;61646750-61646878;61651050-61651431		http://genome.ucsc.edu/cgi-bin/hgTracks?db=hg38&position=8%3A61651431-61644600
ASPH	ENSG00000198363.16	ENSG00000198363.16:s:61683553-61684190	0.4248237265962368;-0.3266243055923095;-0.06067369687251482	1.0;1.0;0.10072525329275803	3.6730002601361237e-19;0.0;5.888932684261494e-05	0.228;0.680;0.092	0.639;0.359;0.002	s|1e1.1o1|1e2.1o2|i	FALSE	FALSE	True	3	3	1;1;0	8	-	61682483-61684039;61681036-61684039;61682484-61683552	61680524-61681036;61682439-61682483;61683553-61684190	61682484-61683552	http://genome.ucsc.edu/cgi-bin/hgTracks?db=hg38&position=8%3A61684190-61680524
ASPH	ENSG00000198363.16	ENSG00000198363.16:t:61643386-61643433	-0.05592215672556655;0.10056899351539528;-0.042279360586820455	0.07855530892383049;0.5071611697408417;0.04985379522131744	7.455431727587669e-05;1.4979909420065449e-06;8.840114633501539e-05	0.143;0.709;0.145	0.087;0.812;0.105	t|1e1.1o1|1e2.1o1|i	FALSE	FALSE	True	3	3	1;1;0	8	-	61643433-61644600;61643433-61643945;61643434-61643944	61643386-61643433;61643945-61644001;61644600-61644632	61643434-61643944	http://genome.ucsc.edu/cgi-bin/hgTracks?db=hg38&position=8%3A61644632-61643386
ASPH	ENSG00000198363.16	ENSG00000198363.16:t:61644600-61644632	-0.13431490457824358;0.16885433159423108;-0.024941466028363276	0.7845463750958486;0.891201908906574;2.1241400204586785e-05	1.9065565393106e-07;1.040263424270426e-07;0.1269156130251523	0.411;0.522;0.049	0.271;0.709;0.022	t|1e1.1o1|1e2.1o1|i	FALSE	FALSE	True	3	3	1;1;0	8	-	61644632-61651050;61644632-61646750;61644633-61646749	61644600-61644632;61646750-61646878;61651050-61651431	61644633-61646749	http://genome.ucsc.edu/cgi-bin/hgTracks?db=hg38&position=8%3A61651431-61644600
ASPH	ENSG00000198363.16	ENSG00000198363.16:t:61680524-61681036	-0.5021520170855461;0.502152024245597	1.0;1.0	3.141453763788604e-11;3.1414886588254754e-11	0.759;0.241	0.277;0.723	t|1e1.1o2|1e2.1o1	FALSE	FALSE	True	2	3	1;1	8	-	61681036-61684039;61681036-61682439	61680524-61681036;61682439-61682483;61683553-61684190		http://genome.ucsc.edu/cgi-bin/hgTracks?db=hg38&position=8%3A61684190-61680524
ASPHD1	ENSG00000174939.10	ENSG00000174939.10:t:29900858-29901920	0.05134117863594804;0.38588935960151416;-0.4642802917796735	0.0006642048800566958;1.0;1.0	0.010673889315754515;3.4507259139293334e-22;0.0	0.002;0.004;0.993	0.075;0.402;0.525	t|1e1.1o1|1e2.1o1|i	FALSE	FALSE	True	3	3	1;1;0	16	+	29900566-29901552;29900741-29901552;29900742-29900857	29900375-29900566;29900720-29900741;29900858-29901920	29900742-29900857	http://genome.ucsc.edu/cgi-bin/hgTracks?db=hg38&position=16%3A29901920-29900375
ASTN1	ENSG00000152092.15	ENSG00000152092.15:s:176888071-176888204	0.1606395579538855;-0.1606395623226157	0.9506042438238613;0.950604356136735	6.1720081107640946e-09;6.17231432631371e-09	0.760;0.240	0.926;0.074	s|1e1.1o1|i	FALSE	FALSE	False	2	2	1;0	1	-	176884490-176888071;176884491-176888070	176884339-176884490;176888071-176888204	176884491-176888070	http://genome.ucsc.edu/cgi-bin/hgTracks?db=hg38&position=1%3A176888204-176884339
ASTN1	ENSG00000152092.15	ENSG00000152092.15:s:176936054-176936370	0.2568995913630796;-0.2568995546622886	1.0;0.9999999999872757	2.5684528240047943e-24;0.0	0.725;0.275	0.989;0.011	s|1e1.1o1|i	FALSE	FALSE	False	2	2	1;0	1	-	176934340-176936266;176934341-176936053	176934152-176934340;176936054-176936370	176934341-176936053	http://genome.ucsc.edu/cgi-bin/hgTracks?db=hg38&position=1%3A176936370-176934152
ASUN	ENSG00000064102.14	ENSG00000064102.14:s:26922616-26922700	0.1116687604608883;8.787601016157491e-05;-0.10125186573225094	0.6255399358947913;1.1669997899690195e-20;0.5321870148647558	2.3304018092260572e-07;0.9483667989801594;6.963246890201447e-07	0.857;0.015;0.127	0.971;0.022;0.008	s|1e1.2o2|1e2.1o1|i	FALSE	FALSE	True	3	3	1;1;0	12	-	26917733-26922616;26917441-26922616;26919070-26922615	26917352-26917441;26917644-26917734;26922616-26922700	26919070-26922615	http://genome.ucsc.edu/cgi-bin/hgTracks?db=hg38&position=12%3A26922700-26917352
ASXL1	ENSG00000171456.16	ENSG00000171456.16:s:32369013-32369123	0.1622230576817872;0.04820448219871755;-0.005228907823239426;-0.19072591330415184	0.9402798627172901;0.0016193547989797885;0.009260569960031766;0.9948567030982567	3.697473777916036e-09;0.00416145689135191;0.00031418727667764657;0.0	0.044;0.005;0.742;0.209	0.198;0.069;0.733;0.001	s|1e1.1o1|1e2.1o1|1e3.1o1|i	FALSE	FALSE	True	4	4	1;1;1;0	20	+	32369123-32371778;32369123-32372164;32369123-32428128;32369124-32371777	32369013-32369123;32371778-32371874;32372164-32372553;32428128-32428248	32369124-32371777	http://genome.ucsc.edu/cgi-bin/hgTracks?db=hg38&position=20%3A32428248-32369013
ASXL1	ENSG00000171456.16	ENSG00000171456.16:s:32431556-32431679	0.12438555903172027;-0.12438553029092507	0.7292747489729816;0.7292744366128003	1.0222433214422017e-07;1.0223111479579217e-07	0.851;0.149	0.984;0.016	s|1e1.1o1|i	FALSE	FALSE	False	2	2	1;0	20	+	32431679-32432880;32431680-32432879	32431556-32431679;32432880-32432985	32431680-32432879	http://genome.ucsc.edu/cgi-bin/hgTracks?db=hg38&position=20%3A32432985-32431556
ASXL1	ENSG00000171456.16	ENSG00000171456.16:t:32431321-32431484	-0.2946447892697656;0.279546025463767;0.00022594176997054634	0.9999999999999943;0.9999999955261942;7.647244788903359e-21	0.0;1.6656016262582762e-13;0.4750000025124829	0.399;0.590;0.011	0.104;0.864;0.032	t|1e1.1o1|1e2.2o2|1e3.1o1	FALSE	FALSE	True	3	4	0;1;1	20	+	32429431-32431321;32430053-32431321;32431176-32431321	32429338-32429431;32429740-32430053;32430862-32431176;32431321-32431484		http://genome.ucsc.edu/cgi-bin/hgTracks?db=hg38&position=20%3A32431484-32429338
ATAD1	ENSG00000138138.13	ENSG00000138138.13:s:87770952-87771041	0.10276040593821703;-0.10276039089010869	0.5406998556275253;0.540699591902849	8.647794086613715e-07;8.648442400005507e-07	0.871;0.129	0.998;0.002	s|1e1.1o1|i	FALSE	FALSE	False	2	2	1;0	10	-	87767723-87770952;87767724-87770951	87767673-87767723;87770952-87771041	87767724-87770951	http://genome.ucsc.edu/cgi-bin/hgTracks?db=hg38&position=10%3A87771041-87767673
ATAD3A	ENSG00000197785.13	ENSG00000197785.13:s:1517621-1517775	0.11559559538895893;-0.11559567326464837	0.6640084920484622;0.6640082979137878	2.8355559911982114e-09;2.835757628716351e-09	0.864;0.136	1.000;0.000	s|1e1.1o1|i	FALSE	FALSE	False	2	2	1;0	1	+	1517775-1518921;1517776-1518920	1517621-1517775;1518921-1518990	1517776-1518920	http://genome.ucsc.edu/cgi-bin/hgTracks?db=hg38&position=1%3A1518990-1517621
ATAT1	ENSG00000137343.17	ENSG00000137343.17:s:30640377-30640422	-0.15220086452046083;0.15220086272314085	0.8904152226257123;0.8904151142364988	2.6095065899789383e-05;2.6092934319792236e-05	0.794;0.206	0.644;0.356	s|1e1.1o1|1e2.1o1	FALSE	FALSE	True	2	3	1;1	6	+	30640422-30640535;30640422-30642176	30640377-30640422;30640535-30640698;30642176-30642247		http://genome.ucsc.edu/cgi-bin/hgTracks?db=hg38&position=6%3A30642247-30640377
ATAT1	ENSG00000137343.17	ENSG00000137343.17:s:30642768-30643011	0.16500590924495673;0.0001709155547320974;-0.1987809076422122	0.9071224626586682;1.1679090749319083e-20;0.9778752459776108	7.414969008087557e-08;0.9079916639182698;2.400027510063296e-09	0.533;0.005;0.463	0.705;0.038;0.257	s|1e1.1o1|1e2.1o1|i	FALSE	FALSE	True	3	3	1;1;1	6	+	30643011-30643529;30643011-30645895;30643012-30643528	30642768-30643011;30643529-30644679;30645895-30645974	30643012-30643528	http://genome.ucsc.edu/cgi-bin/hgTracks?db=hg38&position=6%3A30645974-30642768
ATAT1	ENSG00000137343.17	ENSG00000137343.17:t:30642176-30642247	0.12795039337219422;-0.13472729523485596;7.771559926323231e-16	0.749868786446213;0.810688565265959;7.539494904888828e-21	0.0002292920728354482;0.0003583015143667767;0.9999999838605028	0.221;0.775;0.004	0.349;0.643;0.008	t|1e1.1o1|1e2.1o2|1e3.1o1	FALSE	FALSE	True	3	4	1;1;1	6	+	30640422-30642176;30640603-30642176;30641870-30642176	30640377-30640422;30640535-30640698;30641822-30641870;30642176-30642247		http://genome.ucsc.edu/cgi-bin/hgTracks?db=hg38&position=6%3A30642247-30640377
ATF2	ENSG00000115966.16	ENSG00000115966.16:s:175130138-175130207	7.771559200104437e-16;0.1298211905253741;-0.058672502576972874;7.771559200104437e-16;-0.05183717465171374	1.1660370831314844e-20;0.7580530381410578;0.1558066254809934;1.1660370831314844e-20;0.005953767591759051	0.9999999999999025;4.015220553865866e-09;2.7064428933853968e-05;0.9999999999999025;0.0012035354887270922	0.004;0.709;0.203;0.000;0.085	0.010;0.846;0.140;0.004;0.000	s|1e1.1o1|1e2.1o1|1e3.1o1|1e4.1o1|i	FALSE	FALSE	True	5	5	1;1;1;1;0	2	-	175127231-175130138;175121540-175130138;175118369-175130138;175080765-175130138;175127232-175130137	175080263-175080765;175118251-175118369;175121444-175121540;175127156-175127231;175130138-175130207	175127232-175130137	http://genome.ucsc.edu/cgi-bin/hgTracks?db=hg38&position=2%3A175130207-175080263
ATF2	ENSG00000115966.16	ENSG00000115966.16:t:175118251-175118369	-0.13424012414465006;0.19986547540924798;-0.03866661373430263	0.8225790444537758;0.9972003797181862;0.004102597842587418	6.506009075923913e-08;1.6925364069301235e-12;0.0013195245039177017	0.259;0.676;0.065	0.127;0.873;0.000	t|1e1.1o1|1e2.1o1|i	FALSE	FALSE	True	3	3	1;1;0	2	-	175118369-175130138;175118369-175121444;175118370-175121443	175118251-175118369;175121444-175121540;175130138-175130207	175118370-175121443	http://genome.ucsc.edu/cgi-bin/hgTracks?db=hg38&position=2%3A175130207-175118251
ATF4	ENSG00000128272.14	ENSG00000128272.14:s:39520178-39520751	0.1153684260907062;-0.11536847344405189	0.6319824710789932;0.6319827871043076	5.924496440459547e-07;5.924861388173497e-07	0.765;0.235	0.877;0.123	s|1e1.1o1|i	FALSE	FALSE	False	2	2	1;1	22	+	39520751-39521354;39520752-39521353	39520178-39520751;39521354-39521671	39520752-39521353	http://genome.ucsc.edu/cgi-bin/hgTracks?db=hg38&position=22%3A39521671-39520178
ATF5	ENSG00000169136.9	ENSG00000169136.9:s:49930732-49931229	0.16679160045125765;-0.1667916223317596	0.981770697325952;0.9817707463144809	1.2396341803387666e-09;1.239670255337444e-09	0.757;0.243	0.924;0.076	s|1e1.1o1|i	FALSE	FALSE	False	2	2	1;0	19	+	49931028-49932422;49931230-49932421	49930732-49931229;49932422-49932632	49931230-49932421	http://genome.ucsc.edu/cgi-bin/hgTracks?db=hg38&position=19%3A49932632-49930732
ATF6B	ENSG00000213676.10	ENSG00000213676.10:s:32116480-32116564	0.31273719729467875;-0.31273724985985185	0.9999999998037375;0.9999999998041493	1.8391352155652075e-23;0.0	0.268;0.732	0.576;0.424	s|1e1.1o1|i	FALSE	FALSE	False	2	2	1;0	6	-	32115968-32116480;32115969-32116479	32115264-32115968;32116480-32116564	32115969-32116479	http://genome.ucsc.edu/cgi-bin/hgTracks?db=hg38&position=6%3A32116564-32115264
ATG12	ENSG00000145782.12	ENSG00000145782.12:s:115837628-115837781	7.771559200104437e-16;0.2787216972943757;-0.2809720421273273	1.1660370831314844e-20;0.9999999950290202;0.999999999954403	0.9999999999999025;5.324601417685787e-24;0.0	0.000;0.695;0.304	0.007;0.960;0.033	s|1e1.3o3|1e2.1o1|i	FALSE	FALSE	True	3	3	1;1;0	5	-	115833598-115837628;115832664-115837628;115835162-115837627	115832602-115832664;115833512-115834352;115837628-115837781	115835162-115837627	http://genome.ucsc.edu/cgi-bin/hgTracks?db=hg38&position=5%3A115837781-115832602
ATG12	ENSG00000145782.12	ENSG00000145782.12:t:115837628-115837781	-0.10663103631867257;-4.657258132555726e-06;0.10028264399041166;-1.1622188539197314e-09	0.5758682250358464;7.541929255023462e-21;0.5188635430828513;7.539494734019127e-21	0.0005545849388647328;0.47500011998434866;0.0004999976140233421;0.475490109838806	0.889;0.021;0.081;0.009	0.782;0.026;0.185;0.007	t|1e1.1o1|1e2.1o1|1e3.2o2|1e4.1o1	FALSE	FALSE	True	4	5	1;1;1;1	5	-	115837764-115841390;115837764-115840818;115837764-115840497;115837764-115837871	115837628-115837781;115837871-115839494;115840497-115840612;115840818-115840934;115841390-115841858		http://genome.ucsc.edu/cgi-bin/hgTracks?db=hg38&position=5%3A115841858-115837628
ATG13	ENSG00000175224.16	ENSG00000175224.16:s:46659422-46660029	0.023028360591361784;0.2830121019011601;-0.3118725103958993;7.771559926323231e-16	0.003098697624204357;0.9999999977188604;1.0;7.539494904888828e-21	0.18129095220293556;4.329893398294533e-18;0.0;0.9999999838605028	0.238;0.347;0.415;0.000	0.267;0.632;0.102;0.000	s|1e1.1o2|1e2.1o1|1e3.1o2|1e4.1o1	FALSE	FALSE	True	4	5	1;1;1;1	11	+	46659485-46663997;46659485-46664849;46659485-46665383;46659485-46672255	46659422-46660029;46663997-46664149;46664849-46664959;46665383-46665519;46672255-46672773		http://genome.ucsc.edu/cgi-bin/hgTracks?db=hg38&position=11%3A46672773-46659422
ATG13	ENSG00000175224.16	ENSG00000175224.16:t:46665383-46665519	-0.654503469208428;7.771559926323231e-16;0.6553058315841715	1.0;7.539494904888828e-21;1.0	0.003201149438298634;0.9999999838605028;0.00332924554338887	0.763;0.001;0.236	0.125;0.000;0.875	t|1e1.1o2|1e2.1o2|1e3.1o1	FALSE	FALSE	True	3	4	1;1;1	11	+	46659485-46665383;46664095-46665383;46664959-46665383	46659422-46660029;46663997-46664149;46664849-46664959;46665383-46665519		http://genome.ucsc.edu/cgi-bin/hgTracks?db=hg38&position=11%3A46665519-46659422
ATG16L1	ENSG00000085978.21	ENSG00000085978.21:t:233277148-233277673	0.9678227473527973;7.771559200104437e-16;-0.9684693163786179	1.0;1.1660370831314844e-20;1.0	4.416629532059705e-06;0.9999999999999025;4.487075518699868e-06	0.036;0.000;0.964	0.998;0.000;0.002	t|1e1.2o2|1e2.1o1|i	FALSE	FALSE	True	3	3	1;1;0	2	+	233274778-233277568;233275467-233277568;233275468-233277147	233274304-233274778;233275379-233275467;233277148-233277673	233275468-233277147	http://genome.ucsc.edu/cgi-bin/hgTracks?db=hg38&position=2%3A233277673-233274304
ATG4C	ENSG00000125703.14	ENSG00000125703.14:s:62819005-62819335	0.10404523843301883;-0.1040451956943837	0.5534779099732157;0.5534776148074162	7.148248762915052e-07;7.148782859012215e-07	0.869;0.131	0.970;0.030	s|1e1.1o2|i	FALSE	FALSE	False	2	2	1;0	1	+	62819335-62821139;62819336-62821138	62819005-62819335;62821139-62821209	62819336-62821138	http://genome.ucsc.edu/cgi-bin/hgTracks?db=hg38&position=1%3A62821209-62819005
ATG4D	ENSG00000130734.9	ENSG00000130734.9:t:10551897-10552019	7.771559200104437e-16;0.14245736470099013;-0.1463056346556384	1.1660370831314844e-20;0.8577889629642776;0.8896322036463239	0.9999999999999025;3.508127137043377e-08;2.1977255681981944e-08	0.003;0.817;0.180	0.006;0.957;0.037	t|1e1.1o1|1e2.1o1|i	FALSE	FALSE	True	3	3	1;1;0	19	+	10545130-10551897;10549034-10551897;10549035-10551896	10545010-10545130;10548904-10549034;10551897-10552019	10549035-10551896	http://genome.ucsc.edu/cgi-bin/hgTracks?db=hg38&position=19%3A10552019-10545010
ATG5	ENSG00000057663.13	ENSG00000057663.13:s:106316101-106316266	-0.24605465720914238;0.24491022613572766;7.771559926323231e-16	0.9999959370860374;0.999995146245094;7.539494904888828e-21	4.317204260750884e-09;5.242248146218195e-09;0.9999999838605028	0.868;0.131;0.001	0.627;0.372;0.002	s|1e1.1o1|1e2.1o1|1e3.1o1	FALSE	FALSE	True	3	4	1;1;1	6	-	106308491-106316101;106293106-106316101;106248244-106316101	106248150-106248244;106293028-106293106;106308364-106308491;106316101-106316266		http://genome.ucsc.edu/cgi-bin/hgTracks?db=hg38&position=6%3A106316266-106248150
ATG9A	ENSG00000198925.10	ENSG00000198925.10:s:219214389-219214498	0.1556884911660808;-0.15568851892051486	0.9065568891791205;0.9065568950215481	1.0250377998727671e-08;1.0251024806784415e-08	0.305;0.695	0.465;0.535	s|1e1.1o1|i	FALSE	FALSE	False	2	2	1;0	2	-	219214186-219214389;219214187-219214388	219214121-219214186;219214389-219214498	219214187-219214388	http://genome.ucsc.edu/cgi-bin/hgTracks?db=hg38&position=2%3A219214498-219214121
ATG9A	ENSG00000198925.10	ENSG00000198925.10:s:219214961-219215082	-0.18165185381368593;0.18165188955696981	0.9655124683575905;0.9655125910305777	1.0364141989072095e-08;1.03634614987646e-08	0.657;0.343	0.482;0.518	s|1e1.1o1|i	FALSE	FALSE	False	2	2	1;0	2	-	219214498-219214961;219214499-219214960	219214389-219214498;219214961-219215082	219214499-219214960	http://genome.ucsc.edu/cgi-bin/hgTracks?db=hg38&position=2%3A219215082-219214389
ATL2	ENSG00000119787.13	ENSG00000119787.13:s:38297931-38298575	0.09296607029122887;7.771559200104437e-16;-0.37679815347790746;0.25517675028726966	0.4468419690625851;1.1660370831314844e-20;0.9999999999999939;0.9999572122484424	3.0277211206673766e-06;0.9999999999999025;0.0;3.5498904561343374e-13	0.007;0.001;0.860;0.132	0.115;0.007;0.490;0.387	s|1e1.1o1|1e2.1o1|1e3.1o1|i	FALSE	FALSE	True	4	4	1;1;1;0	2	-	38296700-38298144;38296590-38298144;38296113-38298144;38296701-38297930	38294880-38296113;38296483-38296590;38296686-38296700;38297931-38298575	38296701-38297930	http://genome.ucsc.edu/cgi-bin/hgTracks?db=hg38&position=2%3A38298575-38294880
ATL2	ENSG00000119787.13	ENSG00000119787.13:s:38313151-38313243	0.14377152008974567;-0.14377150992671212	0.8948591430195383;0.8948588273814084	1.3167035715854288e-10;1.3165857293273575e-10	0.833;0.167	0.999;0.001	s|1e1.1o1|i	FALSE	FALSE	False	2	2	1;0	2	-	38310447-38313151;38310448-38313150	38310309-38310447;38313151-38313243	38310448-38313150	http://genome.ucsc.edu/cgi-bin/hgTracks?db=hg38&position=2%3A38313243-38310309
ATL2	ENSG00000119787.13	ENSG00000119787.13:t:38294880-38296113	-0.2735088626456059;0.2735088869569343	0.9999966816058676;0.9999966815910785	1.765254609153999e-14;1.7337335144686214e-14	0.565;0.435	0.297;0.703	t|1e1.2o3|i	FALSE	FALSE	False	2	2	1;1	2	-	38296113-38298144;38296114-38296482	38294880-38296113;38297931-38298575	38296114-38296482	http://genome.ucsc.edu/cgi-bin/hgTracks?db=hg38&position=2%3A38298575-38294880
ATM	ENSG00000149311.17	ENSG00000149311.17:s:108343222-108343371	0.14790353458439381;-0.14790348151357652	0.8844728830227542;0.884472580394863	8.453911502752256e-09;8.454484223818781e-09	0.825;0.175	0.999;0.001	s|1e1.1o1|i	FALSE	FALSE	False	2	2	1;0	11	+	108343371-108345743;108343372-108345742	108343222-108343371;108345743-108345908	108343372-108345742	http://genome.ucsc.edu/cgi-bin/hgTracks?db=hg38&position=11%3A108345908-108343222
ATN1	ENSG00000111676.14	ENSG00000111676.14:s:6934465-6934578	0.10155120282135513;0.012408875419239657;-0.13074846868831627	0.5243450035902144;3.420988104763102e-05;0.7746803769460378	1.195456911796399e-06;0.05118853014223523;2.114709074518828e-08	0.720;0.127;0.151	0.828;0.147;0.032	s|1e1.1o2|1e1.2o2|i	FALSE	TRUE	False	3	2	1;0;0	12	+	6934578-6935547;6934578-6935550;6934579-6935546	6934465-6934578;6935547-6937561	6934579-6935546	http://genome.ucsc.edu/cgi-bin/hgTracks?db=hg38&position=12%3A6937561-6934465
ATP13A1	ENSG00000105726.16	ENSG00000105726.16:s:19656847-19656916	-0.10319293006375739;0.10319290062734093	0.531952521152557;0.5319522759688227	1.1909563373269094e-06;1.1908804828991429e-06	0.474;0.526	0.360;0.640	s|1e1.1o2|i	FALSE	FALSE	False	2	2	1;1	19	-	19656766-19656847;19656767-19656846	19656660-19656766;19656847-19656916	19656767-19656846	http://genome.ucsc.edu/cgi-bin/hgTracks?db=hg38&position=19%3A19656916-19656660
ATP13A2	ENSG00000159363.17	ENSG00000159363.17:s:16990127-16990287	-0.1199061074234451;0.11990608854028365	0.6905793328767055;0.6905793421364705	7.601870456452886e-06;7.601200560800403e-06	0.942;0.058	0.813;0.187	s|1e1.1o1|1e2.1o1	FALSE	FALSE	True	2	3	1;1	1	-	16990003-16990127;16989770-16990127	16989691-16989770;16989887-16990003;16990127-16990287		http://genome.ucsc.edu/cgi-bin/hgTracks?db=hg38&position=1%3A16990287-16989691
ATP13A3	ENSG00000133657.14	ENSG00000133657.14:s:194413759-194413839	0.1560750553920489;-0.07539103512540032;-0.06431326205243953	0.9004622329799902;0.2562649099238237;0.20059314433579067	4.6649482769857045e-09;1.2016890506560962e-05;1.585198060727322e-05	0.705;0.137;0.160	0.860;0.047;0.093	s|1e1.2o2|1e2.1o2|i	FALSE	FALSE	True	3	3	1;1;0	3	-	194412288-194413759;194406116-194413759;194413064-194413758	194402672-194406116;194412199-194413063;194413759-194413839	194413064-194413758	http://genome.ucsc.edu/cgi-bin/hgTracks?db=hg38&position=3%3A194413839-194402672
ATP13A4	ENSG00000127249.14	ENSG00000127249.14:s:193407313-193407393	7.771559200104437e-16;0.16588095069248898;-0.15789672415625114	1.1660370831314844e-20;0.9788553116227702;0.9698657923368422	0.9999999999999025;1.0929759129959829e-09;1.8907309051741095e-10	0.008;0.806;0.186	0.006;0.966;0.027	s|1e1.1o1|1e2.1o1|i	FALSE	FALSE	True	3	3	1;1;0	3	-	193404166-193407313;193402864-193407313;193404167-193407312	193402077-193402864;193404024-193404166;193407313-193407393	193404167-193407312	http://genome.ucsc.edu/cgi-bin/hgTracks?db=hg38&position=3%3A193407393-193402077
ATP13A4	ENSG00000127249.14	ENSG00000127249.14:s:193410982-193411070	0.2565472034234205;-0.2565471144258579	0.9999999999999983;0.9999999999998881	2.5631149034264588e-24;0.0	0.721;0.279	0.994;0.006	s|1e1.1o1|i	FALSE	FALSE	False	2	2	1;0	3	-	193407393-193410982;193407394-193410981	193407313-193407393;193410982-193411070	193407394-193410981	http://genome.ucsc.edu/cgi-bin/hgTracks?db=hg38&position=3%3A193411070-193407313
ATP13A4	ENSG00000127249.14	ENSG00000127249.14:s:193414579-193414750	0.1211772793990353;-0.12117727783818971	0.7094882047977203;0.7094879507690641	8.525229100487577e-08;8.525779926493726e-08	0.858;0.142	0.999;0.001	s|1e1.1o1|i	FALSE	FALSE	False	2	2	1;0	3	-	193412371-193414579;193412372-193414578	193412178-193412371;193414579-193414750	193412372-193414578	http://genome.ucsc.edu/cgi-bin/hgTracks?db=hg38&position=3%3A193414750-193412178
ATP13A4	ENSG00000127249.14	ENSG00000127249.14:s:193435648-193435744	7.579933541594184e-05;0.4634336317082081;-0.46665463526238155	1.1668670482077206e-20;1.0;1.0	0.954862189052358;6.877904739310864e-20;0.0	0.007;0.509;0.484	0.027;0.957;0.016	s|1e1.1o1|2e1.1o1|i	TRUE	FALSE	False	3	2	1;1;0	3	-	193433917-193435676;193433917-193435648;193433918-193435647	193433845-193433917;193435648-193435744	193433918-193435647	http://genome.ucsc.edu/cgi-bin/hgTracks?db=hg38&position=3%3A193435744-193433845
ATP13A4	ENSG00000127249.14	ENSG00000127249.14:t:193414579-193414750	0.37983009886878644;7.771559200104437e-16;-0.3702568948304251	1.0;1.1660370831314844e-20;1.0	4.999261408047609e-22;0.9999999999999025;0.0	0.594;0.012;0.395	0.960;0.003;0.038	t|1e1.2o2|1e2.1o1|i	FALSE	FALSE	True	3	3	1;1;0	3	-	193414750-193433845;193414750-193416993;193414751-193416992	193414579-193414750;193416993-193417077;193433845-193433917	193414751-193416992	http://genome.ucsc.edu/cgi-bin/hgTracks?db=hg38&position=3%3A193433917-193414579
ATP1A2	ENSG00000018625.14	ENSG00000018625.14:s:160136901-160137202	0.10954998366004362;-0.10955004063886487	0.6107610921517146;0.6107608300179206	3.621310439929661e-08;3.621627653327408e-08	0.864;0.136	0.977;0.023	s|1e1.1o1|i	FALSE	FALSE	False	2	2	1;0	1	+	160137031-160139640;160137203-160139639	160136901-160137202;160139640-160139741	160137203-160139639	http://genome.ucsc.edu/cgi-bin/hgTracks?db=hg38&position=1%3A160139741-160136901
ATP1A3	ENSG00000105409.16	ENSG00000105409.16:s:41967249-41967340	0.10174592066719335;-0.1017459056801397	0.5502993737217164;0.5502992714695065	9.005564053518656e-07;9.00603939979483e-07	0.723;0.277	0.832;0.168	s|1e1.1o1|i	FALSE	FALSE	False	2	2	1;1	19	-	41966965-41967249;41966966-41967248	41966582-41966965;41967249-41967340	41966966-41967248	http://genome.ucsc.edu/cgi-bin/hgTracks?db=hg38&position=19%3A41967340-41966582
ATP1A3	ENSG00000105409.16	ENSG00000105409.16:t:41988476-41988601	0.0036913305521019154;7.771559200104437e-16;0.11630277225716955;7.771559200104437e-16;7.771559200104437e-16;7.771559200104437e-16;7.771559200104437e-16;7.771559200104437e-16;7.771559200104437e-16;7.771559200104437e-16;-0.16165211691389703	1.2064710835641065e-20;1.1660370831314844e-20;0.6544814233989549;1.1660370831314844e-20;1.1660370831314844e-20;1.1660370831314844e-20;1.1660370831314844e-20;1.1660370831314844e-20;1.1660370831314844e-20;1.1660370831314844e-20;0.9789314075497035	0.5635506436475385;0.9999999999999025;4.420082847701823e-07;0.9999999999999025;0.9999999999999025;0.9999999999999025;0.9999999999999025;0.9999999999999025;0.9999999999999025;0.9999999999999025;1.2878359489931768e-09	0.011;0.001;0.798;0.000;0.000;0.000;0.000;0.000;0.000;0.000;0.189	0.046;0.001;0.913;0.002;0.001;0.000;0.008;0.001;0.000;0.002;0.029	t|1e1.1o2|2e2.1o1|2e3.1o2|2e3.2o2|2e4.1o1|2e5.1o2|2e5.2o2|2e6.1o1|2e7.1o1|2e8.1o1|i	TRUE	TRUE	True	11	9	1;1;1;1;1;1;1;1;1;1;0	19	-	41988601-41994071;41988562-41997447;41988562-41994071;41988562-41994011;41988562-41993783;41988562-41993393;41988562-41993208;41988562-41993052;41988562-41992927;41988562-41990907;41988602-41990906	41988476-41988601;41990907-41990951;41992927-41992953;41993052-41993079;41993208-41993522;41993783-41993864;41994011-41994276;41997447-41997497	41988602-41990906	http://genome.ucsc.edu/cgi-bin/hgTracks?db=hg38&position=19%3A41997497-41988476
ATP1B3	ENSG00000069849.10	ENSG00000069849.10:s:141876614-141876910	0.40081541720554315;-0.40081543233524003	1.0;1.0	8.17991784682184e-15;8.215650382226158e-15	0.006;0.994	0.410;0.590	s|1e1.1o1|1e2.1o2	FALSE	FALSE	True	2	3	1;1	3	+	141876910-141902136;141876910-141903620	141876614-141876910;141902136-141902227;141903620-141903748		http://genome.ucsc.edu/cgi-bin/hgTracks?db=hg38&position=3%3A141903748-141876614
ATP1B3	ENSG00000069849.10	ENSG00000069849.10:s:141915970-141916020	0.04106392679537998;0.049123949252133835;-0.1007086049031428	2.7121214067635535e-20;3.0964694604313795e-20;0.5301772997542854	0.4750000000027681;0.4750000000004899;0.00014017394802157135	0.013;0.010;0.977	0.058;0.063;0.880	s|1e1.1o1|1e2.1o1|1e3.2o2	FALSE	FALSE	True	3	4	1;1;1	3	+	141916020-141916376;141916020-141916555;141916020-141921977	141915970-141916020;141916376-141916440;141916555-141916574;141921948-141922180		http://genome.ucsc.edu/cgi-bin/hgTracks?db=hg38&position=3%3A141922180-141915970
ATP1B3	ENSG00000069849.10	ENSG00000069849.10:t:141903620-141903748	7.771559926323231e-16;-0.5067155117711344;0.5060426682600934	7.539494904888828e-21;1.0;1.0	0.9999999838605028;4.5723758113069835e-11;4.5516901191155704e-11	0.000;0.961;0.039	0.001;0.485;0.514	t|1e1.1o1|1e2.1o1|1e3.1o1	FALSE	FALSE	True	3	4	1;1;1	3	+	141876394-141903620;141876910-141903620;141902227-141903620	141876124-141876394;141876614-141876910;141902136-141902227;141903620-141903748		http://genome.ucsc.edu/cgi-bin/hgTracks?db=hg38&position=3%3A141903748-141876124
ATP1B3	ENSG00000069849.10	ENSG00000069849.10:t:141921948-141922180	0.22955139054307316;0.00040388943102192984;7.771559200104437e-16;-0.27211101878584487	0.9999913986757167;1.1704615465681924e-20;1.1660370831314844e-20;0.9999999913888639	5.314849231281702e-15;0.8239662227937274;0.9999999999999025;0.0	0.606;0.000;0.000;0.393	0.834;0.040;0.000;0.126	t|1e1.2o2|1e2.1o1|1e3.1o1|i	FALSE	FALSE	True	4	4	1;1;1;0	3	+	141916020-141921977;141916574-141921977;141921648-141921977;141921649-141921947	141915970-141916020;141916555-141916574;141921534-141921648;141921948-141922180	141921649-141921947	http://genome.ucsc.edu/cgi-bin/hgTracks?db=hg38&position=3%3A141922180-141915970
ATP2A2	ENSG00000174437.16	ENSG00000174437.16:s:110327553-110328017	7.771559200104437e-16;0.11447462429995556;-0.10888316756926217	1.1660370831314844e-20;0.6442168354789225;0.5913684638046175	0.9999999999999025;3.564400134780701e-07;6.794233159412855e-07	0.006;0.866;0.128	0.002;0.996;0.002	s|1e1.2o2|1e2.1o1|i	FALSE	FALSE	True	3	3	1;1;0	12	+	110328017-110331972;110328017-110332597;110328018-110329398	110327553-110328017;110329399-110332143;110332597-110332685	110328018-110329398	http://genome.ucsc.edu/cgi-bin/hgTracks?db=hg38&position=12%3A110332685-110327553
ATP2A2	ENSG00000174437.16	ENSG00000174437.16:t:110350292-110351093	-0.14289118734259604;-0.0005806293816130769;0.650444752953118;-0.47879163582240325	0.8890790594967865;1.1734716375566723e-20;1.0;1.0	9.242495657701966e-12;0.7788630084669133;1.297790954535305e-06;0.0	0.170;0.034;0.187;0.612	0.026;0.003;0.824;0.147	t|1e1.1o3|1e2.1o2|1e2.2o2|i	TRUE	FALSE	True	4	3	1;1;1;0	12	+	110346321-110350292;110347453-110350292;110347791-110350292;110347792-110350291	110346201-110347326;110347393-110347791;110350292-110351093	110347792-110350291	http://genome.ucsc.edu/cgi-bin/hgTracks?db=hg38&position=12%3A110351093-110346201
ATP2B1	ENSG00000070961.15	ENSG00000070961.15:s:89599117-89599299	0.820358268573309;-0.8203582697436872	1.0;1.0	0.008283000578611144;0.008283062648315354	0.072;0.928	0.879;0.121	s|1e1.1o1|1e2.1o1	FALSE	FALSE	True	2	3	1;1	12	-	89598743-89599117;89591295-89599117	89588049-89591295;89598590-89598743;89599117-89599299		http://genome.ucsc.edu/cgi-bin/hgTracks?db=hg38&position=12%3A89599299-89588049
ATP2B1	ENSG00000070961.15	ENSG00000070961.15:s:89603043-89603254	0.13566763996417744;-0.00014446005941505858;-0.10204301314922398	0.8339940833838485;1.1678869335078163e-20;0.5349491877475145	6.193181537738186e-10;0.9200964023971974;8.947009481063972e-07	0.841;0.033;0.126	0.973;0.017;0.011	s|1e1.1o1|1e2.1o1|i	FALSE	FALSE	True	3	3	1;1;0	12	-	89601433-89603043;89599299-89603043;89601434-89603042	89599117-89599299;89601326-89601433;89603043-89603254	89601434-89603042	http://genome.ucsc.edu/cgi-bin/hgTracks?db=hg38&position=12%3A89603254-89599117
ATP2B1	ENSG00000070961.15	ENSG00000070961.15:t:89588049-89591295	-0.8203974580444764;0.050093134148763596;0.15123200473877188;0.6031229562139816	1.0;0.0038291825466455487;0.9768015150599506;1.0	0.008292883806405693;0.24554233755038374;2.515742223435968e-21;0.00020480805174243402	0.896;0.031;0.016;0.056	0.098;0.085;0.164;0.652	t|1e1.1o1|1e2.1o3|1e2.2o3|1e2.3o3	TRUE	FALSE	True	4	3	1;1;0;1	12	-	89591295-89599117;89591295-89598657;89591295-89598592;89591295-89598590	89588049-89591295;89598590-89598743;89599117-89599299		http://genome.ucsc.edu/cgi-bin/hgTracks?db=hg38&position=12%3A89599299-89588049
ATP2B2	ENSG00000157087.16	ENSG00000157087.16:s:10387884-10388402	-0.4781371660505472;0.013618139341660273;0.6260447492679582;-0.16001165350227728	1.0;0.005947048696093857;1.0;0.9669097418411569	0.0;0.0003592701584036437;2.474026747763215e-09;1.1102230246251565e-16	0.490;0.172;0.154;0.179	0.028;0.186;0.769;0.016	s|1e1.1o1|1e2.1o1|1e3.1o1|i	FALSE	FALSE	True	4	4	1;1;1;0	3	-	10386512-10388277;10379284-10388277;10378410-10388277;10386513-10387883	10378252-10378410;10379243-10379284;10386480-10386512;10387884-10388402	10386513-10387883	http://genome.ucsc.edu/cgi-bin/hgTracks?db=hg38&position=3%3A10388402-10378252
ATP2B4	ENSG00000058668.14	ENSG00000058668.14:s:203727395-203727754	7.771559926323231e-16;0.4941420837217159;-0.49390612802565004	7.539494904888828e-21;1.0;1.0	0.9999999838605028;1.541871961152147e-11;1.570676921858194e-11	0.000;0.152;0.847	0.000;0.637;0.363	s|1e1.1o1|1e2.1o1|1e3.1o1	FALSE	FALSE	True	3	4	1;1;1	1	+	203727571-203728151;203727571-203733223;203727571-203739546	203727395-203727754;203728151-203728310;203733223-203733632;203739546-203739644		http://genome.ucsc.edu/cgi-bin/hgTracks?db=hg38&position=1%3A203739644-203727395
ATP2B4	ENSG00000058668.14	ENSG00000058668.14:t:203739546-203739644	-0.5910264838056075;0.591026393331226	1.0;1.0	1.5796924746624974e-05;1.5798696636961686e-05	0.839;0.161	0.260;0.740	t|1e1.1o2|1e2.1o2	FALSE	FALSE	True	2	3	1;1	1	+	203727571-203739546;203733400-203739546	203727395-203727754;203733223-203733632;203739546-203739644		http://genome.ucsc.edu/cgi-bin/hgTracks?db=hg38&position=1%3A203739644-203727395
ATP2C1	ENSG00000017260.19	ENSG00000017260.19:s:130955012-130955080	0.23717275119512984;-0.2371728220760133	0.9997496422248738;0.9997496388357353	3.519045713521919e-21;0.0	0.734;0.266	0.974;0.026	s|1e1.1o1|i	FALSE	FALSE	False	2	2	1;0	3	+	130955080-130956104;130955081-130955742	130955012-130955080;130956104-130956179	130955081-130955742	http://genome.ucsc.edu/cgi-bin/hgTracks?db=hg38&position=3%3A130956179-130955012
ATP2C1	ENSG00000017260.19	ENSG00000017260.19:s:130967330-130967419	0.10746474539477223;-0.10746479109240192	0.5862964702734728;0.5862961817445387	4.3151777705744823e-07;4.315495351070453e-07	0.869;0.131	1.000;0.000	s|1e1.1o1|i	FALSE	FALSE	False	2	2	1;0	3	+	130967419-130969292;130967420-130969291	130967330-130967419;130969292-130969396	130967420-130969291	http://genome.ucsc.edu/cgi-bin/hgTracks?db=hg38&position=3%3A130969396-130967330
ATP2C1	ENSG00000017260.19	ENSG00000017260.19:t:130934622-130934711	-0.03227478261993681;0.14096380389799426;-0.08193243060015423	1.3520783495583701e-06;0.8553726656604136;0.32389374067857	0.4211819321491065;3.3588491848506883e-10;6.744121740620557e-06	0.055;0.839;0.106	0.014;0.986;0.000	t|1e1.1o1|1e2.1o1|i	FALSE	FALSE	True	3	3	1;1;0	3	+	130930526-130934622;130932138-130934622;130932139-130934621	130930416-130930526;130932022-130932138;130934622-130934711	130932139-130934621	http://genome.ucsc.edu/cgi-bin/hgTracks?db=hg38&position=3%3A130934711-130930416
ATP5A1	ENSG00000152234.15	ENSG00000152234.15:t:46094700-46095147	7.771559200104437e-16;7.771559200104437e-16;7.771559200104437e-16;0.11217375044437804;7.771559200104437e-16;7.771559200104437e-16;-0.11068149260842194	1.1660370831314844e-20;1.1660370831314844e-20;1.1660370831314844e-20;0.6325705788139513;1.1660370831314844e-20;1.1660370831314844e-20;0.6193134736922093	0.9999999999999025;0.9999999999999025;0.9999999999999025;9.338567283952038e-08;0.9999999999999025;0.9999999999999025;1.1350974238322209e-07	0.000;0.001;0.000;0.859;0.002;0.000;0.137	0.001;0.001;0.000;0.973;0.004;0.000;0.021	t|1e1.1o2|2e2.1o1|2e3.1o1|2e4.1o2|2e4.2o2|3e5.1o1|i	TRUE	TRUE	True	7	6	1;1;1;1;1;1;0	18	-	46095147-46098172;46095131-46104137;46095131-46099303;46095131-46098172;46095131-46097836;46095123-46104137;46095148-46097835	46094700-46095147;46097836-46098353;46099303-46099352;46104137-46104334	46095148-46097835	http://genome.ucsc.edu/cgi-bin/hgTracks?db=hg38&position=18%3A46104334-46094700
ATP5B	ENSG00000110955.8	ENSG00000110955.8:s:56645837-56646068	0.1005930483661141;7.771559200104437e-16;-0.08917425127148217	0.521514684197451;1.1660370831314844e-20;0.4247939914297213	1.1936847857458956e-06;0.9999999999999025;2.409350163379287e-06	0.769;0.016;0.216	0.870;0.004;0.126	s|1e1.1o2|1e2.1o1|i	FALSE	FALSE	True	3	3	1;1;0	12	-	56645353-56645837;56644955-56645837;56645354-56645836	56644781-56644955;56645171-56645353;56645837-56646068	56645354-56645836	http://genome.ucsc.edu/cgi-bin/hgTracks?db=hg38&position=12%3A56646068-56644781
ATP5C1	ENSG00000165629.19	ENSG00000165629.19:s:7802758-7802854	0.10691433786231819;-0.10691431546939686	0.575678745144216;0.5756783043816679	0.0006805601133917001;0.000680622143456211	0.856;0.144	0.955;0.045	s|1e1.1o1|1e2.1o1	FALSE	FALSE	True	2	3	1;1	10	+	7802854-7806974;7802854-7807659	7802758-7802854;7806974-7807010;7807659-7807815		http://genome.ucsc.edu/cgi-bin/hgTracks?db=hg38&position=10%3A7807815-7802758
ATP5G1	ENSG00000159199.13	ENSG00000159199.13:t:48893313-48893456	-0.1315590839719931;0.13155904687176678	0.8044308807444834;0.8044304587085845	3.9668206497367464e-09;3.9340424170651746e-09	0.986;0.014	0.849;0.151	t|1e1.1o1|1e2.1o2	FALSE	FALSE	True	2	3	1;1	17	+	48892840-48893409;48892910-48893409	48892765-48892840;48892854-48893125;48893313-48893456		http://genome.ucsc.edu/cgi-bin/hgTracks?db=hg38&position=17%3A48893456-48892765
ATP5G2	ENSG00000135390.17	ENSG00000135390.17:s:53676053-53676115	0.1729998434716386;-5.01896302011557e-09;-0.15748781468237805	0.982515204332484;1.1660371849254816e-20;0.9835814274354024	1.239356006216839e-10;0.9999967347980926;3.3306690738754696e-16	0.799;0.018;0.183	0.956;0.018;0.026	s|1e1.1o1|1e2.3o3|i	FALSE	FALSE	True	3	3	1;0;0	12	-	53672645-53676053;53669948-53676053;53674022-53676052	53669871-53670261;53672576-53672645;53676053-53676115	53674022-53676052	http://genome.ucsc.edu/cgi-bin/hgTracks?db=hg38&position=12%3A53676115-53669871
ATP5G3	ENSG00000154518.9	ENSG00000154518.9:s:175179057-175179250	0.10532344767359898;-0.10532345759357237	0.5627269057260837;0.5627271489330314	8.319990707577691e-07;8.32052560184593e-07	0.802;0.198	0.902;0.098	s|1e1.1o1|i	FALSE	FALSE	False	2	2	1;1	2	-	175178402-175179057;175178403-175179056	175176258-175178402;175179057-175179250	175178403-175179056	http://genome.ucsc.edu/cgi-bin/hgTracks?db=hg38&position=2%3A175179250-175176258
ATP5J	ENSG00000154723.12	ENSG00000154723.12:t:25729631-25729801	7.771559926323231e-16;7.771559926323231e-16;-0.15790712299209264;7.771559926323231e-16;0.13661143611482152;5.22092420637761e-06	7.539494904888828e-21;7.539494904888828e-21;0.9252887659503573;7.539494904888828e-21;0.8426186026343686;7.541985378334086e-21	0.9999999838605028;0.9999999838605028;3.7793638174576927e-07;0.9999999838605028;0.00010171328591144185;0.47500010920068986	0.020;0.016;0.300;0.019;0.630;0.016	0.019;0.012;0.147;0.024;0.761;0.036	t|1e1.1o2|1e1.2o2|1e2.1o1|1e3.1o1|1e4.1o1|1e5.1o1	TRUE	FALSE	True	6	6	1;1;1;1;1;1	21	-	25729801-25735487;25729801-25735315;25729801-25734989;25729801-25734939;25729801-25734853;25729801-25734333	25729631-25729801;25734333-25734375;25734853-25734904;25734939-25734972;25734989-25735033;25735315-25735673		http://genome.ucsc.edu/cgi-bin/hgTracks?db=hg38&position=21%3A25735673-25729631
ATP5J2	ENSG00000241468.7	ENSG00000241468.7:s:99466111-99466331	7.771559926323231e-16;0.1773031413174344;-0.1794772009116778;7.771559926323231e-16;7.771559926323231e-16	7.539494904888828e-21;0.8464916654464;0.8402917143152199;7.539494904888828e-21;7.539494904888828e-21	0.9999999838605028;0.0008473099019966704;0.0009198492553679216;0.9999999838605028;0.9999999838605028	0.000;0.549;0.449;0.001;0.000	0.000;0.738;0.259;0.003;0.000	s|1e1.3o4|1e1.4o4|2e1.4o4|2e2.1o1|2e3.1o1	TRUE	TRUE	True	5	4	1;1;1;1;1	7	-	99460223-99466129;99460193-99466129;99460193-99466111;99459263-99466111;99449193-99466111	99448475-99449193;99458940-99459263;99459655-99460499;99466111-99466331		http://genome.ucsc.edu/cgi-bin/hgTracks?db=hg38&position=7%3A99466331-99448475
ATP5SL	ENSG00000105341.18	ENSG00000105341.18:s:41438218-41438414	-7.352461199131925e-08;-0.031020688718618728;0.2062229938156544;-0.15973650472329334	1.1660388020061287e-20;0.015655696451665417;0.9997269289475404;0.9817204948008414	0.9999521708829449;0.00027446251156260093;1.0225495193567469e-13;3.214095656289828e-13	0.016;0.675;0.125;0.184	0.008;0.641;0.332;0.020	s|1e1.1o2|2e1.1o2|2e2.1o1|i	TRUE	FALSE	True	4	3	1;1;1;0	19	-	41436472-41438235;41436472-41438218;41433673-41438218;41436473-41438217	41433440-41433673;41436392-41436472;41438218-41438414	41436473-41438217	http://genome.ucsc.edu/cgi-bin/hgTracks?db=hg38&position=19%3A41438414-41433440
ATP5SL	ENSG00000105341.18	ENSG00000105341.18:t:41431988-41432408	0.05354800663696388;0.44597637593516215;-0.5044360992957138	0.041303269335910775;1.0;1.0	0.00015505718045792432;1.4639192202061756e-19;0.0	0.109;0.133;0.758	0.167;0.562;0.268	t|1e1.2o3|1e2.2o3|i	FALSE	FALSE	True	3	3	1;1;0	19	-	41432408-41433537;41432408-41433272;41432409-41432845	41431988-41432408;41433224-41433434;41433440-41433673	41432409-41432845	http://genome.ucsc.edu/cgi-bin/hgTracks?db=hg38&position=19%3A41433673-41431988
ATP6V0A1	ENSG00000033627.15	ENSG00000033627.15:s:42501197-42501304	7.771559200104437e-16;0.1810398609902629;-0.19757056241341542	1.1660370831314844e-20;0.9755248257689972;0.999035368786334	0.9999999999999025;2.1244351601087756e-10;0.0	0.000;0.781;0.218	0.017;0.954;0.029	s|1e1.1o1|1e2.2o2|i	FALSE	FALSE	True	3	3	1;1;0	17	+	42501304-42502794;42501304-42507520;42501305-42502793	42501197-42501304;42502794-42502868;42507335-42507627	42501305-42502793	http://genome.ucsc.edu/cgi-bin/hgTracks?db=hg38&position=17%3A42507627-42501197
ATP6V0A1	ENSG00000033627.15	ENSG00000033627.15:s:42507335-42507627	0.7204086466793892;7.771559200104437e-16;-0.3870180123374478;-0.3199366650985477	1.0;1.1660370831314844e-20;1.0;0.9999999999999997	5.523341326640896e-06;0.9999999999999025;0.0;0.0	0.080;0.000;0.533;0.388	0.773;0.001;0.151;0.070	s|1e1.1o1|1e2.1o1|1e3.2o2|i	FALSE	FALSE	True	4	4	1;1;1;0	17	+	42507627-42508572;42507627-42510059;42507627-42513861;42507628-42508571	42507335-42507627;42508572-42508589;42510059-42510183;42513442-42513978	42507628-42508571	http://genome.ucsc.edu/cgi-bin/hgTracks?db=hg38&position=17%3A42513978-42507335
ATP6V0A1	ENSG00000033627.15	ENSG00000033627.15:t:42480263-42480965	0.37636359385629614;7.771559200104437e-16;-0.3793951702888602	1.0;1.1660370831314844e-20;1.0	3.085816467566389e-22;0.9999999999999025;0.0	0.601;0.000;0.398	0.957;0.008;0.035	t|1e1.2o2|1e2.2o2|i	FALSE	FALSE	True	3	3	1;1;0	17	+	42478589-42480667;42479049-42480667;42479050-42480262	42478463-42478589;42478927-42479049;42480263-42480965	42479050-42480262	http://genome.ucsc.edu/cgi-bin/hgTracks?db=hg38&position=17%3A42480965-42478463
ATP6V0A1	ENSG00000033627.15	ENSG00000033627.15:t:42513442-42513978	-0.2338274187087979;0.5665319562846366;7.771559200104437e-16;-0.3214870591567094	0.9999420553364486;1.0;1.1660370831314844e-20;1.0	6.072919944699606e-14;5.111661950726543e-15;0.9999999999999025;0.0	0.596;0.041;0.008;0.353	0.365;0.581;0.009;0.046	t|1e1.1o1|1e2.1o1|1e3.1o1|i	FALSE	FALSE	True	4	4	1;1;1;0	17	+	42507627-42513861;42508589-42513861;42510183-42513861;42510184-42513441	42507335-42507627;42508572-42508589;42510059-42510183;42513442-42513978	42510184-42513441	http://genome.ucsc.edu/cgi-bin/hgTracks?db=hg38&position=17%3A42513978-42507335
ATP6V0B	ENSG00000117410.13	ENSG00000117410.13:s:43974648-43975307	7.771559200104437e-16;0.13335323298375035;-0.044093068477171565;7.771559200104437e-16;7.771559200104437e-16;-0.10266303778357305	1.1660370831314844e-20;0.8165376596703814;7.294466364712621e-05;1.1660370831314844e-20;1.1660370831314844e-20;0.5367436439641146	0.9999999999999025;2.162498322747005e-09;0.07287647844375877;0.9999999999999025;0.9999999999999025;1.0136198203003488e-06	0.000;0.790;0.062;0.000;0.006;0.141	0.002;0.921;0.030;0.000;0.004;0.044	s|1e1.1o3|1e1.2o3|1e2.2o2|2e2.2o2|3e3.2o3|i	TRUE	TRUE	True	6	4	1;1;1;1;1;1	1	+	43975107-43975665;43975107-43975800;43975107-43976090;43975297-43976090;43975307-43975800;43975308-43975664	43974648-43975307;43975665-43975974;43976055-43976173	43975308-43975664	http://genome.ucsc.edu/cgi-bin/hgTracks?db=hg38&position=1%3A43976173-43974648
ATP6V0B	ENSG00000117410.13	ENSG00000117410.13:s:43977026-43977216	0.12571314142718334;-0.12571315328762836	0.7034203618407495;0.7034204854481997	4.0213352894168936e-07;4.0215851304648e-07	0.736;0.264	0.855;0.145	s|1e1.1o1|i	FALSE	FALSE	False	2	2	1;1	1	+	43977216-43977981;43977217-43977980	43977026-43977216;43977981-43978295	43977217-43977980	http://genome.ucsc.edu/cgi-bin/hgTracks?db=hg38&position=1%3A43978295-43977026
ATP6V1B2	ENSG00000147416.10	ENSG00000147416.10:s:20218153-20218282	0.14347784477234898;7.771559200104437e-16;-0.14433814711936419	0.8869219324314406;1.1660370831314844e-20;0.8915578825438212	1.1806115319153337e-09;0.9999999999999025;1.2078900102352463e-09	0.814;0.000;0.185	0.961;0.001;0.038	s|1e1.1o1|1e2.1o1|i	FALSE	FALSE	True	3	3	1;1;0	8	+	20218282-20220263;20218282-20225282;20218283-20220262	20218153-20218282;20220263-20221701;20225282-20225406	20218283-20220262	http://genome.ucsc.edu/cgi-bin/hgTracks?db=hg38&position=8%3A20225406-20218153
ATP6V1C1	ENSG00000155097.11	ENSG00000155097.11:t:103042340-103042407	7.771559200104437e-16;0.10042449752564046;-0.09879825167501133	1.1660370831314844e-20;0.5147838263478582;0.49831629753094286	0.9999999999999025;1.2898268061679005e-06;1.5470732122047082e-06	0.002;0.875;0.124	0.006;0.994;0.000	t|1e1.2o2|1e2.1o1|i	FALSE	FALSE	True	3	3	1;1;0	8	+	103021225-103042340;103040968-103042340;103040969-103042339	103021063-103021225;103040798-103040968;103042340-103042407	103040969-103042339	http://genome.ucsc.edu/cgi-bin/hgTracks?db=hg38&position=8%3A103042407-103021063
ATP6V1G2-DDX39B	ENSG00000254870.5	ENSG00000254870.5:s:31535367-31535485	0.16735778029005205;-0.16735775488763027	0.9091599834381191;0.9091598896986023	1.0240059879772224e-07;1.0240666725724878e-07	0.357;0.643	0.520;0.480	s|1e1.1o1|i	FALSE	FALSE	False	2	2	1;0	6	-	31532911-31535367;31532912-31535366	31532780-31532911;31535367-31535485	31532912-31535366	http://genome.ucsc.edu/cgi-bin/hgTracks?db=hg38&position=6%3A31535485-31532780
ATP6V1G2-DDX39B	ENSG00000254870.5	ENSG00000254870.5:s:31536500-31536683	0.1397593129477619;-0.13975930248197888	0.84794364302339;0.8479436323792146	2.2380986810700676e-08;2.2382251607666603e-08	0.798;0.202	0.938;0.062	s|1e1.1o1|i	FALSE	FALSE	False	2	2	1;0	6	-	31535485-31536500;31535486-31536499	31535367-31535485;31536500-31536683	31535486-31536499	http://genome.ucsc.edu/cgi-bin/hgTracks?db=hg38&position=6%3A31536683-31535367
ATP6V1G2-DDX39B	ENSG00000254870.5	ENSG00000254870.5:s:31539147-31539274	0.10639621940376592;-0.10639621386993219	0.5639212563797169;0.5639211981307235	8.966558099490956e-07;8.967160138872998e-07	0.741;0.259	0.841;0.159	s|1e1.1o1|i	FALSE	FALSE	False	2	2	1;0	6	-	31538855-31539147;31538856-31539146	31538763-31538855;31539147-31539274	31538856-31539146	http://genome.ucsc.edu/cgi-bin/hgTracks?db=hg38&position=6%3A31539274-31538763
ATP6V1G2-DDX39B	ENSG00000254870.5	ENSG00000254870.5:s:31540322-31540664	0.15681648516796798;-0.15681643323852312	0.9483002513224648;0.9483001101741673	4.831520008544421e-14;4.851674617611934e-14	0.797;0.203	0.947;0.053	s|1e1.1o1|i	FALSE	FALSE	False	2	2	1;0	6	-	31539274-31540322;31539275-31540321	31539147-31539274;31540322-31540664	31539275-31540321	http://genome.ucsc.edu/cgi-bin/hgTracks?db=hg38&position=6%3A31540664-31539147
ATP6V1G2-DDX39B	ENSG00000254870.5	ENSG00000254870.5:s:31541950-31542148	0.07663991125458781;0.0306760781973645;-0.10003451981729229	0.31806728797647815;0.0006803600071609387;0.5035004805127659	5.529377271131074e-06;0.006646145835376898;1.528664721139883e-06	0.529;0.281;0.190	0.608;0.305;0.078	s|1e1.1o2|1e1.2o2|i	FALSE	TRUE	False	3	2	1;1;0	6	-	31540664-31541950;31540534-31541950;31540665-31541949	31540322-31540664;31541950-31542148	31540665-31541949	http://genome.ucsc.edu/cgi-bin/hgTracks?db=hg38&position=6%3A31542148-31540322
ATP6V1H	ENSG00000047249.16	ENSG00000047249.16:s:53814662-53814766	-0.408141040010389;0.5380106132347972;-0.10360969493213303	1.0;1.0;0.5501890856041729	0.0;6.575196540953926e-14;7.095523724132136e-07	0.615;0.260;0.126	0.218;0.780;0.002	s|1e1.1o1|1e2.1o2|i	FALSE	FALSE	True	3	3	1;1;0	8	-	53811217-53814662;53801896-53814662;53811218-53814661	53801799-53801896;53811164-53811217;53814662-53814766	53811218-53814661	http://genome.ucsc.edu/cgi-bin/hgTracks?db=hg38&position=8%3A53814766-53801799
ATP6V1H	ENSG00000047249.16	ENSG00000047249.16:t:53801799-53801896	0.5295916461799668;-0.4749620290342621;-0.02345976674246241	1.0;1.0;3.1468704079498753e-09	2.020754142045124e-08;3.1033398073532226e-11;0.4749992322604407	0.207;0.737;0.056	0.728;0.266;0.006	t|1e1.3o3|1e2.1o1|1e3.1o1	FALSE	FALSE	True	3	4	1;1;1	8	-	53801896-53814662;53801896-53811164;53801896-53806742	53801799-53801896;53806742-53806858;53811164-53811217;53814662-53814766		http://genome.ucsc.edu/cgi-bin/hgTracks?db=hg38&position=8%3A53814766-53801799
ATP6V1H	ENSG00000047249.16	ENSG00000047249.16:t:53829444-53829533	7.771559200104437e-16;0.2369103211492179;-0.2363662136883659	1.1660370831314844e-20;0.9999860994920331;0.9999842788444021	0.9999999999999025;1.3795657804071129e-24;0.0	0.001;0.740;0.259	0.000;0.980;0.020	t|1e1.1o1|1e2.1o2|i	FALSE	FALSE	True	3	3	1;1;0	8	-	53829533-53833061;53829533-53832984;53829534-53831788	53829444-53829533;53832865-53833009;53833061-53833189	53829534-53831788	http://genome.ucsc.edu/cgi-bin/hgTracks?db=hg38&position=8%3A53833189-53829444
ATP9A	ENSG00000054793.13	ENSG00000054793.13:s:51622074-51622172	0.10238435208093852;-0.10238432361392044	0.5383722099531326;0.5383719183768979	8.450231631971861e-07;8.45088412582129e-07	0.877;0.123	0.984;0.016	s|1e1.1o1|i	FALSE	FALSE	False	2	2	1;0	20	-	51619043-51622074;51619044-51622073	51618954-51619043;51622074-51622172	51619044-51622073	http://genome.ucsc.edu/cgi-bin/hgTracks?db=hg38&position=20%3A51622172-51618954
ATP9A	ENSG00000054793.13	ENSG00000054793.13:s:51628980-51629072	0.1328358719709453;-0.13283586671623596	0.7769237857320015;0.7769235777560592	7.876094162296984e-09;7.876632901471226e-09	0.851;0.149	0.995;0.005	s|1e1.1o1|i	FALSE	FALSE	False	2	2	1;0	20	-	51627683-51628980;51627684-51628979	51627600-51627683;51628980-51629072	51627684-51628979	http://genome.ucsc.edu/cgi-bin/hgTracks?db=hg38&position=20%3A51629072-51627600
ATPAF1	ENSG00000123472.12	ENSG00000123472.12:s:46645161-46645256	0.19235595283152934;-0.19235595602129316	0.8922506519113165;0.8922505210117986	1.0867791290607693e-07;1.0868446342904292e-07	0.790;0.210	0.974;0.026	s|1e1.1o1|i	FALSE	FALSE	False	2	2	1;0	1	-	46643301-46645161;46643302-46645160	46643194-46643301;46645161-46645256	46643302-46645160	http://genome.ucsc.edu/cgi-bin/hgTracks?db=hg38&position=1%3A46645256-46643194
ATPAF1	ENSG00000123472.12	ENSG00000123472.12:s:46652421-46652628	-0.11618749214670529;0.11618739395187538	0.666507945713247;0.6665071718261064	0.00016275225869877286;0.00016273944515489725	0.958;0.042	0.853;0.147	s|1e1.1o1|1e2.1o1	FALSE	FALSE	True	2	3	1;1	1	-	46645256-46652581;46635970-46652581	46635041-46635970;46645161-46645256;46652421-46652628		http://genome.ucsc.edu/cgi-bin/hgTracks?db=hg38&position=1%3A46652628-46635041
ATPIF1	ENSG00000130770.17	ENSG00000130770.17:s:28236361-28236452	-1.303618039725838e-10;0.12059465340009327;7.771559200104437e-16;-0.10312606866206529	1.1660370801673362e-20;0.6805355635132473;1.1660370831314844e-20;0.5340688345740632	0.9999999151890318;3.298495214753132e-07;0.9999999999999025;1.1853348895751736e-06	0.024;0.737;0.001;0.237	0.010;0.859;0.001;0.129	s|1e1.1o2|1e1.2o2|1e2.1o1|i	FALSE	TRUE	True	4	3	1;1;1;1	1	+	28236452-28237761;28236452-28237837;28236452-28246589;28236453-28237760	28236361-28236452;28237761-28238105;28246589-28246906	28236453-28237760	http://genome.ucsc.edu/cgi-bin/hgTracks?db=hg38&position=1%3A28246906-28236361
ATPIF1	ENSG00000130770.17	ENSG00000130770.17:t:28237761-28238105	-1.303618039725838e-10;0.11014226514944757;7.771559200104437e-16;-0.10455887397753247	1.1660370801673362e-20;0.5812294928071923;1.1660370831314844e-20;0.5420669481546265	0.9999999151890318;9.188261520063407e-07;0.9999999999999025;1.170666065419823e-06	0.024;0.738;0.000;0.237	0.010;0.851;0.010;0.128	t|1e1.1o1|2e1.1o1|2e2.1o1|i	FALSE	TRUE	True	4	3	1;1;0;1	1	+	28236452-28237761;28236452-28237837;28237247-28237837;28236453-28237760	nan-28237247;28236361-28236452;28237761-28238105	28236453-28237760	http://genome.ucsc.edu/cgi-bin/hgTracks?db=hg38&position=1%3A28238105-28236361
ATRN	ENSG00000088812.17	ENSG00000088812.17:s:3604105-3604262	-0.12578399138359342;0.12578395160205486	0.728243045050261;0.7282426211019346	0.0011852833161584142;0.0011851826929550158	0.514;0.486	0.389;0.611	s|1e1.1o1|1e2.1o1	FALSE	FALSE	True	2	3	1;1	20	+	3604262-3615828;3604262-3624511	3604105-3604262;3615828-3615947;3624511-3624572		http://genome.ucsc.edu/cgi-bin/hgTracks?db=hg38&position=20%3A3624572-3604105
ATRX	ENSG00000085224.21	ENSG00000085224.21:s:77599411-77599580	-0.0030955408445330805;0.22309735730386734;-0.18343643945275406	1.2056763443262422e-20;0.9999998354084244;0.9996818787887218	0.5782923515534693;2.157883244250023e-18;0.0	0.040;0.755;0.206	0.012;0.985;0.003	s|1e1.2o2|1e2.1o1|i	FALSE	FALSE	True	3	3	1;1;0	X	-	77595785-77599411;77593849-77599411;77596876-77599410	77593696-77593849;77595712-77596875;77599411-77599580	77596876-77599410	http://genome.ucsc.edu/cgi-bin/hgTracks?db=hg38&position=X%3A77599580-77593696
ATRX	ENSG00000085224.21	ENSG00000085224.21:t:77593696-77593849	0.21624932448994344;7.46980307836514e-08;-0.21000749699892757	0.9997237975067804;1.1660385745497607e-20;0.9999570493697327	6.110978655793216e-13;0.9999514102130478;1.1102230246251565e-14	0.760;0.007;0.232	0.971;0.012;0.018	t|1e1.1o1|1e2.1o1|i	FALSE	FALSE	True	3	3	1;1;1	X	-	77593849-77599411;77593849-77595712;77593850-77595711	77593696-77593849;77595712-77596875;77599411-77599580	77593850-77595711	http://genome.ucsc.edu/cgi-bin/hgTracks?db=hg38&position=X%3A77599580-77593696
ATXN1L	ENSG00000224470.7	ENSG00000224470.7:s:71848010-71848418	0.18611936863551704;-0.010754125388397883;-0.15160499069342306	0.9766376815943721;0.0037308951085913223;0.9640176223512694	1.2942650170807916e-09;0.0006473516347654806;1.212363542890671e-13	0.680;0.146;0.175	0.868;0.128;0.004	s|1e1.1o1|1e2.1o1|i	FALSE	FALSE	True	3	3	1;1;0	16	+	71848071-71849624;71848071-71883117;71848419-71849623	71848010-71848418;71849624-71857333;71883117-71883403	71848419-71849623	http://genome.ucsc.edu/cgi-bin/hgTracks?db=hg38&position=16%3A71883403-71848010
ATXN2	ENSG00000204842.14	ENSG00000204842.14:s:111519832-111519967	0.19247456619784792;0.00015686373584623302;-0.21882263157152484	0.9910462809225214;1.1677549466800541e-20;0.999982591396109	5.83192206941055e-14;0.9143413450634021;0.0	0.739;0.017;0.244	0.938;0.033;0.028	s|1e1.1o1|2e1.1o1|i	TRUE	FALSE	False	3	2	1;1;0	12	-	111518427-111519879;111518427-111519832;111518428-111519831	111518249-111518427;111519832-111519967	111518428-111519831	http://genome.ucsc.edu/cgi-bin/hgTracks?db=hg38&position=12%3A111519967-111518249
ATXN2	ENSG00000204842.14	ENSG00000204842.14:s:111554158-111554217	0.101209691910742;2.7506557399325025e-08;-0.09829843589044943	0.5133862853085353;1.1660391018664257e-20;0.484661729729541	1.4362861920348317e-06;0.9999821064329173;1.7818038050565477e-06	0.881;0.002;0.117	0.989;0.010;0.001	s|1e1.1o1|1e2.2o2|i	FALSE	FALSE	True	3	3	1;1;0	12	-	111552977-111554158;111552430-111554158;111552978-111554157	111552280-111552734;111552906-111552977;111554158-111554217	111552978-111554157	http://genome.ucsc.edu/cgi-bin/hgTracks?db=hg38&position=12%3A111554217-111552280
ATXN2	ENSG00000204842.14	ENSG00000204842.14:t:111554158-111554217	7.771559200104437e-16;0.19800727809282137;-0.19783453718432198	1.1660370831314844e-20;0.9999929770982819;0.9999924517834098	0.9999999999999025;6.811129344963593e-19;0.0	0.000;0.783;0.217	0.001;0.998;0.001	t|1e1.1o1|1e2.1o1|i	FALSE	FALSE	True	3	3	1;1;0	12	-	111554217-111599575;111554217-111555883;111554218-111555882	111554158-111554217;111555883-111555919;111599575-111599676	111554218-111555882	http://genome.ucsc.edu/cgi-bin/hgTracks?db=hg38&position=12%3A111599676-111554158
ATXN7L3	ENSG00000087152.15	ENSG00000087152.15:s:44196396-44196418	0.13280225931820328;-0.1328021846000707	0.7755031043482266;0.7755027540106085	0.00019521553925154668;0.00019523195141546434	0.152;0.848	0.288;0.712	s|1e1.4o6|1e1.5o6	FALSE	TRUE	False	2	2	1;1	17	-	44196100-44196396;44196079-44196396	44196034-44196213;44196396-44196418		http://genome.ucsc.edu/cgi-bin/hgTracks?db=hg38&position=17%3A44196418-44196034
AUP1	ENSG00000115307.16	ENSG00000115307.16:s:74528417-74528489	0.10478783253256364;-0.10478780371035551	0.5358347695906212;0.5358345352801325	1.2889254180956903e-06;1.2890116852792843e-06	0.567;0.433	0.678;0.322	s|1e1.1o1|i	FALSE	FALSE	False	2	2	1;0	2	-	74528321-74528417;74528322-74528416	74528248-74528321;74528417-74528489	74528322-74528416	http://genome.ucsc.edu/cgi-bin/hgTracks?db=hg38&position=2%3A74528489-74528248
AUTS2	ENSG00000158321.15	ENSG00000158321.15:s:70766114-70766355	0.15245265832520744;7.771559200104437e-16;-0.09302457026479938;-0.040303403368362266	0.8986087840906134;1.1660370831314844e-20;0.44937477373926643;0.017936226131973775	1.5765546137010545e-08;0.9999999999999025;2.9086628192676045e-06;0.0002949361731000577	0.765;0.004;0.166;0.064	0.908;0.000;0.087;0.005	s|1e1.1o1|1e2.1o1|2e3.1o1|i	TRUE	FALSE	True	4	4	1;1;0;0	7	+	70766334-70768024;70766334-70771549;70766355-70768024;70766356-70768023	70766114-70766355;70768024-70768068;70771549-70771644	70766356-70768023	http://genome.ucsc.edu/cgi-bin/hgTracks?db=hg38&position=7%3A70771644-70766114
AUTS2	ENSG00000158321.15	ENSG00000158321.15:s:70771549-70771644	0.04100283026780631;0.05790232706744508;-0.11844987651028377	0.05274646177009808;0.08146193774932456;0.6813867334374373	7.745769256076365e-05;5.807638649600773e-05;1.8689969050189603e-07	0.687;0.112;0.203	0.739;0.184;0.077	s|1e1.1o1|1e2.2o2|i	FALSE	FALSE	True	3	3	1;1;0	7	+	70771644-70774028;70771644-70775357;70771645-70774027	70771549-70771644;70774028-70774376;70774789-70775386	70771645-70774027	http://genome.ucsc.edu/cgi-bin/hgTracks?db=hg38&position=7%3A70775386-70771549
AUTS2	ENSG00000158321.15	ENSG00000158321.15:s:70774789-70775386	0.211419694169383;-0.21141966105671256	0.9939316960224391;0.9939316805979088	1.0079012781533666e-09;1.007960048760026e-09	0.591;0.409	0.804;0.196	s|1e1.2o2|i	FALSE	FALSE	False	2	2	1;0	7	+	70775386-70777103;70775387-70776673	70774789-70775386;70776674-70777217	70775387-70776673	http://genome.ucsc.edu/cgi-bin/hgTracks?db=hg38&position=7%3A70777217-70774789
AUTS2	ENSG00000158321.15	ENSG00000158321.15:t:70774789-70775386	0.12519081676320937;-0.12519076897789883	0.7282578752330859;0.7282575650914722	0.0005734974486705889;0.000573546120075652	0.098;0.902	0.224;0.776	t|1e1.1o1|1e2.1o2	FALSE	FALSE	True	2	3	1;1	7	+	70771644-70775357;70774099-70775357	70771549-70771644;70774028-70774376;70774789-70775386		http://genome.ucsc.edu/cgi-bin/hgTracks?db=hg38&position=7%3A70775386-70771549
AVL9	ENSG00000105778.17	ENSG00000105778.17:s:32570020-32570154	0.21600549457183488;-0.21600549304844668	0.9999706621816598;0.9999706572269871	1.4317927139281663e-14;1.454392162258955e-14	0.760;0.240	0.975;0.025	s|1e1.1o1|i	FALSE	FALSE	False	2	2	1;0	7	+	32570154-32573199;32570155-32573198	32570020-32570154;32573199-32573418	32570155-32573198	http://genome.ucsc.edu/cgi-bin/hgTracks?db=hg38&position=7%3A32573418-32570020
AXIN2	ENSG00000168646.12	ENSG00000168646.12:s:65541455-65541557	0.10860730013636923;-0.10860729595872881	0.5871250937970132;0.5871249093861536	6.332358160464473e-07;6.332788681229218e-07	0.817;0.183	0.939;0.061	s|1e1.1o1|i	FALSE	FALSE	False	2	2	1;0	17	-	65538343-65541455;65538344-65541454	65538203-65538343;65541455-65541557	65538344-65541454	http://genome.ucsc.edu/cgi-bin/hgTracks?db=hg38&position=17%3A65541557-65538203
B2M	ENSG00000166710.17	ENSG00000166710.17:s:44715500-44715701	0.11511818844920638;-0.11511819513562258	0.5530249792247299;0.5530249057211623	1.0299160864993854e-06;1.029981551492476e-06	0.497;0.503	0.618;0.382	s|1e1.1o1|i	FALSE	FALSE	False	2	2	1;0	15	+	44715701-44716329;44715702-44715725	44715500-44715701;44716329-44716559	44715702-44715725	http://genome.ucsc.edu/cgi-bin/hgTracks?db=hg38&position=15%3A44716559-44715500
B3GALNT1	ENSG00000169255.13	ENSG00000169255.13:t:161101139-161101233	-0.11377925220598091;0.11377921202429059	0.6409077124378132;0.6409071525057435	0.00042719421458414786;0.00042715809323503684	0.962;0.038	0.855;0.145	t|1e1.1o1|1e2.2o2	FALSE	FALSE	True	2	3	1;1	3	-	161101233-161103427;161101233-161103113	161101139-161101233;161103113-161103205;161103427-161103517		http://genome.ucsc.edu/cgi-bin/hgTracks?db=hg38&position=3%3A161103517-161101139
B3GAT1	ENSG00000109956.12	ENSG00000109956.12:s:134387827-134392353	0.3137033910431354;-0.06969413656120371;-0.22719064978322923	1.0;0.19372615192354592;0.9975816022715733	2.1488217224830235e-23;1.5375013678986527e-05;3.83026943495679e-14	0.207;0.245;0.549	0.512;0.158;0.333	s|1e1.1o1|2e1.1o1|i	TRUE	FALSE	False	3	2	1;1;1	11	-	134387694-134387844;134387694-134387827;134387695-134387826	134387548-134387694;134387827-134392353	134387695-134387826	http://genome.ucsc.edu/cgi-bin/hgTracks?db=hg38&position=11%3A134392353-134387548
B3GAT2	ENSG00000112309.10	ENSG00000112309.10:s:70861830-70861978	-0.18910813459938;0.18910813008836252	0.9986518421444599;0.9986518339710608	2.9976021664879227e-15;7.477019630127128e-16	0.303;0.697	0.113;0.887	s|1e1.1o1|i	FALSE	FALSE	False	2	2	1;0	6	-	70861749-70861830;70861750-70861829	70856679-70861749;70861830-70861978	70861750-70861829	http://genome.ucsc.edu/cgi-bin/hgTracks?db=hg38&position=6%3A70861978-70856679
B4GALNT1	ENSG00000135454.13	ENSG00000135454.13:s:57630152-57630332	7.771559200104437e-16;-0.21130457152675075;7.771559200104437e-16;0.21419015010898393	1.1660370831314844e-20;0.9985391972008472;1.1660370831314844e-20;0.9992570109262893	0.9999999999999025;2.7670088442732776e-12;0.9999999999999025;5.551800204804026e-13	0.004;0.500;0.007;0.490	0.002;0.292;0.005;0.702	s|1e1.1o2|1e1.2o2|1e2.1o2|i	FALSE	TRUE	True	4	3	1;1;1;1	12	-	57629174-57630152;57629146-57630152;57628903-57630152;57629366-57630151	57628452-57628903;57629048-57629174;57630152-57630332	57629366-57630151	http://genome.ucsc.edu/cgi-bin/hgTracks?db=hg38&position=12%3A57630332-57628452
B4GALNT4	ENSG00000182272.11	ENSG00000182272.11:s:376421-377327	0.34985001975165597;-0.34985000233824826	1.0;0.9999999999948257	9.14983710738875e-23;0.0	0.443;0.557	0.783;0.217	s|1e1.1o1|i	FALSE	FALSE	False	2	2	1;0	11	+	377327-379418;377328-379417	376421-377327;379418-379701	377328-379417	http://genome.ucsc.edu/cgi-bin/hgTracks?db=hg38&position=11%3A379701-376421
B4GALNT4	ENSG00000182272.11	ENSG00000182272.11:s:380671-380951	7.771559200104437e-16;-1.1080827850724747e-09;0.14006353054668963;-0.15107833003724686	1.1660370831314844e-20;1.1660370579361878e-20;0.8251404114920462;0.8579775129572373	0.9999999999999025;0.9999992791073201;1.2894153867926193e-07;1.1388218601471323e-07	0.000;0.014;0.719;0.267	0.013;0.011;0.861;0.115	s|1e1.1o2|1e1.2o2|1e2.1o1|i	FALSE	TRUE	True	4	3	0;0;1;0	11	+	380951-381084;380951-381148;380951-381669;380952-381083	380671-380951;381084-381158;381669-382116	380952-381083	http://genome.ucsc.edu/cgi-bin/hgTracks?db=hg38&position=11%3A382116-380671
B4GALT2	ENSG00000117411.16	ENSG00000117411.16:s:43981689-43981924	0.11189737319390551;-0.11189733020684786	0.6286483948848802;0.6286480536730877	1.5547181378857016e-07;1.554831881023233e-07	0.861;0.139	0.983;0.017	s|1e1.1o1|i	FALSE	FALSE	False	2	2	1;0	1	+	43981924-43984865;43981925-43984864	43981689-43981924;43984865-43985055	43981925-43984864	http://genome.ucsc.edu/cgi-bin/hgTracks?db=hg38&position=1%3A43985055-43981689
B4GALT3	ENSG00000158850.14	ENSG00000158850.14:s:161173605-161173727	0.13039002698536173;-0.130390045842011	0.749459045448075;0.7494592442696464	1.2074354794910585e-07;1.2075063371419503e-07	0.704;0.296	0.846;0.154	s|1e1.2o2|i	FALSE	FALSE	False	2	2	1;0	1	-	161172331-161173605;161172411-161173604	161172227-161172410;161173605-161173727	161172411-161173604	http://genome.ucsc.edu/cgi-bin/hgTracks?db=hg38&position=1%3A161173727-161172227
BABAM1	ENSG00000105393.15	ENSG00000105393.15:s:17274107-17274185	-0.0002667657219056772;7.771559200104437e-16;0.13726310055874774;-0.10154424097610494	1.169453092097113e-20;1.1660370831314844e-20;0.8388355493850339;0.526557410090773	0.869054455865341;0.9999999999999025;7.923254503039152e-09;1.1152802936731376e-06	0.033;0.009;0.806;0.152	0.007;0.003;0.943;0.048	s|1e1.1o3|1e1.2o3|1e1.3o3|i	FALSE	TRUE	False	4	2	1;1;1;0	19	+	17274185-17275777;17274185-17275789;17274185-17275801;17274186-17275776	17274107-17274185;17275777-17275825	17274186-17275776	http://genome.ucsc.edu/cgi-bin/hgTracks?db=hg38&position=19%3A17275825-17274107
BABAM1	ENSG00000105393.15	ENSG00000105393.15:s:17276814-17276909	7.771559200104437e-16;7.771559200104437e-16;0.2295216244972157;-0.23848915422470898	1.1660370831314844e-20;1.1660370831314844e-20;0.9999677010301872;0.9999471091457536	0.9999999999999025;0.9999999999999025;2.2213833284502145e-15;5.218048215738236e-15	0.009;0.003;0.581;0.408	0.004;0.009;0.805;0.183	s|1e1.1o1|1e2.1o1|1e3.1o1|i	FALSE	FALSE	True	4	4	1;1;1;0	19	+	17276909-17277247;17276909-17277384;17276909-17278845;17276910-17277246	17276814-17276909;17277247-17277344;17277384-17277523;17278845-17278984	17276910-17277246	http://genome.ucsc.edu/cgi-bin/hgTracks?db=hg38&position=19%3A17278984-17276814
BABAM1	ENSG00000105393.15	ENSG00000105393.15:t:17278845-17278984	0.12667131743130888;-0.000279757480781035;-0.1033426595592846	0.7570399857370517;1.1696194660493594e-20;0.5427809031858821	5.816716085641098e-08;0.8642997045743792;9.006902943475836e-07	0.796;0.029;0.175	0.918;0.022;0.059	t|1e1.1o1|1e2.1o2|i	FALSE	FALSE	True	3	3	1;1;0	19	+	17276909-17278845;17277479-17278845;17277524-17278844	17276814-17276909;17277384-17277523;17278845-17278984	17277524-17278844	http://genome.ucsc.edu/cgi-bin/hgTracks?db=hg38&position=19%3A17278984-17276814
BACE1	ENSG00000186318.16	ENSG00000186318.16:s:117290488-117290659	0.12495661747824645;-0.12495663275114634	0.7245666100832517;0.7245668291560485	2.343804877269147e-07;2.3439418006532264e-07	0.726;0.274	0.859;0.141	s|1e1.1o1|i	FALSE	FALSE	False	2	2	1;0	11	-	117289807-117290488;117289808-117290487	117285207-117289807;117290488-117290659	117289808-117290487	http://genome.ucsc.edu/cgi-bin/hgTracks?db=hg38&position=11%3A117290659-117285207
BAG6	ENSG00000204463.12	ENSG00000204463.12:s:31640199-31640306	0.2941053062642558;-0.29410534219618134	1.0;1.0	6.010964499502561e-18;0.0	0.548;0.452	0.845;0.155	s|1e1.2o2|1e2.1o1	FALSE	FALSE	True	2	3	1;1	6	-	31639646-31640199;31639226-31640199	31639028-31639226;31639500-31639788;31640199-31640306		http://genome.ucsc.edu/cgi-bin/hgTracks?db=hg38&position=6%3A31640306-31639028
BAG6	ENSG00000204463.12	ENSG00000204463.12:s:31649199-31649395	0.11488067791154984;-0.11488075847097429	0.6399636388693466;0.6399644245826273	0.0011680672483974296;0.001168168964784444	0.784;0.216	0.900;0.100	s|1e1.1o1|1e2.1o1	FALSE	FALSE	True	2	3	1;1	6	-	31648964-31649199;31648751-31649199	31648677-31648751;31648911-31648964;31649199-31649395		http://genome.ucsc.edu/cgi-bin/hgTracks?db=hg38&position=6%3A31649395-31648677
BAG6	ENSG00000204463.12	ENSG00000204463.12:t:31639028-31639226	-0.21971187029673284;0.21971186535898984	0.9999985618250731;0.9999985642394292	6.350475700855895e-14;5.843199578596436e-14	0.425;0.575	0.203;0.797	t|1e1.1o1|1e2.1o1	FALSE	FALSE	True	2	3	1;1	6	-	31639226-31640199;31639226-31639500	31639028-31639226;31639500-31639788;31640199-31640306		http://genome.ucsc.edu/cgi-bin/hgTracks?db=hg38&position=6%3A31640306-31639028
BAG6	ENSG00000204463.12	ENSG00000204463.12:t:31644082-31644200	7.771559200104437e-16;0.19517948314465344;-0.10103036944257349;-0.10999823619621396	1.1660370831314844e-20;0.9535147529565076;0.5214865759167503;0.5806825068293547	0.9999999999999025;8.111575100057532e-09;1.1846287338856953e-06;8.735425996997392e-07	0.008;0.394;0.139;0.458	0.019;0.593;0.045;0.342	t|1e1.1o1|1e2.1o2|1e3.1o1|i	FALSE	FALSE	True	4	4	1;1;1;1	6	-	31644194-31644946;31644194-31644525;31644194-31644307;31644201-31644306	31644082-31644200;31644307-31644316;31644494-31644629;31644946-31645198	31644201-31644306	http://genome.ucsc.edu/cgi-bin/hgTracks?db=hg38&position=6%3A31645198-31644082
BAIAP2	ENSG00000175866.15	ENSG00000175866.15:s:81053668-81053791	7.771559200104437e-16;0.12849855776020833;7.771559200104437e-16;-0.1253864335167958	1.1660370831314844e-20;0.7738721417223533;1.1660370831314844e-20;0.747670980690369	0.9999999999999025;4.484078478720912e-09;0.9999999999999025;8.846460120004451e-09	0.000;0.845;0.002;0.152	0.009;0.988;0.001;0.002	s|1e1.1o1|2e1.1o1|3e1.1o1|i	TRUE	FALSE	False	4	2	1;1;1;0	17	+	81053739-81057881;81053743-81057881;81053791-81057881;81053792-81056361	81053668-81053791;81057881-81057967	81053792-81056361	http://genome.ucsc.edu/cgi-bin/hgTracks?db=hg38&position=17%3A81057967-81053668
BAX	ENSG00000087088.19	ENSG00000087088.19:s:48960810-48961197	0.17787193815788843;7.771559200104437e-16;-0.1775392720069831	0.9659649094748792;1.1660370831314844e-20;0.9651137999185896	2.4049626818159293e-09;0.9999999999999025;2.5088303656772837e-09	0.524;0.000;0.475	0.701;0.000;0.299	s|1e1.1o2|1e1.2o2|i	FALSE	TRUE	False	3	2	1;1;1	19	+	48960914-48961532;48960914-48961571;48961198-48961531	48960810-48961197;48961532-48961798	48961198-48961531	http://genome.ucsc.edu/cgi-bin/hgTracks?db=hg38&position=19%3A48961798-48960810
BAX	ENSG00000087088.19	ENSG00000087088.19:t:48955853-48956333	7.771559200104437e-16;7.771559200104437e-16;0.10226859231261579;-0.10202368753871843	1.1660370831314844e-20;1.1660370831314844e-20;0.521861353561778;0.5213698191681174	0.9999999999999025;0.9999999999999025;1.3175333762714269e-06;1.3160715124360678e-06	0.003;0.002;0.471;0.524	0.002;0.001;0.583;0.414	t|1e1.1o2|1e2.1o1|1e3.1o1|i	FALSE	FALSE	True	4	4	1;1;1;0	19	+	48954962-48956198;48955599-48956198;48955833-48956198;48955834-48955852	48954815-48954964;48955508-48955599;48955715-48955833;48955853-48956333	48955834-48955852	http://genome.ucsc.edu/cgi-bin/hgTracks?db=hg38&position=19%3A48956333-48954815
BAZ1B	ENSG00000009954.10	ENSG00000009954.10:s:73450847-73450994	0.10972734878352462;-0.10972730681523327	0.575244469981495;0.5752441899948705	1.0557599281549003e-06;1.0558290775009027e-06	0.830;0.170	0.939;0.061	s|1e1.1o1|i	FALSE	FALSE	False	2	2	1;0	7	-	73449689-73450847;73449690-73450846	73449542-73449689;73450847-73450994	73449690-73450846	http://genome.ucsc.edu/cgi-bin/hgTracks?db=hg38&position=7%3A73450994-73449542
BAZ2A	ENSG00000076108.11	ENSG00000076108.11:s:56605073-56605327	0.27769277271135384;-0.27769279384491724	0.9999995881750773;0.9999995877954793	2.562880098205682e-16;2.220446049250313e-16	0.247;0.753	0.520;0.480	s|1e1.1o1|i	FALSE	FALSE	False	2	2	1;1	12	-	56604799-56605073;56604800-56605072	56604585-56604799;56605073-56605327	56604800-56605072	http://genome.ucsc.edu/cgi-bin/hgTracks?db=hg38&position=12%3A56605327-56604585
BAZ2A	ENSG00000076108.11	ENSG00000076108.11:s:56615014-56615128	0.15090792645109427;-0.15090793102145583	0.9003179234974767;0.9003180946899498	3.9459082412420656e-08;3.946134818910707e-08	0.769;0.231	0.914;0.086	s|1e1.2o2|i	FALSE	FALSE	False	2	2	1;0	12	-	56614138-56615014;56614307-56615013	56613953-56614306;56615014-56615128	56614307-56615013	http://genome.ucsc.edu/cgi-bin/hgTracks?db=hg38&position=12%3A56615128-56613953
BAZ2B	ENSG00000123636.17	ENSG00000123636.17:s:159324811-159324954	7.771559200104437e-16;0.3565245559567175;-0.3592969519478646	1.1660370831314844e-20;0.9999999999999956;0.9999999999999998	0.9999999999999025;1.5662668732802097e-22;0.0	0.007;0.491;0.502	0.008;0.846;0.147	s|1e1.1o1|1e2.1o1|i	FALSE	FALSE	True	3	3	1;1;0	2	-	159322027-159324811;159320418-159324811;159322028-159324810	159318979-159320418;159321858-159322027;159324811-159324954	159322028-159324810	http://genome.ucsc.edu/cgi-bin/hgTracks?db=hg38&position=2%3A159324954-159318979
BAZ2B	ENSG00000123636.17	ENSG00000123636.17:s:159337462-159337772	-0.2487093783964747;0.21416150695650987;0.013481457995232517	0.9999999731995443;0.9999989779196475;0.01808091759357521	0.0;1.132569449388582e-11;0.022537732188058712	0.319;0.027;0.654	0.073;0.238;0.689	s|1e1.1o1|1e2.2o2|2e3.1o1	TRUE	FALSE	True	3	4	1;1;1	2	-	159337077-159337567;159332686-159337567;159337077-159337462	159332540-159332996;159336942-159337077;159337462-159337772		http://genome.ucsc.edu/cgi-bin/hgTracks?db=hg38&position=2%3A159337772-159332540
BBOF1	ENSG00000119636.15	ENSG00000119636.15:t:74040565-74040817	-0.1974944142739457;0.19749444078088202	0.9999198224096925;0.9999198207945801	6.74623668039942e-09;6.74689192286395e-09	0.265;0.735	0.066;0.934	t|1e1.1o1|1e2.1o1	FALSE	FALSE	True	2	3	1;1	14	+	74029249-74040565;74034171-74040565	74029184-74029249;74034028-74034171;74040565-74040817		http://genome.ucsc.edu/cgi-bin/hgTracks?db=hg38&position=14%3A74040817-74029184
BBS1	ENSG00000174483.19	ENSG00000174483.19:s:66521270-66521612	7.771559200104437e-16;0.10438608303708174;-0.09786710612347498	1.1660370831314844e-20;0.5600399391498672;0.4978123885698955	0.9999999999999025;4.974626358119811e-07;1.4272103338042186e-06	0.012;0.814;0.173	0.009;0.918;0.073	s|1e1.2o3|1e2.1o1|i	FALSE	FALSE	True	3	3	1;1;0	11	+	66521376-66523172;66521376-66523456;66521613-66522850	66521270-66521612;66522851-66523365;66523456-66523475	66521613-66522850	http://genome.ucsc.edu/cgi-bin/hgTracks?db=hg38&position=11%3A66523475-66521270
BBS1	ENSG00000174483.19	ENSG00000174483.19:t:66526123-66526192	-0.0002445223239744193;0.20812644948458622;-0.20143397165803717	1.1691683496347553e-20;0.9995773638254066;0.9988592084907791	0.8774646552764855;1.543089808854026e-14;7.036593530074242e-13	0.030;0.738;0.233	0.017;0.949;0.034	t|1e1.2o4|1e2.2o3|i	FALSE	FALSE	True	3	3	1;1;0	11	+	66519748-66526123;66523882-66526123;66523884-66526122	66519617-66519887;66523724-66523883;66526123-66526192	66523884-66526122	http://genome.ucsc.edu/cgi-bin/hgTracks?db=hg38&position=11%3A66526192-66519617
BBS2	ENSG00000125124.11	ENSG00000125124.11:s:56498437-56498696	0.2881201249206223;7.771559200104437e-16;-0.2882239868780838	0.9999999999999999;1.1660370831314844e-20;0.999999999999997	7.768606835565705e-24;0.9999999999999025;0.0	0.613;0.000;0.387	0.899;0.000;0.101	s|1e1.1o2|1e2.1o1|i	FALSE	FALSE	True	3	3	1;1;0	16	-	56497880-56498437;56497079-56498437;56497881-56498436	56496967-56497079;56497743-56497880;56498437-56498696	56497881-56498436	http://genome.ucsc.edu/cgi-bin/hgTracks?db=hg38&position=16%3A56498696-56496967
BBS2	ENSG00000125124.11	ENSG00000125124.11:s:56502673-56502808	7.771559200104437e-16;0.23799337511447416;-0.2397432866356375	1.1660370831314844e-20;0.9996970408361439;0.9996822551628209	0.9999999999999025;2.2143142668406997e-16;0.0	0.002;0.450;0.549	0.003;0.684;0.313	s|1e1.1o1|2e1.1o1|i	TRUE	FALSE	False	3	2	1;1;1	16	-	56502456-56502702;56502456-56502673;56502457-56502672	56502222-56502456;56502673-56502808	56502457-56502672	http://genome.ucsc.edu/cgi-bin/hgTracks?db=hg38&position=16%3A56502808-56502222
BBS2	ENSG00000125124.11	ENSG00000125124.11:s:56509357-56509967	0.12288559219770515;-0.0013362941069472937;-0.0855151541996064	0.7093438887188275;1.228811836109373e-20;0.3610763457365627	1.776900863242998e-07;0.5391505282007334;5.066838757894487e-06	0.848;0.043;0.108	0.956;0.044;0.000	s|1e2.1o2|2e2.1o2|i	TRUE	FALSE	False	3	2	1;1;0	16	-	56506224-56509957;56506224-56509357;56506225-56509356	56506120-56506224;56509357-56509967	56506225-56509356	http://genome.ucsc.edu/cgi-bin/hgTracks?db=hg38&position=16%3A56509967-56506120
BBS2	ENSG00000125124.11	ENSG00000125124.11:t:56496967-56497079	7.771559200104437e-16;0.17762289448549395;-0.17778622418523993	1.1660370831314844e-20;0.9636048067875204;0.9637730145080254	0.9999999999999025;6.977862424614018e-14;6.605826996519681e-14	0.000;0.714;0.286	0.000;0.890;0.109	t|1e1.2o2|1e2.2o2|i	FALSE	FALSE	True	3	3	1;1;1	16	-	56497079-56498437;56497079-56497743;56497080-56497742	56496967-56497079;56497743-56497880;56498437-56498696	56497080-56497742	http://genome.ucsc.edu/cgi-bin/hgTracks?db=hg38&position=16%3A56498696-56496967
BBS5	ENSG00000163093.11	ENSG00000163093.11:t:169499034-169499620	0.10154221197211895;-0.12072612387284434;0.014593790106644602	0.5284179368040678;0.6746662406822402;0.009018871848424282	1.0177201886579074e-06;4.774085042846821e-07;0.00029979030719616204	0.120;0.661;0.222	0.230;0.530;0.243	t|1e1.1o1|1e2.2o2|i	FALSE	FALSE	True	3	3	1;1;0	2	+	169493836-169499486;169497689-169499486;169497690-169499033	169493741-169493836;169497627-169497689;169499034-169499620	169497690-169499033	http://genome.ucsc.edu/cgi-bin/hgTracks?db=hg38&position=2%3A169499620-169493741
BBS7	ENSG00000138686.9	ENSG00000138686.9:s:121854704-121854820	0.2533478525228852;-0.25334782984839643	0.9999999749761089;0.9999999749276288	5.913515598250652e-19;0.0	0.684;0.316	0.939;0.061	s|1e1.1o1|i	FALSE	FALSE	False	2	2	1;0	4	-	121853086-121854704;121853087-121854703	121852956-121853086;121854704-121854820	121853087-121854703	http://genome.ucsc.edu/cgi-bin/hgTracks?db=hg38&position=4%3A121854820-121852956
BBS9	ENSG00000122507.20	ENSG00000122507.20:s:33344581-33344634	7.771559200104437e-16;0.10105504050037681;-0.10072158293825362	1.1660370831314844e-20;0.5221736577273237;0.5188618007982733	0.9999999999999025;1.1629149139507158e-06;1.210000462825711e-06	0.000;0.876;0.124	0.001;0.998;0.001	s|1e1.1o1|1e2.1o1|i	FALSE	FALSE	True	3	3	1;1;0	7	+	33344634-33346227;33344634-33349068;33344635-33346226	33344581-33344634;33346227-33346370;33349068-33349170	33344635-33346226	http://genome.ucsc.edu/cgi-bin/hgTracks?db=hg38&position=7%3A33349170-33344581
BBS9	ENSG00000122507.20	ENSG00000122507.20:s:33349068-33349170	0.24811926143917656;0.0066892416262987735;1.0298677332584322e-08;-0.22979401849874642	0.9999596778054003;0.002128417258977847;1.1660378622359481e-20;0.9999999982770827	7.995996324833008e-13;0.0009269400664124764;0.9999895689003157;0.0	0.624;0.108;0.015;0.250	0.873;0.121;0.006;0.001	s|1e1.1o1|1e2.1o1|1e3.1o1|i	FALSE	FALSE	True	4	4	1;1;1;0	7	+	33349170-33351219;33349170-33352859;33349170-33357855;33349171-33351218	33349068-33349170;33351219-33351323;33352859-33352873;33357855-33357995	33349171-33351218	http://genome.ucsc.edu/cgi-bin/hgTracks?db=hg38&position=7%3A33357995-33349068
BBS9	ENSG00000122507.20	ENSG00000122507.20:s:33387992-33388144	2.5420765392976255e-08;0.1998739011292316;-0.20935995175469213	1.1660387935218814e-20;0.9935114069600599;0.99907495052462	0.9999834632377576;1.4893613243757084e-11;2.1085355683680973e-12	0.002;0.765;0.233	0.011;0.959;0.030	s|1e1.1o1|1e2.1o3|i	FALSE	FALSE	True	3	3	1;1;0	7	+	33388144-33390237;33388144-33505463;33388145-33390236	33387992-33388144;33390237-33390648;33505463-33505735	33388145-33390236	http://genome.ucsc.edu/cgi-bin/hgTracks?db=hg38&position=7%3A33505735-33387992
BCAM	ENSG00000187244.10	ENSG00000187244.10:s:44819582-44820060	0.6595465553476126;-0.6595464939725743	1.0;1.0	1.4159950751935213e-06;1.4101753987860732e-06	0.187;0.813	0.837;0.163	s|1e1.1o1|i	FALSE	FALSE	False	2	2	1;1	19	+	44819726-44820705;44820061-44820332	44819582-44820060;44820705-44820822	44820061-44820332	http://genome.ucsc.edu/cgi-bin/hgTracks?db=hg38&position=19%3A44820822-44819582
BCAN	ENSG00000132692.18	ENSG00000132692.18:s:156646047-156646145	0.3436261378435106;7.771559200104437e-16;-0.338108630551222	1.0;1.1660370831314844e-20;1.0	6.28054785326779e-23;0.9999999999999025;0.0	0.485;0.007;0.507	0.815;0.003;0.183	s|1e1.1o3|1e1.2o3|i	FALSE	TRUE	False	3	2	1;1;0	1	+	156646145-156646801;156646145-156647107;156646146-156646800	156646047-156646145;156646801-156647175	156646146-156646800	http://genome.ucsc.edu/cgi-bin/hgTracks?db=hg38&position=1%3A156647175-156646047
BCAN	ENSG00000132692.18	ENSG00000132692.18:s:156652248-156653472	0.27274330694006543;-0.27274326514645275	1.0;1.0	5.318892145795588e-24;0.0	0.655;0.345	0.928;0.072	s|1e1.1o1|i	FALSE	FALSE	False	2	2	1;0	1	+	156652892-156656282;156653473-156656281	156652248-156653472;156656282-156656389	156653473-156656281	http://genome.ucsc.edu/cgi-bin/hgTracks?db=hg38&position=1%3A156656389-156652248
BCAP29	ENSG00000075790.10	ENSG00000075790.10:t:107618328-107619446	0.08247896521149894;-0.10076067333097667;8.078840888378556e-07;-2.668514169381404e-06	0.3361110153184482;0.5306539792029048;1.1660462023649461e-20;1.1660714128250843e-20	8.343706271642483e-06;4.817429848369414e-07;0.999474954718188;0.9982695587141677	0.844;0.117;0.007;0.032	0.916;0.031;0.032;0.021	t|1e1.1o2|1e2.1o1|1e3.1o1|i	FALSE	FALSE	True	4	4	1;1;1;0	7	+	107613432-107618328;107613732-107618328;107616389-107618328;107616390-107618327	107613332-107613433;107613654-107613732;107616261-107616389;107618328-107619446	107616390-107618327	http://genome.ucsc.edu/cgi-bin/hgTracks?db=hg38&position=7%3A107619446-107613332
BCAP29	ENSG00000075790.10	ENSG00000075790.10:t:107621630-107623317	-0.38957185483757306;0.3895718320174516	1.0;1.0	0.0;8.843536528455984e-22	0.534;0.466	0.150;0.850	t|1e1.1o2|i	FALSE	FALSE	False	2	2	1;1	7	+	107613432-107621630;107619447-107621629	107613332-107613433;107621630-107623317	107619447-107621629	http://genome.ucsc.edu/cgi-bin/hgTracks?db=hg38&position=7%3A107623317-107613332
BCAS1	ENSG00000064787.13	ENSG00000064787.13:s:53966906-53967073	-0.1094805248840429;0.10948054339436046	0.610449211288192;0.6104493165058992	1.0213846431628149e-05;1.0212907474999998e-05	0.185;0.815	0.081;0.919	s|1e1.1o1|1e2.1o1	FALSE	FALSE	True	2	3	1;1	20	-	53957497-53966906;53953695-53966906	53953432-53953695;53957432-53957497;53966906-53967073		http://genome.ucsc.edu/cgi-bin/hgTracks?db=hg38&position=20%3A53967073-53953432
BCAS1	ENSG00000064787.13	ENSG00000064787.13:s:53995012-53995056	0.23404151889923758;-0.2340415137194602	1.0;1.0	2.280940227173184e-19;0.0	0.745;0.255	0.973;0.027	s|1e1.1o1|1e2.1o1	FALSE	FALSE	True	2	3	1;1	20	-	53992646-53995012;53985499-53995012	53985287-53985499;53992512-53992646;53995012-53995056		http://genome.ucsc.edu/cgi-bin/hgTracks?db=hg38&position=20%3A53995056-53985287
BCAS1	ENSG00000064787.13	ENSG00000064787.13:t:53985287-53985499	-0.15095256149872552;0.1509526065029477	0.9450736221336061;0.9450738390694304	6.661338147750939e-16;1.46871909303577e-21	0.163;0.837	0.028;0.972	t|1e1.1o1|1e2.1o1	FALSE	FALSE	True	2	3	1;1	20	-	53985499-53995012;53985499-53992512	53985287-53985499;53992512-53992646;53995012-53995056		http://genome.ucsc.edu/cgi-bin/hgTracks?db=hg38&position=20%3A53995056-53985287
BCAS2	ENSG00000116752.5	ENSG00000116752.5:s:114581299-114581391	-0.11079788059802083;0.11079787642498087	0.6213659039766262;0.6213656612855589	2.0341251085742584e-06;2.0339581683385593e-06	0.944;0.056	0.821;0.179	s|1e1.1o1|1e2.1o1	FALSE	FALSE	True	2	3	1;1	1	-	114576758-114581299;114575751-114581299	114575590-114575751;114576688-114576758;114581299-114581391		http://genome.ucsc.edu/cgi-bin/hgTracks?db=hg38&position=1%3A114581391-114575590
BCAS2	ENSG00000116752.5	ENSG00000116752.5:t:114575590-114575751	0.10161144112358896;-0.10161145925182236	0.5391319954224107;0.539132077723191	9.607858625530369e-05;9.608681974215827e-05	0.071;0.929	0.173;0.827	t|1e1.1o1|1e2.1o1	FALSE	FALSE	True	2	3	1;1	1	-	114575751-114581299;114575751-114576688	114575590-114575751;114576688-114576758;114581299-114581391		http://genome.ucsc.edu/cgi-bin/hgTracks?db=hg38&position=1%3A114581391-114575590
BCAS3	ENSG00000141376.21	ENSG00000141376.21:s:61015751-61015901	0.3968322057177063;-0.39683219237604556	1.0;1.0	5.666040250654629e-15;5.662137425588298e-15	0.029;0.971	0.412;0.588	s|1e1.1o1|1e2.1o1	FALSE	FALSE	True	2	3	1;1	17	+	61015901-61026866;61015901-61034666	61015751-61015901;61026866-61026910;61034666-61034790		http://genome.ucsc.edu/cgi-bin/hgTracks?db=hg38&position=17%3A61034790-61015751
BCAS3	ENSG00000141376.21	ENSG00000141376.21:t:61034666-61034790	-0.28937783388035787;7.771559926323231e-16;0.2889372274882896	1.0;7.539494904888828e-21;0.9999999999999993	0.0;0.9999999838605028;4.234264272681677e-18	0.978;0.003;0.019	0.692;0.000;0.308	t|1e1.2o2|1e2.1o1|1e3.1o1	FALSE	FALSE	True	3	4	1;1;1	17	+	61015901-61034666;61017076-61034666;61026910-61034666	61015751-61015901;61016962-61017076;61026866-61026910;61034666-61034790		http://genome.ucsc.edu/cgi-bin/hgTracks?db=hg38&position=17%3A61034790-61015751
BCCIP	ENSG00000107949.16	ENSG00000107949.16:s:125833772-125833946	0.2686823530133574;-0.26583694248649653;-0.0050647249553774885	0.9999999999992006;0.9999999996951832;4.08883456409052e-07	5.4075375907769215e-24;0.0;0.44662904220653743	0.176;0.757;0.065	0.445;0.498;0.058	s|1e1.1o1|1e2.1o1|i	FALSE	FALSE	True	3	3	1;1;0	10	+	125833946-125836104;125833946-125841255;125833947-125836103	125833772-125833946;125836104-125836553;125841255-125842805	125833947-125836103	http://genome.ucsc.edu/cgi-bin/hgTracks?db=hg38&position=10%3A125842805-125833772
BCL2L13	ENSG00000099968.17	ENSG00000099968.17:t:17726677-17730855	7.771559926323231e-16;0.03801696461669833;1.139437584171384e-09;-0.19817660357726996;0.13459710672974348	7.539494904888828e-21;7.06910806447273e-07;7.539495423993178e-21;0.998810450167068;0.7936641633250636	0.9999999838605028;0.4748935861881419;0.4754999344553717;3.577022666956253e-08;3.7562052451287596e-06	0.008;0.014;0.012;0.859;0.107	0.009;0.060;0.019;0.664;0.248	t|1e1.1o1|1e2.1o1|1e3.2o2|1e4.2o4|1e5.1o1	FALSE	FALSE	True	5	6	1;1;1;1;1	22	+	17683321-17726677;17689142-17726677;17696210-17726677;17702386-17726677;17706825-17726677	17683214-17683321;17688986-17689142;17695738-17696210;17702243-17703733;17706710-17706825;17726677-17730855		http://genome.ucsc.edu/cgi-bin/hgTracks?db=hg38&position=22%3A17730855-17683214
BCL2L2	ENSG00000129473.9	ENSG00000129473.9:s:23307941-23308199	0.20266389201401397;-0.20266393944336594	0.9897170270538993;0.9897170169929419	4.8613452413170276e-11;4.863220937068036e-11	0.675;0.325	0.874;0.126	s|1e1.1o1|i	FALSE	FALSE	False	2	2	1;0	14	+	23308199-23308816;23308200-23308815	23307941-23308199;23308816-23308932	23308200-23308815	http://genome.ucsc.edu/cgi-bin/hgTracks?db=hg38&position=14%3A23308932-23307941
BCL6	ENSG00000113916.17	ENSG00000113916.17:s:187733533-187733703	0.12215266692069962;7.771559200104437e-16;-0.12787783659326887	0.7171485549613716;1.1660370831314844e-20;0.7673974314966365	9.261558262510238e-08;0.9999999999999025;3.245955171315984e-09	0.820;0.002;0.178	0.947;0.007;0.046	s|1e1.1o2|1e1.2o2|i	FALSE	TRUE	False	3	2	1;1;0	3	-	187731930-187733533;187731868-187733533;187731931-187733532	187731709-187731930;187733533-187733703	187731931-187733532	http://genome.ucsc.edu/cgi-bin/hgTracks?db=hg38&position=3%3A187733703-187731709
BCL7B	ENSG00000106635.7	ENSG00000106635.7:s:73539716-73540568	7.771559200104437e-16;0.16261994690258536;7.771559200104437e-16;-0.16165538721655334	1.1660370831314844e-20;0.9859592040583288;1.1660370831314844e-20;0.9840705454111899	0.9999999999999025;1.1292896260115023e-13;0.9999999999999025;1.8562928971732617e-13	0.001;0.810;0.001;0.189	0.001;0.984;0.001;0.013	s|1e1.1o2|1e1.2o2|1e2.1o1|i	FALSE	TRUE	True	4	3	1;1;1;0	7	-	73538238-73539882;73538013-73539882;73537390-73539882;73538239-73539715	73536356-73537390;73537934-73538238;73539716-73540568	73538239-73539715	http://genome.ucsc.edu/cgi-bin/hgTracks?db=hg38&position=7%3A73540568-73536356
[truncated: 6,753 more rows]
