# Supplementary material for: The evolution of alternative splicing in glioblastoma under therapy
Source: Genome Biol. 2021 Jan 26;22:48. doi: 10.1186/s13059-021-02259-5 (PMC7835670; doi:10.1186/s13059-021-02259-5)
Supplement: Supplementary file 6 — Additional file 6: Table S5. Annotated lists of GBM-specific neojunctions derived from in-house data analysis. [file 13059_2021_2259_MOESM6_ESM.xlsx]

## Sheet: Neojunctions of Recurrent
Gene_Symbol	Gene_ID	Genome_Coordinates	LSC_id	annotation (EC: extracellular, IC: intracellular, TM: transmembrane, None: unknown or not in cell surface)	CPTAC validation
DPP7	ENSG00000176978.13	chr9:-:137112169-137112720	ENSG00000176978.13:s:137112720-137112805	None	No
P2RX4	ENSG00000135124.14	chr12:+:121222962-121228533	ENSG00000135124.14:t:121228533-121228614	EC	No
RTN4	ENSG00000115310.17	chr2:-:54987698-55049558	ENSG00000115310.17:t:54987491-54987698	IC	No
ASPH	ENSG00000198363.16	chr8:-:61584029-61633683	ENSG00000198363.16:s:61633683-61633727	None	No
ANGPTL4	ENSG00000167772.11	chr19:+:8363362-8365954	ENSG00000167772.11:t:8365954-8366064	None	No
SLC44A1	ENSG00000070214.15	chr9:+:105385502-105389904	ENSG00000070214.15:s:105385422-105385502	None	No
TM2D3	ENSG00000184277.12	chr15:-:101650161-101651828	ENSG00000184277.12:t:101650004-101650692	None	No
EMP1	ENSG00000134531.9	chr12:+:13196873-13199177	ENSG00000134531.9:s:13196716-13196872	None	No
PCBP2	ENSG00000197111.15	chr12:+:53461144-53462479	ENSG00000197111.15:s:53461136-53461143	None	No
PCBP2	ENSG00000197111.15	chr12:+:53462568-53464759	ENSG00000197111.15:s:53462480-53462567	None	No
PTPRZ1	ENSG00000106278.11	chr7:+:122051522-122051865	ENSG00000106278.11:s:122051428-122051521	IC	No
RALY	ENSG00000125970.11	chr20:+:34031605-34033163	ENSG00000125970.11:s:34031522-34031604	None	No
NRCAM	ENSG00000091129.19	chr7:-:108175358-108176420	ENSG00000091129.19:s:108176421-108176606	EC	No
NRCAM	ENSG00000091129.19	chr7:-:108189747-108191253	ENSG00000091129.19:t:108189645-108189746	EC	No
NRCAM	ENSG00000091129.19	chr7:-:108223837-108225644	ENSG00000091129.19:t:108223725-108223836	EC	No
NRCAM	ENSG00000091129.19	chr7:-:108234689-108237751	ENSG00000091129.19:t:108234583-108234688	EC	No
CLPTM1L	ENSG00000049656.13	chr5:-:1332339-1334288	ENSG00000049656.13:s:1334289-1334383	TM	No
ASPH	ENSG00000198363.16	chr8:-:61682484-61683552	ENSG00000198363.16:s:61683553-61684190	None	No
HNRNPL	ENSG00000104824.16	chr19:-:38844104-38845650	ENSG00000104824.16:s:38845648-38845735	None	Yes
CHID1	ENSG00000177830.17	chr11:-:904859-914745	ENSG00000177830.17:t:904701-904864	None	No
CHID1	ENSG00000177830.17	chr11:-:904859-914523	ENSG00000177830.17:t:904701-904864	None	No
AP1G2	ENSG00000213983.11	chr14:-:23566419-23567237	ENSG00000213983.11:t:23566278-23566419	None	Yes
DLG4	ENSG00000132535.18	chr17:-:7204067-7204199	ENSG00000132535.18:s:7204198-7204407	None	No
ADGRG1	ENSG00000205336.11	chr16:+:57650355-57651200	ENSG00000205336.11:s:57650253-57650355	None	No
C19orf47	ENSG00000160392.13	chr19:-:40321118-40322044	ENSG00000160392.13:s:40321416-40322376	None	No
GAS5	ENSG00000234741.7	chr1:-:173865282-173866528	ENSG00000234741.7:t:173864955-173865282	None	No
SEPTIN4	ENSG00000108387.14	chr17:-:58526313-58531480	ENSG00000108387.14:t:58526220-58526313	None	No
C1orf61	ENSG00000125462.16	chr1:-:156404601-156412522	ENSG00000125462.16:t:156404250-156404601	None	No
THUMPD3-AS1	ENSG00000206573.8	chr3:-:9390497-9396560	ENSG00000206573.8:t:9389915-9390619	None	No
THUMPD3-AS1	ENSG00000206573.8	chr3:-:9390497-9391705	ENSG00000206573.8:t:9389915-9390619	None	No
XAF1	ENSG00000132530.16	chr17:+:6758337-6758482	ENSG00000132530.16:s:6758089-6758337	None	No
LSS	ENSG00000160285.14	chr21:-:46193031-46193748	ENSG00000160285.14:t:46191881-46193533	None	No
NFE2L2	ENSG00000116044.15	chr2:-:177234271-177263437	ENSG00000116044.15:t:177233477-177234271	None	No
CNOT9	ENSG00000144580.13	chr2:+:218592707-218594169	ENSG00000144580.13:s:218592616-218593072	None	No
NOP16	ENSG00000048162.20	chr5:-:176386926-176388235	ENSG00000048162.20:s:176388235-176388343	None	No
PRRT2	ENSG00000167371.17	chr16:+:29814465-29814662	ENSG00000167371.17:s:29814435-29814465	None	No
UGP2	ENSG00000169764.14	chr2:+:63854936-63856306	ENSG00000169764.14:t:63855909-63856433	None	No
LEPROT	ENSG00000213625.8	chr1:+:65425378-65429931	ENSG00000213625.8:s:65425303-65425378	None	No
RNF166	ENSG00000158717.10	chr16:-:88699732-88700547	ENSG00000158717.10:t:88699620-88700056	None	No
TCF25	ENSG00000141002.18	chr16:+:89907347-89908620	ENSG00000141002.18:s:89907243-89907347	None	No
DTYMK	ENSG00000168393.12	chr2:-:241684749-241685769	ENSG00000168393.12:s:241685116-241685877	None	No
RNF31	ENSG00000092098.16	chr14:+:24155692-24157316	ENSG00000092098.16:s:24155603-24155692	None	No
SMARCA4	ENSG00000127616.17	chr19:+:11035132-11041298	ENSG00000127616.17:s:11034914-11035132	None	Yes
BRF1	ENSG00000185024.16	chr14:-:105209659-105226103	ENSG00000185024.16:s:105226069-105226161	None	Yes
KIF22	ENSG00000079616.12	chr16:+:29804065-29804576	ENSG00000079616.12:s:29803998-29804107	None	No
PRPF40B	ENSG00000110844.13	chr12:+:49642978-49643223	ENSG00000110844.13:s:49642927-49643016	None	Yes
USP34	ENSG00000115464.14	chr2:-:61203206-61204256	ENSG00000115464.14:s:61204256-61204380	None	No
ASMTL-AS1	ENSG00000236017.8	chrX:+:1402225-1403377	ENSG00000236017.8:s:1401769-1402225	None	No
LETMD1	ENSG00000050426.15	chr12:+:51052207-51059361	ENSG00000050426.15:s:51052088-51052361	None	Yes
RPH3A	ENSG00000089169.14	chr12:+:112828389-112836499	ENSG00000089169.14:s:112828301-112828389	None	No
ADCK4	ENSG00000123815.11	chr19:-:40705181-40714107	ENSG00000123815.11:t:40704168-40705181	None	No
GIT2	ENSG00000139436.20	chr12:-:109939247-109951212	ENSG00000139436.20:t:109939165-109939685	None	No
TNIP1	ENSG00000145901.14	chr5:-:151033579-151035002	ENSG00000145901.14:s:151034496-151035067	None	No
MDC1	ENSG00000137337.14	chr6:-:30705421-30705545	ENSG00000137337.14:s:30705422-30706098	None	Yes
MED25	ENSG00000104973.15	chr19:+:49836839-49836844	ENSG00000104973.15:s:49836226-49836839	None	Yes
PRMT7	ENSG00000132600.16	chr16:+:68324832-68339322	ENSG00000132600.16:s:68324807-68324865	None	No
SNED1	ENSG00000162804.13	chr2:+:241082364-241088365	ENSG00000162804.13:t:241088365-241088402	None	No
PFDN6	ENSG00000204220.10	chr6:+:33290450-33296829	ENSG00000204220.10:s:33290326-33290450	None	Yes
KLC1	ENSG00000126214.21	chr14:+:103685036-103687081	ENSG00000126214.21:s:103684777-103685316	None	No
TMEM14B	ENSG00000137210.13	chr6:+:10747885-10751133	ENSG00000137210.13:t:10751133-10751234	None	No
TMEM14B	ENSG00000137210.13	chr6:+:10749268-10751133	ENSG00000137210.13:t:10751133-10751234	None	No
GOLGA4	ENSG00000144674.16	chr3:+:37282272-37366080	ENSG00000144674.16:t:37366080-37366751	None	Yes
GNAO1	ENSG00000087258.13	chr16:+:56336860-56354866	ENSG00000087258.13:s:56336731-56336860	None	No
FOXK2	ENSG00000141568.20	chr17:+:82586248-82586348	ENSG00000141568.20:s:82586130-82586248	None	No
FOXK2	ENSG00000141568.20	chr17:+:82586248-82586494	ENSG00000141568.20:s:82586130-82586248	None	No
WARS	ENSG00000140105.17	chr14:-:100369258-100374776	ENSG00000140105.17:t:100369087-100369258	None	No
R3HDM1	ENSG00000048991.16	chr2:+:135602708-135621494	ENSG00000048991.16:t:135621494-135621608	None	No
FZR1	ENSG00000105325.13	chr19:+:3526386-3530792	ENSG00000105325.13:t:3530792-3530857	None	No
RAD51C	ENSG00000108384.14	chr17:+:58703329-58706489	ENSG00000108384.14:s:58703196-58703329	None	No
CNOT8	ENSG00000155508.13	chr5:+:154858525-154870661	ENSG00000155508.13:t:154870444-154870822	None	No
XPO6	ENSG00000169180.11	chr16:-:28156527-28169750	ENSG00000169180.11:s:28169750-28169909	None	No
FAM92A1	ENSG00000188343.12	chr8:+:93702383-93703620	ENSG00000188343.12:t:93703620-93703688	None	No
DMPK	ENSG00000104936.17	chr19:-:45771665-45772641	ENSG00000104936.17:s:45772641-45772752	None	Yes
RELL2	ENSG00000164620.8	chr5:+:141640295-141640671	ENSG00000164620.8:s:141639920-141640295	None	No
RELL2	ENSG00000164620.8	chr5:+:141640295-141640671	ENSG00000164620.8:t:141640671-141641077	None	No
ANK3	ENSG00000151150.21	chr10:-:60139087-60140352	ENSG00000151150.21:t:60138964-60139087	None	No
SEPTIN7	ENSG00000122545.18	chr7:+:35801270-35832793	ENSG00000122545.18:t:35832793-35832900	None	No
GPM6A	ENSG00000150625.16	chr4:-:175701767-175787779	ENSG00000150625.16:t:175701575-175701767	None	No
GPM6A	ENSG00000150625.16	chr4:-:175701767-175786872	ENSG00000150625.16:t:175701575-175701767	None	No
AIMP2	ENSG00000106305.9	chr7:+:6009498-6012679	ENSG00000106305.9:s:6009245-6009498	None	No
DNM1	ENSG00000106976.20	chr9:+:128239779-128242232	ENSG00000106976.20:t:128242232-128242295	None	Yes
MYBPC1	ENSG00000196091.13	chr12:+:101664622-101667732	ENSG00000196091.13:t:101667732-101667899	None	No
TOLLIP	ENSG00000078902.15	chr11:-:1277253-1295645	ENSG00000078902.15:s:1295377-1295731	None	No
CLTA	ENSG00000122705.16	chr9:+:36204179-36263198	ENSG00000122705.16:s:36204068-36204179	None	Yes
ABI2	ENSG00000138443.15	chr2:+:203403361-203416908	ENSG00000138443.15:t:203416908-203417081	None	No
PSMA1	ENSG00000129084.17	chr11:-:14510951-14513817	ENSG00000129084.17:t:14510872-14511031	None	No
ZNF664	ENSG00000179195.15	chr12:+:123997845-124011381	ENSG00000179195.15:t:124011381-124011441	None	No
STAG3L5P-PVRIG2P-PILRB	ENSG00000272752.6	chr7:+:100351410-100353920	ENSG00000272752.6:s:100351252-100351410	None	No
STAG3L5P-PVRIG2P-PILRB	ENSG00000272752.6	chr7:+:100345968-100352163	ENSG00000272752.6:t:100352163-100352211	None	No
MAPK9	ENSG00000050748.17	chr5:-:180241155-180248973	ENSG00000050748.17:s:180248973-180249138	None	No
NDRG4	ENSG00000103034.14	chr16:+:58463797-58506387	ENSG00000103034.14:t:58505989-58506473	None	No
NDRG4	ENSG00000103034.14	chr16:+:58509189-58511422	ENSG00000103034.14:t:58510711-58511460	None	No
ANKH	ENSG00000154122.12	chr5:-:14869030-14870183	ENSG00000154122.12:s:14870183-14871778	None	No
BRD2	ENSG00000204256.12	chr6:+:32969352-32974462	ENSG00000204256.12:t:32974462-32974765	None	No
ATG13	ENSG00000175224.16	chr11:+:46664095-46665383	ENSG00000175224.16:t:46665383-46665519	None	No
PLEC	ENSG00000178209.14	chr8:-:143938692-143946350	ENSG00000178209.14:t:143938631-143938692	None	No
NSUN2	ENSG00000037474.14	chr5:-:6604685-6606820	ENSG00000037474.14:s:6606820-6606926	None	No
SLC2A3	ENSG00000059804.15	chr12:-:7933147-7936020	ENSG00000059804.15:s:7936020-7936275	None	No
DOCK9	ENSG00000088387.18	chr13:-:98794751-98797110	ENSG00000088387.18:t:98793429-98794751	None	No
FYN	ENSG00000010810.17	chr6:-:111780635-111819860	ENSG00000010810.17:t:111780566-111780635	None	No
FYN	ENSG00000010810.17	chr6:-:111780635-111813892	ENSG00000010810.17:t:111780566-111780635	None	No
ATP6V1H	ENSG00000047249.16	chr8:-:53829533-53833061	ENSG00000047249.16:t:53829444-53829533	None	No
AMPD2	ENSG00000116337.15	chr1:+:109624089-109625662	ENSG00000116337.15:t:109625598-109625792	None	No
AC011530.4	ENSG00000268434.5	chr19:-:45782250-45785594	ENSG00000268434.5:s:45785594-45785973	None	No
AC011530.4	ENSG00000268434.5	chr19:-:45780381-45785594	ENSG00000268434.5:s:45785594-45785973	None	No
VGLL4	ENSG00000144560.13	chr3:-:11602022-11612589	ENSG00000144560.13:t:11601833-11602022	None	No
VGLL4	ENSG00000144560.13	chr3:-:11602022-11610256	ENSG00000144560.13:t:11601833-11602022	None	No
MGRN1	ENSG00000102858.12	chr16:+:4680275-4681550	ENSG00000102858.12:t:4681348-4681776	None	No
MYO18A	ENSG00000196535.15	chr17:-:29122253-29137016	ENSG00000196535.15:t:29122166-29122253	None	No
USF2	ENSG00000105698.15	chr19:+:35269699-35270759	ENSG00000105698.15:s:35269581-35269699	None	No
ABCB6	ENSG00000115657.12	chr2:-:219214498-219218125	ENSG00000115657.12:t:219214389-219214683	None	No
PSPC1	ENSG00000121390.18	chr13:-:19699398-19730239	ENSG00000121390.18:s:19730239-19730344	None	Yes
OIP5-AS1	ENSG00000247556.6	chr15:+:41286434-41287353	ENSG00000247556.6:s:41286011-41286434	None	No
ENSA	ENSG00000143420.17	chr1:-:150601279-150625642	ENSG00000143420.17:s:150623281-150625808	None	Yes
FAM120AOS	ENSG00000188938.15	chr9:-:93447697-93450475	ENSG00000188938.15:t:93446494-93447697	None	No
CBWD5	ENSG00000147996.16	chr9:+:65695050-65698514	ENSG00000147996.16:t:65698515-65698561	None	No
PPA2	ENSG00000138777.19	chr4:-:105423382-105424195	ENSG00000138777.19:s:105424196-105424322	None	No
PCCA	ENSG00000175198.15	chr13:+:100305835-100307191	ENSG00000175198.15:t:100307192-100307260	None	No
ENOPH1	ENSG00000145293.15	chr4:+:82448022-82451042	ENSG00000145293.15:s:82447920-82448021	None	No
UBE2E3	ENSG00000170035.15	chr2:+:180984094-180987337	ENSG00000170035.15:s:180984006-180984093	None	No
NCOA4	ENSG00000266412.5	chr10:-:46016695-46019322	ENSG00000266412.5:t:46016540-46016694	None	No
HERC2	ENSG00000128731.15	chr15:-:28196570-28198377	ENSG00000128731.15:s:28198378-28198503	None	No
APOPT1	ENSG00000256053.7	chr14:+:103571821-103574106	ENSG00000256053.7:s:103571623-103571820	None	No
ARHGEF11	ENSG00000132694.18	chr1:-:156951700-156954891	ENSG00000132694.18:t:156951573-156951699	None	No
PSMA3-AS1	ENSG00000257621.7	chr14:-:58288814-58291634	ENSG00000257621.7:s:58291635-58291707	None	No
WARS	ENSG00000140105.17	chr14:-:100369259-100370378	ENSG00000140105.17:t:100369087-100369258	None	No
ST5	ENSG00000166444.18	chr11:-:8726320-8729949	ENSG00000166444.18:t:8726073-8726319	None	No
SERF1B	ENSG00000205572.9	chr5:+:70026516-70029765	ENSG00000205572.9:s:70026264-70026515	None	No
RAB6A	ENSG00000175582.19	chr11:-:73716363-73718612	ENSG00000175582.19:t:73716251-73716362	None	No
CRYZL1	ENSG00000205758.11	chr21:-:33599286-33602233	ENSG00000205758.11:s:33602234-33602265	None	No
RAD51C	ENSG00000108384.14	chr17:+:58703330-58705877	ENSG00000108384.14:s:58703196-58703329	None	No
SNX19	ENSG00000120451.10	chr11:-:130901846-130903068	ENSG00000120451.10:s:130903069-130903384	None	No
CNOT8	ENSG00000155508.13	chr5:+:154865386-154867691	ENSG00000155508.13:s:154865192-154865385	None	No
TTC19	ENSG00000011295.15	chr17:+:16004263-16006473	ENSG00000011295.15:s:16004201-16004262	None	No
SKA2	ENSG00000182628.12	chr17:-:59151802-59154955	ENSG00000182628.12:s:59154956-59155269	None	No
SEC31A	ENSG00000138674.16	chr4:-:82857999-82861630	ENSG00000138674.16:t:82857689-82857998	None	No
SUGT1	ENSG00000165416.14	chr13:+:52659250-52661474	ENSG00000165416.14:s:52659179-52659249	None	No
BMP7	ENSG00000101144.12	chr20:-:57225963-57228228	ENSG00000101144.12:s:57228229-57228421	None	No
NMRAL1	ENSG00000153406.13	chr16:-:4467182-4469226	ENSG00000153406.13:s:4469227-4469365	None	No
JPX	ENSG00000225470.6	chrX:+:73944947-73946998	ENSG00000225470.6:s:73944584-73944946	None	No
AP2B1	ENSG00000006125.16	chr17:+:35657792-35659763	ENSG00000006125.16:s:35657599-35657791	None	No
ALKBH3	ENSG00000166199.12	chr11:+:43889829-43892040	ENSG00000166199.12:s:43889725-43889828	None	No
THOC2	ENSG00000125676.19	chrX:-:123610294-123610917	ENSG00000125676.19:s:123610918-123610963	None	No
ABI2	ENSG00000138443.15	chr2:+:203395781-203396784	ENSG00000138443.15:s:203395656-203395780	None	No
PPP2R5C	ENSG00000078304.19	chr14:+:101786184-101789680	ENSG00000078304.19:s:101786018-101786183	None	No
ZNF664	ENSG00000179195.15	chr12:+:123988153-123989308	ENSG00000179195.15:s:123988043-123988152	None	No
CHURC1-FNTB	ENSG00000125954.12	chr14:+:64924127-64926006	ENSG00000125954.12:s:64923991-64924126	None	No
APP	ENSG00000142192.20	chr21:-:25997417-26000014	ENSG00000142192.20:s:26000015-26000182	None	No
ANKH	ENSG00000154122.12	chr5:-:14869031-14870182	ENSG00000154122.12:s:14870183-14871778	None	No
ABR	ENSG00000159842.14	chr17:-:1070091-1072613	ENSG00000159842.14:s:1072614-1072754	None	No
FAM228B	ENSG00000219626.8	chr2:+:24135188-24137908	ENSG00000219626.8:s:24135119-24135187	None	No
CHURC1	ENSG00000258289.8	chr14:+:64924485-64926006	ENSG00000258289.8:s:64923991-64924484	None	No
FTO	ENSG00000140718.19	chr16:+:53934110-53935571	ENSG00000140718.19:s:53933985-53934109	None	No
OGDH	ENSG00000105953.14	chr7:+:44645519-44647443	ENSG00000105953.14:s:44645327-44645518	None	No
ANK2	ENSG00000145362.17	chr4:+:113330471-113331971	ENSG00000145362.17:s:113330246-113330470	None	No
ANK2	ENSG00000145362.17	chr4:+:113332071-113332981	ENSG00000145362.17:t:113332982-113333208	None	No
NAXD	ENSG00000213995.11	chr13:+:110625279-110627438	ENSG00000213995.11:t:110627439-110627547	None	No
USP48	ENSG00000090686.15	chr1:-:21721765-21723897	ENSG00000090686.15:s:21723898-21725119	None	No
EPN2	ENSG00000072134.15	chr17:+:19283715-19285619	ENSG00000072134.15:s:19283047-19283714	None	No
VGLL4	ENSG00000144560.13	chr3:-:11602023-11604323	ENSG00000144560.13:t:11601833-11602022	None	No
ETF1	ENSG00000120705.12	chr5:-:138541712-138542633	ENSG00000120705.12:s:138542634-138542936	None	No
CLIP2	ENSG00000106665.15	chr7:+:74373037-74375886	ENSG00000106665.15:t:74375887-74376822	None	No
WNK1	ENSG00000060237.16	chr12:+:878362-879572	ENSG00000060237.16:s:878015-878361	None	No
MACF1	ENSG00000127603.23	chr1:+:39428288-39429241	ENSG00000127603.23:t:39429242-39429326	None	No
KIF1B	ENSG00000054523.17	chr1:+:10324896-10326110	ENSG00000054523.17:s:10324758-10324895	None	No
LUC7L2	ENSG00000146963.17	chr7:+:139360323-139363175	ENSG00000146963.17:s:139359846-139360322	None	No
ALDH1L1	ENSG00000144908.13	chr3:-:126131535-126135075	ENSG00000144908.13:s:126135076-126135662	None	No
ALDH1L1	ENSG00000144908.13	chr3:-:126159567-126160852	ENSG00000144908.13:s:126160853-126161002	None	No
WDR41	ENSG00000164253.13	chr5:-:77463227-77464760	ENSG00000164253.13:t:77463093-77463226	None	No
RP11-793H13.8	ENSG00000257379.1	chr12:+:53461144-53462479	ENSG00000257379.1:s:53461015-53461143	None	No
MAPK10	ENSG00000109339.18	chr4:-:86103245-86106806	ENSG00000109339.18:s:86106807-86107272	None	No
EHBP1	ENSG00000115504.14	chr2:+:62988039-62990715	ENSG00000115504.14:t:62990716-62990840	None	No
MSI2	ENSG00000153944.10	chr17:+:57262434-57263487	ENSG00000153944.10:s:57262115-57262433	None	No
ZNF655	ENSG00000197343.10	chr7:+:99559022-99560506	ENSG00000197343.10:t:99560507-99560959	None	No

## Sheet: Neojunctions of Primary
Gene_Symbol	Gene_ID	Genome_Coordinates	LSC_id	annotation (EC: extracellular, IC: intracellular, TM: transmembrane, None: unknown or not in cell surface)	CPTAC validation
DPP7	ENSG00000176978.13	chr9:-:137112169-137112720	ENSG00000176978.13:s:137112720-137112805	None	No
NCAM1	ENSG00000149294.16	chr11:+:113260323-113262903	ENSG00000149294.16:s:113260091-113260387	EC	No
RAB5C	ENSG00000108774.14	chr17:-:42130590-42136341	ENSG00000108774.14:t:42130161-42130590	None	No
SLC44A1	ENSG00000070214.15	chr9:+:105385502-105389904	ENSG00000070214.15:s:105385422-105385502	None	Yes
FAT1	ENSG00000083857.13	chr4:-:186590695-186595689	ENSG00000083857.13:s:186595689-186595826	IC	No
ASPH	ENSG00000198363.16	chr8:-:61584029-61633683	ENSG00000198363.16:s:61633683-61633727	None	No
CYTH1	ENSG00000108669.16	chr17:-:78709732-78727658	ENSG00000108669.16:t:78708912-78709732	None	No
RAB5C	ENSG00000108774.14	chr17:-:42130590-42136265	ENSG00000108774.14:t:42130161-42130590	None	No
CCT4	ENSG00000115484.14	chr2:-:61869553-61876095	ENSG00000115484.14:t:61869440-61869553	None	Yes
CLPTM1L	ENSG00000049656.13	chr5:-:1332339-1334288	ENSG00000049656.13:s:1334289-1334383	TM	No
NRCAM	ENSG00000091129.19	chr7:-:108175358-108176420	ENSG00000091129.19:s:108176421-108176606	EC	No
NRCAM	ENSG00000091129.19	chr7:-:108189747-108191253	ENSG00000091129.19:t:108189645-108189746	EC	No
NRCAM	ENSG00000091129.19	chr7:-:108223837-108225644	ENSG00000091129.19:t:108223725-108223836	EC	No
NRCAM	ENSG00000091129.19	chr7:-:108234689-108237751	ENSG00000091129.19:t:108234583-108234688	EC	No
ASPH	ENSG00000198363.16	chr8:-:61682484-61683552	ENSG00000198363.16:s:61683553-61684190	None	No
EMP1	ENSG00000134531.9	chr12:+:13196873-13199177	ENSG00000134531.9:s:13196716-13196872	None	No
RALY	ENSG00000125970.11	chr20:+:34031605-34033163	ENSG00000125970.11:s:34031522-34031604	None	No
HEXA	ENSG00000213614.9	chr15:-:72360454-72362375	ENSG00000213614.9:t:72356525-72360453	None	No
PCBP2	ENSG00000197111.15	chr12:+:53461144-53462479	ENSG00000197111.15:s:53461136-53461143	None	No
PCBP2	ENSG00000197111.15	chr12:+:53462568-53464759	ENSG00000197111.15:s:53462480-53462567	None	No
PTPRZ1	ENSG00000106278.11	chr7:+:122051522-122051865	ENSG00000106278.11:s:122051428-122051521	IC	No
DGKZ	ENSG00000149091.15	chr11:+:46345585-46369494	ENSG00000149091.15:t:46369364-46369550	None	Yes
ARPP19	ENSG00000128989.10	chr15:-:52564246-52569116	ENSG00000128989.10:s:52569112-52569239	None	No
GAS5	ENSG00000234741.7	chr1:-:173865282-173866528	ENSG00000234741.7:t:173864955-173865282	None	No
CAMK2B	ENSG00000058404.19	chr7:-:44234676-44241700	ENSG00000058404.19:t:44234639-44234679	None	No
ADCK4	ENSG00000123815.11	chr19:-:40705181-40714107	ENSG00000123815.11:t:40704168-40705181	None	No
MEG3	ENSG00000214548.14	chr14:+:100829749-100832512	ENSG00000214548.14:s:100829611-100829787	None	No
UGP2	ENSG00000169764.14	chr2:+:63842437-63856306	ENSG00000169764.14:t:63855909-63856433	None	No
LEPROT	ENSG00000213625.8	chr1:+:65425378-65429931	ENSG00000213625.8:s:65425303-65425378	None	No
WSB1	ENSG00000109046.14	chr17:+:27294435-27301792	ENSG00000109046.14:s:27294076-27294435	None	Yes
ASMTL-AS1	ENSG00000236017.8	chrX:+:1402225-1403377	ENSG00000236017.8:s:1401769-1402225	None	No
SMARCA4	ENSG00000127616.17	chr19:+:11035132-11041298	ENSG00000127616.17:s:11034914-11035132	None	Yes
CHID1	ENSG00000177830.17	chr11:-:904859-914745	ENSG00000177830.17:t:904701-904864	None	No
RBFOX2	ENSG00000100320.22	chr22:-:35760032-35761202	ENSG00000100320.22:s:35761200-35761294	None	Yes
PRPF40B	ENSG00000110844.13	chr12:+:49642978-49643223	ENSG00000110844.13:s:49642927-49643016	None	Yes
SRSF11	ENSG00000116754.13	chr1:+:70221839-70228465	ENSG00000116754.13:s:70221469-70221839	None	No
CPNE1	ENSG00000214078.12	chr20:-:35655344-35664802	ENSG00000214078.12:s:35664760-35664877	None	No
CCNT2	ENSG00000082258.12	chr2:+:134953268-134954481	ENSG00000082258.12:s:134953230-134954379	None	No
ADGRG1	ENSG00000205336.11	chr16:+:57650355-57651200	ENSG00000205336.11:s:57650253-57650355	None	No
SMN1	ENSG00000172062.16	chr5:+:70941508-70942718	ENSG00000172062.16:t:70942718-70942870	None	No
DOCK9	ENSG00000088387.18	chr13:-:98794751-98797110	ENSG00000088387.18:t:98793429-98794751	None	No
ANK3	ENSG00000151150.21	chr10:-:60139087-60140352	ENSG00000151150.21:t:60138964-60139087	None	Yes
EPB41L2	ENSG00000079819.17	chr6:-:130956499-131014103	ENSG00000079819.17:t:130955994-130956499	None	No
RELL2	ENSG00000164620.8	chr5:+:141640295-141640671	ENSG00000164620.8:s:141639920-141640295	None	No
FZR1	ENSG00000105325.13	chr19:+:3526386-3530792	ENSG00000105325.13:t:3530792-3530857	None	No
PARP6	ENSG00000137817.16	chr15:-:72242699-72253437	ENSG00000137817.16:t:72242620-72245787	None	Yes
GOLGA4	ENSG00000144674.16	chr3:+:37282272-37366080	ENSG00000144674.16:t:37366080-37366751	None	Yes
FAM120AOS	ENSG00000188938.15	chr9:-:93447697-93450475	ENSG00000188938.15:t:93446494-93447697	None	No
BRD2	ENSG00000204256.12	chr6:+:32969352-32974462	ENSG00000204256.12:t:32974462-32974765	None	No
MEIS3	ENSG00000105419.17	chr19:-:47414815-47416652	ENSG00000105419.17:s:47415876-47416725	None	No
SAPCD1	ENSG00000228727.8	chr6:+:31764159-31764436	ENSG00000228727.8:t:31764436-31764851	None	No
NADK2	ENSG00000152620.12	chr5:-:36201161-36211844	ENSG00000152620.12:s:36211844-36211922	None	Yes
FAM92A1	ENSG00000188343.12	chr8:+:93702383-93703620	ENSG00000188343.12:t:93703620-93703688	None	No
RNF167	ENSG00000108523.15	chr17:+:4940993-4942341	ENSG00000108523.15:t:4942341-4942466	None	No
MAPK9	ENSG00000050748.17	chr5:-:180241155-180248973	ENSG00000050748.17:s:180248973-180249138	None	No
KLC1	ENSG00000126214.21	chr14:+:103685036-103687081	ENSG00000126214.21:s:103684777-103685316	None	No
MYO18A	ENSG00000196535.15	chr17:-:29122253-29137016	ENSG00000196535.15:t:29122166-29122253	None	No
PSPC1	ENSG00000121390.18	chr13:-:19699398-19730239	ENSG00000121390.18:s:19730239-19730344	None	Yes
CEBPZOS	ENSG00000218739.9	chr2:+:37201726-37203250	ENSG00000218739.9:s:37201642-37201726	None	No
ZMYND8	ENSG00000101040.19	chr20:-:47210897-47246093	ENSG00000101040.19:t:47209214-47210897	None	No
GPM6A	ENSG00000150625.16	chr4:-:175701767-175947645	ENSG00000150625.16:t:175701575-175701767	None	No
GPM6A	ENSG00000150625.16	chr4:-:175701767-175787779	ENSG00000150625.16:t:175701575-175701767	None	No
GPM6A	ENSG00000150625.16	chr4:-:175701767-175786872	ENSG00000150625.16:t:175701575-175701767	None	No
XPO6	ENSG00000169180.11	chr16:-:28156527-28169750	ENSG00000169180.11:s:28169750-28169909	None	No
STAG3L5P-PVRIG2P-PILRB	ENSG00000272752.6	chr7:+:100351410-100353920	ENSG00000272752.6:s:100351252-100351410	None	No
STAG3L5P-PVRIG2P-PILRB	ENSG00000272752.6	chr7:+:100345968-100352163	ENSG00000272752.6:t:100352163-100352211	None	No
GNAO1	ENSG00000087258.13	chr16:+:56336860-56354866	ENSG00000087258.13:s:56336731-56336860	None	No
DNM1	ENSG00000106976.20	chr9:+:128239779-128240427	ENSG00000106976.20:s:128239728-128239779	None	Yes
DNM1	ENSG00000106976.20	chr9:+:128239779-128242232	ENSG00000106976.20:s:128239728-128239779	None	No
EVL	ENSG00000196405.12	chr14:+:100066487-100084687	ENSG00000196405.12:t:100084687-100085098	None	No
ATP6V1H	ENSG00000047249.16	chr8:-:53829533-53833061	ENSG00000047249.16:t:53829444-53829533	None	No
TPST1	ENSG00000169902.13	chr7:+:66356871-66420395	ENSG00000169902.13:s:66356825-66356871	None	No
ABCB6	ENSG00000115657.12	chr2:-:219214498-219218125	ENSG00000115657.12:t:219214389-219214683	None	No
FAM228B	ENSG00000219626.8	chr2:+:24135188-24137908	ENSG00000219626.8:s:24135119-24135187	None	No
SERF1B	ENSG00000205572.9	chr5:+:70026516-70029765	ENSG00000205572.9:s:70026264-70026515	None	No
EPB41L2	ENSG00000079819.17	chr6:-:130883095-130885095	ENSG00000079819.17:s:130885096-130885268	None	No
CRYZL1	ENSG00000205758.11	chr21:-:33599286-33602233	ENSG00000205758.11:s:33602234-33602265	None	No
APOPT1	ENSG00000256053.7	chr14:+:103571821-103574106	ENSG00000256053.7:s:103571623-103571820	None	No
PPP2R5C	ENSG00000078304.19	chr14:+:101786184-101789680	ENSG00000078304.19:s:101786018-101786183	None	No
NFYB	ENSG00000120837.7	chr12:-:104123424-104126113	ENSG00000120837.7:s:104126114-104126244	None	No
STYXL1	ENSG00000127952.16	chr7:-:76001003-76003738	ENSG00000127952.16:s:76003739-76003855	None	No
MARK4	ENSG00000007047.14	chr19:+:45264911-45266224	ENSG00000007047.14:s:45264840-45264910	None	No
CLIP2	ENSG00000106665.15	chr7:+:74354005-74356409	ENSG00000106665.15:s:74353880-74354004	None	No
CLIP2	ENSG00000106665.15	chr7:+:74373037-74375886	ENSG00000106665.15:t:74375887-74376822	None	No
KIF1B	ENSG00000054523.17	chr1:+:10324896-10326110	ENSG00000054523.17:s:10324758-10324895	None	No
ENOPH1	ENSG00000145293.15	chr4:+:82448022-82451042	ENSG00000145293.15:s:82447920-82448021	None	No
ADSL	ENSG00000239900.12	chr22:+:40365057-40366435	ENSG00000239900.12:t:40366436-40366996	None	No
RP11-793H13.8	ENSG00000257379.1	chr12:+:53461144-53462479	ENSG00000257379.1:s:53461015-53461143	None	No
ACTR3B	ENSG00000133627.17	chr7:+:152811734-152814549	ENSG00000133627.17:t:152814550-152814645	None	No
ARHGEF11	ENSG00000132694.18	chr1:-:156951700-156954891	ENSG00000132694.18:t:156951573-156951699	None	No
PPME1	ENSG00000214517.9	chr11:+:74204446-74205776	ENSG00000214517.9:s:74204353-74204445	None	No
WNK1	ENSG00000060237.16	chr12:+:878362-879572	ENSG00000060237.16:s:878015-878361	None	No
VGLL4	ENSG00000144560.13	chr3:-:11602023-11604323	ENSG00000144560.13:t:11601833-11602022	None	No
LUC7L2	ENSG00000146963.17	chr7:+:139360323-139363175	ENSG00000146963.17:s:139359846-139360322	None	No
WDR41	ENSG00000164253.13	chr5:-:77463227-77464760	ENSG00000164253.13:t:77463093-77463226	None	No
SKA2	ENSG00000182628.12	chr17:-:59151802-59154955	ENSG00000182628.12:s:59154956-59155269	None	No
JPX	ENSG00000225470.6	chrX:+:73944947-73946998	ENSG00000225470.6:s:73944584-73944946	None	No
ABI2	ENSG00000138443.15	chr2:+:203395781-203396784	ENSG00000138443.15:s:203395656-203395780	None	No
ERCC1	ENSG00000012061.15	chr19:-:45421394-45423269	ENSG00000012061.15:s:45423270-45423566	None	No
MAP2K3	ENSG00000034152.18	chr17:+:21284970-21287990	ENSG00000034152.18:s:21284672-21284969	None	No
SEC31A	ENSG00000138674.16	chr4:-:82857999-82861630	ENSG00000138674.16:t:82857689-82857998	None	No
OGDH	ENSG00000105953.14	chr7:+:44645519-44647443	ENSG00000105953.14:s:44645327-44645518	None	No
RAB6A	ENSG00000175582.19	chr11:-:73716363-73718612	ENSG00000175582.19:t:73716251-73716362	None	No
APP	ENSG00000142192.20	chr21:-:25997417-26000014	ENSG00000142192.20:s:26000015-26000182	None	No
PSMC4	ENSG00000013275.7	chr19:+:39971239-39972145	ENSG00000013275.7:s:39971005-39971238	None	No
MACF1	ENSG00000127603.23	chr1:+:39428288-39429241	ENSG00000127603.23:t:39429242-39429326	None	No
CCNH	ENSG00000134480.13	chr5:-:87405008-87407975	ENSG00000134480.13:s:87407976-87408006	None	No
KAT7	ENSG00000136504.11	chr17:+:49809209-49811475	ENSG00000136504.11:t:49811476-49811574	None	No
DYNC1I2	ENSG00000077380.15	chr2:+:171712827-171715327	ENSG00000077380.15:t:171715328-171715376	None	No
MSI2	ENSG00000153944.10	chr17:+:57262434-57263487	ENSG00000153944.10:s:57262115-57262433	None	No
