# Supplementary material for: The evolution of alternative splicing in glioblastoma under therapy
Source: Genome Biol. 2021 Jan 26;22:48. doi: 10.1186/s13059-021-02259-5 (PMC7835670; doi:10.1186/s13059-021-02259-5)
Supplement: Supplementary file 8 — Additional file 8: Table S7. Differential splicing test between primary and recurrent in-house GBM RNA-seq. [file 13059_2021_2259_MOESM8_ESM.xlsx]

## Sheet: Figure 3
Gene Name	Gene ID	LSV ID	E(dPSI) per LSV junction	P(|dPSI|>=0.10) per LSV junction	P(|dPSI|<=0.05) per LSV junction	Recurrent GBM E(PSI)	Primary GBM E(PSI)	LSV Type	A5SS	A3SS	ES	Num. Junctions	Num. Exons	De Novo Junctions	chr	strand	Junctions coords	Exons coords	IR coords	UCSC LSV Link
ABHD12	ENSG00000100997.18	ENSG00000100997.18:s:25302219-25302346	-0.10043513626990028;0.10043510665786778	0.5209982874100287;0.5209981885574816	0.00047585890850354584;0.0004758118389022199	0.829;0.171	0.724;0.276	s|1e1.1o1|1e2.1o1	FALSE	FALSE	TRUE	2	3	1;1	20	-	25300884-25302219;25295030-25302219	25294743-25295030;25300198-25300884;25302219-25302346		http://genome.ucsc.edu/cgi-bin/hgTracks?db=hg38&position=20%3A25302346-25294743
ABI2	ENSG00000138443.15	ENSG00000138443.15:s:203395656-203395780	-0.14247766729088024;7.77155998100908e-16;0.13078554237971207;0.0016491314816313215	0.8696654718605396;6.2988095818851245e-21;0.7662456883688198;7.928128467241838e-05	4.282566786639741e-06;0.9999999743800732;1.13617302501128e-05;0.26362399904141265	0.229;0.000;0.665;0.108	0.086;0.000;0.799;0.114	s|1e1.1o2|1e1.2o2|1e2.1o1|i	FALSE	TRUE	TRUE	4	3	1;1;1;0	2	+	203395780-203396785;203395780-203396884;203395780-203402576;203395781-203396784	203395656-203395780;203396785-203396967;203402576-203402677	203395781-203396784	http://genome.ucsc.edu/cgi-bin/hgTracks?db=hg38&position=2%3A203402677-203395656
ABI2	ENSG00000138443.15	ENSG00000138443.15:t:203402576-203402677	7.771559996016758e-16;-2.7715999191155144e-07;0.179616572179353;-0.17460200409755608	6.4479250280230174e-21;6.448033536498798e-21;0.9909888241766516;0.9655979743749388	0.999999990100288;0.4750088374709053;9.084028478142728e-08;2.63120797594496e-07	0.000;0.021;0.750;0.228	0.000;0.011;0.938;0.050	t|1e1.2o4|1e2.1o1|1e3.1o1|1e4.1o1	FALSE	FALSE	TRUE	4	5	1;1;1;1	2	+	203366996-203402576;203394846-203402576;203395780-203402576;203396967-203402576	203366877-203367419;203394700-203394846;203395656-203395780;203396785-203396967;203402576-203402677		http://genome.ucsc.edu/cgi-bin/hgTracks?db=hg38&position=2%3A203402677-203366877
ABI3BP	ENSG00000154175.16	ENSG00000154175.16:s:100796409-100796468	-0.21202977449397845;0.21202975236524374	0.9965633705224991;0.9965633752946652	3.0991045218975444e-07;3.099000328977979e-07	0.927;0.073	0.718;0.282	s|1e1.1o1|1e2.1o1	FALSE	FALSE	TRUE	2	3	1;1	3	-	100795851-100796409;100795003-100796409	100794923-100795003;100795804-100795851;100796409-100796468		http://genome.ucsc.edu/cgi-bin/hgTracks?db=hg38&position=3%3A100796468-100794923
ABLIM1	ENSG00000099204.18	ENSG00000099204.18:t:114491791-114491878	-0.11119007852615956;0.11031265998734091;7.335658633269064e-07	0.6051044810017432;0.5954547458397281;6.448189314951853e-21	0.0006486199591798636;0.0006059701650793468;0.47500335842067887	0.769;0.209;0.023	0.651;0.328;0.021	t|1e1.1o1|1e2.1o2|1e2.2o2	TRUE	FALSE	TRUE	3	3	1;1;1	10	-	114491878-114545005;114491878-114526660;114491878-114526639	114491791-114491878;114526639-114526931;114545005-114545098		http://genome.ucsc.edu/cgi-bin/hgTracks?db=hg38&position=10%3A114545098-114491791
AC004967.7	ENSG00000243554.1	ENSG00000243554.1:t:97969770-97969845	-0.12532754946556837;0.010146210445303772;0.09593803403715902	0.7135329624381669;0.0017065987510723924;0.4816171214148556	2.6846207879738238e-05;0.03842897338869394;0.00011622307338769296	0.323;0.072;0.602	0.186;0.096;0.718	t|1e1.1o1|1e2.1o1|i	FALSE	FALSE	TRUE	3	3	0;1;0	7	-	97969845-97972135;97969845-97970134;97969846-97970133	97969770-97969845;97970134-97970227;97972135-97972254	97969846-97970133	http://genome.ucsc.edu/cgi-bin/hgTracks?db=hg38&position=7%3A97972254-97969770
AC024560.3	ENSG00000214135.8	ENSG00000214135.8:s:197623220-197623382	-0.15020365763917026;0.14504472989282996;7.77155998100908e-16;0.003006121213967169	0.8760553280544131;0.8489386291734645;6.2988095818851245e-21;1.3307761407616144e-06	3.093997806957738e-06;3.866511886910441e-06;0.9999999743800732;0.4665619986053995	0.521;0.426;0.001;0.049	0.362;0.574;0.000;0.056	s|1e1.1o1|1e2.1o1|1e3.1o1|i	FALSE	FALSE	TRUE	4	4	1;1;1;0	3	-	197622330-197623220;197621868-197623220;197619888-197623220;197622331-197623219	197619740-197619888;197621704-197621868;197622187-197622330;197623220-197623382	197622331-197623219	http://genome.ucsc.edu/cgi-bin/hgTracks?db=hg38&position=3%3A197623382-197619740
AC024560.3	ENSG00000214135.8	ENSG00000214135.8:t:197621704-197621868	0.12192410072889309;-0.12192412200019978	0.7044089120999618;0.7044090211722832	0.00023803123406604369;0.00023805114944885908	0.323;0.677	0.447;0.553	t|1e1.1o1|1e2.1o1	FALSE	FALSE	TRUE	2	3	1;1	3	-	197621868-197623220;197621868-197622187	197621704-197621868;197622187-197622330;197623220-197623382		http://genome.ucsc.edu/cgi-bin/hgTracks?db=hg38&position=3%3A197623382-197621704
AC138969.4	ENSG00000183889.12	ENSG00000183889.12:s:16327736-16328355	-0.10981720578289123;-0.026930599380206775;0.15593639213268898	0.596271941081662;0.05365865718043884;0.8877418954006239	7.182436016472948e-05;0.002297212189594222;3.31445658816351e-06	0.317;0.359;0.323	0.200;0.313;0.486	s|2e2.1o1|3e2.1o1|i	TRUE	FALSE	FALSE	3	2	1;0;0	16	+	16328198-16328651;16328355-16328651;16328356-16328650	16327736-16328355;16328651-16328807	16328356-16328650	http://genome.ucsc.edu/cgi-bin/hgTracks?db=hg38&position=16%3A16328807-16327736
AC138969.4	ENSG00000183889.12	ENSG00000183889.12:s:16348697-16348732	0.07294122219689633;-0.12751465756144742;0.04043348898331767	0.24964060088980766;0.7208639396159368;0.09877409267112042	0.0007230949243079507;2.325662722846289e-05;0.001508587859003574	0.049;0.623;0.330	0.127;0.493;0.377	s|1e1.1o1|1e2.1o3|i	FALSE	FALSE	TRUE	3	3	1;1;1	16	+	16348732-16349229;16348732-16350092;16348733-16349228	16348697-16348732;16349229-16349316;16350092-16350590	16348733-16349228	http://genome.ucsc.edu/cgi-bin/hgTracks?db=hg38&position=16%3A16350590-16348697
AC138969.4	ENSG00000183889.12	ENSG00000183889.12:t:16350092-16350590	-0.15765265725530792;0.15765266408538858	0.887680306565398;0.8876802994548326	0.00010227712150245871;0.00010227046029025038	0.701;0.299	0.543;0.457	t|1e1.1o1|1e2.2o3	FALSE	FALSE	TRUE	2	3	1;1	16	+	16348732-16350092;16349298-16350092	16348697-16348732;16349229-16349316;16350092-16350590		http://genome.ucsc.edu/cgi-bin/hgTracks?db=hg38&position=16%3A16350590-16348697
ACACA	ENSG00000278540.4	ENSG00000278540.4:t:37284838-37284970	0.13347830158617893;-0.032709871708875286;-0.07494903469493822	0.7700563376379309;0.032523330420478044;0.3199538352077176	0.0002718726661331991;0.028185360687332572;0.002210267961340384	0.619;0.113;0.269	0.758;0.062;0.179	t|1e1.1o1|1e2.1o1|1e3.1o1	FALSE	FALSE	TRUE	3	4	1;1;1	17	-	37284970-37330173;37284970-37299280;37284970-37289418	37284838-37284970;37289418-37289528;37299280-37299767;37330173-37330425		http://genome.ucsc.edu/cgi-bin/hgTracks?db=hg38&position=17%3A37330425-37284838
ACIN1	ENSG00000100813.14	ENSG00000100813.14:t:23081748-23081836	0.11238059075957098;-0.112380615264487	0.6120283540842624;0.6120285135392769	0.0006840152688574948;0.000684073925397044	0.405;0.595	0.522;0.478	t|1e1.1o1|1e2.1o1	FALSE	FALSE	TRUE	2	3	1;1	14	-	23081836-23090522;23081836-23089982	23081748-23081836;23089982-23090101;23090522-23090633		http://genome.ucsc.edu/cgi-bin/hgTracks?db=hg38&position=14%3A23090633-23081748
ADD1	ENSG00000087274.16	ENSG00000087274.16:s:2926014-2926137	7.771559996016758e-16;7.771559996016758e-16;-0.1322940458109945;0.13570015059509208	6.4479250280230174e-21;6.4479250280230174e-21;0.7866430992899567;0.8118739687286893	0.999999990100288;0.999999990100288;0.00011537377533821225;7.874449459211497e-05	0.000;0.008;0.270;0.721	0.001;0.002;0.146;0.851	s|1e1.1o2|1e2.1o2|1e2.2o2|1e3.1o1	FALSE	TRUE	TRUE	4	4	1;1;1;1	4	+	2926112-2926285;2926112-2926639;2926112-2926642;2926112-2928171	2926014-2926137;2926285-2926316;2926639-2926675;2928171-2928560		http://genome.ucsc.edu/cgi-bin/hgTracks?db=hg38&position=4%3A2928560-2926014
ADGRB2	ENSG00000121753.12	ENSG00000121753.12:s:31728182-31728280	-0.19415657018538285;0.1941565251288405	0.958925144953036;0.9589250871781086	3.421650208990101e-05;3.421465684761365e-05	0.538;0.462	0.335;0.665	s|1e1.1o1|1e2.1o1	FALSE	FALSE	TRUE	2	3	1;1	1	-	31728081-31728182;31727605-31728182	31727117-31727605;31728025-31728081;31728182-31728280		http://genome.ucsc.edu/cgi-bin/hgTracks?db=hg38&position=1%3A31728280-31727117
ADGRL2	ENSG00000117114.19	ENSG00000117114.19:s:81951957-81952142	-0.11928633521070614;0.11928631782231901	0.6846252255271956;0.6846249877622924	0.00033770677490818635;0.000337679534454112	0.201;0.799	0.081;0.919	s|1e1.1o1|1e2.2o2	FALSE	FALSE	TRUE	2	3	1;1	1	+	81952142-81952987;81952142-81955877	81951957-81952142;81952987-81953025;81955767-81956060		http://genome.ucsc.edu/cgi-bin/hgTracks?db=hg38&position=1%3A81956060-81951957
ADGRL2	ENSG00000117114.19	ENSG00000117114.19:s:81985259-81985410	-0.19400185563155184;0.07513505898063552;0.005860180337047756;0.0551312637872825	0.9855327862174812;0.3120654994776691;0.005292511706793458;0.21541185991608106	4.25255243130529e-07;0.002911923571146996;0.04555934514677346;0.0037735810561251967	0.229;0.204;0.162;0.403	0.039;0.297;0.181;0.489	s|1e1.1o1|1e2.1o2|1e2.2o2|1e3.1o1	FALSE	TRUE	TRUE	4	4	1;1;1;1	1	+	81985355-81986901;81985355-81987260;81985355-81987289;81985355-81990391	81985259-81985410;81986901-81987029;81987260-81987341;81990391-81992436		http://genome.ucsc.edu/cgi-bin/hgTracks?db=hg38&position=1%3A81992436-81985259
ADGRL3	ENSG00000150471.16	ENSG00000150471.16:s:61909560-61909745	-0.11962456871959085;0.11962459788489285	0.6686101695623161;0.668610219858116	0.0005562684362242498;0.0005562230275856681	0.411;0.589	0.277;0.723	s|1e1.1o1|1e2.1o1	FALSE	FALSE	TRUE	2	3	1;1	4	+	61909745-61912719;61909745-61934840	61909560-61909745;61912719-61912757;61934840-61935023		http://genome.ucsc.edu/cgi-bin/hgTracks?db=hg38&position=4%3A61935023-61909560
ADGRL3	ENSG00000150471.16	ENSG00000150471.16:t:61934840-61935023	0.1002098392358357;-0.08498976222328425;3.95496563419203e-09;-0.01948003249308269	0.5116952912129197;0.39839784569291997;6.298831278517601e-21;0.0006864617225191856	0.00011110658142019929;0.00020918579945861104;0.4777725026707351;0.14702494283219192	0.641;0.291;0.006;0.062	0.759;0.188;0.012;0.042	t|1e1.1o1|1e2.1o1|1e3.1o1|i	FALSE	FALSE	TRUE	4	4	1;1;1;0	4	+	61909745-61934840;61912757-61934840;61933958-61934840;61933959-61934839	61909560-61909745;61912719-61912757;61933843-61933958;61934840-61935023	61933959-61934839	http://genome.ucsc.edu/cgi-bin/hgTracks?db=hg38&position=4%3A61935023-61909560
ADGRL3	ENSG00000150471.16	ENSG00000150471.16:t:62031442-62031610	0.10179431636347941;-0.10179436094080191	0.5217461056189158;0.5217466346611701	0.0008991919254635472;0.0008992749565612801	0.776;0.224	0.886;0.114	t|1e1.1o1|1e2.1o1	FALSE	FALSE	TRUE	2	3	1;1	4	+	61998265-62031442;62028881-62031442	61998174-61998265;62028855-62028881;62031442-62031610		http://genome.ucsc.edu/cgi-bin/hgTracks?db=hg38&position=4%3A62031610-61998174
ADGRV1	ENSG00000164199.15	ENSG00000164199.15:t:90642636-90642762	0.14920272297003911;-0.14920273533428635	0.8486290666924858;0.8486291673341089	0.00013369773615856204;0.0001337067394533431	0.693;0.307	0.851;0.149	t|1e1.1o1|1e2.1o1	FALSE	FALSE	TRUE	2	3	1;1	5	+	90637948-90642636;90640868-90642636	90637725-90637948;90640719-90640868;90642636-90642762		http://genome.ucsc.edu/cgi-bin/hgTracks?db=hg38&position=5%3A90642762-90637725
ADSL	ENSG00000239900.12	ENSG00000239900.12:s:40364276-40364365	-0.10351350380673587;0.10351344955074425	0.5358155766344578;0.5358150286077672	0.0010538677481780612;0.00105378436708187	0.686;0.314	0.565;0.435	s|1e1.2o4|1e2.1o1	FALSE	FALSE	TRUE	2	3	1;1	22	+	40364365-40364880;40364365-40366436	40364276-40364365;40364558-40365056;40366436-40366996		http://genome.ucsc.edu/cgi-bin/hgTracks?db=hg38&position=22%3A40366996-40364276
AGAP1	ENSG00000157985.18	ENSG00000157985.18:t:235709177-235709237	0.10432278939810091;7.771559996016758e-16;-0.10474364498451963	0.5373476510534277;6.4479250280230174e-21;0.5412473185266767	0.0010802705793844754;0.999999990100288;0.0010597395034736001	0.792;0.000;0.208	0.900;0.001;0.099	t|1e1.1o1|1e2.1o1|1e3.1o1	FALSE	FALSE	TRUE	3	4	1;1;1	2	+	235494849-235709179;235524539-235709179;235671057-235709179	235494089-235494849;235524324-235524539;235669604-235671057;235709177-235709237		http://genome.ucsc.edu/cgi-bin/hgTracks?db=hg38&position=2%3A235709237-235494089
AGAP6	ENSG00000204149.10	ENSG00000204149.10:s:49988318-49988938	-0.12248226569298454;4.317030701577962e-09;0.12165449227114415	0.6640737710427927;6.298821728947478e-21;0.6585771171793332	3.2580579401364496e-05;0.48076236189576044;3.390191376129074e-05	0.540;0.001;0.459	0.401;0.001;0.597	s|1e1.1o1|1e2.1o1|i	FALSE	FALSE	TRUE	3	3	1;1;0	10	+	49988938-49989308;49988938-49991676;49988939-49989307	49988318-49988938;49989308-49989376;49991676-49991744	49988939-49989307	http://genome.ucsc.edu/cgi-bin/hgTracks?db=hg38&position=10%3A49991744-49988318
AGFG1	ENSG00000173744.17	ENSG00000173744.17:t:227533549-227533758	-0.0943225787646177;0.11564838441939501;-4.184181213150996e-06	0.45683646001883055;0.659084594974565;6.4495679529135615e-21	0.0009408936941873725;9.243292442862359e-05;0.4750005904644039	0.169;0.808;0.022	0.067;0.933;0.001	t|1e1.2o2|1e2.1o1|1e3.1o1	FALSE	FALSE	TRUE	3	4	1;1;1	2	+	227524915-227533549;227531210-227533549;227532209-227533549	227524762-227524915;227531091-227531210;227532138-227532209;227533549-227533758		http://genome.ucsc.edu/cgi-bin/hgTracks?db=hg38&position=2%3A227533758-227524762
AHCYL2	ENSG00000158467.16	ENSG00000158467.16:t:129379638-129379749	0.11463695955051091;7.771559996016758e-16;-0.001881068566792674;7.647967302192827e-10;-0.037587364560072396;-0.05109432659821212;5.018517555054879e-07;0.0041684034757037206	0.6283413498364715;6.4479250280230174e-21;2.7247490771814197e-07;6.4479255175120796e-21;0.10760218934035734;0.0587255704451876;6.448156195082019e-21;6.963248345975248e-06	0.0007770917166581452;0.999999990100288;0.47412492047019805;0.47821111973380925;0.007228426740892635;0.023548255374251092;0.4750039062126409;0.4670402286929066	0.142;0.000;0.039;0.000;0.688;0.085;0.011;0.033	0.265;0.000;0.021;0.003;0.624;0.030;0.012;0.045	t|1e1.1o1|1e2.1o1|1e3.1o1|1e4.1o1|2e5.1o1|2e6.1o1|2e7.1o1|2e8.1o1	FALSE	TRUE	TRUE	8	9	1;1;1;1;1;1;1;1	7	+	129225439-129379638;129351661-129379638;129368551-129379638;129375926-129379638;129225439-129379641;129368551-129379641;129375926-129379641;129377623-129379641	129225023-129225439;129351503-129351661;129368123-129368551;129375643-129375926;129377538-129377623;129379638-129379749		http://genome.ucsc.edu/cgi-bin/hgTracks?db=hg38&position=7%3A129379749-129225023
AHI1	ENSG00000135541.20	ENSG00000135541.20:s:135431208-135431314	0.11770782611075425;-0.11770777375930995	0.6705993074463857;0.6705988453426674	0.00024195606149523012;0.00024197856169239085	0.828;0.172	0.948;0.052	s|1e1.1o1|1e2.1o1	FALSE	FALSE	TRUE	2	3	1;0	6	-	135430000-135431208;135428759-135431208	135428629-135428759;135429882-135430000;135431208-135431314		http://genome.ucsc.edu/cgi-bin/hgTracks?db=hg38&position=6%3A135431314-135428629
AHNAK	ENSG00000124942.13	ENSG00000124942.13:s:62521714-62521747	0.6058309494922743;-0.6058308960084666	1.0;1.0	1.9102707095040622e-08;1.960029194503221e-08	0.196;0.804	0.791;0.209	s|1e1.1o1|i	FALSE	FALSE	FALSE	2	2	0;0	11	-	62520321-62521714;62521016-62521713	nan-62520321;62521714-62521747	62521016-62521713	http://genome.ucsc.edu/cgi-bin/hgTracks?db=hg38&position=11%3A62521747-62520311
AHNAK	ENSG00000124942.13	ENSG00000124942.13:s:62521784-62522382	0.03301179345943963;-0.0013496434526166503;0.13885042942509923;0.07666267641101591;-0.2602841194798378	0.012788002275744646;4.838259408419987e-05;0.8555642840965487;0.27207355645303244;0.9999999999913703	0.01605175256982155;0.2319509579978715;8.851329071758484e-06;0.0006523294732700167;0.0	0.142;0.110;0.137;0.218;0.390	0.179;0.117;0.263;0.297;0.136	s|1e1.2o5|2e1.3o5|3e1.4o5|4e2.1o1|i	TRUE	TRUE	TRUE	5	3	0;0;0;0;0	11	-	62520661-62522054;62520619-62522012;62520553-62521946;62520391-62521784;62521748-62521783	nan-62520391;62520455-62521015;62521784-62522382	62521748-62521783	http://genome.ucsc.edu/cgi-bin/hgTracks?db=hg38&position=11%3A62522382-62520381
AHNAK	ENSG00000124942.13	ENSG00000124942.13:s:62522516-62522571	0.6932131223152216;-0.6932130974393574	1.0;1.0	0.0001651866980605654;0.0001651871335806021	0.186;0.814	0.872;0.128	s|1e1.1o1|i	FALSE	FALSE	FALSE	2	2	0;0	11	-	62521747-62522516;62522482-62522515	62521714-62521747;62522516-62522571	62522482-62522515	http://genome.ucsc.edu/cgi-bin/hgTracks?db=hg38&position=11%3A62522571-62521714
AHNAK	ENSG00000124942.13	ENSG00000124942.13:s:62522921-62523013	0.0067054728848590294;0.04091375813893148;0.00041352055756183656;0.028407557934630887;0.02899362887738968;0.0686132133719243;-0.2027742292241655	1.362465703744115e-12;0.007947721380517359;1.8414194835620298e-08;4.011869098707891e-06;0.001661304144299769;0.19161967071174524;0.9996566010866055	0.4749999966971779;0.03202988505124804;0.473553120183732;0.4705106120722474;0.09556590907162596;0.001184887180139185;1.6653345369377348e-15	0.077;0.091;0.061;0.092;0.134;0.075;0.468	0.095;0.134;0.078;0.113;0.169;0.146;0.267	s|1e1.3o4|1e2.1o1|1e3.1o1|2e4.1o1|3e5.3o3|3e6.4o4|i	TRUE	FALSE	TRUE	7	7	0;0;0;0;0;0;0	11	-	62522230-62522999;62521462-62522999;62520070-62522999;62520391-62522936;62522536-62522921;62522152-62522921;62522845-62522920	nan-62520070;nan-62520391;nan-62521462;62521784-62522382;62522516-62522571;62522921-62523013	62522845-62522920	http://genome.ucsc.edu/cgi-bin/hgTracks?db=hg38&position=11%3A62523013-62520060
AHNAK	ENSG00000124942.13	ENSG00000124942.13:s:62524828-62524917	0.08187313029471902;0.00267215876972077;-0.11225440540988738	0.3533532270048353;0.0004525334766864477;0.6187127228157348	0.0020531608744425588;0.1441602181338323;0.0006246482542903165	0.229;0.059;0.711	0.326;0.087;0.588	s|1e1.1o1|2e2.1o1|2e3.1o1	TRUE	FALSE	TRUE	3	4	0;0;0	11	-	62521747-62524862;62523471-62524828;62522481-62524828	nan-62523471;62521714-62521747;62522390-62522481;62524828-62524917		http://genome.ucsc.edu/cgi-bin/hgTracks?db=hg38&position=11%3A62524917-62521714
AHNAK	ENSG00000124942.13	ENSG00000124942.13:s:62525267-62525448	0.08074638608025697;0.22162572303273487;0.18603061514907948;0.13261295033362636;-0.6251718058894111	0.3483402321699671;0.9999983236961203;0.9913948481473768;0.7736135869518468;1.0	0.00032028632522359044;2.0008760123184898e-16;2.2647588670484504e-11;4.389325754886434e-06;4.84158332192397e-06	0.096;0.114;0.045;0.109;0.637	0.179;0.338;0.220;0.249;0.015	s|1e1.5o5|2e2.3o3|2e3.3o3|2e4.4o4|i	TRUE	FALSE	TRUE	5	5	0;0;0;0;0	11	-	62520469-62525360;62524882-62525267;62522536-62525267;62522152-62525267;62525246-62525266	62520455-62521015;62521784-62522382;62522516-62522571;62524828-62524917;62525267-62525448	62525246-62525266	http://genome.ucsc.edu/cgi-bin/hgTracks?db=hg38&position=11%3A62525448-62520455
AHNAK	ENSG00000124942.13	ENSG00000124942.13:s:62526050-62526511	-0.01685493261529391;0.09224274553185507;0.04385738006494923;0.11762365092795873;0.0897326771259088;0.00036985556794182507;-0.3666743340990456	1.1868162645667109e-20;0.43446705781789996;0.0013537678499013772;0.6743649093518111;0.40720848485093486;1.5123267305134297e-08;1.0	0.47500000098150563;0.00019218296552758754;0.15174357366289154;3.5086965410768907e-06;0.00025196939195741086;0.473674978162151;0.0	0.049;0.060;0.065;0.163;0.222;0.058;0.380	0.039;0.167;0.114;0.288;0.313;0.071;0.008	s|1e1.2o4|1e2.1o1|2e3.1o1|3e4.1o3|3e5.1o3|4e6.2o3|i	TRUE	FALSE	TRUE	7	7	0;0;0;0;0;0;0	11	-	62522773-62526272;62520229-62526272;62521566-62526217;62524917-62526070;62522571-62526070;62524897-62526050;62525744-62526049	nan-62520229;nan-62521566;62522516-62522571;62522572-62522844;62524828-62524917;62526050-62526511	62525744-62526049	http://genome.ucsc.edu/cgi-bin/hgTracks?db=hg38&position=11%3A62526511-62520219
AHNAK	ENSG00000124942.13	ENSG00000124942.13:s:62527697-62528041	0.069714295052776;0.060224045723860725;0.030845180288497212;0.18296336443528569;-0.36587139032543325	0.23078666013659166;0.09656517282083965;0.001349380386889809;0.9967066142099669;1.0	0.00079883698011082;0.0029866809590626733;0.11797120993505;1.8502617610223574e-12;0.0	0.088;0.121;0.044;0.188;0.555	0.153;0.193;0.082;0.372;0.205	s|1e1.1o1|1e2.1o1|1e3.4o4|1e4.2o4|i	FALSE	FALSE	TRUE	5	5	0;0;0;0;0	11	-	62526511-62527697;62523013-62527697;62522629-62527697;62522245-62527697;62526896-62527696	62521784-62522382;62522572-62522844;62522921-62523013;62526050-62526511;62527697-62528041	62526896-62527696	http://genome.ucsc.edu/cgi-bin/hgTracks?db=hg38&position=11%3A62528041-62521784
AHNAK	ENSG00000124942.13	ENSG00000124942.13:s:62528134-62528281	0.36140743971273936;-0.361407448847479	1.0;1.0	1.0593605720698616e-21;0.0	0.083;0.917	0.438;0.562	s|1e1.1o1|i	FALSE	FALSE	FALSE	2	2	0;0	11	-	62527548-62528134;62528042-62528133	nan-62527548;62528134-62528281	62528042-62528133	http://genome.ucsc.edu/cgi-bin/hgTracks?db=hg38&position=11%3A62528281-62527538
AHNAK	ENSG00000124942.13	ENSG00000124942.13:s:62528560-62528626	0.1732067254185995;-0.17320670935300125	0.9893926039074017;0.9893925412091422	5.890985182417485e-12;5.8230087418564835e-12	0.164;0.836	0.336;0.664	s|1e1.2o4|i	FALSE	FALSE	FALSE	2	2	0;0	11	-	62527974-62528560;62528539-62528559	62527697-62528041;62528426-62528539;62528560-62528626	62528539-62528559	http://genome.ucsc.edu/cgi-bin/hgTracks?db=hg38&position=11%3A62528626-62527697
AHNAK	ENSG00000124942.13	ENSG00000124942.13:s:62528741-62528833	0.10808998464399089;0.059262142924645475;0.10628469980528342;0.06216885945391801;-0.350750461229999	0.5828954313184277;0.1041961065928867;0.5726219403329453;0.15665230638575367;1.0	5.2052877675855315e-05;0.0025988288102161594;5.360609211380323e-05;0.0014519082471420926;0.0	0.282;0.158;0.105;0.049;0.407	0.386;0.231;0.214;0.110;0.055	s|1e1.1o1|1e2.1o1|1e3.1o4|2e4.1o1|i	TRUE	FALSE	TRUE	5	5	0;0;0;0;0	11	-	62528626-62528828;62528425-62528828;62528041-62528828;62528539-62528741;62528627-62528741	62527697-62528041;62528378-62528425;62528426-62528539;62528560-62528626;62528741-62528833	62528627-62528741	http://genome.ucsc.edu/cgi-bin/hgTracks?db=hg38&position=11%3A62528833-62527697
AHNAK	ENSG00000124942.13	ENSG00000124942.13:s:62529782-62529916	0.47490313989561134;0.07431747618114036;-0.5402835427475252	1.0;0.24734853620003205;1.0	8.098640713573008e-17;0.0007869642012422485;5.3941295874437856e-12	0.183;0.035;0.781	0.646;0.102;0.251	s|1e1.2o4|2e2.2o2|i	TRUE	FALSE	TRUE	3	3	0;0;0	11	-	62522245-62529896;62526781-62529782;62528834-62529781	62521784-62522382;62526512-62526895;62529782-62529916	62528834-62529781	http://genome.ucsc.edu/cgi-bin/hgTracks?db=hg38&position=11%3A62529916-62521784
AHNAK	ENSG00000124942.13	ENSG00000124942.13:s:62530132-62530375	0.4652167960031976;-0.46521679115318837	1.0;1.0	8.200858244781585e-18;0.0	0.154;0.846	0.609;0.391	s|1e1.1o1|i	FALSE	FALSE	FALSE	2	2	0;0	11	-	62524827-62530132;62529917-62530131	nan-62524827;62530132-62530375	62529917-62530131	http://genome.ucsc.edu/cgi-bin/hgTracks?db=hg38&position=11%3A62530375-62524817
AHNAK	ENSG00000124942.13	ENSG00000124942.13:s:62530430-62530549	0.6588649211212275;-0.6588649142932841	1.0;1.0	1.6396467011174642e-06;1.6357842457237481e-06	0.139;0.861	0.790;0.210	s|1e1.1o1|i	FALSE	FALSE	FALSE	2	2	0;0	11	-	62528833-62530430;62530376-62530429	62528741-62528833;62530430-62530549	62530376-62530429	http://genome.ucsc.edu/cgi-bin/hgTracks?db=hg38&position=11%3A62530549-62528741
AHNAK	ENSG00000124942.13	ENSG00000124942.13:s:62530664-na	-0.02996037920160466;-0.03194818965236177;0.10256953295204721;-0.04776013039127143;0.01531795164052688	0.007315933739180614;0.008665059204877262;0.5295533640601661;0.027930854536244568;0.0020105782468911016	0.10906529414050481;0.10074875496659241;0.000916529493345203;0.049501892056254215;0.18576538147943988	0.160;0.167;0.305;0.179;0.188	0.117;0.128;0.413;0.131;0.211	s|1e1.1o3|1e2.1o2|1e3.1o1|1e4.1o1|1e5.1o1	FALSE	FALSE	TRUE	5	6	0;0;0;0;0	11	-	62528281-62530664;62526895-62530664;62526511-62530664;62525743-62530664;62524975-62530664	62524918-62524975;62525666-62525743;62526050-62526511;62526512-62526895;62528134-62528281;62530664-nan		http://genome.ucsc.edu/cgi-bin/hgTracks?db=hg38&position=11%3A62530674-62524918
AHNAK	ENSG00000124942.13	ENSG00000124942.13:s:62530760-na	-0.09681806043463895;-0.02631668157496745;0.14169369492278627	0.48752695621447095;0.04720370092022814;0.8504411293636984	0.0007560837940975285;0.013796622409195658;9.076188931533407e-05	0.230;0.446;0.324	0.132;0.395;0.469	s|1e1.1o2|1e2.1o1|1e3.1o1	FALSE	FALSE	TRUE	3	4	0;0;0	11	-	62530375-62530760;62529385-62530760;62528377-62530760	nan-62529385;62528282-62528377;62530132-62530375;62530760-nan		http://genome.ucsc.edu/cgi-bin/hgTracks?db=hg38&position=11%3A62530770-62528282
AHNAK	ENSG00000124942.13	ENSG00000124942.13:s:62530934-na	0.038857022269737224;-0.17560174949730695;0.12194233249552522	0.06698080158880605;0.9364163710840048;0.7038854261548709	0.013952955168370695;8.0294988100027e-05;0.0003590765811914805	0.178;0.487;0.333	0.227;0.306;0.466	s|1e1.1o1|1e2.3o3|1e3.1o1	FALSE	FALSE	TRUE	3	4	0;0;0	11	-	62530549-62530934;62528167-62530934;62525245-62530934	62524976-62525245;62528134-62528281;62530430-62530549;62530934-nan		http://genome.ucsc.edu/cgi-bin/hgTracks?db=hg38&position=11%3A62530944-62524976
AHNAK	ENSG00000124942.13	ENSG00000124942.13:s:62531681-62531716	0.7440173591800852;-0.7440173988572976	1.0;1.0	0.00019184487909970627;0.0001918449835491831	0.141;0.859	0.863;0.137	s|1e1.2o2|i	FALSE	FALSE	FALSE	2	2	0;0	11	-	62526781-62531681;62530550-62531680	62526512-62526895;62531681-62531716	62530550-62531680	http://genome.ucsc.edu/cgi-bin/hgTracks?db=hg38&position=11%3A62531716-62526512
AHNAK	ENSG00000124942.13	ENSG00000124942.13:t:62520455-62521015	0.14719104285823958;0.016577754625660596;0.012999852239241003;0.10913271299348513;-0.000156062047700934;-0.3294172485617211	0.8447955896696171;0.008334475701909594;4.9641105815878054e-08;0.5974173059850882;5.897257604281467e-07;1.0	8.333582801949078e-07;0.01215911580186483;0.4748783477355543;4.431754224612404e-05;0.38594888608333955;0.0	0.263;0.109;0.085;0.104;0.085;0.352	0.407;0.148;0.098;0.222;0.078;0.042	t|1e1.1o1|2e2.1o4|3e2.2o4|4e2.3o4|5e3.1o2|i	TRUE	TRUE	TRUE	6	4	0;0;0;0;0;0	11	-	62521015-62522390;62520661-62522054;62520619-62522012;62520553-62521946;62520469-62525360;62521016-62521713	62520455-62521015;62521784-62522382;62522390-62522481;62525267-62525448	62521016-62521713	http://genome.ucsc.edu/cgi-bin/hgTracks?db=hg38&position=11%3A62525448-62520455
AHNAK	ENSG00000124942.13	ENSG00000124942.13:t:62521714-62521747	0.04454365205558872;0.28887758631020094;-0.3489880743517251	0.04456728636303693;0.9999999999999768;1.0	0.005549866656745088;4.2295049655605504e-23;0.0	0.162;0.308;0.529	0.217;0.594;0.187	t|1e1.1o2|1e2.1o1|i	FALSE	FALSE	TRUE	3	3	0;0;0	11	-	62521747-62524862;62521747-62522516;62521748-62521783	62521714-62521747;62522516-62522571;62524828-62524917	62521748-62521783	http://genome.ucsc.edu/cgi-bin/hgTracks?db=hg38&position=11%3A62524917-62521714
AHNAK	ENSG00000124942.13	ENSG00000124942.13:t:62522390-62522481	0.5577554021832781;-0.5577554615334799	1.0;1.0	3.174850071806717e-14;3.175237850427948e-14	0.262;0.738	0.814;0.186	t|1e1.2o2|i	FALSE	FALSE	FALSE	2	2	0;0	11	-	62522481-62524828;62522482-62522515	62522390-62522481;62524828-62524917	62522482-62522515	http://genome.ucsc.edu/cgi-bin/hgTracks?db=hg38&position=11%3A62524917-62522390
AHNAK	ENSG00000124942.13	ENSG00000124942.13:t:62522572-62522844	0.017011782026832564;-5.5702602075018336e-11;0.05334483564310805;0.07949191713944549;7.77155998100908e-16;-0.15554195511465424	5.661681887949178e-05;6.298809575043257e-21;0.10134422612563199;0.30682315091525225;6.2988095818851245e-21;0.9301241516482005	0.38679678035577597;0.717743821940982;0.0023380750379969335;0.0004982054069327422;0.9999999743800732;4.9279913483246673e-11	0.200;0.030;0.254;0.210;0.017;0.292	0.228;0.013;0.315;0.287;0.021;0.134	t|1e1.1o4|2e2.1o4|2e3.2o4|3e3.3o4|4e4.1o1|i	TRUE	TRUE	TRUE	6	5	0;0;0;0;0;0	11	-	62522844-62525191;62522773-62526272;62522773-62525120;62522718-62525065;62522629-62527697;62522845-62522920	62522572-62522844;62524976-62525245;62526050-62526511;62527697-62528041	62522845-62522920	http://genome.ucsc.edu/cgi-bin/hgTracks?db=hg38&position=11%3A62528041-62522572
AHNAK	ENSG00000124942.13	ENSG00000124942.13:t:62524976-62525245	0.8501541505875141;-0.8501541957137345	1.0;1.0	0.00015242967079863445;0.00015243341770443397	0.145;0.855	0.970;0.030	t|1e1.1o1|i	FALSE	FALSE	FALSE	2	2	0;0	11	-	62525245-62530934;62525246-62525266	62524976-62525245;62530934-nan	62525246-62525266	http://genome.ucsc.edu/cgi-bin/hgTracks?db=hg38&position=11%3A62530944-62524976
AHNAK	ENSG00000124942.13	ENSG00000124942.13:t:62525666-62525743	0.20777422630838466;0.5004534053161095;-0.7268501989856171	0.9992529135913847;1.0;1.0	1.4699142668457433e-11;3.365970578843939e-16;0.00011320402204539892	0.109;0.153;0.733	0.321;0.648;0.031	t|1e1.1o1|1e2.1o1|i	FALSE	FALSE	TRUE	3	3	0;0;0	11	-	62525743-62530664;62525743-62526896;62525744-62526049	62525666-62525743;62526896-nan;62530664-nan	62525744-62526049	http://genome.ucsc.edu/cgi-bin/hgTracks?db=hg38&position=11%3A62530674-62525666
AHNAK	ENSG00000124942.13	ENSG00000124942.13:t:62526512-62526895	0.05026779322842302;0.32296594042620375;0.042517915513600096;-0.40971872360336337	0.10972825424185159;1.0;3.194079891621906e-05;1.0	0.0018599863432469481;2.0855994223991197e-22;0.45174038118181836;0.0	0.105;0.132;0.041;0.725	0.166;0.449;0.067;0.325	t|1e1.1o1|2e2.1o1|2e3.2o2|i	FALSE	TRUE	TRUE	4	4	0;0;0;0	11	-	62526895-62530664;62526781-62531681;62526781-62529782;62526896-62527696	62526512-62526895;62529782-62529916;62530664-nan;62531681-62531716	62526896-62527696	http://genome.ucsc.edu/cgi-bin/hgTracks?db=hg38&position=11%3A62531716-62526512
AHNAK	ENSG00000124942.13	ENSG00000124942.13:t:62527697-62528041	0.15611443312154938;0.02830756185889836;0.055696746123141766;0.05059427697247989;0.05774832773658345;-0.3434724248531721	0.9416543189429497;0.0012236399114322794;0.05032757094234519;2.2742908667654024e-09;0.08254353065241338;1.0	5.849595911834388e-09;0.11910952182579257;0.006285282688287243;0.4749985349518939;0.0035258352424475926;0.0	0.141;0.144;0.118;0.039;0.083;0.464	0.294;0.178;0.186;0.065;0.141;0.136	t|1e1.1o2|1e2.1o1|2e3.1o1|3e4.1o1|4e5.1o1|i	FALSE	TRUE	TRUE	6	6	0;0;0;0;0;0	11	-	62528041-62528828;62528041-62528426;62527974-62528560;62527840-62528426;62527792-62528378;62528042-62528133	62527697-62528041;62528378-62528425;62528426-62528539;62528560-62528626;62528741-62528833	62528042-62528133	http://genome.ucsc.edu/cgi-bin/hgTracks?db=hg38&position=11%3A62528833-62527697
AHNAK	ENSG00000124942.13	ENSG00000124942.13:t:62528426-62528539	0.19720202424633992;-0.1972020038550395	0.9970831227728225;0.997083119556433	9.014365170150986e-13;9.127143485443412e-13	0.097;0.903	0.297;0.703	t|1e1.2o2|i	FALSE	FALSE	FALSE	2	2	0;0	11	-	62528539-62528741;62528539-62528559	62528426-62528539;62528741-62528833	62528539-62528559	http://genome.ucsc.edu/cgi-bin/hgTracks?db=hg38&position=11%3A62528833-62528426
AHNAK	ENSG00000124942.13	ENSG00000124942.13:t:62528741-62528833	0.5508116596618163;-0.5508116523573781	1.0;1.0	1.9249632280877454e-12;1.942224159279249e-12	0.164;0.836	0.708;0.292	t|1e1.1o1|i	FALSE	FALSE	FALSE	2	2	0;0	11	-	62528833-62530430;62528834-62529781	62528741-62528833;62530430-62530549	62528834-62529781	http://genome.ucsc.edu/cgi-bin/hgTracks?db=hg38&position=11%3A62530549-62528741
AHNAK	ENSG00000124942.13	ENSG00000124942.13:t:62530132-62530375	0.1879614461579046;0.36389049558753805;-0.5671133358628988	0.9902053453736767;0.9999999999878695;1.0	2.552999029567086e-09;5.479325810785433e-22;7.105427357601002e-14	0.060;0.117;0.822	0.255;0.472;0.265	t|1e1.1o1|2e2.1o1|i	FALSE	TRUE	TRUE	3	3	0;0;0	11	-	62530375-62530760;62530279-62531795;62530376-62530429	62530132-62530375;62530760-nan;62531795-nan	62530376-62530429	http://genome.ucsc.edu/cgi-bin/hgTracks?db=hg38&position=11%3A62531805-62530132
AHNAK	ENSG00000124942.13	ENSG00000124942.13:t:62530430-62530549	0.6882876242647293;-0.6882874693625349	1.0;1.0	5.8168763106297705e-05;6.636143257854332e-05	0.098;0.902	0.766;0.234	t|1e1.1o1|i	FALSE	FALSE	FALSE	2	2	0;0	11	-	62530549-62530934;62530550-62531680	62530430-62530549;62530934-nan	62530550-62531680	http://genome.ucsc.edu/cgi-bin/hgTracks?db=hg38&position=11%3A62530944-62530430
AK1	ENSG00000106992.17	ENSG00000106992.17:t:127874611-127874649	0.1230263072836978;-0.1230262647565763	0.7191158143508593;0.7191155470047569	0.00034445777286721456;0.00034448629811456577	0.842;0.158	0.964;0.036	t|1e1.1o1|1e2.1o1	FALSE	FALSE	TRUE	2	3	1;1	9	-	127874649-127877623;127874649-127874877	127874611-127874649;127874877-127875007;127877623-127877743		http://genome.ucsc.edu/cgi-bin/hgTracks?db=hg38&position=9%3A127877743-127874611
ALG9	ENSG00000086848.14	ENSG00000086848.14:t:111809619-111809773	7.771559996016758e-16;-0.20936027995599527;0.20943390410661286	6.4479250280230174e-21;0.9930881201408119;0.9933767140829629	0.999999990100288;2.30859512173609e-07;2.408533359897641e-07	0.001;0.961;0.039	0.001;0.756;0.243	t|1e1.1o1|1e2.1o1|1e3.1o1	FALSE	FALSE	TRUE	3	4	1;1;1	11	-	111809773-111853380;111809773-111836165;111809773-111814601	111809619-111809773;111814601-111814721;111836165-111836294;111853380-111853485		http://genome.ucsc.edu/cgi-bin/hgTracks?db=hg38&position=11%3A111853485-111809619
AMBRA1	ENSG00000110497.14	ENSG00000110497.14:s:46543252-46543398	-0.10016138758835069;0.10016136435666208	0.5113147964496471;0.5113145707769584	9.628799217975548e-05;9.62805777340656e-05	0.560;0.440	0.439;0.561	s|1e1.1o1|i	FALSE	FALSE	FALSE	2	2	1;1	11	-	46542981-46543252;46542982-46543251	46541945-46542981;46543252-46543398	46542982-46543251	http://genome.ucsc.edu/cgi-bin/hgTracks?db=hg38&position=11%3A46543398-46541945
ANAPC2	ENSG00000176248.8	ENSG00000176248.8:s:137184913-137185087	-0.14396502545534168;0.14396504743238117	0.8005505133649499;0.8005505546246041	1.0060930658917222e-05;1.0060200146480442e-05	0.844;0.156	0.687;0.313	s|1e1.1o1|i	FALSE	FALSE	FALSE	2	2	1;0	9	-	137183791-137184913;137183792-137184912	137183672-137183791;137184913-137185087	137183792-137184912	http://genome.ucsc.edu/cgi-bin/hgTracks?db=hg38&position=9%3A137185087-137183672
ANK2	ENSG00000145362.17	ENSG00000145362.17:s:113236987-113237172	-0.10349608732559162;0.11980219971552485;-0.00789159209154554	0.5412928173604885;0.66918169519204;0.001352555482562839	8.692529636300517e-05;3.2717941705318134e-05;0.045126796911279965	0.330;0.511;0.155	0.225;0.637;0.142	s|1e1.1o1|1e2.1o1|i	FALSE	FALSE	TRUE	3	3	1;0;0	4	+	113237172-113237599;113237172-113240485;113237173-113237598	113236987-113237172;113237599-113237622;113240485-113240583	113237173-113237598	http://genome.ucsc.edu/cgi-bin/hgTracks?db=hg38&position=4%3A113240583-113236987
ANK2	ENSG00000145362.17	ENSG00000145362.17:t:113293360-113293538	-0.11100618450773894;0.1110061764624565	0.615539728486729;0.6155397122787498	0.00042749801372898855;0.0004274582105090666	0.917;0.083	0.806;0.194	t|1e1.1o1|1e2.1o1	FALSE	FALSE	TRUE	2	3	1;1	4	+	113292514-113293440;113293299-113293440	113292416-113292514;113292982-113293299;113293360-113293538		http://genome.ucsc.edu/cgi-bin/hgTracks?db=hg38&position=4%3A113293538-113292416
ANK3	ENSG00000151150.21	ENSG00000151150.21:s:60080537-60080620	-0.0004938178606946958;-0.055887366139890635;-0.0117458252502612;0.1075080397659064	6.6422804659861024e-21;0.22548019771841232;2.731467894851839e-07;0.5726315122670326	0.47500000495487127;0.0032445045348262758;0.47486909549630313;0.000957475825111491	0.038;0.458;0.051;0.451	0.009;0.381;0.035;0.575	s|1e1.1o1|2e2.1o2|2e2.2o2|2e3.1o1	TRUE	TRUE	TRUE	4	4	1;1;1;1	10	-	60068009-60080573;60076454-60080537;60076448-60080537;60068009-60080537	60067935-60068009;60073872-60076454;60080537-60080620		http://genome.ucsc.edu/cgi-bin/hgTracks?db=hg38&position=10%3A60080620-60067935
ANK3	ENSG00000151150.21	ENSG00000151150.21:t:60067935-60068009	-3.395373028866826e-05;0.21463988349457627;-0.09861602849577578;-0.1346804329271515;7.771559996016758e-16;0.038579703975798046	6.461312173418837e-21;0.9887752002938723;0.5070181677857631;0.7428781385344614;6.4479250280230174e-21;0.05823191896480678	0.4750000725680602;4.665328424868942e-06;0.0005378980398287325;0.00043499194334428726;0.999999990100288;0.016654994273612694	0.031;0.377;0.180;0.369;0.000;0.043	0.009;0.596;0.078;0.226;0.000;0.091	t|1e1.1o2|1e1.2o2|1e2.1o1|1e3.1o1|1e4.1o2|1e4.2o2	TRUE	FALSE	TRUE	6	5	1;1;1;1;1;1	10	-	60068009-60080573;60068009-60080537;60068009-60073872;60068009-60069978;60068009-60068649;60068009-60068637	60067935-60068009;60068637-60068869;60069978-60072569;60073872-60076454;60080537-60080620		http://genome.ucsc.edu/cgi-bin/hgTracks?db=hg38&position=10%3A60080620-60067935
ANKHD1	ENSG00000131503.20	ENSG00000131503.20:s:140486567-140487060	-0.12786378663506529;0.12786376170341315	0.7212669848569717;0.7212666928279129	0.0004096145015414221;0.0004095835091539442	0.728;0.272	0.591;0.409	s|1e1.1o1|1e2.2o2	FALSE	FALSE	TRUE	2	3	1;1	5	+	140487060-140496520;140487060-140504821	140486567-140487060;140496520-140496547;140504769-140504966		http://genome.ucsc.edu/cgi-bin/hgTracks?db=hg38&position=5%3A140504966-140486567
ANKHD1	ENSG00000131503.20	ENSG00000131503.20:t:140504769-140504966	0.14695919004419145;-0.14695920512435012	0.8293815352095982;0.8293816201544724	0.0001984007529863673;0.00019841427855871174	0.285;0.715	0.441;0.559	t|1e1.1o1|1e2.1o1	FALSE	FALSE	TRUE	2	3	1;1	5	+	140487060-140504821;140497278-140504821	140486567-140487060;140496650-140497278;140504769-140504966		http://genome.ucsc.edu/cgi-bin/hgTracks?db=hg38&position=5%3A140504966-140486567
ANKRD11	ENSG00000167522.14	ENSG00000167522.14:s:89305206-89305344	7.771559996016758e-16;0.007319561068660234;-0.11835939990944075;0.09824321012371967	6.4479250280230174e-21;0.00032581993903203944;0.6623751879158565;0.4973890676294564	0.999999990100288;0.3400053318234105;0.0005792381136852098;0.0013049927280643042	0.001;0.088;0.311;0.598	0.001;0.102;0.187;0.711	s|1e1.1o1|1e2.1o5|1e3.1o1|1e4.1o1	FALSE	FALSE	TRUE	4	5	1;1;1;1	16	-	89301636-89305206;89300962-89305206;89291777-89305206;89291183-89305206	89290972-89291183;89291681-89291777;89298876-89300962;89301510-89301636;89305206-89305344		http://genome.ucsc.edu/cgi-bin/hgTracks?db=hg38&position=16%3A89305344-89290972
ANKRD20A2	ENSG00000183148.6	ENSG00000183148.6:s:40244446-40244515	-0.1771026646269807;0.17710267799463675	0.9219110755498546;0.9219110315458681	6.461544148850251e-05;6.461164780413649e-05	0.526;0.474	0.339;0.661	s|1e1.1o2|1e1.2o2	FALSE	TRUE	FALSE	2	2	1;0	9	+	40244515-40248464;40244515-40248467	40244446-40244515;40248464-40248548		http://genome.ucsc.edu/cgi-bin/hgTracks?db=hg38&position=9%3A40248548-40244446
ANKRD36	ENSG00000135976.16	ENSG00000135976.16:s:97118344-97118829	-0.0010043999026644683;0.135474257417157;-0.1269037052473997	0.0029073641725387775;0.7986008337088913;0.718844257038548	0.08492824954578526;0.00020956979887946174;0.0003173562776139782	0.263;0.140;0.596	0.260;0.280;0.461	s|1e1.1o1|1e2.1o1|1e3.1o1	FALSE	FALSE	TRUE	3	4	1;0;0	2	+	97118517-97122887;97118517-97127067;97118517-97142640	97118344-97118829;97122887-97122993;97127067-97127134;97142640-97142668		http://genome.ucsc.edu/cgi-bin/hgTracks?db=hg38&position=2%3A97142668-97118344
ANKRD36	ENSG00000135976.16	ENSG00000135976.16:s:97151879-97151939	0.14466954500231344;-0.14466951217228463	0.8058603266070025;0.8058601940410781	0.00026281791491442904;0.000262836637478836	0.602;0.398	0.753;0.247	s|1e1.1o1|1e2.1o1	FALSE	FALSE	TRUE	2	3	1;0	2	+	97151939-97152504;97151939-97158107	97151879-97151939;97152504-97152534;97158107-97158167		http://genome.ucsc.edu/cgi-bin/hgTracks?db=hg38&position=2%3A97158167-97151879
ANKRD36	ENSG00000135976.16	ENSG00000135976.16:s:97187329-97187401	0.12135953081544047;0.026925276271988357;-0.15975822839798334	0.7140269300530269;0.0644108196798605;0.8969092862166835	1.0910494020190215e-05;0.010346206516371748;7.564314377916936e-05	0.027;0.525;0.448	0.148;0.570;0.283	s|1e1.1o1|1e2.1o1|1e3.1o1	FALSE	FALSE	TRUE	3	4	1;0;0	2	+	97187401-97189087;97187401-97190978;97187401-97192858	97187329-97187401;97189087-97189115;97190978-97191006;97192858-97192886		http://genome.ucsc.edu/cgi-bin/hgTracks?db=hg38&position=2%3A97192886-97187329
ANKRD36	ENSG00000135976.16	ENSG00000135976.16:s:97190978-97191006	0.17430894072363023;-0.00988052848944828;-0.1600687723323016	0.9597891999864682;0.00029094473958111907;0.904447053411318	5.21108220656853e-06;0.3567253244853855;1.0131539173063864e-05	0.524;0.164;0.309	0.702;0.150;0.147	s|1e1.1o1|1e2.1o1|1e3.1o1	FALSE	FALSE	TRUE	3	4	1;0;0	2	+	97191006-97191109;97191006-97192981;97191006-97213542	97190978-97191006;97191109-97191181;97192981-97193053;97213542-97213614		http://genome.ucsc.edu/cgi-bin/hgTracks?db=hg38&position=2%3A97213614-97190978
ANKRD36	ENSG00000135976.16	ENSG00000135976.16:s:97211669-97211741	-0.12204281404363007;0.17392415983343595;-0.03145484099880868	0.6627581086034514;0.9424767194417574;0.07789907942512299	3.688897454834361e-05;3.9491602201460334e-07;0.0015268440843243525	0.380;0.187;0.431	0.251;0.366;0.382	s|1e1.2o2|1e2.1o1|i	FALSE	FALSE	TRUE	3	3	1;0;0	2	+	97211741-97213419;97211741-97215301;97211742-97212726	97211669-97211741;97212727-97213447;97215301-97215329	97211742-97212726	http://genome.ucsc.edu/cgi-bin/hgTracks?db=hg38&position=2%3A97215329-97211669
ANKRD36	ENSG00000135976.16	ENSG00000135976.16:t:97127067-97127134	0.10927478147517121;-0.21179287624800697;0.0800770309949108	0.584851188174022;0.9940481726145458;0.35551665821673417	0.0007840595149644293;8.857723623467706e-07;0.002322986956678531	0.260;0.468;0.264	0.385;0.255;0.361	t|1e1.1o2|1e2.1o1|1e3.1o1	FALSE	FALSE	TRUE	3	4	0;0;1	2	+	97118517-97127067;97122993-97127067;97124597-97127067	97118344-97118829;97122887-97122993;97124460-97124597;97127067-97127134		http://genome.ucsc.edu/cgi-bin/hgTracks?db=hg38&position=2%3A97127134-97118344
ANKRD36	ENSG00000135976.16	ENSG00000135976.16:t:97158107-97158167	-0.12884582759057506;0.12884582820117613	0.7355091904277206;0.7355091685809022	0.00026359346481130697;0.00026357277194074657	0.341;0.659	0.212;0.788	t|1e1.1o1|1e2.1o1	FALSE	FALSE	TRUE	2	3	0;1	2	+	97151939-97158107;97154741-97158107	97151879-97151939;97154675-97154741;97158107-97158167		http://genome.ucsc.edu/cgi-bin/hgTracks?db=hg38&position=2%3A97158167-97151879
ANKRD36	ENSG00000135976.16	ENSG00000135976.16:t:97190978-97191006	0.13320501470081209;-0.13320498245900178	0.7248813657894655;0.7248812742898942	0.0004618276625956049;0.0004618626692339811	0.370;0.630	0.508;0.492	t|1e1.1o1|1e2.1o1	FALSE	FALSE	TRUE	2	3	0;1	2	+	97187401-97190978;97189290-97190978	97187329-97187401;97189218-97189290;97190978-97191006		http://genome.ucsc.edu/cgi-bin/hgTracks?db=hg38&position=2%3A97191006-97187329
ANKRD36	ENSG00000135976.16	ENSG00000135976.16:t:97207811-97207839	-0.10842426101174465;0.10842428125379477	0.5723775869087852;0.5723775925772954	0.0009740672983892251;0.0009739844552715982	0.349;0.651	0.240;0.760	t|1e1.1o1|1e2.1o1	FALSE	FALSE	TRUE	2	3	0;1	2	+	97202393-97207811;97206135-97207811	97202321-97202393;97206063-97206135;97207811-97207839		http://genome.ucsc.edu/cgi-bin/hgTracks?db=hg38&position=2%3A97207839-97202321
ANKRD36	ENSG00000135976.16	ENSG00000135976.16:t:97213542-97213614	-0.1650901421463749;0.16509008077637516	0.927048051193827;0.9270478912577459	3.2244952277271643e-05;3.2243113727289504e-05	0.256;0.744	0.095;0.905	t|1e1.1o1|1e2.1o1	FALSE	FALSE	TRUE	2	3	0;1	2	+	97191006-97213542;97213447-97213542	97190978-97191006;97212727-97213447;97213542-97213614		http://genome.ucsc.edu/cgi-bin/hgTracks?db=hg38&position=2%3A97213614-97190978
ANKRD36B	ENSG00000196912.12	ENSG00000196912.12:t:97560832-97560860	0.07961875162794117;-0.018615867069209868;-0.12766452888366991;0.05443081808447388	0.34617230133808485;0.002809771920430556;0.7322398930342335;0.0933565770011272	0.002637700943425546;0.16219258724848395;0.00036348095677940506;0.01475220094691777	0.359;0.169;0.358;0.116	0.451;0.140;0.223;0.185	t|1e1.1o1|1e2.1o1|1e3.1o1|1e4.1o1	FALSE	FALSE	TRUE	4	5	1;0;1;1	2	-	97560860-97584944;97560860-97580462;97560860-97578906;97560860-97576379	97560832-97560860;97576379-97576446;97578906-97579043;97580462-97580568;97584944-97585117		http://genome.ucsc.edu/cgi-bin/hgTracks?db=hg38&position=2%3A97585117-97560832
ANKRD36C	ENSG00000174501.14	ENSG00000174501.14:s:95903053-95903081	0.12306219706117254;0.019616349582436608;-0.16133495852740481;-0.0062708178391815686;0.013813617883364116	0.7197992851487629;1.7883187530896654e-07;0.9268176077877873;9.344896499593324e-21;0.005464094927721105	5.8490458206874935e-06;0.4747043023318969;9.431066483323036e-09;0.47500000211479215;0.016777364607957646	0.224;0.083;0.325;0.049;0.312	0.349;0.103;0.157;0.045;0.352	s|1e1.1o1|1e2.1o1|1e3.1o1|1e4.1o1|i	FALSE	FALSE	TRUE	5	5	1;0;0;0;0	2	-	95902958-95903053;95901206-95903053;95897342-95903053;95895590-95903053;95902959-95903052	95895562-95895590;95897270-95897342;95901178-95901206;95902886-95902958;95903053-95903081	95902959-95903052	http://genome.ucsc.edu/cgi-bin/hgTracks?db=hg38&position=2%3A95903081-95895562
ANKRD36C	ENSG00000174501.14	ENSG00000174501.14:s:95904924-95904952	0.11990101997688993;-0.11990102283612983	0.6842476936158431;0.6842476467636188	0.0003683124417820093;0.0003683431241136015	0.349;0.651	0.473;0.527	s|1e1.1o1|1e2.1o1	FALSE	FALSE	TRUE	2	3	1;0	2	-	95904833-95904924;95899217-95904924	95899145-95899217;95904761-95904833;95904924-95904952		http://genome.ucsc.edu/cgi-bin/hgTracks?db=hg38&position=2%3A95904952-95899145
ANKRD36C	ENSG00000174501.14	ENSG00000174501.14:s:95923495-95923567	0.12415250823963825;-0.12415257144302883	0.6831585114289108;0.6831588875736287	0.0005001721862618817;0.0005002109077031358	0.747;0.253	0.877;0.123	s|1e1.1o1|1e2.1o1	FALSE	FALSE	TRUE	2	3	1;0	2	-	95921810-95923495;95919920-95923495	95919892-95919920;95921782-95921810;95923495-95923567		http://genome.ucsc.edu/cgi-bin/hgTracks?db=hg38&position=2%3A95923567-95919892
ANKRD36C	ENSG00000174501.14	ENSG00000174501.14:s:95962352-95962424	0.3409085267202727;-0.34090858050832695	1.0;1.0	1.920920283413048e-20;0.0	0.197;0.803	0.532;0.468	s|1e1.1o1|1e2.1o1	FALSE	FALSE	TRUE	2	3	1;0	2	-	95960667-95962352;95958785-95962352	95958757-95958785;95960639-95960667;95962352-95962424		http://genome.ucsc.edu/cgi-bin/hgTracks?db=hg38&position=2%3A95962424-95958757
ANKRD36C	ENSG00000174501.14	ENSG00000174501.14:t:95897270-95897342	-0.188861472507369;0.1888614821587032	0.9847095878768782;0.9847096235737455	2.592472310158911e-07;2.592340638400392e-07	0.461;0.539	0.274;0.726	t|1e1.1o1|1e2.1o1	FALSE	FALSE	TRUE	2	3	0;0	2	-	95897342-95903053;95897342-95897437	95897270-95897342;95897437-95897465;95903053-95903081		http://genome.ucsc.edu/cgi-bin/hgTracks?db=hg38&position=2%3A95903081-95897270
ANKRD36C	ENSG00000174501.14	ENSG00000174501.14:t:95901015-95901087	-0.12368793784821071;0.12368797965355584	0.7221248315737266;0.7221252542176287	1.9111005261418512e-05;1.910930876035402e-05	0.343;0.657	0.214;0.786	t|1e1.1o1|1e2.1o1	FALSE	FALSE	TRUE	2	3	0;0	2	-	95901087-95906794;95901087-95901178	95901015-95901087;95901178-95901206;95906794-95907499		http://genome.ucsc.edu/cgi-bin/hgTracks?db=hg38&position=2%3A95907499-95901015
ANKRD36C	ENSG00000174501.14	ENSG00000174501.14:t:95901178-95901206	-0.14184846427716713;0.07368800539852793;0.05047635215020225;-0.006944014029966525	0.8351865043533563;0.32748730927199987;0.17177462629473328;0.00025652953275950803	0.00011000362601254476;0.0022388057133375812;0.004902141093882254;0.3460730934878974	0.285;0.239;0.377;0.099	0.141;0.328;0.448;0.082	t|1e1.1o1|1e2.1o1|1e3.1o1|1e4.1o1	FALSE	FALSE	TRUE	4	5	0;0;0;0	2	-	95901206-95908669;95901206-95908502;95901206-95903053;95901206-95902886	95901178-95901206;95902886-95902958;95903053-95903081;95908502-95908574;95908669-95908697		http://genome.ucsc.edu/cgi-bin/hgTracks?db=hg38&position=2%3A95908697-95901178
ANKRD36C	ENSG00000174501.14	ENSG00000174501.14:t:95958757-95958785	-0.1355020179377479;0.135502038217741	0.8289950901861678;0.8289954972947604	1.3275962377656825e-05;1.3274926618882372e-05	0.407;0.593	0.268;0.732	t|1e1.1o1|1e2.1o1	FALSE	FALSE	TRUE	2	3	0;1	2	-	95958785-95962352;95958785-95960473	95958757-95958785;95960473-95960545;95962352-95962424		http://genome.ucsc.edu/cgi-bin/hgTracks?db=hg38&position=2%3A95962424-95958757
ANXA7	ENSG00000138279.15	ENSG00000138279.15:s:73396519-73396583	-0.14295695666609884;0.1429569948804942	0.901923102559863;0.9019233972757891	5.630543875589922e-08;5.6285806539950135e-08	0.167;0.833	0.024;0.976	s|1e1.1o1|1e2.1o1	FALSE	FALSE	TRUE	2	3	1;1	10	-	73396109-73396519;73388414-73396519	73388312-73388414;73396044-73396109;73396519-73396583		http://genome.ucsc.edu/cgi-bin/hgTracks?db=hg38&position=10%3A73396583-73388312
ANXA7	ENSG00000138279.15	ENSG00000138279.15:t:73388312-73388414	0.1838800880440269;-0.1838800684740755	0.9999504826785052;0.9999504808648985	1.1109410933106662e-11;1.1106560116047604e-11	0.796;0.204	0.975;0.025	t|1e1.2o2|1e2.1o1	FALSE	FALSE	TRUE	2	3	1;1	10	-	73388414-73396519;73388414-73396044	73388312-73388414;73396044-73396109;73396519-73396583		http://genome.ucsc.edu/cgi-bin/hgTracks?db=hg38&position=10%3A73396583-73388312
AP1G1	ENSG00000166747.12	ENSG00000166747.12:s:71769619-71769699	-0.3177491483416295;0.31750406618199767;7.771559996016758e-16	0.9999891336354823;0.9999888218958323;6.4479250280230174e-21	4.743175852084391e-10;5.007504349199159e-10;0.999999990100288	0.502;0.497;0.001	0.186;0.813;0.001	s|1e1.1o1|1e2.2o2|2e2.2o2	TRUE	FALSE	TRUE	3	3	1;1;1	16	-	71767885-71769623;71765584-71769623;71765584-71769619	71765489-71765650;71767877-71767885;71769619-71769699		http://genome.ucsc.edu/cgi-bin/hgTracks?db=hg38&position=16%3A71769699-71765489
AP1G1	ENSG00000166747.12	ENSG00000166747.12:t:71765489-71765650	7.771559996016758e-16;0.15040016885174323;7.771559996016758e-16;-0.1505582315707825	6.4479250280230174e-21;0.8655038978660174;6.4479250280230174e-21;0.8667809258404604	0.999999990100288;9.191589432945491e-05;0.999999990100288;9.180423905164048e-05	0.000;0.407;0.000;0.592	0.000;0.564;0.000;0.435	t|1e1.3o3|2e2.1o2|2e2.2o2|2e3.1o1	TRUE	TRUE	TRUE	4	4	1;1;1;1	16	-	71765650-71771140;71765584-71769623;71765584-71769619;71765584-71767877	71765489-71765650;71767877-71767885;71769619-71769699;71771140-71771252		http://genome.ucsc.edu/cgi-bin/hgTracks?db=hg38&position=16%3A71771252-71765489
APC	ENSG00000134982.16	ENSG00000134982.16:t:112754873-112755025	-0.0068236363833291905;-0.1521426234495492;0.1975795012531142;-0.01887906839533548	0.0006750838158809444;0.8889849687076126;0.9921969066802754;0.000822003036901204	0.20667368517216422;2.0961960684018344e-05;2.5268416369269965e-07;0.3094486571260604	0.075;0.357;0.456;0.115	0.055;0.198;0.660;0.089	t|1e1.1o2|1e1.2o2|1e2.1o1|1e3.1o1	TRUE	FALSE	TRUE	4	4	1;1;1;1	5	+	112707649-112754873;112707882-112754873;112737925-112754873;112738460-112754873	112707498-112707882;112737885-112737925;112738332-112738460;112754873-112755025		http://genome.ucsc.edu/cgi-bin/hgTracks?db=hg38&position=5%3A112755025-112707498
APEH	ENSG00000164062.12	ENSG00000164062.12:s:49675891-49675966	0.1417179076958338;-0.14171792988280058	0.8558282521757647;0.8558284278278018	8.580819901939012e-05;8.581408618013597e-05	0.720;0.280	0.859;0.141	s|1e1.1o1|1e2.1o1	FALSE	FALSE	TRUE	2	3	1;1	3	+	49675966-49676056;49675966-49676378	49675891-49675966;49676056-49676352;49676378-49676516		http://genome.ucsc.edu/cgi-bin/hgTracks?db=hg38&position=3%3A49676516-49675891
APEH	ENSG00000164062.12	ENSG00000164062.12:t:49676378-49676516	-0.11368174061611365;0.11368169851701479	0.638892476630615;0.6388921397228932	0.00017136801273465174;0.00017135210698221282	0.230;0.770	0.108;0.892	t|1e1.1o1|1e2.1o3	FALSE	FALSE	TRUE	2	3	1;1	3	+	49675966-49676378;49676219-49676378	49675891-49675966;49676056-49676352;49676378-49676516		http://genome.ucsc.edu/cgi-bin/hgTracks?db=hg38&position=3%3A49676516-49675891
APLP2	ENSG00000084234.16	ENSG00000084234.16:s:130122305-130122513	-0.19639420861725032;0.18769379178659573;0.004510231083006519	0.9986920051492215;0.9943372539766381;4.148524749747364e-10	7.699729742682848e-12;3.1061055067992613e-11;0.47499726458456604	0.649;0.314;0.042	0.445;0.509;0.050	s|1e1.1o1|1e2.1o1|i	FALSE	FALSE	TRUE	3	3	1;1;0	11	+	130122513-130123612;130122513-130126700;130122514-130123611	130122305-130122513;130123612-130123779;130126700-130126830	130122514-130123611	http://genome.ucsc.edu/cgi-bin/hgTracks?db=hg38&position=11%3A130126830-130122305
APLP2	ENSG00000084234.16	ENSG00000084234.16:t:130126700-130126830	7.771559996016758e-16;0.10834613264384305;-0.10835639440335824	6.4479250280230174e-21;0.5875602497570873;0.5876755985837734	0.999999990100288;0.0005877410234358277;0.0005866907013076794	0.000;0.425;0.575	0.000;0.536;0.464	t|1e1.4o4|1e2.3o3|1e3.1o1	FALSE	FALSE	TRUE	3	4	1;1;1	11	+	130110661-130126700;130122513-130126700;130123779-130126700	130110574-130110661;130122305-130122513;130123612-130123779;130126700-130126830		http://genome.ucsc.edu/cgi-bin/hgTracks?db=hg38&position=11%3A130126830-130110574
ARAP2	ENSG00000047365.11	ENSG00000047365.11:s:36121179-36121326	-0.11941030515868137;0.11941025668086738	0.6730465168944477;0.6730461929456426	0.0004488413813467096;0.0004488046571070155	0.735;0.265	0.616;0.384	s|1e1.1o1|1e2.1o1	FALSE	FALSE	TRUE	2	3	1;0	4	-	36119718-36121179;36117135-36121179	36117061-36117135;36119650-36119718;36121179-36121326		http://genome.ucsc.edu/cgi-bin/hgTracks?db=hg38&position=4%3A36121326-36117061
ARFIP1	ENSG00000164144.15	ENSG00000164144.15:s:152863606-152863714	0.15257194444788366;-0.15257196180086968	0.8434519214385768;0.843452070841889	0.00016961480043952174;0.00016962591297431384	0.457;0.543	0.614;0.386	s|1e1.1o1|1e2.1o1	FALSE	FALSE	TRUE	2	3	1;1	4	+	152863714-152870753;152863714-152872452	152863606-152863714;152870753-152870848;152872452-152872564		http://genome.ucsc.edu/cgi-bin/hgTracks?db=hg38&position=4%3A152872564-152863606
ARFIP1	ENSG00000164144.15	ENSG00000164144.15:t:152872452-152872564	-0.12010625525169533;0.12010620660937085	0.649201385203523;0.6492010230814189	0.0006559435731147145;0.0006558927872537642	0.547;0.453	0.412;0.588	t|1e1.1o1|1e2.1o1	FALSE	FALSE	TRUE	2	3	1;1	4	+	152863714-152872452;152870848-152872452	152863606-152863714;152870753-152870848;152872452-152872564		http://genome.ucsc.edu/cgi-bin/hgTracks?db=hg38&position=4%3A152872564-152863606
ARHGAP10	ENSG00000071205.11	ENSG00000071205.11:t:147857553-147858488	0.10415160375117685;-0.10415164917679756	0.5455159474939022;0.5455164840007763	0.0010410487941702456;0.0010411376395157435	0.696;0.304	0.811;0.189	t|1e1.1o1|1e2.1o1	FALSE	FALSE	TRUE	2	3	1;0	4	+	147847222-147857553;147854842-147857553	nan-147854842;147847151-147847222;147857553-147858488		http://genome.ucsc.edu/cgi-bin/hgTracks?db=hg38&position=4%3A147858488-147847151
ARHGAP21	ENSG00000107863.17	ENSG00000107863.17:s:24629996-24630050	3.207410023823386e-06;-0.1005073320737245;0.12449209866517158;-0.021998084191659488	6.299783510256159e-21;0.516608352763495;0.702685803162117;0.02566122946823062	0.4750078413452721;0.00010012931304403949;2.630339742549289e-05;0.004804250717556524	0.007;0.217;0.520;0.255	0.018;0.111;0.652;0.219	s|1e1.1o1|1e2.3o3|1e3.1o1|i	FALSE	FALSE	TRUE	4	4	1;1;1;1	10	-	24629862-24629996;24622762-24629996;24621369-24629996;24629863-24629995	24619473-24621369;24622733-24622842;24629014-24629862;24629996-24630050	24629863-24629995	http://genome.ucsc.edu/cgi-bin/hgTracks?db=hg38&position=10%3A24630050-24619473
ARHGAP32	ENSG00000134909.18	ENSG00000134909.18:t:129123446-129123530	0.16267006249378868;-0.16267004193912812	0.9028976234158153;0.9028975443238099	6.34605362938378e-05;6.346450702077178e-05	0.540;0.460	0.709;0.291	t|1e1.1o1|1e2.1o1	FALSE	FALSE	TRUE	2	3	1;1	11	-	129123530-129124803;129123530-129123888	129123446-129123530;129123888-129123929;129124803-129124894		http://genome.ucsc.edu/cgi-bin/hgTracks?db=hg38&position=11%3A129124894-129123446
ARHGEF12	ENSG00000196914.8	ENSG00000196914.8:s:120407738-120407823	-0.18848315560518447;0.18848314175211583	0.9837532487376639;0.9837532769544068	3.7419117682180314e-07;3.741724407444287e-07	0.584;0.416	0.394;0.606	s|1e1.1o1|1e2.1o1	FALSE	FALSE	TRUE	2	3	1;1	11	+	120407823-120409394;120407823-120420753	120407738-120407823;120409394-120411837;120420753-120420851		http://genome.ucsc.edu/cgi-bin/hgTracks?db=hg38&position=11%3A120420851-120407738
ARHGEF12	ENSG00000196914.8	ENSG00000196914.8:t:120420753-120420851	0.11189577589499623;-0.11189580434386243	0.610495514273111;0.6104957957064847	0.0006577895072747673;0.0006578463585110716	0.456;0.544	0.576;0.424	t|1e1.1o1|1e2.1o2	FALSE	FALSE	TRUE	2	3	1;1	11	+	120407823-120420753;120409450-120420753	120407738-120407823;120409394-120411837;120420753-120420851		http://genome.ucsc.edu/cgi-bin/hgTracks?db=hg38&position=11%3A120420851-120407738
ARHGEF3	ENSG00000163947.11	ENSG00000163947.11:t:56773709-56773816	0.17719521917665904;-0.12367680639845727;-4.734777100304595e-10;-0.009390167398705834;0.00024210404109513208	0.9499856898565548;0.6922423185867463;6.2988095237292835e-21;1.0333079810858523e-05;0.00020619104950628069	4.80727340290709e-07;2.9857938321220523e-05;0.5232378361715674;0.44164945668056343;0.1349717336676859	0.571;0.281;0.005;0.049;0.093	0.757;0.151;0.000;0.000;0.095	t|1e1.1o1|1e2.1o1|1e3.1o2|1e3.2o2|i	TRUE	FALSE	TRUE	5	4	1;1;1;1;0	3	-	56773816-56882292;56773816-56801703;56773816-56775105;56773816-56775000;56773817-56774999	56773709-56773816;56775000-56775657;56801703-56801967;56882292-56882354	56773817-56774999	http://genome.ucsc.edu/cgi-bin/hgTracks?db=hg38&position=3%3A56882354-56773709
ARHGEF7	ENSG00000102606.17	ENSG00000102606.17:t:111300748-111300847	0.11254796736205536;-0.1125479067544422	0.634863980274351;0.6348637239319277	9.672072029834828e-05;9.673062897663787e-05	0.862;0.138	0.977;0.023	t|1e1.1o1|1e2.1o5	FALSE	FALSE	TRUE	2	3	1;1	13	+	111288443-111300748;111292294-111300748	111288354-111288443;111292118-111295195;111300748-111300847		http://genome.ucsc.edu/cgi-bin/hgTracks?db=hg38&position=13%3A111300847-111288354
ARL17B	ENSG00000228696.8	ENSG00000228696.8:s:46352820-46352930	-0.11227134752754181;7.771559996016758e-16;-2.171026478250708e-09;-8.533681162000068e-08;0.13299115731828343	0.6045547877887938;6.4479250280230174e-21;6.44792475504992e-21;6.447959634458814e-21;0.7913206524217099	0.00082510357867005;0.999999990100288;0.4761356234319901;0.47502750494645585;0.00020455863167958782	0.900;0.000;0.008;0.012;0.080	0.779;0.001;0.001;0.004;0.216	s|1e1.1o1|1e2.1o1|1e3.1o1|1e4.1o1|1e5.1o1	FALSE	FALSE	TRUE	5	6	1;1;1;1;1	17	-	46339774-46352820;46334837-46352820;46330598-46352820;46320571-46352820;46299665-46352820	46299526-46299665;46320496-46320571;46330345-46330598;46334680-46334837;46339397-46339774;46352820-46352930		http://genome.ucsc.edu/cgi-bin/hgTracks?db=hg38&position=17%3A46352930-46299526
ASPH	ENSG00000198363.16	ENSG00000198363.16:t:61644600-61644632	0.12178094065595951;-0.12178094331534602	0.7073729009867684;0.7073728474061428	0.00032042549790214903;0.0003204520121021792	0.380;0.620	0.506;0.494	t|1e1.1o1|1e2.1o1	FALSE	FALSE	TRUE	2	3	1;1	8	-	61644632-61651050;61644632-61646750	61644600-61644632;61646750-61646878;61651050-61651431		http://genome.ucsc.edu/cgi-bin/hgTracks?db=hg38&position=8%3A61651431-61644600
ATAT1	ENSG00000137343.17	ENSG00000137343.17:t:30642176-30642247	0.1278330342504049;-0.13239216251173805;2.9481740857711977e-08	0.715774083928796;0.7471912196567005;6.447931604692505e-21	0.00034915543845117177;0.0003068017119934874;0.4750837999854186	0.162;0.835;0.003	0.300;0.693;0.007	t|1e1.1o1|1e2.1o2|1e3.1o1	FALSE	FALSE	TRUE	3	4	1;1;1	6	+	30640422-30642176;30640603-30642176;30641870-30642176	30640377-30640422;30640535-30640698;30641822-30641870;30642176-30642247		http://genome.ucsc.edu/cgi-bin/hgTracks?db=hg38&position=6%3A30642247-30640377
ATP2B1	ENSG00000070961.15	ENSG00000070961.15:s:89599117-89599299	-0.07859170136751392;0.13856472039774795;-0.025070334997050237	0.29267948540892713;0.8510465095972362;0.01544812470379685	0.0005667909006552563;2.9084411890557756e-06;0.009720148026766573	0.107;0.786;0.107	0.010;0.927;0.063	s|1e1.1o1|1e2.1o1|i	FALSE	FALSE	TRUE	3	3	1;1;0	12	-	89598743-89599117;89591295-89599117;89598744-89599116	89588049-89591295;89598590-89598743;89599117-89599299	89598744-89599116	http://genome.ucsc.edu/cgi-bin/hgTracks?db=hg38&position=12%3A89599299-89588049
ATP2B1	ENSG00000070961.15	ENSG00000070961.15:t:89588049-89591295	0.14922082412631466;-0.02849043053338649;-0.08643334543779777	0.9383046451302134;0.0009810202970124222;0.3763491123642294	1.8280154616468923e-08;0.32651197412435917;0.0015942098350073541	0.828;0.059;0.112	0.997;0.003;0.001	t|1e1.1o1|1e2.1o2|1e2.2o2	TRUE	FALSE	TRUE	3	3	1;1;1	12	-	89591295-89599117;89591295-89598657;89591295-89598590	89588049-89591295;89598590-89598743;89599117-89599299		http://genome.ucsc.edu/cgi-bin/hgTracks?db=hg38&position=12%3A89599299-89588049
ATP2B2	ENSG00000157087.16	ENSG00000157087.16:s:10387884-10388402	0.0685803205515926;0.08794591057669598;-0.1858481338439398	0.3014075961260857;0.4059007172624484;0.9691567371793082	0.0027101116012434572;0.001778437802491437;1.30310253730892e-05	0.569;0.167;0.266	0.654;0.265;0.083	s|1e1.1o1|1e2.1o1|1e3.1o1	FALSE	FALSE	TRUE	3	4	1;1;1	3	-	10386512-10388277;10379284-10388277;10378410-10388277	10378252-10378410;10379243-10379284;10386480-10386512;10387884-10388402		http://genome.ucsc.edu/cgi-bin/hgTracks?db=hg38&position=3%3A10388402-10378252
ATP2B4	ENSG00000058668.14	ENSG00000058668.14:s:203727395-203727754	7.77155998100908e-16;-0.10146728781937663;0.12087499471085776;-0.007886630254005917	6.2988095818851245e-21;0.5291412234231716;0.6858186464476888;0.002070085719856186	0.9999999743800732;6.539719955667156e-05;3.359797421144555e-05;0.027686995244444068	0.000;0.176;0.690;0.130	0.000;0.068;0.821;0.112	s|1e1.1o1|1e2.1o1|1e3.1o1|i	FALSE	FALSE	TRUE	4	4	1;1;1;0	1	+	203727571-203728151;203727571-203733223;203727571-203739546;203727755-203728150	203727395-203727754;203728151-203728310;203733223-203733632;203739546-203739644	203727755-203728150	http://genome.ucsc.edu/cgi-bin/hgTracks?db=hg38&position=1%3A203739644-203727395
ATP6V1H	ENSG00000047249.16	ENSG00000047249.16:s:53814662-53814766	0.18682707296266593;-0.1868270720930975	0.9661062783463886;0.966106196209194	1.0000066598797102e-05;1.0000666971210492e-05	0.625;0.375	0.818;0.182	s|1e1.1o1|1e2.1o2	FALSE	FALSE	TRUE	2	3	1;1	8	-	53811217-53814662;53801896-53814662	53801799-53801896;53811164-53811217;53814662-53814766		http://genome.ucsc.edu/cgi-bin/hgTracks?db=hg38&position=8%3A53814766-53801799
ATP6V1H	ENSG00000047249.16	ENSG00000047249.16:t:53801799-53801896	-0.1667549410017411;0.22932324069646193;-0.05277152743471665	0.9739472236801382;0.9998921404161635;0.03266892363287743	1.5479683743713224e-06;6.530116375791124e-10;0.046642534189453966	0.280;0.635;0.086	0.108;0.863;0.029	t|1e1.3o3|1e2.1o1|1e3.1o1	FALSE	FALSE	TRUE	3	4	1;1;1	8	-	53801896-53814662;53801896-53811164;53801896-53806742	53801799-53801896;53806742-53806858;53811164-53811217;53814662-53814766		http://genome.ucsc.edu/cgi-bin/hgTracks?db=hg38&position=8%3A53814766-53801799
ATXN1	ENSG00000124788.17	ENSG00000124788.17:s:16752962-16753347	0.11260280832765909;-0.11260280179464116	0.6053003258296855;0.6053004645605914	0.0008104951319752809;0.000810562128377823	0.165;0.835	0.286;0.714	s|1e1.1o1|1e2.1o1	FALSE	FALSE	TRUE	2	3	1;1	6	-	16739918-16753233;16657901-16753233	16657776-16657901;16736851-16739918;16752962-16753347		http://genome.ucsc.edu/cgi-bin/hgTracks?db=hg38&position=6%3A16753347-16657776
B3GAT3	ENSG00000149541.9	ENSG00000149541.9:s:62616506-62616796	0.10091224606700994;7.771559996016758e-16;-0.10040550750700786	0.5093684234815445;6.4479250280230174e-21;0.5036379663666598	0.0013433774710762871;0.999999990100288;0.0014110186698964577	0.046;0.001;0.953	0.150;0.001;0.849	s|1e1.1o2|1e1.2o2|1e2.1o1	FALSE	TRUE	TRUE	3	3	1;1;1	11	-	62616240-62616506;62616236-62616506;62615799-62616506	62615296-62615799;62616067-62616240;62616506-62616796		http://genome.ucsc.edu/cgi-bin/hgTracks?db=hg38&position=11%3A62616796-62615296
BANP	ENSG00000172530.20	ENSG00000172530.20:s:88053379-88053432	0.593324767998057;-0.5933248369004858	1.0;1.0	7.970893404697693e-13;7.975842208907125e-13	0.319;0.681	0.896;0.104	s|1e1.1o1|i	FALSE	FALSE	FALSE	2	2	0;0	16	+	88053432-88053682;88053433-88053534	88053379-88053432;88053682-88053858	88053433-88053534	http://genome.ucsc.edu/cgi-bin/hgTracks?db=hg38&position=16%3A88053858-88053379
BAZ2B	ENSG00000123636.17	ENSG00000123636.17:s:159337462-159337772	0.1270595006287306;-2.102141885250966e-05;-0.11574292064500327;0.0004138612326118538	0.7318001411314361;6.306229271711263e-21;0.6380998060103479;0.0006551461501079727	1.5142855765543401e-05;0.4750011045758793;4.6696226990050604e-05;0.06352635125482464	0.211;0.027;0.611;0.146	0.347;0.018;0.480;0.158	s|1e1.1o1|1e2.2o2|2e3.1o1|i	TRUE	FALSE	TRUE	4	4	1;1;1;0	2	-	159337077-159337567;159332686-159337567;159337077-159337462;159337078-159337461	159332540-159332996;159336942-159337077;159337462-159337772	159337078-159337461	http://genome.ucsc.edu/cgi-bin/hgTracks?db=hg38&position=2%3A159337772-159332540
BBOF1	ENSG00000119636.15	ENSG00000119636.15:t:74040565-74040817	0.13099537362362598;-0.13099538019561988	0.7443141182762734;0.7443140625657095	0.00031827261443305026;0.000318297314350402	0.198;0.802	0.338;0.662	t|1e1.1o1|1e2.1o1	FALSE	FALSE	TRUE	2	3	1;1	14	+	74029249-74040565;74034171-74040565	74029184-74029249;74034028-74034171;74040565-74040817		http://genome.ucsc.edu/cgi-bin/hgTracks?db=hg38&position=14%3A74040817-74029184
BBS5	ENSG00000163093.11	ENSG00000163093.11:t:169487069-169487134	0.19753186397330674;-0.19753186461337938	0.9954847759111135;0.9954847461939472	3.957363780157842e-09;3.970502038264101e-09	0.750;0.250	0.951;0.049	t|1e1.1o2|1e2.1o1	FALSE	FALSE	TRUE	2	3	1;0	2	+	169482333-169487069;169483649-169487069	nan-169483649;169482251-169482710;169487069-169487134		http://genome.ucsc.edu/cgi-bin/hgTracks?db=hg38&position=2%3A169487134-169482251
BBX	ENSG00000114439.18	ENSG00000114439.18:t:107791240-107791299	-0.1049505828632932;0.10495055592221461	0.5527501537172356;0.5527498178701973	0.0008655189308074407;0.0008654409848221357	0.547;0.453	0.438;0.562	t|1e1.1o1|1e2.1o1	FALSE	FALSE	TRUE	2	3	1;1	3	+	107778519-107791240;107789876-107791240	107778371-107778519;107789787-107789876;107791240-107791299		http://genome.ucsc.edu/cgi-bin/hgTracks?db=hg38&position=3%3A107791299-107778371
BCAN	ENSG00000132692.18	ENSG00000132692.18:s:156646047-156646145	0.12758671399587013;3.8992581528265815e-10;-0.13323312192187253	0.7086154294704037;6.298809816719632e-21;0.7500136972506847	2.633783174435171e-05;0.532447211067418;1.8703407123954463e-05	0.539;0.008;0.453	0.666;0.012;0.322	s|1e1.1o3|1e1.2o3|i	FALSE	TRUE	FALSE	3	2	1;1;0	1	+	156646145-156646801;156646145-156647107;156646146-156646800	156646047-156646145;156646801-156647175	156646146-156646800	http://genome.ucsc.edu/cgi-bin/hgTracks?db=hg38&position=1%3A156647175-156646047
BCAS1	ENSG00000064787.13	ENSG00000064787.13:s:53985287-53985499	0.1743924690530026;-0.03552110991679439;-0.1529414796268917	0.9554948864961863;2.0439802822310963e-20;0.8620339468984357	5.855001694446877e-06;0.4750000000211001;0.00010106746232974029	0.273;0.057;0.669	0.453;0.038;0.509	s|1e1.1o1|1e2.1o1|1e3.1o1	FALSE	FALSE	TRUE	3	4	1;1;0	20	-	53975430-53985287;53967073-53985287;53953695-53985287	53953432-53953695;53966906-53967073;53975389-53975430;53985287-53985499		http://genome.ucsc.edu/cgi-bin/hgTracks?db=hg38&position=20%3A53985499-53953432
BCAS1	ENSG00000064787.13	ENSG00000064787.13:s:53995012-53995056	-0.17613486903986683;0.17613488933935761	0.941713691041438;0.9417136912734415	1.7687430328483522e-05;1.768644972988932e-05	0.790;0.210	0.611;0.389	s|1e1.1o1|1e2.1o1	FALSE	FALSE	TRUE	2	3	1;1	20	-	53992646-53995012;53985499-53995012	53985287-53985499;53992512-53992646;53995012-53995056		http://genome.ucsc.edu/cgi-bin/hgTracks?db=hg38&position=20%3A53995056-53985287
BCAS1	ENSG00000064787.13	ENSG00000064787.13:t:53953432-53953695	-0.20266312388438965;0.01745572782726862;0.11699221824562098;0.05653361767698118	0.983694163300732;4.366300044996472e-07;0.6565671511446252;0.09244440802145676	4.079844094118101e-06;0.47484413893582433;0.000567381567331927;0.014902126371678136	0.554;0.077;0.238;0.134	0.350;0.103;0.359;0.190	t|1e1.1o1|1e2.1o1|1e3.1o1|1e4.1o1	FALSE	FALSE	TRUE	4	5	0;1;1;1	20	-	53953695-53985287;53953695-53975389;53953695-53966906;53953695-53957432	53953432-53953695;53957432-53957497;53966906-53967073;53975389-53975430;53985287-53985499		http://genome.ucsc.edu/cgi-bin/hgTracks?db=hg38&position=20%3A53985499-53953432
BCAS1	ENSG00000064787.13	ENSG00000064787.13:t:53985287-53985499	0.12252247220371854;-0.12252244334848528	0.7008647079610173;0.7008644584674868	0.00031532813223943037;0.00031535528985970895	0.140;0.860	0.261;0.739	t|1e1.1o1|1e2.1o1	FALSE	FALSE	TRUE	2	3	1;1	20	-	53985499-53995012;53985499-53992512	53985287-53985499;53992512-53992646;53995012-53995056		http://genome.ucsc.edu/cgi-bin/hgTracks?db=hg38&position=20%3A53995056-53985287
BCL2L13	ENSG00000099968.17	ENSG00000099968.17:t:17726677-17730855	-4.2186983678496215e-09;-2.1768349524216213e-05;-4.563831339026276e-07;0.10419588263958747;-0.061445575199922685	6.44792447995849e-21;6.456489464862659e-21;6.448107457294639e-21;0.5505514195008151;0.1291173901419904	0.4754569176713266;0.4750001134505222;0.4750052674477345;0.0006978156512833411;0.010993699671410728	0.010;0.025;0.017;0.808;0.141	0.005;0.005;0.008;0.916;0.065	t|1e1.1o1|1e2.1o1|1e3.2o2|1e4.2o4|1e5.1o1	FALSE	FALSE	TRUE	5	6	1;1;1;1;1	22	+	17683321-17726677;17689142-17726677;17696210-17726677;17702386-17726677;17706825-17726677	17683214-17683321;17688986-17689142;17695738-17696210;17702243-17703733;17706710-17706825;17726677-17730855		http://genome.ucsc.edu/cgi-bin/hgTracks?db=hg38&position=22%3A17730855-17683214
BIN1	ENSG00000136717.14	ENSG00000136717.14:s:127068924-127069031	-0.10677509980437372;0.10677513202378475	0.5855894803432107;0.5855896964330216	4.820929937598972e-05;4.820423277326224e-05	0.132;0.868	0.028;0.972	s|1e1.1o1|1e2.1o1	FALSE	FALSE	TRUE	2	3	1;1	2	-	127068255-127068924;127064018-127068924	127063933-127064018;127068163-127068255;127068924-127069031		http://genome.ucsc.edu/cgi-bin/hgTracks?db=hg38&position=2%3A127069031-127063933
BIN1	ENSG00000136717.14	ENSG00000136717.14:t:127063933-127064018	0.12605521539429365;-0.09313019989237405;7.77155998100908e-16;-0.03586846516181741	0.7318005766184674;0.4445570215540631;6.2988095818851245e-21;0.04136793771006738	1.9763949908645927e-05;0.00018122842127632488;0.9999999743800732;0.004649811014767469	0.799;0.129;0.001;0.070	0.928;0.043;0.000;0.028	t|1e1.1o1|1e2.1o1|1e3.1o1|i	FALSE	FALSE	TRUE	4	4	1;1;1;0	2	-	127064018-127068924;127064018-127068163;127064018-127064774;127064019-127064773	127063933-127064018;127064774-127064928;127068163-127068255;127068924-127069031	127064019-127064773	http://genome.ucsc.edu/cgi-bin/hgTracks?db=hg38&position=2%3A127069031-127063933
BMI1	ENSG00000168283.13	ENSG00000168283.13:t:22326431-22326831	-0.004143628994400008;-0.154070276144938;0.0005905090914557462;0.0006702406863690775;0.11815198641678261	0.005964181520684477;0.9287266232267198;2.18151111286431e-07;2.3277519156650998e-07;0.6826114422528035	0.05194944178954819;3.241947434728942e-05;0.4731563192664663;0.4728535883071636;7.584689588178855e-05	0.767;0.186;0.026;0.017;0.003	0.756;0.035;0.032;0.032;0.146	t|1e1.1o1|1e2.1o1|1e3.1o2|1e3.2o2|1e4.1o1	TRUE	FALSE	TRUE	5	5	1;1;1;1;1	10	+	22321696-22326431;22322170-22326431;22325722-22326431;22325728-22326431;22326076-22326431	22321211-22321696;22322106-22322170;22325657-22325728;22325933-22326076;22326431-22326831		http://genome.ucsc.edu/cgi-bin/hgTracks?db=hg38&position=10%3A22326831-22321211
BRD8	ENSG00000112983.17	ENSG00000112983.17:t:138156882-138157267	0.09479451647376028;-0.10416821722522515;0.0017097698621187259;0.0016503113193686886	0.4642988428897802;0.5420074600583799;4.93076002251041e-09;0.00010042705419670011	0.0001617237586861711;0.00010398148956103359;0.47492340454460313;0.21725901704220707	0.237;0.598;0.034;0.133	0.340;0.485;0.040;0.136	t|1e1.2o2|1e2.2o2|1e3.1o1|i	FALSE	FALSE	TRUE	4	4	1;1;1;0	5	-	138157267-138160069;138157267-138159555;138157267-138157642;138157268-138157641	138156882-138157267;138157642-138157894;138159555-138159599;138160069-138160173	138157268-138157641	http://genome.ucsc.edu/cgi-bin/hgTracks?db=hg38&position=5%3A138160173-138156882
BRWD3	ENSG00000165288.10	ENSG00000165288.10:t:80745569-80745729	0.10373728293708231;-0.10373729723261495	0.552115125445377;0.5521151224655243	0.00029517450283062007;0.00029520410331085323	0.824;0.176	0.932;0.068	t|1e1.1o1|1e2.1o1	FALSE	FALSE	TRUE	2	3	1;0	X	-	80745729-80791854;80745729-80746821	80745569-80745729;80746821-nan;80791854-80791952		http://genome.ucsc.edu/cgi-bin/hgTracks?db=hg38&position=X%3A80791952-80745569
BTN3A2	ENSG00000186470.13	ENSG00000186470.13:s:26373387-26373606	-0.10006350264778266;0.10006348435801864	0.5091076132834721;0.5091073724076544	0.00010602421755978586;0.0001060158538723468	0.910;0.090	0.793;0.207	s|1e1.1o1|i	FALSE	FALSE	FALSE	2	2	1;0	6	+	26373413-26374327;26373607-26374326	26373387-26373606;26374327-26374373	26373607-26374326	http://genome.ucsc.edu/cgi-bin/hgTracks?db=hg38&position=6%3A26374373-26373387
C1orf162	ENSG00000143110.11	ENSG00000143110.11:s:111477334-111477428	0.00984683750173322;0.0907412377835036;-0.13147518579895384	0.005301068794841215;0.43253878653899464;0.7625073614452688	0.05397839569622876;0.0018159914104659356;0.00017307872720107031	0.063;0.652;0.286	0.096;0.757;0.149	s|1e1.1o2|1e1.2o2|1e2.1o1	FALSE	TRUE	TRUE	3	3	1;1;0	1	+	111477428-111477651;111477428-111477726;111477428-111477983	111477334-111477428;111477651-111477775;111477983-111478512		http://genome.ucsc.edu/cgi-bin/hgTracks?db=hg38&position=1%3A111478512-111477334
C1orf52	ENSG00000162642.13	ENSG00000162642.13:t:85258524-85258722	-0.14333717560810166;0.14333719735475217	0.8271680862357872;0.827168091930067	0.00020562942294666264;0.00020561504166235434	0.482;0.518	0.329;0.671	t|1e1.1o1|1e2.1o1	FALSE	FALSE	TRUE	2	3	1;1	1	-	85258722-85259358;85258722-85258935	85258524-85258722;85258935-85259061;85259358-85259672		http://genome.ucsc.edu/cgi-bin/hgTracks?db=hg38&position=1%3A85259672-85258524
C1orf61	ENSG00000125462.16	ENSG00000125462.16:s:156413413-156413497	0.014061133356907871;-0.10938326256172239;0.08277729951810164	0.0012392977972372457;0.5946710909677841;0.3567710614382668	0.06879678109709478;5.683870057859863e-05;0.0003213391696068901	0.049;0.224;0.726	0.070;0.106;0.824	s|1e1.3o3|1e2.1o1|i	FALSE	FALSE	TRUE	3	3	1;1;1	1	-	156407975-156413413;156404601-156413413;156412709-156413412	156404250-156404601;156407697-156409030;156413413-156413497	156412709-156413412	http://genome.ucsc.edu/cgi-bin/hgTracks?db=hg38&position=1%3A156413497-156404250
C1orf61	ENSG00000125462.16	ENSG00000125462.16:t:156404250-156404601	-0.04071574448654433;-0.011418708086875201;0.10228033846958702;7.771559996016758e-16;-0.0007878367621921452;7.771559996016758e-16;-0.0008510526755562713;-0.006434697371261998	0.06042379466288428;1.037830486231055e-12;0.5378379364099843;6.4479250280230174e-21;6.757968029729979e-21;6.4479250280230174e-21;2.0044200859290564e-09;9.683889168348008e-21	0.017135910896171613;0.4749999996100712;0.0008863246494292675;0.999999990100288;0.47500000308801893;0.999999990100288;0.4749853235263771;0.47500000022916217	0.252;0.064;0.504;0.005;0.042;0.001;0.077;0.055	0.204;0.052;0.605;0.002;0.013;0.000;0.065;0.051	t|1e1.1o1|1e2.1o1|1e3.1o1|1e4.3o4|1e5.1o1|1e6.1o2|1e7.2o3|1e8.2o2	FALSE	FALSE	TRUE	8	9	1;1;1;1;1;1;1;1	1	-	156404601-156426798;156404601-156421555;156404601-156414654;156404601-156414056;156404601-156413413;156404601-156412522;156404601-156407842;156404601-156407080	156404250-156404601;156407080-156407197;156407697-156409030;156411831-156412708;156413413-156413497;156413916-156414298;156414654-156414753;156421555-156421809;156426798-156426872		http://genome.ucsc.edu/cgi-bin/hgTracks?db=hg38&position=1%3A156426872-156404250
C1orf61	ENSG00000125462.16	ENSG00000125462.16:t:156415397-156417439	0.12075927049924254;7.77155998100908e-16;-0.10793378617648314	0.6982087283719043;6.2988095818851245e-21;0.5804530056520603	2.616626722697104e-05;0.9999999743800732;7.544677963478019e-05	0.259;0.013;0.726	0.382;0.004;0.614	t|1e1.1o1|1e2.1o1|i	FALSE	FALSE	TRUE	3	3	1;1;0	1	-	156416864-156426798;156416864-156417912;156417440-156417911	156415397-156417439;156417912-156418034;156426798-156426872	156417440-156417911	http://genome.ucsc.edu/cgi-bin/hgTracks?db=hg38&position=1%3A156426872-156415397
C2CD5	ENSG00000111731.12	ENSG00000111731.12:t:22513294-22513379	-0.14954736716011074;0.14954730675518516	0.9171502433850367;0.9171500393179902	3.910847168475673e-05;3.910607697436997e-05	0.232;0.768	0.083;0.917	t|1e1.1o2|1e2.2o2	FALSE	FALSE	TRUE	2	3	1;1	12	-	22513379-22519115;22513379-22517986	22513294-22513379;22517986-22518137;22519040-22519239		http://genome.ucsc.edu/cgi-bin/hgTracks?db=hg38&position=12%3A22519239-22513294
C4A	ENSG00000244731.7	ENSG00000244731.7:s:32002123-32002255	-0.11920067363257265;0.1192006664277949	0.6558249658236632;0.6558248318858556	4.002181272433347e-05;4.0018856144102744e-05	0.650;0.350	0.522;0.478	s|1e1.1o1|i	FALSE	FALSE	FALSE	2	2	1;0	6	+	32002255-32002399;32002256-32002398	32002123-32002255;32002399-32002681	32002256-32002398	http://genome.ucsc.edu/cgi-bin/hgTracks?db=hg38&position=6%3A32002681-32002123
CADM1	ENSG00000182985.16	ENSG00000182985.16:s:115198406-115198440	0.12991238758562418;-0.12991238665552118	0.7254089299263992;0.7254088985714797	0.000408170646107543;0.000408201756648241	0.545;0.455	0.682;0.318	s|1e1.2o2|1e2.2o2	FALSE	FALSE	TRUE	2	3	1;1	11	-	115190941-115198406;115178775-115198406	115178644-115179111;115190609-115191046;115198406-115198440		http://genome.ucsc.edu/cgi-bin/hgTracks?db=hg38&position=11%3A115198440-115178644
CAMK2B	ENSG00000058404.19	ENSG00000058404.19:s:44240707-44240749	-0.11107916435968421;0.04977324654074917;0.00618669813513865;4.4089522053202026e-08;0.02361990070643132	0.6022933365323319;0.15356123727885973;0.004188038244338744;6.298830300463591e-21;0.007191701184375689	6.712898479033225e-05;0.0008823104195479667;0.010697526110805178;0.47550150597306834;0.021095639325293163	0.166;0.664;0.112;0.012;0.043	0.052;0.735;0.133;0.007;0.074	s|1e1.1o1|1e2.1o2|1e2.2o2|1e3.2o2|i	FALSE	TRUE	TRUE	5	4	1;1;1;1;0	7	-	44239663-44240707;44234679-44240707;44234676-44240707;44220901-44240707;44239664-44240706	44220826-44220953;44234639-44234679;44239589-44239663;44240707-44240749	44239664-44240706	http://genome.ucsc.edu/cgi-bin/hgTracks?db=hg38&position=7%3A44240749-44220826
CAMK2B	ENSG00000058404.19	ENSG00000058404.19:t:44234639-44234679	0.09962902766372769;9.868414063102842e-11;0.01013290286833864;-0.1458408012060044	0.5073848996550743;6.447925015615111e-21;0.006633706305723201;0.902079594800848	0.0011909300190848001;0.4988994652388453;0.04804724777909198;5.788761416691823e-05	0.706;0.000;0.119;0.173	0.818;0.001;0.148;0.033	t|1e1.1o1|2e2.1o1|2e3.1o1|2e4.1o1	FALSE	TRUE	TRUE	4	5	1;1;1;1	7	-	44234679-44240707;44234676-44241700;44234676-44240707;44234676-44239589	44234639-44234679;44239589-44239663;44240707-44240749;44241700-44241783		http://genome.ucsc.edu/cgi-bin/hgTracks?db=hg38&position=7%3A44241783-44234639
CAMSAP1	ENSG00000130559.18	ENSG00000130559.18:s:135866379-135866536	-8.336879918171623e-06;0.13886070710531034;-0.08380132999427178;-0.02906149548957582	6.304448058283441e-21;0.7754801152699085;0.3853438602379653;0.01854758841537884	0.4750014283911306;1.2533161217850954e-05;0.0002167288526001565;0.009389721514493132	0.022;0.454;0.408;0.118	0.017;0.604;0.304;0.072	s|1e1.1o1|1e2.1o2|1e3.1o1|i	FALSE	FALSE	TRUE	4	4	1;1;1;0	9	-	135865364-135866456;135862608-135866456;135850461-135866456;135865365-135866378	135850322-135850461;135862467-135862608;135865248-135865364;135866379-135866536	135865365-135866378	http://genome.ucsc.edu/cgi-bin/hgTracks?db=hg38&position=9%3A135866536-135850322
CAMTA1	ENSG00000171735.18	ENSG00000171735.18:s:6825092-6825210	0.11240504317247521;7.771559996016758e-16;0.03282629546428848;-0.13806318875413295	0.6209487791213875;6.4479250280230174e-21;7.897826340685922e-05;0.8166323347126503	0.00048465564726545837;0.999999990100288;0.46054993235009095;7.53572673289904e-05	0.677;0.000;0.039;0.283	0.795;0.000;0.062;0.145	s|1e1.1o1|1e2.1o1|1e3.1o1|1e4.1o1	FALSE	FALSE	TRUE	4	5	1;1;1;1	1	+	6825210-6871757;6825210-6886240;6825210-6887654;6825210-7091304	6825092-6825210;6871757-6872053;6886240-6886346;6887654-6888201;7091304-7091371		http://genome.ucsc.edu/cgi-bin/hgTracks?db=hg38&position=1%3A7091371-6825092
CAPN7	ENSG00000131375.9	ENSG00000131375.9:t:15242178-15242253	-0.09773157519807305;0.12606701367479903;-0.01554893367695257	0.49137564434550696;0.6977593758771309;0.02048330339555835	0.00013487714227711223;2.6658842347563224e-05;0.004701398144346669	0.243;0.497;0.261	0.132;0.641;0.227	t|1e1.1o1|1e2.1o1|i	FALSE	FALSE	TRUE	3	3	1;1;0	3	+	15240853-15242178;15241588-15242178;15241589-15242177	15240754-15240853;15241453-15241588;15242178-15242253	15241589-15242177	http://genome.ucsc.edu/cgi-bin/hgTracks?db=hg38&position=3%3A15242253-15240754
CASK	ENSG00000147044.20	ENSG00000147044.20:s:41559497-41559847	-0.11315465897972618;0.11315469349651641	0.6336098004699707;0.6336100204920951	0.0003800877809957415;0.000380053068408047	0.357;0.643	0.238;0.762	s|1e1.1o1|1e2.1o1	FALSE	FALSE	TRUE	2	3	1;1	X	-	41557100-41559779;41555635-41559779	41555600-41555635;41557032-41557100;41559497-41559847		http://genome.ucsc.edu/cgi-bin/hgTracks?db=hg38&position=X%3A41559847-41555600
CASP2	ENSG00000106144.19	ENSG00000106144.19:t:143291540-143291690	0.181840239723492;-0.18184027705898426	0.9563811460965417;0.9563812004656571	2.0156406179575012e-05;2.0157482002125526e-05	0.704;0.296	0.894;0.106	t|1e1.1o1|1e2.1o1	FALSE	FALSE	TRUE	2	3	1;1	7	+	143288529-143291540;143289656-143291540	143288215-143288529;143289588-143289656;143291540-143291690		http://genome.ucsc.edu/cgi-bin/hgTracks?db=hg38&position=7%3A143291690-143288215
CBLB	ENSG00000114423.18	ENSG00000114423.18:t:105678431-105678571	0.1608656086109178;-0.16086564449711896	0.9027670173900356;0.9027671373822306	8.300261910414995e-05;8.300764855817544e-05	0.219;0.781	0.390;0.610	t|1e1.1o1|1e2.1o2	FALSE	FALSE	TRUE	2	3	1;1	3	-	105678571-105681724;105678571-105681479	105678431-105678571;105680992-105681610;105681724-105682130		http://genome.ucsc.edu/cgi-bin/hgTracks?db=hg38&position=3%3A105682130-105678431
CBWD3	ENSG00000196873.15	ENSG00000196873.15:s:68258532-68258569	-0.11176747966575945;7.77155998100908e-16;0.10464916018667822;0.007112495081683026	0.6167875915021335;6.2988095818851245e-21;0.5520878553490552;6.154216406431814e-06	5.5152417961834566e-05;0.9999999743800732;8.890771239464086e-05;0.45030914779875886	0.810;0.003;0.138;0.050	0.694;0.000;0.245;0.062	s|1e1.1o1|1e2.1o1|1e3.1o1|i	FALSE	FALSE	TRUE	4	4	1;1;1;0	9	+	68258569-68259347;68258569-68260857;68258569-68264468;68258570-68259346	68258532-68258569;68259347-68259434;68260857-68261001;68264468-68264514	68258570-68259346	http://genome.ucsc.edu/cgi-bin/hgTracks?db=hg38&position=9%3A68264514-68258532
CBWD3	ENSG00000196873.15	ENSG00000196873.15:t:68264468-68264514	0.18139446216072938;-0.10026307245612101;-0.05680740897405427;-1.777562966991217e-07	0.9745061661152925;0.5164494092515757;0.14922589155199134;6.44799346170226e-21	4.130653557863687e-06;0.0011230111070209547;0.006931153294147507;0.4750137582974743	0.271;0.612;0.098;0.020	0.461;0.496;0.036;0.007	t|1e1.1o1|1e2.2o2|1e3.1o2|1e3.2o2	TRUE	FALSE	TRUE	4	4	1;1;1;1	9	+	68258569-68264468;68259434-68264468;68260996-68264468;68261001-68264468	68258532-68258569;68259347-68259434;68260857-68261001;68264468-68264514		http://genome.ucsc.edu/cgi-bin/hgTracks?db=hg38&position=9%3A68264514-68258532
CCNL1	ENSG00000163660.11	ENSG00000163660.11:s:157148949-157149385	-0.1390980590425158;-0.008716901595820161;0.1590496963799856	0.7809021915259701;0.00047605987988274726;0.884326659794024	1.2798042308248547e-05;0.10371781586085294;3.1176558334499918e-06	0.651;0.070;0.278	0.503;0.053;0.443	s|1e1.1o1|1e2.1o1|i	FALSE	FALSE	TRUE	3	3	1;1;0	3	-	157148589-157149287;157146607-157149287;157148590-157148948	157146508-157146607;157147553-157148589;157148949-157149385	157148590-157148948	http://genome.ucsc.edu/cgi-bin/hgTracks?db=hg38&position=3%3A157149385-157146508
CCNL1	ENSG00000163660.11	ENSG00000163660.11:s:157152017-157152501	-0.00738677955807564;0.10288632964245109;-0.09014682868229737	7.323792490790322e-06;0.5288251293951889;0.43197763205335443	0.45343808027431565;9.747067822110613e-05;0.00016844053726428054	0.051;0.355;0.591	0.040;0.480;0.480	s|1e1.1o1|1e2.3o3|i	FALSE	FALSE	TRUE	3	3	1;1;0	3	-	157151930-157152177;157150381-157152177;157151931-157152016	157150282-157150799;157151729-157151930;157152017-157152501	157151931-157152016	http://genome.ucsc.edu/cgi-bin/hgTracks?db=hg38&position=3%3A157152501-157150282
CCNL1	ENSG00000163660.11	ENSG00000163660.11:s:157158665-157159255	-0.15544543891285503;0.15544543510573294	0.892784532915031;0.8927845528417139	7.010408539631641e-05;7.009957025046591e-05	0.544;0.456	0.384;0.616	s|1e1.1o1|1e2.1o2	FALSE	FALSE	TRUE	2	3	1;1	3	-	157157083-157158866;157153156-157158866	157152740-157153156;157156936-157157083;157158665-157159255		http://genome.ucsc.edu/cgi-bin/hgTracks?db=hg38&position=3%3A157159255-157152740
CCNL1	ENSG00000163660.11	ENSG00000163660.11:t:157147553-157148589	-0.002718655697921193;-0.12441954941430011;0.13574049589016618	0.002538651885710312;0.6919194032177363;0.7774962740075639	0.018435828201942672;2.9206674474147043e-05;1.2992006324779754e-05	0.189;0.573;0.243	0.177;0.437;0.385	t|1e1.1o2|1e2.1o3|i	FALSE	FALSE	TRUE	3	3	0;1;0	3	-	157148589-157149485;157148589-157149287;157148590-157148948	157147553-157148589;157148949-157149385;157149444-157149633	157148590-157148948	http://genome.ucsc.edu/cgi-bin/hgTracks?db=hg38&position=3%3A157149633-157147553
CCNL1	ENSG00000163660.11	ENSG00000163660.11:t:157152740-157153156	0.15164093819558144;-0.17913324789473767;7.77155998100908e-16;-0.03650103716740474;7.77155998100908e-16;0.042827813263401696	0.8780182878166303;0.9901545487584573;6.2988095818851245e-21;0.00012706695508905413;6.2988095818851245e-21;0.10850789360335027	2.000969476718451e-06;6.764917515056368e-10;0.9999999743800732;0.3836204982895015;0.9999999743800732;0.001387684091742332	0.361;0.292;0.004;0.062;0.000;0.278	0.517;0.103;0.000;0.036;0.000;0.345	t|1e1.2o3|1e2.2o4|1e2.3o4|1e2.4o4|1e3.1o1|i	TRUE	FALSE	TRUE	6	4	1;1;1;1;1;0	3	-	157153156-157158866;157153156-157157011;157153156-157157007;157153156-157156936;157153156-157153499;157153157-157153498	157152740-157153156;157153499-157154666;157156936-157157083;157158665-157159255	157153157-157153498	http://genome.ucsc.edu/cgi-bin/hgTracks?db=hg38&position=3%3A157159255-157152740
CCP110	ENSG00000103540.16	ENSG00000103540.16:s:19546849-19548014	-0.15633665987807674;0.1752942273651571;-0.00990099045359201	0.9181729924084582;0.9621872347173633;0.0019066698825224598	1.621909119231546e-06;1.3451744545555572e-07;0.03445021465934395	0.428;0.406;0.154	0.270;0.592;0.135	s|1e1.1o1|1e2.1o1|i	FALSE	FALSE	TRUE	3	3	1;1;1	16	+	19548014-19548515;19548014-19551196;19548015-19548514	19546849-19548014;19548515-19548600;19551196-19553408	19548015-19548514	http://genome.ucsc.edu/cgi-bin/hgTracks?db=hg38&position=16%3A19553408-19546849
CCP110	ENSG00000103540.16	ENSG00000103540.16:t:19551196-19553408	0.13445940288307037;-0.1344594350509911	0.7556214388810182;0.7556217585123911	0.00024712820717468;0.0002471465581107557	0.298;0.702	0.438;0.562	t|1e1.1o1|1e2.1o1	FALSE	FALSE	TRUE	2	3	1;1	16	+	19548014-19551196;19548600-19551196	19546849-19548014;19548515-19548600;19551196-19553408		http://genome.ucsc.edu/cgi-bin/hgTracks?db=hg38&position=16%3A19553408-19546849
CD46	ENSG00000117335.19	ENSG00000117335.19:s:207767779-207767823	0.19690952966894498;-0.0006557488718885136;-0.17650682659973882	0.9884793025924341;6.512928046137267e-21;0.9669982054671499	1.2041350093142998e-08;0.47500003786255585;1.274535955664291e-07	0.476;0.037;0.490	0.676;0.017;0.308	s|1e1.4o5|1e2.1o1|i	FALSE	FALSE	TRUE	3	3	1;1;0	1	+	207767823-207770321;207767823-207783292;207767824-207768117	207767779-207767823;207770041-207770362;207783292-207783728	207767824-207768117	http://genome.ucsc.edu/cgi-bin/hgTracks?db=hg38&position=1%3A207783728-207767779
CD46	ENSG00000117335.19	ENSG00000117335.19:t:207767779-207767823	0.09984702963928452;7.77155998100908e-16;-0.1081434711102959	0.5117121083607282;6.2988095818851245e-21;0.5849280509812165	0.00010920014603551568;0.9999999743800732;6.513821774911666e-05	0.226;0.009;0.765	0.330;0.016;0.654	t|1e1.2o2|1e2.1o1|i	FALSE	FALSE	TRUE	3	3	1;1;1	1	+	207767195-207767779;207767651-207767779;207767652-207767778	207767013-207767195;207767205-207767651;207767779-207767823	207767652-207767778	http://genome.ucsc.edu/cgi-bin/hgTracks?db=hg38&position=1%3A207767823-207767013
CD46	ENSG00000117335.19	ENSG00000117335.19:t:207770041-207770362	-0.17983045878646703;0.1862361472709544;7.771559996016758e-16	0.9538221617482313;0.9667424598724208;6.4479250280230174e-21	1.0207084380708942e-05;4.694185297934601e-06;0.999999990100288	0.376;0.617;0.007	0.192;0.807;0.000	t|1e1.2o2|1e2.1o1|1e3.1o1	FALSE	FALSE	TRUE	3	4	1;1;1	1	+	207767195-207770321;207767823-207770321;207768772-207770321	207767013-207767195;207767779-207767823;207768118-207768772;207770041-207770362		http://genome.ucsc.edu/cgi-bin/hgTracks?db=hg38&position=1%3A207770362-207767013
CDC42BPA	ENSG00000143776.18	ENSG00000143776.18:s:227016080-227016197	-0.15486355994718654;0.15486359882959957	0.9385774217545435;0.9385775756449177	1.4725492487599467e-06;1.4724752314371746e-06	0.224;0.776	0.063;0.937	s|1e1.1o1|1e2.1o1	FALSE	FALSE	TRUE	2	3	1;1	1	-	227011063-227016080;227005111-227016080	227004055-227005111;227010878-227011063;227016080-227016197		http://genome.ucsc.edu/cgi-bin/hgTracks?db=hg38&position=1%3A227016197-227004055
CDC42BPA	ENSG00000143776.18	ENSG00000143776.18:s:227069777-227069853	0.0014387920785416536;-0.0004051802441087926;0.10028006579262877;-0.0505744783963245;-0.010149228176272231	6.747731021124718e-21;6.431112675739144e-21;0.5103855209376584;0.13479986169988012;4.3944627565989014e-05	0.4750000163612356;0.47500006158178243;0.00012849800500049554;0.001249214561026335;0.3744133496517208	0.029;0.036;0.139;0.733;0.060	0.040;0.002;0.243;0.671;0.045	s|1e1.1o1|1e2.1o2|1e3.1o1|1e4.1o1|i	FALSE	FALSE	TRUE	5	5	1;1;1;1;1	1	-	227068701-227069777;227059411-227069777;227051985-227069777;227048010-227069777;227068702-227069776	227047927-227048010;227051881-227051985;227059373-227059411;227068467-227068701;227069777-227069853	227068702-227069776	http://genome.ucsc.edu/cgi-bin/hgTracks?db=hg38&position=1%3A227069853-227047927
CDHR2	ENSG00000074276.10	ENSG00000074276.10:s:176591404-176591720	7.77155998100908e-16;0.05913050972058784;0.13536737400365692;-0.015287897042114956;-0.18247122761359746	6.2988095818851245e-21;0.13142622097833456;0.8012246004132703;0.0109288549533143;0.9416962156185782	0.9999999743800732;0.0018162754630777196;1.8472588021873786e-05;0.0122921309363615;2.7009813574618846e-06	0.002;0.083;0.170;0.150;0.599	0.000;0.144;0.296;0.138;0.420	s|1e1.3o3|2e2.1o1|2e3.1o1|2e4.1o1|i	TRUE	FALSE	TRUE	5	5	1;0;0;0;0	5	+	176591484-176592723;176591720-176591804;176591720-176591857;176591720-176591910;176591721-176591803	176591404-176591720;176591804-176591856;176591857-176591909;176591910-nan;176592419-176592780	176591721-176591803	http://genome.ucsc.edu/cgi-bin/hgTracks?db=hg38&position=5%3A176592780-176591404
CELSR2	ENSG00000143126.7	ENSG00000143126.7:s:109273436-109273670	-0.15174998197302442;0.15174995392324633	0.8607784565394107;0.8607782848041741	3.7583861441925492e-06;3.758128865428594e-06	0.277;0.723	0.118;0.882	s|1e1.1o1|i	FALSE	FALSE	FALSE	2	2	1;0	1	+	109273670-109274022;109273671-109274021	109273436-109273670;109274022-109275750	109273671-109274021	http://genome.ucsc.edu/cgi-bin/hgTracks?db=hg38&position=1%3A109275750-109273436
CERS5	ENSG00000139624.12	ENSG00000139624.12:s:50134400-50134828	-0.042227683635837565;-0.07770180477052087;0.11983623870928767;0.0001577382506286005	0.01266605031718082;0.3056394531973726;0.6710102060001858;8.513241778202854e-09	0.09195697157058036;0.003132008443186729;0.0005535001206894839;0.47467769640462554	0.072;0.135;0.776;0.016	0.023;0.048;0.903;0.026	s|1e1.1o1|1e2.1o1|1e3.1o1|2e3.1o1	TRUE	FALSE	TRUE	4	4	1;1;1;1	12	-	50134068-50134546;50133064-50134546;50130694-50134546;50130694-50134400	50129306-50130694;50132962-50133064;50133785-50134068;50134400-50134828		http://genome.ucsc.edu/cgi-bin/hgTracks?db=hg38&position=12%3A50134828-50129306
CERS5	ENSG00000139624.12	ENSG00000139624.12:s:50135732-50135838	-1.3489022810383651e-06;-0.0005443158885582235;0.17575097313779353;7.77155998100908e-16;-0.1425332778823022	6.299261020392858e-21;6.476646783367806e-21;0.9572859490834741;6.2988095818851245e-21;0.8325079883641648	0.47501864396438354;0.4750000456870521;2.3210234569283444e-07;0.9999999743800732;5.8107932279227725e-06	0.023;0.036;0.644;0.000;0.293	0.006;0.020;0.820;0.000;0.153	s|1e1.1o3|1e1.2o3|1e2.3o3|1e3.1o1|i	FALSE	TRUE	TRUE	5	4	1;1;1;1;1	12	-	50135652-50135732;50135616-50135732;50134702-50135732;50130694-50135732;50135653-50135731	50129306-50130694;50134400-50134828;50135406-50135652;50135732-50135838	50135653-50135731	http://genome.ucsc.edu/cgi-bin/hgTracks?db=hg38&position=12%3A50135838-50129306
CERS5	ENSG00000139624.12	ENSG00000139624.12:t:50129306-50130694	7.771559996016758e-16;0.1271249899783098;9.134252119972586e-05;-0.1382080278074339	6.4479250280230174e-21;0.723784600882986;1.5129933972411343e-09;0.8107297416360428	0.999999990100288;0.0003755296244064705;0.4748994621169227;0.00015683401367250216	0.001;0.719;0.015;0.266	0.001;0.854;0.025;0.121	t|1e1.1o1|1e2.3o4|1e2.4o4|1e3.1o1	TRUE	FALSE	TRUE	4	4	1;1;1;1	12	-	50130694-50135732;50130694-50134546;50130694-50134400;50130694-50132962	50129306-50130694;50132962-50133064;50134400-50134828;50135732-50135838		http://genome.ucsc.edu/cgi-bin/hgTracks?db=hg38&position=12%3A50135838-50129306
CH17-264B6.3	ENSG00000277125.1	ENSG00000277125.1:s:73067562-73067648	-0.1512515465451552;0.0016742508652226032;0.1440448831443685	0.8368495339644823;0.00028700544864514323;0.8009632012500503	0.0001958693830619307;0.26190737277929943;0.00026723282293255083	0.522;0.060;0.417	0.362;0.066;0.573	s|1e1.1o2|1e1.2o2|1e2.1o1	FALSE	TRUE	TRUE	3	3	0;1;0	7	+	73067648-73067815;73067648-73067825;73067648-73069348	73067562-73067648;73067815-73067927;73069348-73069531		http://genome.ucsc.edu/cgi-bin/hgTracks?db=hg38&position=7%3A73069531-73067562
CH17-264B6.3	ENSG00000277125.1	ENSG00000277125.1:t:73069348-73069531	0.1802934954853365;-0.1802934815748361	0.9648419329277504;0.9648418876264587	1.0651667919633843e-05;1.0652259192944769e-05	0.305;0.695	0.489;0.511	t|1e1.1o1|1e2.1o1	FALSE	FALSE	TRUE	2	3	0;1	7	+	73067648-73069348;73067927-73069348	73067562-73067648;73067815-73067927;73069348-73069531		http://genome.ucsc.edu/cgi-bin/hgTracks?db=hg38&position=7%3A73069531-73067562
CHD1	ENSG00000153922.10	ENSG00000153922.10:s:98869479-98869882	0.08077585431968518;-0.11783261015951388;0.017223087341315443	0.3540180907568273;0.6373874124112104;0.033059173737800096	0.0002778508910968542;4.15554541041141e-05;0.0029022413667907955	0.169;0.506;0.327	0.262;0.373;0.360	s|1e1.1o1|1e2.1o3|i	FALSE	FALSE	TRUE	3	3	1;1;0	5	-	98869277-98869754;98868635-98869754;98869278-98869478	98868495-98868635;98868930-98869277;98869479-98869882	98869278-98869478	http://genome.ucsc.edu/cgi-bin/hgTracks?db=hg38&position=5%3A98869882-98868495
CHD1L	ENSG00000131778.17	ENSG00000131778.17:s:147268782-147268878	0.1588602136307892;-0.1255401380791608;-0.0013927117795337189	0.8914981770921754;0.706836909440693;3.494783107431359e-07	6.156970330652667e-05;0.0004751188069923584;0.4734409686622024	0.685;0.279;0.037	0.852;0.143;0.005	s|1e1.2o3|1e2.1o1|1e3.1o2	FALSE	FALSE	TRUE	3	4	1;0;1	1	+	147268878-147270932;147268878-147272171;147268878-147275354	147268782-147268878;147270904-147271113;147272171-147272281;147275354-147275468		http://genome.ucsc.edu/cgi-bin/hgTracks?db=hg38&position=1%3A147275468-147268782
CHD8	ENSG00000100888.12	ENSG00000100888.12:s:21427601-21428254	0.24224050255874854;-0.10465626242213749;-0.13799999368575463	0.9999375304252656;0.5590992875496383;0.8487671735857647	4.3721647241012364e-11;0.00039533499653521265;6.518550681933188e-05	0.504;0.235;0.263	0.748;0.130;0.124	s|1e1.1o1|2e1.1o1|3e1.1o1	TRUE	FALSE	FALSE	3	2	1;0;0	14	-	21426242-21427869;21426242-21427735;21426242-21427601	21426128-21426242;21427601-21428254		http://genome.ucsc.edu/cgi-bin/hgTracks?db=hg38&position=14%3A21428254-21426128
CHN1	ENSG00000128656.13	ENSG00000128656.13:t:174846880-174847198	-5.6646572471906765e-05;0.12533048806064637;5.070534518258045e-05;7.77155998100908e-16;-0.00012683137678105337;-0.09301366789360661	6.317318621101931e-21;0.7078460142012467;6.314052943369934e-21;6.2988095818851245e-21;6.340230107751533e-21;0.4458352096378233	0.47500044347394355;2.7901779807748186e-05;0.475000495438827;0.9999999743800732;0.4750001978077505;0.00019042217399922734	0.030;0.638;0.016;0.000;0.031;0.285	0.012;0.765;0.028;0.000;0.007;0.188	t|1e1.2o2|1e2.2o2|1e3.1o1|1e4.1o1|1e5.1o1|i	FALSE	FALSE	TRUE	6	6	1;1;1;1;1;1	2	-	174846957-174915058;174846957-174877840;174846957-174875788;174846957-174847719;174846957-174847313;174847199-174847312	174846880-174847198;174847313-174847565;174847719-174847751;174875788-174875865;174877840-174878128;174915058-174915292	174847199-174847312	http://genome.ucsc.edu/cgi-bin/hgTracks?db=hg38&position=2%3A174915292-174846880
CHORDC1	ENSG00000110172.11	ENSG00000110172.11:s:90210536-90210765	-0.05802160662180739;0.13589583161796306;-0.054688742195324866	0.12754616727743365;0.7833886298277727;0.16244318934298452	0.0018087207230309543;9.286911669059723e-06;0.0009965280567021395	0.125;0.549;0.327	0.054;0.697;0.251	s|1e1.2o2|1e2.1o1|i	FALSE	FALSE	TRUE	3	3	1;1;0	11	-	90206810-90210536;90206272-90210536;90209479-90210535	90206202-90206272;90206748-90209478;90210536-90210765	90209479-90210535	http://genome.ucsc.edu/cgi-bin/hgTracks?db=hg38&position=11%3A90210765-90206202
CHORDC1	ENSG00000110172.11	ENSG00000110172.11:t:90206202-90206272	0.1324764292066756;-0.06806580804768884;-0.04550237255144288	0.7675632176208002;0.25132173181068;0.11226665394649811	1.4209168799524506e-05;0.0005800258498775968;0.0014703660328205803	0.554;0.160;0.288	0.695;0.086;0.217	t|1e1.2o2|1e2.1o1|i	FALSE	FALSE	TRUE	3	3	1;1;0	11	-	90206272-90210536;90206272-90206748;90206273-90206747	90206202-90206272;90206748-90209478;90210536-90210765	90206273-90206747	http://genome.ucsc.edu/cgi-bin/hgTracks?db=hg38&position=11%3A90210765-90206202
CLASP2	ENSG00000163539.16	ENSG00000163539.16:s:33581821-33581928	-0.13045127348412247;0.1304512740088789	0.7496351323938506;0.7496349918581016	0.00016518804958887134;0.00016517519232032456	0.303;0.697	0.163;0.837	s|1e1.1o1|1e2.2o2	FALSE	FALSE	TRUE	2	3	1;1	3	-	33577264-33581821;33576275-33581821	33576169-33576421;33577202-33577264;33581821-33581928		http://genome.ucsc.edu/cgi-bin/hgTracks?db=hg38&position=3%3A33581928-33576169
CLASP2	ENSG00000163539.16	ENSG00000163539.16:t:33576169-33576421	0.1777753376820171;-0.16937438816724604;-0.0015803968239706517	0.9654156527317992;0.9806548393462284;0.00012549207044975304	4.553330255654595e-08;6.814695585610764e-08;0.1357821699592623	0.579;0.297;0.125	0.760;0.121;0.117	t|1e1.1o1|1e2.1o1|i	FALSE	FALSE	TRUE	3	3	1;1;0	3	-	33576275-33581821;33576275-33577202;33576422-33577201	33576169-33576421;33577202-33577264;33581821-33581928	33576422-33577201	http://genome.ucsc.edu/cgi-bin/hgTracks?db=hg38&position=3%3A33581928-33576169
CLASP2	ENSG00000163539.16	ENSG00000163539.16:t:33644382-33644903	0.11850401197752522;7.771559996016758e-16;-0.12072802324695861;7.771559996016758e-16;0.003752266313851976;7.771559996016758e-16	0.6781411556002306;6.4479250280230174e-21;0.6906048158121234;6.4479250280230174e-21;0.00021528995233323155;6.4479250280230174e-21	0.000446244511352519;0.999999990100288;0.0004109260993612196;0.999999990100288;0.348522624577164;0.999999990100288	0.238;0.004;0.601;0.000;0.156;0.000	0.358;0.004;0.477;0.000;0.163;0.000	t|1e1.1o1|1e2.1o1|1e3.1o1|1e4.1o2|1e4.2o2|1e5.1o1	TRUE	FALSE	TRUE	6	6	1;1;1;1;1;1	3	-	33644903-33663445;33644903-33659507;33644903-33658974;33644903-33645344;33644903-33645282;33644903-33645003	33644382-33644903;33645003-33645274;33645282-33645503;33658974-33659441;33659507-33659672;33663445-33663515		http://genome.ucsc.edu/cgi-bin/hgTracks?db=hg38&position=3%3A33663515-33644382
CLDND1	ENSG00000080822.16	ENSG00000080822.16:t:98521330-98521442	0.17916693665343436;1.3456211235100654e-05;-0.16420555125546976;1.8947243002474113e-08;-0.00016660832364082196;7.771559996016758e-16	0.9073198127567499;6.452827265291417e-21;0.8627851613128997;6.4479273226781095e-21;6.516383570387591e-21;6.4479250280230174e-21	0.00011639213090771817;0.47500018358180224;0.00019278454653304244;0.47513038049087825;0.47500001413105486;0.999999990100288	0.576;0.008;0.368;0.014;0.032;0.002	0.752;0.019;0.205;0.007;0.016;0.001	t|1e1.1o1|1e2.1o1|1e3.1o1|2e4.1o1|2e5.1o1|3e5.1o1	FALSE	TRUE	TRUE	6	6	1;1;1;1;1;1	3	-	98521442-98522849;98521442-98522542;98521442-98521653;98521437-98522849;98521437-98521653;98521377-98521653	98521330-98521442;98521653-98522514;98522542-98522754;98522849-98523066		http://genome.ucsc.edu/cgi-bin/hgTracks?db=hg38&position=3%3A98523066-98521330
CLIP2	ENSG00000106665.15	ENSG00000106665.15:t:74375887-74376822	0.13344184248294166;-0.13344178711357038	0.7701868269577802;0.7701865199747538	0.00024407298820088992;0.00024409234898181698	0.616;0.384	0.754;0.246	t|1e1.1o1|1e2.1o1	FALSE	FALSE	TRUE	2	3	1;1	7	+	74364315-74375887;74373036-74375887	74364255-74364315;74372932-74373036;74375887-74376822		http://genome.ucsc.edu/cgi-bin/hgTracks?db=hg38&position=7%3A74376822-74364255
CLTB	ENSG00000175416.12	ENSG00000175416.12:t:176392455-176392945	0.15733633212641768;-0.15736416611736698;7.771559996016758e-16;7.771559996016758e-16	0.9685605171840631;0.9715264779454735;6.4479250280230174e-21;6.4479250280230174e-21	4.9484865594186776e-06;4.3800144727823564e-06;0.999999990100288;0.999999990100288	0.814;0.185;0.000;0.000	0.965;0.035;0.000;0.000	t|1e1.1o1|1e2.1o1|2e3.1o1|3e4.1o2	FALSE	TRUE	TRUE	4	5	1;1;1;1	5	-	176392945-176397607;176392945-176396479;176392935-176410257;176392932-176397944	176392455-176392945;176396479-176396532;176397607-176397718;176397930-176398047;176410257-176410303		http://genome.ucsc.edu/cgi-bin/hgTracks?db=hg38&position=5%3A176410303-176392455
CNOT6L	ENSG00000138767.12	ENSG00000138767.12:t:77776271-77776392	-0.10035272452377023;0.11289739324131645;-0.0086563671198963;0.002148029931423583	0.5146580130335543;0.6182748791484607;0.007713523234044327;2.563859443527335e-06	0.0012372142396130936;0.0007480316514859861;0.032432019405688184;0.46767639951754986	0.809;0.090;0.090;0.012	0.693;0.209;0.059;0.039	t|1e1.1o1|1e2.1o2|1e2.2o2|1e3.1o1	TRUE	FALSE	TRUE	4	4	1;1;1;1	4	-	77776392-77819590;77776392-77819304;77776392-77819233;77776392-77818974	77776271-77776392;77818974-77819063;77819233-77819390;77819590-77819615		http://genome.ucsc.edu/cgi-bin/hgTracks?db=hg38&position=4%3A77819615-77776271
COG4	ENSG00000103051.18	ENSG00000103051.18:s:70517626-70517740	-0.10443992975271962;0.10443993194229895	0.5345231691724047;0.5345229975989183	0.00125337711210316;0.0012532737777576053	0.360;0.640	0.247;0.753	s|1e1.1o1|1e2.1o1	FALSE	FALSE	TRUE	2	3	1;1	16	-	70516040-70517626;70514509-70517626	70514335-70514509;70515868-70516040;70517626-70517740		http://genome.ucsc.edu/cgi-bin/hgTracks?db=hg38&position=16%3A70517740-70514335
COL4A3BP	ENSG00000113163.15	ENSG00000113163.15:t:75389592-75389687	0.13653814539832013;-0.13653810596715982	0.7819012589032198;0.7819011596244749	0.000305426247771884;0.0003054487857665489	0.631;0.369	0.767;0.233	t|1e1.1o1|1e2.1o1	FALSE	FALSE	TRUE	2	3	1;1	5	-	75389687-75400205;75389687-75399310	75389592-75389687;75399310-75399387;75400205-75400297		http://genome.ucsc.edu/cgi-bin/hgTracks?db=hg38&position=5%3A75400297-75389592
COX20	ENSG00000203667.9	ENSG00000203667.9:t:244842195-244842258	0.04068190622112904;0.06013566099240232;7.77155998100908e-16;-0.11025017829170047	0.001973706918887874;0.13673555445362906;6.2988095818851245e-21;0.6117321682395641	0.10896196184350301;0.0017464662170582942;0.9999999743800732;2.8078227551020518e-05	0.118;0.358;0.006;0.518	0.160;0.417;0.009;0.412	t|1e1.1o1|1e2.1o1|2e2.1o1|i	FALSE	TRUE	TRUE	4	3	1;1;1;0	1	+	244835756-244842195;244842058-244842195;244842058-244842199;244842059-244842194	244835322-244835756;244839747-244842058;244842195-244842258	244842059-244842194	http://genome.ucsc.edu/cgi-bin/hgTracks?db=hg38&position=1%3A244842258-244835322
CPEB2	ENSG00000137449.15	ENSG00000137449.15:s:15033161-15033211	-0.107716157652188;0.10771612323154447	0.5702800887028835;0.5702797863503005	0.0009163347358365215;0.0009162582205019375	0.823;0.177	0.703;0.297	s|1e1.1o1|1e2.1o1	FALSE	FALSE	TRUE	2	3	1;1	4	+	15033211-15040464;15033211-15052414	15033161-15033211;15040464-15040487;15052414-15052584		http://genome.ucsc.edu/cgi-bin/hgTracks?db=hg38&position=4%3A15052584-15033161
CSF2RA	ENSG00000198223.16	ENSG00000198223.16:s:1295427-1295578	0.09510082980182116;7.771559996016758e-16;-0.13362226295892843;0.01773815971212312	0.4747389407072686;6.4479250280230174e-21;0.7483895697321555;0.02936098976150254	0.0014322105029494314;0.999999990100288;0.00037022064700220625;0.016038338422338216	0.243;0.000;0.602;0.153	0.350;0.001;0.460;0.189	s|1e1.1o1|1e2.1o1|2e3.1o1|3e4.1o1	TRUE	FALSE	TRUE	4	5	1;1;0;0	X	+	1295456-1300491;1295456-1303923;1295522-1295614;1295577-1295669	1295427-1295578;1295614-nan;1295669-nan;1300491-1300626;1303923-1304019		http://genome.ucsc.edu/cgi-bin/hgTracks?db=hg38&position=X%3A1304019-1295427
CSNK1D	ENSG00000141551.14	ENSG00000141551.14:t:82242667-82244831	-0.10222317532937733;0.10272535196695065;7.771559996016758e-16	0.5268224428325919;0.531257812564677;6.4479250280230174e-21	0.0009645931590605006;0.0009420927968316763;0.999999990100288	0.449;0.550;0.001	0.338;0.661;0.000	t|1e1.1o1|1e2.2o2|1e3.1o1	FALSE	FALSE	TRUE	3	4	1;1;1	17	-	82244831-82248875;82244831-82245976;82244831-82244929	82242667-82244831;82244929-82245113;82245976-82246039;82248875-82249164		http://genome.ucsc.edu/cgi-bin/hgTracks?db=hg38&position=17%3A82249164-82242667
CTTN	ENSG00000085733.15	ENSG00000085733.15:s:70420386-70420510	0.14511149031849002;7.77155998100908e-16;-0.12504453786020042;-0.004972851956599641	0.8783315717931721;6.2988095818851245e-21;0.7263952736131416;1.3718329297202251e-05	1.2417399707069884e-06;0.9999999743800732;2.0074102931144644e-05;0.4117261675980568	0.273;0.011;0.613;0.110	0.418;0.004;0.483;0.097	s|1e1.1o1|1e2.2o2|1e3.1o1|i	FALSE	FALSE	TRUE	4	4	1;1;1;0	11	+	70420510-70421470;70420510-70422509;70420510-70422940;70420511-70421469	70420386-70420510;70421470-70421580;70422503-70422631;70422940-70422995	70420511-70421469	http://genome.ucsc.edu/cgi-bin/hgTracks?db=hg38&position=11%3A70422995-70420386
CYP20A1	ENSG00000119004.15	ENSG00000119004.15:s:203266514-203266681	7.771559996016758e-16;0.14592366070895804;-0.1391518814321501;-6.875772288565207e-08	6.4479250280230174e-21;0.8292461532463455;0.7930840561858269;6.447949641665259e-21	0.999999990100288;0.00019633238272849136;0.00028329006897231945;0.4750359325714615	0.001;0.660;0.332;0.007	0.001;0.816;0.183;0.001	s|1e1.1o2|1e1.2o2|1e2.1o1|1e3.1o1	FALSE	TRUE	TRUE	4	4	1;1;1;1	2	+	203266681-203272646;203266681-203272670;203266681-203278573;203266681-203280059	203266514-203266681;203272646-203272748;203278573-203278688;203280059-203280115		http://genome.ucsc.edu/cgi-bin/hgTracks?db=hg38&position=2%3A203280115-203266514
DBNL	ENSG00000136279.19	ENSG00000136279.19:s:44058129-44058280	-0.11583718028619866;0.1158371765112017	0.631825414821652;0.6318252788649994	0.000619195306241993;0.0006191441379299795	0.432;0.568	0.308;0.692	s|1e1.1o2|1e1.2o2	FALSE	TRUE	FALSE	2	2	1;1	7	+	44058280-44058429;44058280-44058432	44058129-44058280;44058429-44058493		http://genome.ucsc.edu/cgi-bin/hgTracks?db=hg38&position=7%3A44058493-44058129
DCBLD1	ENSG00000164465.18	ENSG00000164465.18:s:117540918-117541025	-0.11374095322577074;0.11374097006722281	0.6226803145608711;0.6226803129184996	0.0007521547083754188;0.0007520907759929868	0.903;0.097	0.783;0.217	s|1e1.1o1|1e2.2o3	FALSE	FALSE	TRUE	2	3	1;1	6	+	117541025-117543124;117541025-117544528	117540918-117541025;117543124-117543211;117544270-117544577		http://genome.ucsc.edu/cgi-bin/hgTracks?db=hg38&position=6%3A117544577-117540918
DCN	ENSG00000011465.16	ENSG00000011465.16:t:91178342-91178585	0.15000948773145728;7.771559996016758e-16;7.771559996016758e-16;-2.466996977071548e-11;-0.16240077970718683;7.771559996016758e-16	0.8567864036858734;6.4479250280230174e-21;6.4479250280230174e-21;6.4479250249210515e-21;0.898272806971468;6.4479250280230174e-21	0.00012961250464706936;0.999999990100288;0.999999990100288;0.5591069211424844;3.9451317963346e-05;0.999999990100288	0.512;0.006;0.006;0.009;0.468;0.000	0.669;0.010;0.006;0.016;0.300;0.000	t|1e1.1o1|1e2.1o1|1e3.1o1|1e4.1o1|1e5.1o1|1e6.1o2	FALSE	FALSE	TRUE	6	7	1;1;1;1;1;1	12	-	91178585-91182655;91178585-91182574;91178585-91180448;91178585-91180187;91178585-91179362;91178585-91179318	91178342-91178585;91179199-91179355;91179362-91179732;91180187-91180365;91180448-91180976;91182574-91182652;91182655-91183123		http://genome.ucsc.edu/cgi-bin/hgTracks?db=hg38&position=12%3A91183123-91178342
DCTN1	ENSG00000204843.12	ENSG00000204843.12:s:74377432-74377466	0.018205999124733308;-1.9496110424069822e-10;-0.25285721928980126;0.2327062668520507;0.000884209523209377	4.8968623793443924e-05;6.298809840666331e-21;0.9998157651721049;0.9989287226671815;0.00021487806790145632	0.400994812639821;0.578556226927602;2.1047941167751105e-11;1.0123363638246943e-09;0.11073095232915375	0.028;0.014;0.444;0.399;0.117	0.054;0.002;0.189;0.636;0.117	s|1e1.1o1|1e2.3o3|1e3.1o1|1e4.3o3|i	FALSE	FALSE	TRUE	5	5	1;1;0;1;0	2	-	74376762-74377432;74374340-74377432;74372948-74377432;74371728-74377432;74376763-74377431	74371357-74372042;74372928-74372948;74374323-74374735;74376741-74376762;74377432-74377466	74376763-74377431	http://genome.ucsc.edu/cgi-bin/hgTracks?db=hg38&position=2%3A74377466-74371357
DCTN1	ENSG00000204843.12	ENSG00000204843.12:t:74372928-74372948	-0.11860693007631798;-0.035656974469154175;7.77155998100908e-16;0.17003761811669804	0.6684917646171321;0.1069957154275667;6.2988095818851245e-21;0.9505627772947156	2.7527275957228703e-05;0.0010571979495223038;0.9999999743800732;4.794233909326338e-07	0.283;0.425;0.000;0.291	0.157;0.380;0.000;0.458	t|1e1.1o1|1e2.1o1|1e3.1o1|i	FALSE	FALSE	TRUE	4	4	0;1;1;1	2	-	74372948-74377432;74372948-74374323;74372948-74373198;74372949-74373197	74372928-74372948;74373198-74373382;74374323-74374735;74377432-74377466	74372949-74373197	http://genome.ucsc.edu/cgi-bin/hgTracks?db=hg38&position=2%3A74377466-74372928
DDX60L	ENSG00000181381.13	ENSG00000181381.13:s:168400826-168400978	-0.13923652766334127;0.1392365595322721	0.7937608652387069;0.793760921741101	0.0002401046854908495;0.000240087351806746	0.658;0.342	0.510;0.490	s|1e1.1o2|1e1.2o2	FALSE	TRUE	FALSE	2	2	1;1	4	-	168396127-168400826;168396124-168400826	168395716-168396127;168400826-168400978		http://genome.ucsc.edu/cgi-bin/hgTracks?db=hg38&position=4%3A168400978-168395716
DENND1B	ENSG00000213047.11	ENSG00000213047.11:t:197645690-197645743	0.1447640562473505;-0.14476409006711663	0.8770188151151808;0.8770188088787613	4.560940596626121e-05;4.561244185119495e-05	0.733;0.267	0.884;0.116	t|1e1.1o1|1e2.1o1	FALSE	FALSE	TRUE	2	3	1;1	1	-	197645743-197652235;197645743-197647055	197645690-197645743;197647055-197647114;197652235-197652315		http://genome.ucsc.edu/cgi-bin/hgTracks?db=hg38&position=1%3A197652315-197645690
DENND4A	ENSG00000174485.15	ENSG00000174485.15:t:65697267-65697383	0.13436261080232514;-0.13436264479694904	0.7681565365200872;0.7681567004117784	0.00021293772610290058;0.0002129537558279715	0.749;0.251	0.893;0.107	t|1e1.1o1|1e2.1o1	FALSE	FALSE	TRUE	2	3	1;1	15	-	65697383-65701051;65697383-65700544	65697267-65697383;65700544-65700675;65701051-65701192		http://genome.ucsc.edu/cgi-bin/hgTracks?db=hg38&position=15%3A65701192-65697267
DHRSX	ENSG00000169084.13	ENSG00000169084.13:s:2408745-2408813	-0.15827906249025864;7.401329976224017e-11;0.1556055907069373	0.9137026923711247;6.447925018717087e-21;0.8983799627507503	3.696770173367003e-05;0.5063896389851819;4.6386009231219236e-05	0.389;0.006;0.606	0.229;0.008;0.763	s|1e1.1o1|1e2.1o1|1e3.1o1	FALSE	FALSE	TRUE	3	4	1;1;1	X	-	2392474-2408745;2337999-2408745;2291603-2408745	2291502-2291603;2337831-2337999;2392354-2392474;2408745-2408813		http://genome.ucsc.edu/cgi-bin/hgTracks?db=hg38&position=X%3A2408813-2291502
DHX30	ENSG00000132153.14	ENSG00000132153.14:s:47818022-47818117	0.12469929210359679;-0.10045636864281783;-0.006834321191504832	0.7145770137431723;0.5126744756561639;0.0017795691025186597	2.4769369127771422e-05;0.00010204314070927367;0.03311131504683118	0.126;0.770;0.102	0.261;0.653;0.087	s|1e1.2o2|1e2.1o2|i	FALSE	FALSE	TRUE	3	3	1;1;0	3	+	47818117-47819236;47818117-47827347;47818118-47819226	47818022-47818117;47819227-47819264;47827347-47827477	47818118-47819226	http://genome.ucsc.edu/cgi-bin/hgTracks?db=hg38&position=3%3A47827477-47818022
DIXDC1	ENSG00000150764.13	ENSG00000150764.13:t:111980737-111980849	0.14416707243549823;7.771559996016758e-16;-0.14450149504323131	0.7969363942287411;6.4479250280230174e-21;0.7986024327669937	0.00028439140831472816;0.999999990100288;0.0002808799031116527	0.398;0.000;0.602	0.553;0.001;0.446	t|1e1.1o2|1e2.1o1|1e3.1o1	FALSE	FALSE	TRUE	3	4	1;1;1	11	+	111974983-111980737;111977007-111980737;111977794-111980737	111974876-111975995;111976906-111977007;111977309-111977794;111980737-111980849		http://genome.ucsc.edu/cgi-bin/hgTracks?db=hg38&position=11%3A111980849-111974876
DLG1	ENSG00000075711.20	ENSG00000075711.20:t:197069217-197071003	0.12252993111996999;-0.12252995268231429	0.6950593860398748;0.6950595254875368	0.0004493277437611313;0.000449363085575194	0.542;0.458	0.667;0.333	t|1e1.1o1|1e2.1o1	FALSE	FALSE	TRUE	2	3	1;1	3	-	197069260-197076586;197069260-197075837	197069217-197071003;197075837-197075871;197076586-197076685		http://genome.ucsc.edu/cgi-bin/hgTracks?db=hg38&position=3%3A197076685-197069217
DLG4	ENSG00000132535.18	ENSG00000132535.18:s:7192945-7193117	-0.13284608498243683;0.00843386923450079;0.10415491617554541	0.7862984807734749;0.008852674994945985;0.5421595061404632	1.3747578206935174e-05;0.009122156089959227;9.027218767726387e-05	0.272;0.335;0.390	0.133;0.356;0.511	s|1e1.2o2|1e2.1o1|i	FALSE	FALSE	TRUE	3	3	1;1;0	17	-	7192002-7192945;7191358-7192945;7192236-7192944	7191267-7191358;7191893-7192235;7192945-7193117	7192236-7192944	http://genome.ucsc.edu/cgi-bin/hgTracks?db=hg38&position=17%3A7193117-7191267
DLGAP1	ENSG00000170579.15	ENSG00000170579.15:t:3814059-3814273	-0.14121764080829494;-4.89331478784776e-05;0.14744657205079953;0.09911614293150417;-0.09934172441292881	0.8378664009649069;6.4676375882162364e-21;0.8446338509757746;0.4919012291055984;0.5139290451864204	0.00018337889388986284;0.4750000492350701;0.0001978643953079325;0.0014735661148662209;0.0002871536650121964	0.274;0.032;0.422;0.151;0.120	0.132;0.017;0.575;0.258;0.019	t|1e1.1o1|1e2.1o1|1e3.1o2|1e3.2o2|1e4.1o1	TRUE	FALSE	TRUE	5	5	1;1;1;1;1	18	-	3814273-3879112;3814273-3874614;3814273-3874154;3814273-3874148;3814273-3845232	3814059-3814273;3845232-3845359;3874148-3874325;3874614-3874767;3879112-3880140		http://genome.ucsc.edu/cgi-bin/hgTracks?db=hg38&position=18%3A3880140-3814059
DLGAP4	ENSG00000080845.17	ENSG00000080845.17:t:36496705-36497066	-0.12454185747648581;-0.007688421242179151;0.13045379946108573;0.0010949060555739704;2.9605089035514e-10;2.9605089035514e-10	0.7203922296016115;0.008463883009702671;0.7199534668566521;0.00039842860550543663;6.4479249907992935e-21;6.4479249907992935e-21	0.00031710705085952196;0.04672195449321026;0.0004805876141626345;0.2703870803353693;0.48321582603502106;0.48321582603502106	0.206;0.213;0.521;0.058;0.001;0.001	0.077;0.194;0.666;0.062;0.001;0.001	t|1e1.1o1|1e2.1o1|1e3.1o1|1e4.1o1|1e5.1o1|1e6.1o1	FALSE	FALSE	TRUE	6	7	1;1;1;1;1;1	20	+	36446937-36496705;36461510-36496705;36462599-36496705;36465367-36496705;36473172-36496705;36493185-36496705	36446697-36446937;36461338-36461510;36461747-36462599;36465265-36465367;36473119-36473172;36492383-36493185;36496705-36497066		http://genome.ucsc.edu/cgi-bin/hgTracks?db=hg38&position=20%3A36497066-36446697
DMD	ENSG00000198947.15	ENSG00000198947.15:s:31134102-31134194	0.12560023204315282;-0.12560017507726198	0.7176336791092877;0.7176334111511294	0.00018571653795061856;0.00018573245561337437	0.612;0.388	0.743;0.257	s|1e1.1o1|1e2.1o1	FALSE	FALSE	TRUE	2	3	1;1	X	-	31126673-31134102;31121930-31134102	31119219-31121930;31126642-31126673;31134102-31134194		http://genome.ucsc.edu/cgi-bin/hgTracks?db=hg38&position=X%3A31134194-31119219
DMD	ENSG00000198947.15	ENSG00000198947.15:t:31119219-31121930	-0.10732054177042072;0.1073204938361188	0.5683079030490016;0.5683073845428555	0.0009999098137368767;0.0009998242959525342	0.456;0.544	0.344;0.656	t|1e1.1o1|1e2.1o1	FALSE	FALSE	TRUE	2	3	1;1	X	-	31121930-31134102;31121930-31126642	31119219-31121930;31126642-31126673;31134102-31134194		http://genome.ucsc.edu/cgi-bin/hgTracks?db=hg38&position=X%3A31134194-31119219
DMD	ENSG00000198947.15	ENSG00000198947.15:t:31260955-31261016	-0.12444138443331187;0.12444136098216163	0.6992282874682428;0.6992281097695117	0.00044381935185944243;0.00044378509321863993	0.541;0.459	0.411;0.589	t|1e1.1o1|1e2.1o1	FALSE	FALSE	TRUE	2	3	1;1	X	-	31261016-31323598;31261016-31266810	31260955-31261016;31266810-31266952;31323598-31323658		http://genome.ucsc.edu/cgi-bin/hgTracks?db=hg38&position=X%3A31323658-31260955
DMD	ENSG00000198947.15	ENSG00000198947.15:t:33020139-33020200	0.11318364787865175;-0.11374974684296413;7.771559996016758e-16;7.771559996016758e-16;7.771559996016758e-16	0.6363433588911818;0.6408363351402534;6.4479250280230174e-21;6.4479250280230174e-21;6.4479250280230174e-21	0.00027344675094562003;0.00028964139296971947;0.999999990100288;0.999999990100288;0.999999990100288	0.080;0.919;0.000;0.000;0.000	0.193;0.806;0.000;0.000;0.000	t|1e1.1o1|1e2.1o1|1e3.1o2|1e3.2o2|1e4.1o1	TRUE	FALSE	TRUE	5	5	1;1;1;1;1	X	-	33020200-33339259;33020200-33211282;33020200-33128147;33020200-33128063;33020200-33085901	33020139-33020200;33085901-33085927;33128063-33128427;33211282-33211554;33339259-33339441		http://genome.ucsc.edu/cgi-bin/hgTracks?db=hg38&position=X%3A33339441-33020139
DNAJC10	ENSG00000077232.16	ENSG00000077232.16:s:182736249-182736386	-0.1813677765450023;0.18136779813376125	0.9654872448585661;0.9654873231750403	1.1695222533081306e-05;1.1694589490229056e-05	0.432;0.568	0.247;0.753	s|1e1.1o1|1e2.1o1	FALSE	FALSE	TRUE	2	3	1;1	2	+	182736386-182739545;182736386-182740299	182736249-182736386;182739545-182740206;182740299-182740388		http://genome.ucsc.edu/cgi-bin/hgTracks?db=hg38&position=2%3A182740388-182736249
DNAJC2	ENSG00000105821.14	ENSG00000105821.14:s:103322511-103322632	-0.13609933426507104;0.13609931333093017	0.7642736560252706;0.7642735355882496	1.619793305551731e-05;1.6196767230376977e-05	0.793;0.207	0.657;0.343	s|1e1.1o1|i	FALSE	FALSE	FALSE	2	2	1;0	7	-	103322081-103322511;103322082-103322510	103321932-103322081;103322511-103322632	103322082-103322510	http://genome.ucsc.edu/cgi-bin/hgTracks?db=hg38&position=7%3A103322632-103321932
DNAJC7	ENSG00000168259.14	ENSG00000168259.14:s:41977261-41977323	0.11106356851281596;-0.11106356728974368	0.6071500497961511;0.6071501680946524	5.841117906861115e-05;5.8415603624850654e-05	0.664;0.336	0.770;0.230	s|1e1.1o1|i	FALSE	FALSE	FALSE	2	2	1;0	17	-	41976770-41977261;41976771-41977260	41976433-41976770;41977261-41977323	41976771-41977260	http://genome.ucsc.edu/cgi-bin/hgTracks?db=hg38&position=17%3A41977323-41976433
DNM1	ENSG00000106976.20	ENSG00000106976.20:s:128239728-128239779	-0.2500947281495416;-9.8092481826698e-08;0.26755483244049977	0.9998625657601755;6.4479579213953905e-21;0.9999738426879683	2.663318343643084e-09;0.475025162053877;9.55837694749882e-11	0.903;0.015;0.083	0.650;0.001;0.349	s|1e1.1o1|1e2.1o2|1e3.1o1	FALSE	FALSE	TRUE	3	4	1;1;1	9	+	128239779-128239985;128239779-128240427;128239779-128242232	128239728-128239779;128239985-128239996;128240427-128240485;128242232-128242295		http://genome.ucsc.edu/cgi-bin/hgTracks?db=hg38&position=9%3A128242295-128239728
DNM1	ENSG00000106976.20	ENSG00000106976.20:t:128254650-128255248	5.5704344270912694e-11;-0.10193698345675034;-0.0924908296534985;0.19771240439664364	6.298809575043234e-21;0.5279551697774741;0.4300878672248303;0.9805763859136112	0.71775333863752;0.00010004802654040024;0.00020029394879261808;7.625121787853278e-08	0.000;0.135;0.168;0.692	0.001;0.033;0.070;0.896	t|1e1.1o2|2e1.1o2|2e2.1o1|i	FALSE	TRUE	TRUE	4	3	1;1;1;1	9	+	128250940-128254650;128250940-128254654;128253137-128254654;128254163-128254649	128250725-128251244;128253101-128253137;128254650-128255248	128254163-128254649	http://genome.ucsc.edu/cgi-bin/hgTracks?db=hg38&position=9%3A128255248-128250725
DOCK10	ENSG00000135905.18	ENSG00000135905.18:t:224789064-224789170	-0.1260613079947832;0.12606129327775178	0.7043695929130419;0.7043694512059017	0.0004840154347913739;0.0004839776488293126	0.574;0.426	0.436;0.564	t|1e1.1o1|1e2.1o1	FALSE	FALSE	TRUE	2	3	0;1	2	-	224789170-224793400;224789170-224792974	224789064-224789170;224792974-224793072;224793400-224793457		http://genome.ucsc.edu/cgi-bin/hgTracks?db=hg38&position=2%3A224793457-224789064
DOCK10	ENSG00000135905.18	ENSG00000135905.18:t:224931549-224931668	-0.19594465299694144;0.08888074687835185;0.07911378563246997	0.9821500463516218;0.44840436496481334;0.33839800458229513	4.186711200060422e-06;0.0014791389677694892;0.0026603446965277186	0.294;0.544;0.164	0.092;0.653;0.254	t|1e1.1o1|1e2.1o1|1e3.1o1	FALSE	FALSE	TRUE	3	4	1;1;1	2	-	224931668-225042252;224931668-224982207;224931668-224946847	224931549-224931668;224946847-224947065;224982207-224982303;225042252-225042445		http://genome.ucsc.edu/cgi-bin/hgTracks?db=hg38&position=2%3A225042445-224931549
DST	ENSG00000151914.19	ENSG00000151914.19:s:56466078-56466195	-0.1201746085579119;0.12017459260014995	0.6993406008999998;0.6993404378860621	8.660494041501376e-05;8.659746046682957e-05	0.277;0.723	0.156;0.844	s|1e1.1o1|1e2.2o2	FALSE	FALSE	TRUE	2	3	1;1	6	-	56464756-56466078;56463764-56466078	56463565-56464316;56464351-56464756;56466078-56466195		http://genome.ucsc.edu/cgi-bin/hgTracks?db=hg38&position=6%3A56466195-56463565
DST	ENSG00000151914.19	ENSG00000151914.19:s:56529974-56530133	0.23017848709318567;-0.230178452889132	0.9999999999945397;0.9999999999970429	6.829961140259745e-22;0.0	0.653;0.347	0.878;0.122	s|1e1.1o1|1e2.1o1	FALSE	FALSE	TRUE	2	3	1;1	6	-	56529774-56529974;56528925-56529974	56528841-56528925;56529448-56529774;56529974-56530133		http://genome.ucsc.edu/cgi-bin/hgTracks?db=hg38&position=6%3A56530133-56528841
DST	ENSG00000151914.19	ENSG00000151914.19:t:56528841-56528925	-0.22610793077386115;0.21463038996307993;0.004575884985006151	0.9999996691549333;0.999615125013025;3.9474734261425903e-07	0.0;4.37762020633597e-18;0.47258951941218913	0.409;0.488;0.097	0.184;0.708;0.104	t|1e1.1o1|1e2.1o1|i	FALSE	FALSE	TRUE	3	3	1;1;0	6	-	56528925-56529974;56528925-56529448;56528926-56529447	56528841-56528925;56529448-56529774;56529974-56530133	56528926-56529447	http://genome.ucsc.edu/cgi-bin/hgTracks?db=hg38&position=6%3A56530133-56528841
DST	ENSG00000151914.19	ENSG00000151914.19:t:56600069-56600221	-0.21513038889329955;0.21513040287449747	0.9999921922679859;0.9999921918194418	1.1102230246251565e-16;9.949199966559104e-16	0.576;0.424	0.358;0.642	t|1e1.1o1|1e2.1o1	FALSE	FALSE	TRUE	2	3	1;1	6	-	56600221-56610427;56600221-56601443	56600069-56600221;56601443-56601676;56610427-56610562		http://genome.ucsc.edu/cgi-bin/hgTracks?db=hg38&position=6%3A56610562-56600069
DTNA	ENSG00000134769.21	ENSG00000134769.21:t:34820791-34820915	-0.10915117799184956;0.10915116292352946	0.597471575174237;0.5974715782933042	0.0003932609744060622;0.0003932232672562329	0.332;0.668	0.217;0.783	t|1e1.1o1|1e2.1o1	FALSE	FALSE	TRUE	2	3	1;1	18	+	34818330-34820791;34818647-34820791	34817962-34818330;34818381-34818647;34820791-34820915		http://genome.ucsc.edu/cgi-bin/hgTracks?db=hg38&position=18%3A34820915-34817962
DTX2P1-UPK3BP1-PMS2P11	ENSG00000265479.6	ENSG00000265479.6:s:77015672-77015855	-0.16716185093085628;0.08453131235362141;0.060023151743447356	0.9339656682387799;0.3978990548272081;0.1889791421041285	1.9439202542104184e-05;0.0017318678762281332;0.005212875850903868	0.467;0.432;0.101	0.295;0.525;0.174	s|1e1.1o1|1e2.1o2|1e2.2o2	FALSE	TRUE	TRUE	3	3	1;0;0	7	+	77015855-77018909;77015855-77039951;77015855-77039956	77015672-77015855;77018909-77018997;77039951-77040089		http://genome.ucsc.edu/cgi-bin/hgTracks?db=hg38&position=7%3A77040089-77015672
DYM	ENSG00000141627.13	ENSG00000141627.13:t:na-49067136	0.1564299705045445;-0.15642995161306172	0.8504826279787026;0.850482610291	0.000178741196675813;0.00017875291051394626	0.527;0.473	0.694;0.306	t|1e1.1o1|1e2.1o1	FALSE	FALSE	TRUE	2	3	0;0	18	-	49067136-49067377;49067136-49067301	nan-49067136;49067301-nan;49067377-nan		http://genome.ucsc.edu/cgi-bin/hgTracks?db=hg38&position=18%3A49067387-49067126
EFHC1	ENSG00000096093.15	ENSG00000096093.15:s:52419743-52420473	2.166346325987859e-06;-0.12123225406278795;7.77155998100908e-16;0.12186824142304725	6.3000843584179415e-21;0.6704031004141943;6.2988095818851245e-21;0.6769610179786681	0.47500611158989575;3.583266578777167e-05;0.9999999743800732;3.3481434716146855e-05	0.014;0.808;0.001;0.177	0.014;0.674;0.001;0.312	s|1e1.1o2|1e2.1o2|1e2.2o2|i	FALSE	TRUE	TRUE	4	3	1;1;1;0	6	+	52420473-52423687;52420473-52423946;52420473-52423953;52420474-52421006	52419743-52420473;52423687-52423828;52423946-52424167	52420474-52421006	http://genome.ucsc.edu/cgi-bin/hgTracks?db=hg38&position=6%3A52424167-52419743
EGFR	ENSG00000146648.16	ENSG00000146648.16:s:55167239-55167388	0.33534089087886854;0.23383990808791114;-0.5777290052933373	0.9999999598940392;0.9998311369014327;1.0	1.2429438933612886e-17;6.269213706832823e-12;2.440714297335944e-12	0.165;0.194;0.632	0.499;0.436;0.066	s|1e1.1o1|2e1.1o1|i	TRUE	FALSE	FALSE	3	2	0;0;0	7	+	55167338-55167530;55167388-55167530;55167389-55168522	55167239-55167388;55167530-nan	55167389-55168522	http://genome.ucsc.edu/cgi-bin/hgTracks?db=hg38&position=7%3A55167540-55167239
EI24	ENSG00000149547.14	ENSG00000149547.14:s:125580093-125580204	0.12561810825507275;-0.12561816161583436	0.7383708837940793;0.7383712681148744	0.00011960068424346822;0.00011961028845242083	0.773;0.227	0.903;0.097	s|1e1.2o2|1e2.1o1	FALSE	FALSE	TRUE	2	3	1;1	11	+	125580204-125581211;125580204-125582346	125580093-125580204;125580780-125581322;125582346-125582420		http://genome.ucsc.edu/cgi-bin/hgTracks?db=hg38&position=11%3A125582420-125580093
EIF4G1	ENSG00000114867.20	ENSG00000114867.20:s:184320843-184320993	2.896589455471495e-09;-0.10623362464788005;0.10223256545071799	6.298823463467277e-21;0.5557178307455304;0.5266065882065554	0.4835421554934334;7.263643620958327e-05;8.654451084032976e-05	0.001;0.708;0.292	0.004;0.579;0.416	s|1e1.1o2|1e1.2o2|i	FALSE	TRUE	FALSE	3	2	1;1;0	3	+	184320993-184321254;184320993-184321282;184320994-184321253	184320843-184320993;184321254-184322103	184320994-184321253	http://genome.ucsc.edu/cgi-bin/hgTracks?db=hg38&position=3%3A184322103-184320843
ELMO1	ENSG00000155849.15	ENSG00000155849.15:t:36894854-36895017	-0.26735695956547184;0.26686165923483357;7.771559996016758e-16	0.9999307373502423;0.9999268048808959;6.4479250280230174e-21	1.2243570601810916e-09;1.3308211521236056e-09;0.999999990100288	0.589;0.410;0.000	0.323;0.676;0.001	t|1e1.1o1|1e2.1o1|1e3.1o1	FALSE	FALSE	TRUE	3	4	1;1;1	7	-	36895017-37013299;36895017-36985923;36895017-36984915	36894854-36895017;36984915-36985060;36985923-36986509;37013299-37013435		http://genome.ucsc.edu/cgi-bin/hgTracks?db=hg38&position=7%3A37013435-36894854
ELN	ENSG00000049540.16	ENSG00000049540.16:t:74066732-74066776	-0.11429222468950453;0.09336898117611117;0.014358087972257122	0.6231684722316997;0.4626375132121388;0.00016526639675387402	4.847507010974361e-05;0.00013893604094691221;0.269603209456168	0.580;0.378;0.043	0.457;0.481;0.063	t|1e1.1o1|1e2.1o1|i	FALSE	FALSE	TRUE	3	3	1;1;0	7	+	74065732-74066732;74065997-74066732;74065998-74066731	74065694-74065732;74065944-74065997;74066732-74066776	74065998-74066731	http://genome.ucsc.edu/cgi-bin/hgTracks?db=hg38&position=7%3A74066776-74065694
ENKUR	ENSG00000151023.16	ENSG00000151023.16:t:24995646-24995869	1.4802582236860482e-10;-0.10083821385176535;0.10046889237915414	6.447925009411156e-21;0.5199371185002006;0.5170236443668543	0.49117847324895225;0.0011903186798987164;0.0012165157497005578	0.001;0.348;0.651	0.001;0.231;0.768	t|1e1.1o1|1e2.1o1|1e3.1o1	FALSE	FALSE	TRUE	3	4	1;1;1	10	-	24995869-25061112;24995869-25015860;24995869-24999401	24995646-24995869;24999401-24999546;25015860-25016160;25061112-25061369		http://genome.ucsc.edu/cgi-bin/hgTracks?db=hg38&position=10%3A25061369-24995646
ENPP2	ENSG00000136960.12	ENSG00000136960.12:s:119580116-119581107	-0.11186243420966255;0.1118624179472969	0.6301980854965178;0.630197912031813	4.273011813715755e-05;4.272640952459012e-05	0.982;0.018	0.862;0.138	s|1e1.1o1|1e2.1o1	FALSE	FALSE	TRUE	2	3	1;1	8	-	119572250-119580116;119570841-119580116	119570705-119570841;119572176-119572250;119580116-119581107		http://genome.ucsc.edu/cgi-bin/hgTracks?db=hg38&position=8%3A119581107-119570705
ENPP2	ENSG00000136960.12	ENSG00000136960.12:t:119570705-119570841	0.17753897330067547;-0.1775390019847162	0.9949609912180643;0.9949610112323515	1.671666522062142e-07;1.6710110417594848e-07	0.031;0.969	0.205;0.795	t|1e1.1o1|1e2.1o1	FALSE	FALSE	TRUE	2	3	1;1	8	-	119570841-119580116;119570841-119572176	119570705-119570841;119572176-119572250;119580116-119581107		http://genome.ucsc.edu/cgi-bin/hgTracks?db=hg38&position=8%3A119581107-119570705
EPB41	ENSG00000159023.19	ENSG00000159023.19:s:29053104-29053312	0.001037588486970017;-0.15786200676483245;0.1539562249477147	0.00014310355714702155;0.9545318675866277;0.8896096424079792	0.293582137078662;1.0833906728624498e-05;5.3033318552880396e-05	0.127;0.288;0.586	0.129;0.127;0.744	s|1e1.1o2|1e2.1o1|1e3.2o2	FALSE	FALSE	TRUE	3	4	1;1;1	1	+	29053312-29058589;29053312-29060422;29053312-29064982	29053104-29053312;29058589-29058645;29060422-29060484;29064957-29065221		http://genome.ucsc.edu/cgi-bin/hgTracks?db=hg38&position=1%3A29065221-29053104
EPB41	ENSG00000159023.19	ENSG00000159023.19:t:29064957-29065221	0.12221182419483517;7.771559996016758e-16;-0.10906389546080561	0.6864536373176849;6.4479250280230174e-21;0.5893274904022747	0.00045325762846310695;0.999999990100288;0.0007461868287235163	0.409;0.016;0.575	0.533;0.003;0.464	t|1e1.1o1|1e2.1o1|1e3.1o1	FALSE	FALSE	TRUE	3	4	1;1;1	1	+	29053312-29064982;29058645-29064982;29060484-29064982	29053104-29053312;29058589-29058645;29060422-29060484;29064957-29065221		http://genome.ucsc.edu/cgi-bin/hgTracks?db=hg38&position=1%3A29065221-29053104
EPB41L1	ENSG00000088367.21	ENSG00000088367.21:s:36194212-36194360	-0.21664897489190738;0.21859854047570748;0.0006265890289455146	0.9994283962732995;0.9995698514518392;1.2388855028619126e-06	1.0131562255821791e-11;2.1613476733368694e-13;0.46841657853251706	0.770;0.142;0.088	0.559;0.359;0.089	s|1e1.1o1|1e2.1o3|i	FALSE	FALSE	TRUE	3	3	1;1;0	20	+	36194360-36195329;36194360-36197859;36194361-36195328	36194212-36194360;36195329-36195364;36197859-36198041	36194361-36195328	http://genome.ucsc.edu/cgi-bin/hgTracks?db=hg38&position=20%3A36198041-36194212
EPB41L1	ENSG00000088367.21	ENSG00000088367.21:t:36197859-36198041	0.3414155567366651;-0.34141561307077445	0.9999999999346114;0.9999999999361742	4.370012317093041e-17;0.0	0.226;0.774	0.563;0.437	t|1e1.1o1|1e2.1o1	FALSE	FALSE	TRUE	2	3	1;1	20	+	36194360-36197859;36195364-36197859	36194212-36194360;36195329-36195364;36197859-36198041		http://genome.ucsc.edu/cgi-bin/hgTracks?db=hg38&position=20%3A36198041-36194212
EPB41L2	ENSG00000079819.17	ENSG00000079819.17:s:130869563-130869944	-0.15268574520494765;7.77155998100908e-16;0.16062306807227422;-0.0037746261769025014	0.8774117663533163;6.2988095818851245e-21;0.9088669684978696;1.780409010603788e-05	3.3625675087689544e-06;0.9999999743800732;1.6944357542090244e-06;0.3851877537449159	0.471;0.000;0.467;0.065	0.313;0.000;0.632;0.057	s|1e1.2o2|1e2.2o2|2e3.2o2|i	TRUE	FALSE	TRUE	4	4	1;1;1;0	6	-	130867581-130869812;130865634-130869812;130867581-130869563;130868908-130869562	130865536-130865833;130867459-130868907;130869563-130869944	130868908-130869562	http://genome.ucsc.edu/cgi-bin/hgTracks?db=hg38&position=6%3A130869944-130865536
EPB41L2	ENSG00000079819.17	ENSG00000079819.17:s:130885096-130885268	0.15641513207281502;-0.0010603781571134141;0.00201859393202473;0.012734019269164579;-0.16417808822195457;-4.092483909429326e-06	0.9561443495049351;8.744291372941603e-08;0.0010636617383794154;1.141448137734282e-20;0.9900670410354974;6.449535625607369e-21	5.228449568975231e-06;0.474941858979366;0.1470885577683137;0.4750000001327026;3.2998822563357066e-09;0.47500060368090957	0.171;0.102;0.474;0.040;0.187;0.030	0.330;0.100;0.474;0.052;0.025;0.018	s|1e1.1o1|1e2.1o1|1e3.1o1|1e4.2o2|1e5.2o2|1e6.1o1	FALSE	FALSE	TRUE	6	7	1;0;1;1;1;1	6	-	130880206-130885096;130870381-130885096;130870126-130885096;130867581-130885096;130865634-130885096;130863718-130885096	130863638-130863718;130865536-130865833;130867459-130868907;130870039-130870126;130870328-130870381;130880144-130880206;130885096-130885268		http://genome.ucsc.edu/cgi-bin/hgTracks?db=hg38&position=6%3A130885268-130863638
EPB41L2	ENSG00000079819.17	ENSG00000079819.17:t:130867459-130868907	0.02012858838806308;7.77155998100908e-16;-0.1490827743378663;0.12982285730364654;-0.007947138399812117	0.0008573782063768971;6.2988095818851245e-21;0.8678996756849456;0.7479623090397908;3.161944844539431e-06	0.12065981244766946;0.9999999743800732;3.7450114094284004e-06;1.8357606898387567e-05;0.46580070426282794	0.073;0.008;0.434;0.427;0.060	0.106;0.000;0.280;0.564;0.051	t|1e1.1o1|1e2.1o1|1e3.2o4|1e3.4o4|i	TRUE	FALSE	TRUE	5	4	1;1;1;1;0	6	-	130867581-130885096;130867581-130870328;130867581-130869812;130867581-130869563;130868908-130869562	130867459-130868907;130869563-130869944;130870328-130870381;130885096-130885268	130868908-130869562	http://genome.ucsc.edu/cgi-bin/hgTracks?db=hg38&position=6%3A130885268-130867459
EPB41L2	ENSG00000079819.17	ENSG00000079819.17:t:130880144-130880206	0.18367786214647597;-4.01299518057381e-07;-0.17045546116570812	0.9694518772815311;6.298951479030891e-21;0.9384037756513114	2.0731601312413408e-07;0.4750626645206484;6.684058241335222e-07	0.433;0.018;0.549	0.626;0.005;0.369	t|1e1.1o1|1e2.1o1|i	FALSE	FALSE	TRUE	3	3	1;1;0	6	-	130880206-130885096;130880206-130880454;130880207-130880453	130880144-130880206;130880454-130880489;130885096-130885268	130880207-130880453	http://genome.ucsc.edu/cgi-bin/hgTracks?db=hg38&position=6%3A130885268-130880144
EPB41L2	ENSG00000079819.17	ENSG00000079819.17:t:130955994-130956499	-0.15488166089682864;-0.011818011095494123;7.771559996016758e-16;7.771559996016758e-16;2.2968604434357905e-08;1.9135009524747683e-07;7.771559996016758e-16;7.771559996016758e-16;0.17145944627415394	0.8703339474987631;0.0018440108986163466;6.4479250280230174e-21;6.4479250280230174e-21;6.44793032148235e-21;6.447988895982087e-21;6.4479250280230174e-21;6.4479250280230174e-21;0.9563284616962703	9.018227477908258e-05;0.15485083582544856;0.999999990100288;0.999999990100288;0.47510755804087484;0.4750129129530097;0.999999990100288;0.999999990100288;7.71830524244241e-06	0.799;0.076;0.005;0.000;0.000;0.004;0.000;0.000;0.116	0.637;0.051;0.000;0.000;0.007;0.010;0.000;0.000;0.293	t|1e1.1o2|1e1.2o2|1e2.1o1|1e3.1o1|1e4.1o1|1e5.1o1|1e6.1o1|1e7.1o1|1e8.1o1	TRUE	FALSE	TRUE	9	9	1;1;1;1;1;1;1;1;1	6	-	130956499-131063155;130956499-131063142;130956499-131062380;130956499-131015281;130956499-131014103;130956499-131013562;130956499-131000620;130956499-130978605;130956499-130970283	130955994-130956499;130970283-130970483;130978605-130978796;131000620-131000767;131013562-131013595;131014103-131014191;131015281-131015333;131062380-131062576;131063142-131063322		http://genome.ucsc.edu/cgi-bin/hgTracks?db=hg38&position=6%3A131063322-130955994
EPB41L3	ENSG00000082397.17	ENSG00000082397.17:t:5406765-5407328	6.530412236328009e-08;0.12262147876325669;-0.12514099801468123	6.4479446416158335e-21;0.7198407267745723;0.7235693954046014	0.47503783504084335;7.136397316467133e-05;7.358592976436373e-05	0.008;0.802;0.190	0.014;0.929;0.057	t|1e1.1o1|1e2.1o1|1e3.1o1	FALSE	FALSE	TRUE	3	4	1;1;1	18	-	5406968-5419711;5406968-5410566;5406968-5407701	5406765-5407328;5407701-5407736;5410566-5410619;5419711-5419794		http://genome.ucsc.edu/cgi-bin/hgTracks?db=hg38&position=18%3A5419794-5406765
ERO1B	ENSG00000086619.13	ENSG00000086619.13:s:236252050-236252091	0.13753895258861917;-0.13753896867434415	0.7854092904599512;0.7854094975032742	0.00019201551029556454;0.00019202948832819366	0.703;0.297	0.849;0.151	s|1e1.1o1|1e2.1o1	FALSE	FALSE	TRUE	2	3	1;0	1	-	236249967-236252050;236243495-236252050	236243422-236243495;236249885-236249967;236252050-236252091		http://genome.ucsc.edu/cgi-bin/hgTracks?db=hg38&position=1%3A236252091-236243422
ETV1	ENSG00000006468.13	ENSG00000006468.13:s:13986116-13986514	-0.05989422016088322;-0.0015411354518479162;0.10147238949363863	0.2169232516738398;1.1632814802938098e-07;0.5225009910306248	0.0005672696385647935;0.47255276136287394;9.851186149732335e-05	0.774;0.038;0.188	0.692;0.004;0.304	s|1e1.1o1|1e2.1o1|i	FALSE	FALSE	TRUE	3	3	1;1;0	7	-	13977480-13986116;13939246-13986116;13985521-13986115	13939117-13939246;13977427-13977480;13986116-13986514	13985521-13986115	http://genome.ucsc.edu/cgi-bin/hgTracks?db=hg38&position=7%3A13986514-13939117
ETV1	ENSG00000006468.13	ENSG00000006468.13:t:13977427-13977480	0.10590894089801747;-0.09494001243294288;7.771559996016758e-16	0.5698312690112497;0.46716289636394587;6.4479250280230174e-21	0.00038164070652694566;0.00078639594429597;0.999999990100288	0.761;0.228;0.011	0.867;0.133;0.000	t|1e1.1o1|1e2.1o1|1e3.1o1	FALSE	FALSE	TRUE	3	4	1;1;1	7	-	13977480-13986638;13977480-13986116;13977480-13985355	13977427-13977480;13985355-13985520;13986116-13986514;13986638-13986685		http://genome.ucsc.edu/cgi-bin/hgTracks?db=hg38&position=7%3A13986685-13977427
EVI5L	ENSG00000142459.8	ENSG00000142459.8:s:7856015-7856068	7.77155998100908e-16;-0.16157384704278382;0.14755898025425912;0.004932992234736812	6.2988095818851245e-21;0.8859289017693908;0.8112652748153462;0.0005463555298995062	0.9999999743800732;3.5587825464311607e-06;8.79564462631852e-06;0.07001408356636689	0.001;0.378;0.558;0.061	0.001;0.208;0.721;0.074	s|1e1.1o2|1e1.2o2|1e2.1o2|i	FALSE	TRUE	TRUE	4	3	1;1;1;0	19	+	7856068-7856979;7856068-7857092;7856068-7858191;7856069-7856978	7856015-7856068;7856979-7857124;7858191-7858331	7856069-7856978	http://genome.ucsc.edu/cgi-bin/hgTracks?db=hg38&position=19%3A7858331-7856015
EXOSC3	ENSG00000107371.12	ENSG00000107371.12:t:37779714-37780880	-0.11294553168275742;0.12466969475835056;-0.0041439811640058685	0.6182394088507799;0.711515784394176;0.00018202614139136258	5.050429188058203e-05;2.665123445414117e-05;0.16605029164687612	0.332;0.554;0.110	0.209;0.684;0.106	t|1e1.1o2|1e2.1o2|i	FALSE	FALSE	TRUE	3	3	1;1;0	9	-	37780880-37783914;37780880-37781986;37780881-37781803	37779714-37780880;37781804-37782137;37783872-37784063	37780881-37781803	http://genome.ucsc.edu/cgi-bin/hgTracks?db=hg38&position=9%3A37784063-37779714
EXTL3	ENSG00000012232.8	ENSG00000012232.8:t:28713457-28713550	0.08919248238887476;3.4587125949198844e-05;-9.868292137864745e-10;3.572351554456606e-08;7.771559996016758e-16;-0.11386040510938808;7.771559996016758e-16	0.42420524980584606;6.46052417862574e-21;6.447924903944407e-21;6.447934263104385e-21;6.4479250280230174e-21;0.6249691507626168;6.4479250280230174e-21	0.0013715622107934552;0.4750000713894961;0.47749190474709835;0.4750691600003384;0.999999990100288;0.000620810937750238;0.999999990100288	0.134;0.007;0.007;0.003;0.000;0.848;0.000	0.232;0.024;0.002;0.013;0.000;0.727;0.000	t|1e1.1o1|1e2.1o1|1e3.1o1|1e4.1o1|1e5.1o1|1e6.1o1|1e7.1o1	FALSE	FALSE	TRUE	7	8	1;1;1;1;1;1;1	8	+	28622810-28713457;28637429-28713457;28678193-28713457;28686008-28713457;28699829-28713457;28701659-28713457;28710503-28713457	28622729-28622810;28637302-28637429;28678086-28678193;28685886-28686008;28699530-28699829;28701327-28701659;28710355-28710503;28713457-28713550		http://genome.ucsc.edu/cgi-bin/hgTracks?db=hg38&position=8%3A28713550-28622729
EYA2	ENSG00000064655.18	ENSG00000064655.18:s:47016181-47016297	0.14139803731182804;-0.1413980546197155	0.8235001425850343;0.8235002596213211	7.485517076487745e-05;7.48604667747399e-05	0.708;0.292	0.853;0.147	s|1e1.1o1|1e2.1o1	FALSE	FALSE	TRUE	2	3	1;1	20	+	47016297-47072185;47016297-47089239	47016181-47016297;47072185-47072252;47089239-47089381		http://genome.ucsc.edu/cgi-bin/hgTracks?db=hg38&position=20%3A47089381-47016181
EYA2	ENSG00000064655.18	ENSG00000064655.18:t:47089239-47089381	-0.16203340917408066;0.16203338474994916	0.910280579648696;0.9102805419870476	4.105990793434877e-05;4.105741826317142e-05	0.327;0.673	0.152;0.848	t|1e1.1o1|1e2.1o1	FALSE	FALSE	TRUE	2	3	1;1	20	+	47016297-47089239;47074335-47089239	47016181-47016297;47074158-47074335;47089239-47089381		http://genome.ucsc.edu/cgi-bin/hgTracks?db=hg38&position=20%3A47089381-47016181
FAM120B	ENSG00000112584.13	ENSG00000112584.13:s:170399567-170399605	-0.0037646697193027606;0.30381701295243857;-0.29680137084460995	0.0005702470169224737;0.9999993557379538;0.9999984920770356	0.09501688811559739;1.0835621824759179e-13;6.084022174945858e-14	0.159;0.285;0.555	0.154;0.589;0.259	s|1e1.1o1|1e2.1o1|i	FALSE	FALSE	TRUE	3	3	0;0;0	6	+	170399605-170400070;170399605-170400148;170399606-170399644	170399567-170399605;170400070-170400147;170400148-nan	170399606-170399644	http://genome.ucsc.edu/cgi-bin/hgTracks?db=hg38&position=6%3A170400158-170399567
FAM120B	ENSG00000112584.13	ENSG00000112584.13:t:170399645-170399798	0.005108693721432207;-0.0005675430224066241;-0.025553131760434347;0.19495526624413886;-0.1800412848086259	2.24132506241772e-06;4.048714351436762e-05;0.00015287001224644604;0.9890654388395117;0.9883845369556772	0.46130088538188924;0.17948010091961053;0.33802623953043587;1.1191937784800825e-08;1.132592919450559e-08	0.077;0.130;0.118;0.325;0.345	0.094;0.123;0.091;0.529;0.162	t|1e1.1o2|1e1.2o2|1e2.2o2|2e2.1o2|i	TRUE	TRUE	TRUE	5	3	0;0;0;0;0	6	+	170399215-170399645;170399332-170399645;170399488-170399645;170399371-170399760;170399606-170399644	170398984-170399332;170399333-170399488;170399645-170399798	170399606-170399644	http://genome.ucsc.edu/cgi-bin/hgTracks?db=hg38&position=6%3A170399798-170398984
FAM208B	ENSG00000108021.19	ENSG00000108021.19:s:5730487-5731203	-0.16332047805399494;0.16332049672847554	0.8959971359595806;0.8959972706509828	8.743991672965912e-05;8.743427302878791e-05	0.840;0.160	0.664;0.336	s|1e1.1o1|1e2.1o1	FALSE	FALSE	TRUE	2	3	1;1	10	+	5731203-5735304;5731203-5739618	5730487-5731203;5735304-5735546;5739618-5740497		http://genome.ucsc.edu/cgi-bin/hgTracks?db=hg38&position=10%3A5740497-5730487
FAM21A	ENSG00000099290.15	ENSG00000099290.15:s:50126057-50126508	0.12407775888085479;-0.1255340279497892;0.002187616576154061	0.7035355999826971;0.7064405826988298;4.3850115817797595e-05	2.717667014465745e-05;2.268049085640822e-05;0.32792693860944705	0.373;0.538;0.090	0.502;0.407;0.091	s|1e1.1o1|1e2.1o1|i	FALSE	FALSE	TRUE	3	3	1;1;0	10	+	50126179-50127160;50126179-50127583;50126509-50127159	50126057-50126508;50127160-50127222;50127583-50127795	50126509-50127159	http://genome.ucsc.edu/cgi-bin/hgTracks?db=hg38&position=10%3A50127795-50126057
FAM21A	ENSG00000099290.15	ENSG00000099290.15:t:50127583-50127795	6.559051351332591e-05;-0.10109935080747229;0.07512110518977119;0.006436585607143175	6.318533118675399e-21;0.5138465142747021;0.30695455967508223;0.0003834798855241057	0.475000382714918;0.00010839634063541936;0.00038378217446643223;0.11100319369497019	0.023;0.419;0.422;0.135	0.030;0.314;0.511;0.149	t|1e1.1o1|1e2.1o2|1e3.1o1|i	FALSE	FALSE	TRUE	4	4	1;1;1;0	10	+	50125449-50127583;50126179-50127583;50127222-50127583;50127223-50127582	50125369-50125449;50126057-50126508;50127160-50127222;50127583-50127795	50127223-50127582	http://genome.ucsc.edu/cgi-bin/hgTracks?db=hg38&position=10%3A50127795-50125369
FAM21C	ENSG00000172661.17	ENSG00000172661.17:s:45785509-45785963	0.1733902090435033;-0.17339019478730444	0.9378287443268762;0.9378287665187959	4.1458237978282766e-05;4.146066195886977e-05	0.469;0.531	0.656;0.344	s|1e1.2o2|1e2.1o1	FALSE	FALSE	TRUE	2	3	1;1	10	+	45785631-45786612;45785631-45787035	45785509-45785963;45786370-45786674;45787035-45787247		http://genome.ucsc.edu/cgi-bin/hgTracks?db=hg38&position=10%3A45787247-45785509
FANCL	ENSG00000115392.11	ENSG00000115392.11:s:58198579-58198662	5.520285702473248e-05;-0.12680205498324865;0.11167390168928894	1.6734265972935066e-08;0.7080516367316043;0.6027524707829002	0.4731252492291635;0.0005072777558472463;0.0008344638059591067	0.005;0.861;0.134	0.019;0.721;0.260	s|1e1.1o1|1e2.1o2|2e2.1o2	TRUE	FALSE	TRUE	3	3	1;1;1	2	-	58194273-58198594;58165874-58198594;58165874-58198579	58165724-58165874;58194229-58194273;58198579-58198662		http://genome.ucsc.edu/cgi-bin/hgTracks?db=hg38&position=2%3A58198662-58165724
FANCL	ENSG00000115392.11	ENSG00000115392.11:t:58165724-58165874	2.1957125604889137e-09;-0.12548297121316368;0.1105057570399928;0.00038832851786475326	6.447926286539429e-21;0.695879298574949;0.594802177453097;4.806842204274696e-07	0.4754929143190122;0.0005176279915978244;0.000845813716377484;0.4676123149146531	0.001;0.854;0.132;0.013	0.001;0.715;0.258;0.027	t|1e1.1o1|1e2.1o2|1e2.2o2|1e3.1o1	TRUE	FALSE	TRUE	4	4	1;1;1;1	2	-	58165874-58241218;58165874-58198594;58165874-58198579;58165874-58194229	58165724-58165874;58194229-58194273;58198579-58198662;58241218-58241372		http://genome.ucsc.edu/cgi-bin/hgTracks?db=hg38&position=2%3A58241372-58165724
FAT1	ENSG00000083857.13	ENSG00000083857.13:s:186595689-186595826	7.771559996016758e-16;7.771559996016758e-16;0.2754761792002579;-0.27513723521667255	6.4479250280230174e-21;6.4479250280230174e-21;0.9999973216235095;0.9999970347331354	0.999999990100288;0.999999990100288;1.178936177520521e-11;1.2390533044026597e-11	0.001;0.001;0.055;0.944	0.001;0.001;0.336;0.662	s|1e1.1o1|1e2.1o1|1e3.1o1|1e4.1o1	FALSE	FALSE	TRUE	4	5	1;1;1;1	4	-	186592752-186595689;186590695-186595689;186590403-186595689;186589220-186595689	186587783-186589220;186590368-186590403;186590505-186590695;186592693-186592752;186595689-186595826		http://genome.ucsc.edu/cgi-bin/hgTracks?db=hg38&position=4%3A186595826-186587783
FAT1	ENSG00000083857.13	ENSG00000083857.13:t:186587783-186589220	-0.29219940431369656;7.77155998100908e-16;0.26964628896636017;0.012738887599680306	0.9998762472357201;6.2988095818851245e-21;0.9994908227141479;0.0024200440597667108	1.1464162952279366e-10;0.9999999743800732;3.2084956110154183e-10;0.03477083831596124	0.872;0.001;0.087;0.042	0.575;0.001;0.360;0.064	t|1e1.1o1|1e2.1o1|1e3.1o1|i	FALSE	FALSE	TRUE	4	4	1;1;1;0	4	-	186589220-186595689;186589220-186590505;186589220-186590368;186589221-186590367	186587783-186589220;186590368-186590403;186590505-186590695;186595689-186595826	186589221-186590367	http://genome.ucsc.edu/cgi-bin/hgTracks?db=hg38&position=4%3A186595826-186587783
FBXO7	ENSG00000100225.17	ENSG00000100225.17:t:32478981-32479275	0.0303144533658148;-0.10670973134675402;7.77155998100908e-16;7.77155998100908e-16;0.041234031863985755;0.0013918854003178642;0.0005757833618026403	0.07885773312992639;0.5538319387956053;6.2988095818851245e-21;6.2988095818851245e-21;0.07813623691740534;5.8776226219421426e-08;3.496145818991639e-08	0.0014139731632544436;8.072558736371693e-05;0.9999999743800732;0.9999999743800732;0.002348878146566062;0.4736621625650875;0.47429836384112634	0.571;0.326;0.000;0.000;0.042;0.026;0.035	0.616;0.211;0.003;0.000;0.096;0.037;0.036	t|1e1.1o1|1e2.1o1|1e3.1o1|1e4.1o1|2e5.1o1|2e6.1o1|i	FALSE	TRUE	TRUE	7	7	1;1;1;1;1;1;0	22	+	32475124-32478981;32475398-32478981;32475957-32478981;32478196-32478981;32475124-32479133;32475398-32479133;32478197-32478980	32474676-32475124;32475237-32475398;32475593-32475957;32478035-32478196;32478981-32479275	32478197-32478980	http://genome.ucsc.edu/cgi-bin/hgTracks?db=hg38&position=22%3A32479275-32474676
FBXW8	ENSG00000174989.12	ENSG00000174989.12:s:116945364-116945528	0.18026715435810547;-0.18026718526994656	0.9683852478558278;0.9683852616623857	4.2209271144078646e-06;4.2211768314093234e-06	0.718;0.282	0.903;0.097	s|1e1.1o1|1e2.1o1	FALSE	FALSE	TRUE	2	3	1;0	12	+	116945528-116949618;116945528-116964697	116945364-116945528;116949618-116949706;116964697-116964854		http://genome.ucsc.edu/cgi-bin/hgTracks?db=hg38&position=12%3A116964854-116945364
FBXW8	ENSG00000174989.12	ENSG00000174989.12:t:116964697-116964854	-0.19643077032876585;0.19643074417373035	0.9829510013105354;0.9829510015061191	2.418592179420642e-06;2.4184615111593587e-06	0.295;0.705	0.095;0.905	t|1e1.1o1|1e2.1o1	FALSE	FALSE	TRUE	2	3	0;1	12	+	116945528-116964697;116949706-116964697	116945364-116945528;116949618-116949706;116964697-116964854		http://genome.ucsc.edu/cgi-bin/hgTracks?db=hg38&position=12%3A116964854-116945364
FGFR1	ENSG00000077782.19	ENSG00000077782.19:t:38428346-38428444	7.77155998100908e-16;7.77155998100908e-16;0.08322872418229035;-0.10770429598156836;5.208642016798836e-06;0.0029241968462052213	6.2988095818851245e-21;6.2988095818851245e-21;0.36644977241129245;0.5751632969221526;6.300384074970956e-21;1.4276752868828832e-06	0.9999999743800732;0.9999999743800732;0.0003006618088609658;7.655497382696996e-05;0.475004828432481;0.4620138212198702	0.000;0.000;0.370;0.570;0.023;0.045	0.000;0.000;0.454;0.456;0.033;0.052	t|1e1.2o3|2e2.1o1|2e3.2o2|2e4.2o3|2e5.1o1|i	FALSE	TRUE	TRUE	6	6	1;1;1;1;1;0	8	-	38428444-38429682;38428435-38467672;38428435-38457356;38428435-38429682;38428435-38429247;38428445-38429246	38428346-38428444;38429247-38429390;38429521-38430820;38457356-38457534;38467672-38467900	38428445-38429246	http://genome.ucsc.edu/cgi-bin/hgTracks?db=hg38&position=8%3A38467900-38428346
FGFR2	ENSG00000066468.21	ENSG00000066468.21:t:121551290-121551459	-0.38459319785747365;0.38459321053469636	0.9999999982951217;0.9999999982058321	3.3306690738754696e-16;5.674856869159099e-14	0.543;0.457	0.164;0.836	t|1e1.1o1|1e2.1o3	FALSE	FALSE	TRUE	2	3	1;1	10	-	121551459-121593709;121551459-121564502	121551290-121551459;121564324-121564579;121593709-121593967		http://genome.ucsc.edu/cgi-bin/hgTracks?db=hg38&position=10%3A121593967-121551290
FLOT1	ENSG00000137312.14	ENSG00000137312.14:s:30742147-30742357	-0.14729566876618466;0.05385893277485586;2.785256071338531e-11;0.07897403717456586	0.8164870629038048;0.12266962280512744;6.2988095784641794e-21;0.3533341065986168	8.280160435081285e-06;0.0017350999923809256;0.8069959533996115;0.0002275061610981263	0.569;0.084;0.007;0.340	0.412;0.148;0.005;0.438	s|1e1.1o1|1e2.1o1|1e3.1o1|i	FALSE	FALSE	TRUE	4	4	1;1;1;0	6	-	30741867-30742147;30741333-30742147;30740591-30742147;30741868-30742146	30740496-30740591;30741190-30741333;30741792-30741867;30742147-30742357	30741868-30742146	http://genome.ucsc.edu/cgi-bin/hgTracks?db=hg38&position=6%3A30742357-30740496
FN1	ENSG00000115414.18	ENSG00000115414.18:s:215394528-215394719	0.10691414514394773;-0.10752145683283641;7.77155998100908e-16	0.5737392883329506;0.5808787675438802;6.2988095818851245e-21	7.296874869235485e-05;6.37198764167346e-05;0.9999999743800732	0.207;0.788;0.005	0.315;0.679;0.006	s|1e1.2o3|1e2.1o1|i	FALSE	FALSE	TRUE	3	3	1;1;0	2	-	215393203-215394528;215391814-215394528;215393722-215394527	215391632-215391814;215392931-215393721;215394528-215394719	215393722-215394527	http://genome.ucsc.edu/cgi-bin/hgTracks?db=hg38&position=2%3A215394719-215391632
FNIP2	ENSG00000052795.12	ENSG00000052795.12:t:158835405-158836658	-0.1121602249996138;0.11216016980767635	0.6032817252723479;0.6032811865746037	0.0008568745014506662;0.0008568059340466239	0.716;0.284	0.590;0.410	t|1e1.1o1|1e2.1o1	FALSE	FALSE	TRUE	2	3	1;1	4	+	158833628-158835405;158833890-158835405	158833528-158833628;158833801-158833890;158835405-158836658		http://genome.ucsc.edu/cgi-bin/hgTracks?db=hg38&position=4%3A158836658-158833528
FO538757.1	ENSG00000279457.3	ENSG00000279457.3:s:195259-195416	-0.15466150579131654;0.1533011368935057;3.8313925527948424e-08;3.8313925527948424e-08	0.8227538500899103;0.8164957860146503;6.447928641305197e-21;6.447928641305197e-21	0.0002516826020112495;0.00026371069738478106;0.47506448465706486;0.47506448465706486	0.598;0.401;0.001;0.001	0.426;0.572;0.001;0.001	s|1e1.1o3|1e1.3o3|2e1.2o3|2e1.3o3	TRUE	TRUE	FALSE	4	2	1;0;1;1	1	-	188902-195263;188889-195263;188892-195259;188889-195259	188791-188902;195259-195416		http://genome.ucsc.edu/cgi-bin/hgTracks?db=hg38&position=1%3A195416-188791
FOS	ENSG00000170345.9	ENSG00000170345.9:t:75279643-75280128	-0.13411950472824302;7.77155998100908e-16;0.13408723750426932	0.8008560429071299;6.2988095818851245e-21;0.8005761112200741	6.031767841974123e-06;0.9999999743800732;6.102849281275694e-06	0.704;0.000;0.295	0.572;0.000;0.428	t|1e1.1o2|2e1.1o2|i	FALSE	TRUE	FALSE	3	2	1;1;0	14	+	75279123-75279877;75279123-75279906;75279532-75279642	75278774-75279128;75279643-75280128	75279532-75279642	http://genome.ucsc.edu/cgi-bin/hgTracks?db=hg38&position=14%3A75280128-75278774
FOXK2	ENSG00000141568.20	ENSG00000141568.20:s:82586130-82586248	-0.05414916477798705;0.10993066998742909;0.0013474150030601602;-0.035538199129707675	0.18345722918204038;0.6039714353065325;0.0004546680091344089;0.01852371120258543	0.0044241001411350345;0.00039545039340804214;0.23936427243650432;0.055415652360804035	0.555;0.174;0.161;0.112	0.486;0.293;0.164;0.061	s|1e1.1o1|2e2.1o2|2e2.2o2|2e3.1o1	TRUE	TRUE	TRUE	4	4	1;0;0;0	17	+	82586200-82587063;82586248-82586299;82586248-82586348;82586248-82586494	82586130-82586248;82586299-82586395;82586494-nan;82587063-82587562		http://genome.ucsc.edu/cgi-bin/hgTracks?db=hg38&position=17%3A82587562-82586130
FRG1	ENSG00000109536.11	ENSG00000109536.11:s:189952162-189952287	0.12006346133654719;-0.12006340405477825	0.6855257518196803;0.6855253847231333	0.00041164788596387763;0.0004116841440804375	0.836;0.164	0.955;0.045	s|1e1.1o1|1e2.1o1	FALSE	FALSE	TRUE	2	3	1;1	4	+	189952287-189953068;189952287-189957398	189952162-189952287;189953068-189953125;189957398-189957502		http://genome.ucsc.edu/cgi-bin/hgTracks?db=hg38&position=4%3A189957502-189952162
FRG1	ENSG00000109536.11	ENSG00000109536.11:t:189957398-189957502	-0.13037590719799913;0.1303759522089627	0.7640650883405381;0.7640654372247337	0.00013599639032024768;0.00013598499914180203	0.183;0.817	0.048;0.952	t|1e1.1o1|1e2.2o2	FALSE	FALSE	TRUE	2	3	1;1	4	+	189952287-189957398;189955151-189957398	189952162-189952287;189955037-189955151;189957398-189957502		http://genome.ucsc.edu/cgi-bin/hgTracks?db=hg38&position=4%3A189957502-189952162
FRG1HP	ENSG00000276291.5	ENSG00000276291.5:t:40994633-40994699	-0.015062596383360882;0.2254163499507435;-0.1886573502918824	0.011117611927865909;0.9932324307916842;0.9471983036773048	0.03981225708971736;1.6524487798660538e-06;4.3208998424137945e-05	0.082;0.140;0.776	0.049;0.377;0.573	t|1e1.1o2|1e1.2o2|1e2.1o1	TRUE	FALSE	TRUE	3	3	1;1;1	9	+	40992479-40994633;40992775-40994633;40993434-40994633	40992249-40992775;40993253-40993434;40994633-40994699		http://genome.ucsc.edu/cgi-bin/hgTracks?db=hg38&position=9%3A40994699-40992249
G3BP2	ENSG00000138757.14	ENSG00000138757.14:s:75654914-75655246	-0.1847306295611746;0.21155999999686304;-0.009526220102414416	0.9767779753015854;0.9961966179895999;1.555351364177861e-06	5.211889209100207e-08;1.3346158961865214e-09;0.4697392607720764	0.438;0.516;0.044	0.248;0.731;0.019	s|1e1.1o1|1e2.2o2|i	FALSE	FALSE	TRUE	3	3	1;1;0	4	-	75654081-75655066;75648741-75655066;75654082-75654913	75648639-75649102;75653983-75654081;75654914-75655246	75654082-75654913	http://genome.ucsc.edu/cgi-bin/hgTracks?db=hg38&position=4%3A75655246-75648639
G3BP2	ENSG00000138757.14	ENSG00000138757.14:t:75648639-75649102	0.17493186769423838;-0.17493181740084365	0.9645777331629765;0.9645775900380257	6.877520333138767e-06;6.8779506248173305e-06	0.563;0.437	0.745;0.255	t|1e1.2o3|1e2.1o1	FALSE	FALSE	TRUE	2	3	1;1	4	-	75648741-75655066;75648741-75653983	75648639-75649102;75653983-75654081;75654914-75655246		http://genome.ucsc.edu/cgi-bin/hgTracks?db=hg38&position=4%3A75655246-75648639
GABBR1	ENSG00000204681.10	ENSG00000204681.10:s:29604494-29604637	-0.17474804226447105;0.1747480523480796	0.9232711748366388;0.9232712097794323	1.617418780130997e-06;1.6173024909202463e-06	0.645;0.355	0.451;0.549	s|1e1.1o1|i	FALSE	FALSE	FALSE	2	2	1;0	6	-	29603716-29604494;29603717-29604493	29602228-29603716;29604494-29604637	29603717-29604493	http://genome.ucsc.edu/cgi-bin/hgTracks?db=hg38&position=6%3A29604637-29602228
GABBR1	ENSG00000204681.10	ENSG00000204681.10:s:29610924-29611157	-0.10761073802268065;0.10761069566374556	0.578827837605381;0.5788275804366508	0.000685572557735048;0.0006855098690969122	0.470;0.530	0.365;0.635	s|1e1.1o1|1e2.1o1	FALSE	FALSE	TRUE	2	3	1;1	6	-	29609379-29610924;29608733-29610924	29608454-29608733;29609229-29609379;29610924-29611157		http://genome.ucsc.edu/cgi-bin/hgTracks?db=hg38&position=6%3A29611157-29608454
GABBR1	ENSG00000204681.10	ENSG00000204681.10:t:29629087-29629247	4.289179977002397e-09;4.289179977002397e-09;3.1975237368320502e-06;-8.633877174456322e-10;-0.22724699569768833;0.22014298923941172	6.29882214131376e-21;6.29882214131376e-21;6.225998605620946e-10;6.298826444698131e-21;0.9963405298706663;0.9936915908218852	0.48079936505020915;0.48079936505020915;0.46874513124269046;0.4776503942136959;9.736463524312455e-09;2.2954441282423105e-08	0.001;0.001;0.001;0.004;0.360;0.635	0.001;0.001;0.010;0.001;0.124;0.864	t|1e1.1o1|1e2.4o5|2e3.1o1|2e4.2o5|2e4.4o5|i	TRUE	TRUE	TRUE	6	5	1;1;1;1;1;0	6	-	29629247-29631396;29629247-29630458;29629107-29631396;29629107-29630522;29629107-29630458;29629248-29629898	29629087-29629247;29629899-29630643;29631396-29631599	29629248-29629898	http://genome.ucsc.edu/cgi-bin/hgTracks?db=hg38&position=6%3A29631599-29629087
GNAS	ENSG00000087460.23	ENSG00000087460.23:t:58895163-58895684	0.1510613056869794;7.771559996016758e-16;7.771559996016758e-16;7.771559996016758e-16;7.771559996016758e-16;7.771559996016758e-16;7.771559996016758e-16;7.771559996016758e-16;7.771559996016758e-16;7.771559996016758e-16;7.771559996016758e-16;-7.945185121166636e-05;7.771559996016758e-16;7.771559996016758e-16;7.771559996016758e-16;-0.16042882655659702;7.771559996016758e-16;7.771559996016758e-16	0.8593039058765444;6.4479250280230174e-21;6.4479250280230174e-21;6.4479250280230174e-21;6.4479250280230174e-21;6.4479250280230174e-21;6.4479250280230174e-21;6.4479250280230174e-21;6.4479250280230174e-21;6.4479250280230174e-21;6.4479250280230174e-21;6.479192370808531e-21;6.4479250280230174e-21;6.4479250280230174e-21;6.4479250280230174e-21;0.9185051288386171;6.4479250280230174e-21;6.447925028023017…	7.90031959134511e-15;0.999999990100288;0.999999990100288;0.999999990100288;0.999999990100288;0.999999990100288;0.999999990100288;0.999999990100288;0.999999990100288;0.999999990100288;0.999999990100288;0.47500003105007294;0.999999990100288;0.999999990100288;0.999999990100288;0.0;0.999999990100288;0.999999990100288	0.012;0.000;0.000;0.002;0.000;0.000;0.000;0.000;0.000;0.000;0.003;0.029;0.000;0.004;0.000;0.941;0.006;0.004	0.172;0.000;0.000;0.019;0.000;0.000;0.000;0.000;0.000;0.000;0.001;0.026;0.000;0.002;0.000;0.776;0.004;0.002	t|1e1.1o1|1e2.1o1|1e3.1o1|1e4.1o1|1e5.1o2|1e6.1o1|1e7.1o3|1e7.2o3|1e7.3o3|1e8.1o1|1e9.1o3|1e9.2o3|1e9.3o3|1e10.1o1|1e11.1o1|1e12.2o2|1e13.1o1|1e14.1o1	TRUE	FALSE	TRUE	18	15	1;1;1;1;1;1;1;1;1;1;1;1;1;1;1;1;1;1	20	+	58840886-58895612;58841875-58895612;58844074-58895612;58855333-58895612;58856213-58895612;58888818-58895612;58888904-58895612;58888908-58895612;58889046-58895612;58889213-58895612;58889332-58895612;58889353-58895612;58889406-58895612;58889549-58895612;58890789-58895612;58891865-58895612;58892209-58895612;58892506-58895612	58839718-58840886;58841343-58841875;58844030-58844074;58852714-58855333;58856147-58857191;58888413-58888818;58888849-58889046;58889100-58889213;58889223-58889406;58889526-58889549;58890643-58890789;58891302-58891865;58891981-58892209;58892333-58892506;58895163-58895684		http://genome.ucsc.edu/cgi-bin/hgTracks?db=hg38&position=20%3A58895684-58839718
GOLGA2	ENSG00000167110.16	ENSG00000167110.16:s:128267458-128267517	-0.09395259359607294;0.10567582212557976;-0.0048692567987582095	0.4548928893439831;0.5617920078760317;0.002037756035789308	0.00017379075687307122;6.404932149532266e-05;0.03001363351630648	0.500;0.160;0.341	0.401;0.279;0.332	s|1e1.1o2|1e2.1o1|i	FALSE	FALSE	TRUE	3	3	1;1;0	9	-	128267274-128267458;128266325-128267458;128267275-128267457	128266287-128266325;128267194-128267274;128267458-128267517	128267275-128267457	http://genome.ucsc.edu/cgi-bin/hgTracks?db=hg38&position=9%3A128267517-128266287
GOLGA2	ENSG00000167110.16	ENSG00000167110.16:t:128266287-128266325	0.09872734079843659;-0.10939578012465948;0.004950613904789375	0.4982281071036027;0.5831150495203972;0.0003935165108547514	0.00013071926540355754;6.705023957953582e-05;0.10793133978010745	0.290;0.590;0.123	0.403;0.468;0.135	t|1e1.1o1|1e2.1o1|i	FALSE	FALSE	TRUE	3	3	1;1;1	9	-	128266325-128267458;128266325-128267194;128266326-128267193	128266287-128266325;128267194-128267274;128267458-128267517	128266326-128267193	http://genome.ucsc.edu/cgi-bin/hgTracks?db=hg38&position=9%3A128267517-128266287
GOLGA4	ENSG00000144674.16	ENSG00000144674.16:s:37251395-37251484	7.771559996016758e-16;0.09532177142287951;-0.11392221150243345;0.005726258677837848	6.4479250280230174e-21;0.48065817637734737;0.6171753822773295;0.00088477283055879	0.999999990100288;0.0013442094668705217;0.0007304206711419292;0.19268509750394308	0.001;0.557;0.388;0.054	0.001;0.675;0.260;0.067	s|1e1.1o2|2e2.1o1|2e3.1o1|2e4.1o1	TRUE	FALSE	TRUE	4	5	1;1;1;1	3	+	37251467-37282092;37251484-37266842;37251484-37273536;37251484-37281958	37251395-37251484;37266842-37266940;37273536-37273601;37281958-37281985;37282092-37282272		http://genome.ucsc.edu/cgi-bin/hgTracks?db=hg38&position=3%3A37282272-37251395
GOLGA8Q	ENSG00000178115.11	ENSG00000178115.11:s:30554801-30554860	-0.22095316273140214;0.22095319888083728	0.9967112568024162;0.9967112587534632	3.6635439126797564e-09;3.6634057012093945e-09	0.539;0.461	0.313;0.687	s|1e1.1o1|i	FALSE	FALSE	FALSE	2	2	1;0	15	+	30554860-30555042;30554861-30555041	30554801-30554860;30555042-30555122	30554861-30555041	http://genome.ucsc.edu/cgi-bin/hgTracks?db=hg38&position=15%3A30555122-30554801
GOLGA8Q	ENSG00000178115.11	ENSG00000178115.11:s:30556591-30556700	-0.12956640804576422;0.12956641273432154	0.7283267379973615;0.7283267958412516	2.094371152239205e-05;2.094214893714508e-05	0.899;0.101	0.761;0.239	s|1e1.1o1|i	FALSE	FALSE	FALSE	2	2	1;0	15	+	30556700-30557751;30556701-30557750	30556591-30556700;30557751-30557837	30556701-30557750	http://genome.ucsc.edu/cgi-bin/hgTracks?db=hg38&position=15%3A30557837-30556591
GOLGA8Q	ENSG00000178115.11	ENSG00000178115.11:s:30558711-30558967	0.11453633023107733;-0.1145363038733474	0.6414515459214204;0.6414513973259365	0.00023107161685953948;0.0002310932039656377	0.814;0.186	0.936;0.064	s|1e1.1o1|1e2.1o1	FALSE	FALSE	TRUE	2	3	1;0	15	+	30558967-30559223;30558967-30560536	30558711-30558967;30559223-30559529;30560536-30560611		http://genome.ucsc.edu/cgi-bin/hgTracks?db=hg38&position=15%3A30560611-30558711
GPATCH4	ENSG00000160818.16	ENSG00000160818.16:t:156596294-156596505	0.01092967214813462;0.1045540232652203;-0.017572761947746277;-0.06413977682589672	0.0005771749502620521;0.5421474328042741;0.00041065476387065536;0.2535450695444006	0.12803966476525727;7.624257352233465e-05;0.1819666303126194;0.00042207385711334755	0.043;0.615;0.055;0.287	0.058;0.742;0.004;0.193	t|1e1.1o1|1e2.1o2|1e3.1o3|i	FALSE	FALSE	TRUE	4	4	1;1;1;0	1	-	156596478-156598227;156596478-156598035;156596478-156597800;156596506-156597467	156596294-156596505;156597468-156597922;156597940-156598124;156598227-156598319	156596506-156597467	http://genome.ucsc.edu/cgi-bin/hgTracks?db=hg38&position=1%3A156598319-156596294
GPI	ENSG00000105220.14	ENSG00000105220.14:t:34392196-34393308	0.050075039882172656;0.09578831819026956;-0.10584905002506184	4.981097503709011e-05;0.4770721850168448;0.5786989394057303	0.44464609341219224;0.00010143912991674406;7.310117894343549e-07	0.035;0.833;0.132	0.068;0.926;0.006	t|1e1.1o1|2e2.1o1|i	FALSE	TRUE	TRUE	3	3	0;1;0	19	+	34391694-34392243;34381519-34393248;34391694-34392195	34381466-34381519;34391510-34391694;34392196-34393308	34391694-34392195	http://genome.ucsc.edu/cgi-bin/hgTracks?db=hg38&position=19%3A34393308-34381466
GPM6A	ENSG00000150625.16	ENSG00000150625.16:t:175701575-175701767	0.2129604390065075;7.771559996016758e-16;7.771559996016758e-16;7.771559996016758e-16;7.771559996016758e-16;7.771559996016758e-16;7.771559996016758e-16;7.771559996016758e-16;-0.21054618978672282;7.771559996016758e-16;7.771559996016758e-16;7.771559996016758e-16;7.771559996016758e-16;7.771559996016758e-16	0.999944795126001;6.4479250280230174e-21;6.4479250280230174e-21;6.4479250280230174e-21;6.4479250280230174e-21;6.4479250280230174e-21;6.4479250280230174e-21;6.4479250280230174e-21;0.9989483697116854;6.4479250280230174e-21;6.4479250280230174e-21;6.4479250280230174e-21;6.4479250280230174e-21;6.4479250280230174e-21	8.240617357426967e-12;0.999999990100288;0.999999990100288;0.999999990100288;0.999999990100288;0.999999990100288;0.999999990100288;0.999999990100288;1.787459069646502e-13;0.999999990100288;0.999999990100288;0.999999990100288;0.999999990100288;0.999999990100288	0.199;0.000;0.000;0.000;0.000;0.000;0.000;0.000;0.775;0.000;0.003;0.021;0.001;0.000	0.413;0.000;0.000;0.000;0.002;0.000;0.000;0.000;0.563;0.000;0.004;0.012;0.006;0.000	t|1e1.1o1|1e2.1o1|1e3.1o1|1e4.1o1|1e5.1o1|1e6.1o1|1e7.1o1|1e8.1o1|1e9.2o2|1e10.1o1|1e11.1o1|1e12.1o1|1e13.1o1|1e14.1o1	FALSE	FALSE	TRUE	14	15	1;1;1;1;1;1;1;1;1;1;1;1;1;1	4	-	175701767-176002309;175701767-175971877;175701767-175970873;175701767-175961237;175701767-175947645;175701767-175907043;175701767-175891463;175701767-175872663;175701767-175812191;175701767-175807348;175701767-175787779;175701767-175787336;175701767-175786872;175701767-175781209	175701575-175701767;175781209-175781297;175786872-175786917;175787336-175787676;175787779-175788079;175807348-175807617;175812191-175812751;175872663-175872730;175891463-175891754;175907043-175907316;175947645-175947698;175961237-175961341;175970873-175970967;175971877-175971988;176002309-176002664		http://genome.ucsc.edu/cgi-bin/hgTracks?db=hg38&position=4%3A176002664-175701575
GRB10	ENSG00000106070.17	ENSG00000106070.17:s:50755887-50756064	-0.147513950824389;0.002149138574548054;0.00014320104263609583;0.10882178299105283	0.8472838821178842;1.5144475973284003e-07;6.5001010519758565e-21;0.5757233436778031	0.00016611998953663942;0.47456959959587863;0.4750000172070336;0.0010043886083026302	0.717;0.027;0.007;0.249	0.562;0.040;0.028;0.368	s|1e1.1o2|1e2.1o1|1e3.1o2|1e4.1o1	FALSE	FALSE	TRUE	4	5	1;1;1;1	7	-	50732368-50755887;50710990-50755887;50705323-50755887;50703908-50755887	50703821-50703908;50705140-50705323;50710875-50710990;50732272-50732368;50755887-50756064		http://genome.ucsc.edu/cgi-bin/hgTracks?db=hg38&position=7%3A50756064-50703821
GRIA2	ENSG00000120251.18	ENSG00000120251.18:s:157361010-157361124	-0.08678558148215651;0.13743277051582625;-0.030673482138080736	0.386105216804796;0.7839459276691549;0.07990437873013798	0.00027281918266441885;1.2267192977731606e-05;0.0014434304038082324	0.213;0.247;0.542	0.117;0.395;0.492	s|1e1.1o1|1e2.1o1|i	FALSE	FALSE	TRUE	3	3	1;1;0	4	+	157361124-157361538;157361124-157362799;157361125-157361537	157361010-157361124;157361538-157361652;157362799-157363164	157361125-157361537	http://genome.ucsc.edu/cgi-bin/hgTracks?db=hg38&position=4%3A157363164-157361010
GSN	ENSG00000148180.18	ENSG00000148180.18:s:121281470-121281562	1.1140793415977309e-10;-0.12448622600772526;0.14364407117752692;-0.012027214834685915	6.298809568201341e-21;0.6960494216102651;0.812137738416741;0.05253458929461531	0.6328767587862039;2.374813480954252e-05;8.760655714511011e-06;0.0018511610761731134	0.007;0.239;0.291;0.452	0.005;0.113;0.444;0.433	s|1e1.1o1|1e2.1o1|1e3.1o1|i	FALSE	FALSE	TRUE	4	4	1;1;1;0	9	+	121281562-121282439;121281562-121300056;121281562-121301963;121281563-121282438	121281470-121281562;121282439-121282550;121300056-121300126;121301963-121302167	121281563-121282438	http://genome.ucsc.edu/cgi-bin/hgTracks?db=hg38&position=9%3A121302167-121281470
GSN	ENSG00000148180.18	ENSG00000148180.18:t:121301963-121302167	1.7765813058001329e-07;0.1239314418939363;7.771559996016758e-16;7.771559996016758e-16;7.771559996016758e-16;-0.004178959677861116;-0.1079290973621804	6.447983743117283e-21;0.6881436142415314;6.4479250280230174e-21;6.4479250280230174e-21;6.4479250280230174e-21;0.00012003279329154068;0.5733043055697876	0.47501390812136535;0.0004583025810834542;0.999999990100288;0.999999990100288;0.999999990100288;0.3843177654222496;0.0009066635625590846	0.005;0.310;0.007;0.000;0.007;0.095;0.576	0.014;0.444;0.000;0.000;0.003;0.083;0.456	t|1e1.1o1|1e2.1o1|1e3.1o1|1e4.1o1|1e5.1o1|1e6.1o1|1e7.1o1	FALSE	FALSE	TRUE	7	8	1;1;1;1;1;1;1	9	+	121268219-121301963;121281562-121301963;121282550-121301963;121286185-121301963;121286761-121301963;121300005-121301963;121300126-121301963	121268060-121268219;121281470-121281562;121282439-121282550;121286123-121286185;121286592-121286761;121299793-121300005;121300056-121300126;121301963-121302167		http://genome.ucsc.edu/cgi-bin/hgTracks?db=hg38&position=9%3A121302167-121268060
GSTK1	ENSG00000197448.13	ENSG00000197448.13:s:143264992-143265092	0.12107844107284615;-0.12107837919300335	0.708242291798159;0.708241851424993	8.793481695854949e-05;8.794290245561776e-05	0.851;0.149	0.972;0.028	s|1e1.1o1|1e2.1o1	FALSE	FALSE	TRUE	2	3	1;1	7	+	143265092-143265261;143265092-143267617	143264992-143265092;143265261-143265296;143267617-143267733		http://genome.ucsc.edu/cgi-bin/hgTracks?db=hg38&position=7%3A143267733-143264992
GSTM1	ENSG00000134184.12	ENSG00000134184.12:t:109693206-109693745	0.017494815229162925;0.09830895127289728;-0.13798865721861897	9.780777227685902e-06;0.4982310660075744;0.831792782854342	0.47154458414030753;0.0005803176750159466;0.00011210056630850396	0.023;0.021;0.956	0.054;0.123;0.824	t|1e1.1o1|1e2.2o2|1e3.1o1	FALSE	FALSE	TRUE	3	4	1;1;1	1	+	109689325-109693206;109690366-109693206;109690564-109693206	109689225-109689325;109690271-109690366;109690454-109690564;109693206-109693745		http://genome.ucsc.edu/cgi-bin/hgTracks?db=hg38&position=1%3A109693745-109689225
GTF2I	ENSG00000263001.5	ENSG00000263001.5:t:74716612-74717066	-0.10353499413084141;0.10353500987510006	0.5443901583179226;0.5443903440027313	0.0005803408181149772;0.0005802825544766998	0.570;0.430	0.468;0.532	t|1e1.1o1|1e2.1o2	FALSE	FALSE	TRUE	2	3	1;1	7	+	74711109-74716894;74714916-74716894	74711032-74711109;74714857-74714944;74716612-74717066		http://genome.ucsc.edu/cgi-bin/hgTracks?db=hg38&position=7%3A74717066-74711032
GUSB	ENSG00000169919.16	ENSG00000169919.16:t:65975852-65976202	2.4671618024663664e-11;0.02340597608764934;-0.11529601589618549;0.08169735595131908	6.447925024921041e-21;0.017750343820452902;0.6502686496087157;0.3484616078966057	0.559110963341449;0.03815897509369047;0.0003467282446428799;0.0019056358485927533	0.001;0.044;0.923;0.033	0.001;0.082;0.802;0.115	t|1e1.1o1|1e2.1o1|1e3.2o3|1e3.3o3	TRUE	FALSE	TRUE	4	4	1;1;1;1	7	-	65976202-65981974;65976202-65980224;65976202-65979399;65976202-65979386	65975852-65976202;65979386-65979541;65980224-65980411;65981974-65982314		http://genome.ucsc.edu/cgi-bin/hgTracks?db=hg38&position=7%3A65982314-65975852
HBS1L	ENSG00000112339.14	ENSG00000112339.14:t:135002621-135002842	1.6036064584483642e-09;7.771559996016758e-16;0.12702740422017816;-0.011507344721086143;-0.0007791941398692664;-0.04558483455759824	6.447925543311173e-21;6.4479250280230174e-21;0.744606448643732;0.013347852378172424;4.116102424388392e-09;0.007791192461994296	0.4765363713015911;0.999999990100288;6.377137594344152e-05;0.023332192992308598;0.47496707844365516;0.14321749845430776	0.000;0.000;0.800;0.093;0.034;0.072	0.006;0.000;0.935;0.056;0.000;0.003	t|1e1.1o1|1e2.1o1|1e3.1o1|1e4.2o2|1e5.1o1|1e6.1o1	FALSE	FALSE	TRUE	6	7	1;1;1;1;1;1	6	-	135002842-135050582;135002842-135042001;135002842-135039573;135002842-135037811;135002842-135027067;135002842-135026854	135002621-135002842;135026854-135026863;135027067-135027196;135037811-135038031;135039573-135039767;135042001-135042126;135050582-135050647		http://genome.ucsc.edu/cgi-bin/hgTracks?db=hg38&position=6%3A135050647-135002621
HERC2	ENSG00000128731.15	ENSG00000128731.15:s:28198378-28198503	-0.12607173144057332;0.12607173021755233	0.6895393603296958;0.6895391051942114	0.0005374138051902344;0.000537373497828733	0.546;0.454	0.406;0.594	s|1e1.1o1|1e2.1o1	FALSE	FALSE	TRUE	2	3	1;0	15	-	28196569-28198378;28196354-28198378	28196215-28196354;28196461-28196569;28198378-28198503		http://genome.ucsc.edu/cgi-bin/hgTracks?db=hg38&position=15%3A28198503-28196215
HERC2P9	ENSG00000206149.10	ENSG00000206149.10:s:28633123-28633295	-0.1400707438095386;0.14007084226078442	0.820555862160836;0.820556415512357	8.96474269540537e-06;8.964048744501265e-06	0.899;0.101	0.753;0.247	s|1e1.1o1|1e2.1o1	FALSE	FALSE	TRUE	2	3	1;0	15	+	28633295-28633590;28633295-28636487	28633123-28633295;28633590-28633740;28636487-28636701		http://genome.ucsc.edu/cgi-bin/hgTracks?db=hg38&position=15%3A28636701-28633123
HERC2P9	ENSG00000206149.10	ENSG00000206149.10:t:28636487-28636701	0.10130937793623845;-0.10130935781016245	0.5124281593828326;0.5124280205770162	0.0012010892111403847;0.0012012015192202075	0.103;0.897	0.210;0.790	t|1e1.2o2|1e2.1o1	FALSE	FALSE	TRUE	2	3	0;1	15	+	28633295-28636487;28633740-28636487	28633123-28633295;28633590-28633740;28636487-28636701		http://genome.ucsc.edu/cgi-bin/hgTracks?db=hg38&position=15%3A28636701-28633123
HIPK2	ENSG00000064393.15	ENSG00000064393.15:s:139620401-139620563	0.10903136531689826;-0.10903135389376571	0.5662048422574986;0.5662048351787119	0.001005377357067942;0.0010054639808758647	0.589;0.411	0.700;0.300	s|1e1.1o2|1e1.2o2	FALSE	TRUE	FALSE	2	2	1;1	7	-	139614493-139620401;139614412-139620401	139614286-139614493;139620401-139620563		http://genome.ucsc.edu/cgi-bin/hgTracks?db=hg38&position=7%3A139620563-139614286
HMGN1	ENSG00000205581.10	ENSG00000205581.10:t:39345146-39345274	0.0931422152986488;7.77155998100908e-16;7.77155998100908e-16;-0.1040546794075703;-0.0017183545308226767	0.4395197720828483;6.2988095818851245e-21;6.2988095818851245e-21;0.5457903065191623;4.440968558224005e-16	0.0002069747865762168;0.9999999743800732;0.9999999743800732;9.415101723697639e-05;0.47500000595808695	0.664;0.007;0.001;0.237;0.091	0.757;0.011;0.002;0.140;0.084	t|1e1.1o3|1e2.1o2|1e3.1o2|1e4.1o1|i	FALSE	FALSE	TRUE	5	5	1;1;1;1;1	21	-	39345274-39348292;39345274-39347379;39345274-39347247;39345274-39345830;39345275-39345829	39345146-39345274;39345830-39345958;39347147-39347292;39347336-39347483;39347995-39348339	39345275-39345829	http://genome.ucsc.edu/cgi-bin/hgTracks?db=hg38&position=21%3A39348339-39345146
HNRNPA1	ENSG00000135486.17	ENSG00000135486.17:s:54284258-54284371	-0.12617916228102777;7.77155998100908e-16;0.13627199716064917	0.7399953820572427;6.2988095818851245e-21;0.8134146780744053	1.0264763940392996e-05;0.9999999743800732;4.964836807231502e-06	0.300;0.007;0.692	0.169;0.001;0.831	s|1e1.1o1|1e2.1o1|i	FALSE	FALSE	TRUE	3	3	1;1;1	12	+	54284317-54284549;54284317-54286662;54284372-54284548	54284258-54284371;54284549-54285251;54286662-54286732	54284372-54284548	http://genome.ucsc.edu/cgi-bin/hgTracks?db=hg38&position=12%3A54286732-54284258
HSP90AA1	ENSG00000080824.18	ENSG00000080824.18:t:102086217-102086378	7.77155998100908e-16;-0.04023290343107021;0.11766175508874756;-0.05302345011202227	6.2988095818851245e-21;0.07113291553632806;0.6673083280930239;0.06786439043423687	0.9999999743800732;0.002608356624595465;2.56816013612138e-05;0.004075644850471405	0.009;0.106;0.803;0.082	0.000;0.053;0.915;0.032	t|1e1.1o1|1e2.2o2|1e3.1o1|i	FALSE	FALSE	TRUE	4	4	1;1;1;0	14	-	102086378-102139250;102086378-102101875;102086378-102086986;102086379-102086985	102086217-102086378;102086986-102087191;102101875-102102085;102139250-102139699	102086379-102086985	http://genome.ucsc.edu/cgi-bin/hgTracks?db=hg38&position=14%3A102139699-102086217
HTT	ENSG00000197386.10	ENSG00000197386.10:s:3099274-3099733	-0.10828162390657776;0.10828162191343788	0.5895548418595963;0.5895547896642499	0.0004981244983210953;0.0004980788860714768	0.873;0.127	0.759;0.241	s|1e1.1o1|2e2.1o1	TRUE	FALSE	TRUE	2	3	1;0	4	+	3099394-3103824;3099733-3099822	3099274-3099733;3099822-nan;3103824-3103883		http://genome.ucsc.edu/cgi-bin/hgTracks?db=hg38&position=4%3A3103883-3099274
HTT	ENSG00000197386.10	ENSG00000197386.10:s:3206807-3206983	0.11665680913033541;-0.11665683458842875	0.657185825303679;0.6571861510942467	0.0004621905481041307;0.0004622284537758592	0.797;0.203	0.921;0.079	s|1e1.1o2|1e1.2o2	FALSE	TRUE	FALSE	2	2	1;1	4	+	3206983-3207281;3206983-3207286	3206807-3206983;3207281-3207357		http://genome.ucsc.edu/cgi-bin/hgTracks?db=hg38&position=4%3A3207357-3206807
IFI16	ENSG00000163565.18	ENSG00000163565.18:s:159045297-159045464	-0.13135539404767094;0.13135540129866569	0.7932764613048935;0.7932765477743486	7.79401700108373e-05;7.793374472734517e-05	0.919;0.081	0.791;0.209	s|1e1.1o1|1e2.1o1	FALSE	FALSE	TRUE	2	3	1;1	1	+	159045464-159049432;159045464-159051679	159045297-159045464;159049432-159049599;159051679-159052098		http://genome.ucsc.edu/cgi-bin/hgTracks?db=hg38&position=1%3A159052098-159045297
IFI6	ENSG00000126709.14	ENSG00000126709.14:s:27669077-27669346	-0.039966985293426724;-0.09738631212137912;8.912578509967343e-10;0.11777600101915456;0.03437534402072252	0.12370994656699565;0.4933641608272704;6.298810032821661e-21;0.6583951216051597;0.07511749179856238	0.0008803962297246892;9.900444450772206e-05;0.5017815810356165;4.202146865912033e-05;0.0018291173673989725	0.563;0.175;0.012;0.137;0.112	0.500;0.072;0.001;0.260;0.169	s|1e1.1o1|2e1.1o1|3e1.1o1|4e2.1o1|i	TRUE	FALSE	TRUE	5	3	1;1;1;0;0	1	-	27668535-27669245;27668535-27669233;27668535-27669221;27668992-27669077;27668536-27669076	nan-27668992;27668458-27668535;27669077-27669346	27668536-27669076	http://genome.ucsc.edu/cgi-bin/hgTracks?db=hg38&position=1%3A27669346-27668458
IFT88	ENSG00000032742.17	ENSG00000032742.17:s:20656365-20656430	-0.13877787256622323;0.13877789753449238	0.8157647952341661;0.8157649880008876	8.943598401733865e-05;8.942956592263994e-05	0.209;0.791	0.065;0.935	s|1e1.1o2|1e2.1o1	FALSE	FALSE	TRUE	2	3	1;1	13	+	20656430-20663263;20656430-20663498	20656365-20656430;20663263-20663386;20663498-20663604		http://genome.ucsc.edu/cgi-bin/hgTracks?db=hg38&position=13%3A20663604-20656365
IKBKAP	ENSG00000070061.14	ENSG00000070061.14:s:108919253-108919349	0.10456517387731926;-0.1045651988885436	0.5467083567198673;0.5467086232339752	8.79278323295265e-05;8.79348010887071e-05	0.430;0.570	0.547;0.453	s|1e1.1o1|i	FALSE	FALSE	FALSE	2	2	1;0	9	-	108918901-108919253;108918902-108919252	108918811-108918901;108919253-108919349	108918902-108919252	http://genome.ucsc.edu/cgi-bin/hgTracks?db=hg38&position=9%3A108919349-108918811
ILK	ENSG00000166333.13	ENSG00000166333.13:s:6604180-6604726	7.77155998100908e-16;-0.07935918140825618;-0.01941934957318579;0.12618542622610857	6.2988095818851245e-21;0.30809307355631976;0.0041526279027319;0.7316398674788291	0.9999999743800732;0.00048438220250091035;0.029228242465063614;1.4677327541182533e-05	0.007;0.344;0.152;0.497	0.002;0.256;0.115;0.625	s|1e1.1o1|1e2.2o2|1e3.2o2|i	FALSE	FALSE	TRUE	4	4	1;1;1;0	11	+	6604360-6604853;6604360-6608046;6604360-6608394;6604727-6604852	6604180-6604726;6604853-6604943;6607671-6608211;6608266-6608489	6604727-6604852	http://genome.ucsc.edu/cgi-bin/hgTracks?db=hg38&position=11%3A6608489-6604180
INPP4A	ENSG00000040933.15	ENSG00000040933.15:t:98582525-98582851	0.026956766546344095;-0.1258719700971245;-0.0036834769539799443;0.07689965311224273	0.04719422525907503;0.7186080658309302;0.0006529023656013639;0.32626636217969285	0.014439674452518052;0.00023766554796267325;0.2568968234729557;0.0027192303671390874	0.190;0.338;0.159;0.314	0.235;0.205;0.152;0.406	t|1e1.1o1|1e2.1o1|1e3.1o2|2e3.2o2	TRUE	TRUE	TRUE	4	4	0;0;0;0	2	+	98582431-98582525;98582462-98582525;98582493-98582525;98582524-98582614	nan-98582431;nan-98582462;98582463-98582524;98582525-98582851		http://genome.ucsc.edu/cgi-bin/hgTracks?db=hg38&position=2%3A98582851-98582421
INVS	ENSG00000119509.12	ENSG00000119509.12:s:100126383-100126549	0.01688384193643259;0.0376839124412265;3.947348288690108e-10;0.004992641322230964;-0.11793224306833083	0.000410507182626918;0.03933867428257369;6.447924965983454e-21;1.6461029017866842e-05;0.668201340680884	0.3597073088212561;0.026436006057307303;0.47996051521919886;0.4552876871738556;0.0002131446612896326	0.014;0.040;0.006;0.002;0.938	0.055;0.086;0.003;0.044;0.812	s|1e1.1o1|1e2.1o1|1e3.1o1|1e4.1o1|1e5.1o1	FALSE	FALSE	TRUE	5	6	1;1;1;1;1	9	+	100126549-100129676;100126549-100131870;100126549-100214925;100126549-100215401;100126549-100226062	100126383-100126549;100129676-100130903;100131870-100131954;100214925-100215040;100215401-100215488;100226062-100226235		http://genome.ucsc.edu/cgi-bin/hgTracks?db=hg38&position=9%3A100226235-100126383
ITGA7	ENSG00000135424.15	ENSG00000135424.15:s:55688202-55688300	-0.11639730089560563;0.11639731043428564	0.6604263407905249;0.6604263197313948	3.233145155590034e-05;3.232882556959794e-05	0.549;0.451	0.429;0.571	s|1e1.1o1|i	FALSE	FALSE	FALSE	2	2	1;0	12	-	55688096-55688202;55688097-55688201	55687971-55688096;55688202-55688300	55688097-55688201	http://genome.ucsc.edu/cgi-bin/hgTracks?db=hg38&position=12%3A55688300-55687971
ITGA7	ENSG00000135424.15	ENSG00000135424.15:s:55688844-55688957	-0.10936560173196688;0.10936554719855726	0.5929181348582677;0.5929176651692744	7.169299491238679e-05;7.168727211710994e-05	0.794;0.206	0.672;0.328	s|1e1.1o1|i	FALSE	FALSE	FALSE	2	2	1;0	12	-	55688300-55688844;55688301-55688843	55688202-55688300;55688844-55688957	55688301-55688843	http://genome.ucsc.edu/cgi-bin/hgTracks?db=hg38&position=12%3A55688957-55688202
ITSN1	ENSG00000205726.14	ENSG00000205726.14:s:33765875-33766012	0.10065498991729815;-0.10065498565476662	0.5237140216692556;0.5237140629122674	0.00040285311489952067;0.00040289417493666324	0.824;0.176	0.928;0.072	s|1e1.1o1|1e2.2o2	FALSE	FALSE	TRUE	2	3	1;0	21	+	33766012-33767713;33766012-33772061	33765875-33766012;33767713-33767828;33772039-33772323		http://genome.ucsc.edu/cgi-bin/hgTracks?db=hg38&position=21%3A33772323-33765875
ITSN1	ENSG00000205726.14	ENSG00000205726.14:s:33826818-33826863	-0.10427754022049311;0.10427753952263966	0.5550102046764074;0.5550102567978819	0.0007042145211303419;0.0007041491129339359	0.142;0.858	0.031;0.969	s|1e1.1o2|1e2.1o1	FALSE	FALSE	TRUE	2	3	1;1	21	+	33826863-33828968;33826863-33829624	33826818-33826863;33828968-33829168;33829624-33829745		http://genome.ucsc.edu/cgi-bin/hgTracks?db=hg38&position=21%3A33829745-33826818
IVNS1ABP	ENSG00000116679.15	ENSG00000116679.15:s:185306750-185307139	-0.11773104234183068;0.1177310378488109	0.6604200275213666;0.6604197231729738	0.0006207038468541981;0.000620653204775986	0.308;0.692	0.190;0.810	s|1e1.1o2|1e2.1o1	FALSE	FALSE	TRUE	2	3	1;1	1	-	185306625-185307014;185305643-185307014	185305536-185305643;185306485-185306625;185306750-185307139		http://genome.ucsc.edu/cgi-bin/hgTracks?db=hg38&position=1%3A185307139-185305536
KALRN	ENSG00000160145.15	ENSG00000160145.15:t:124650808-124650938	0.16805598699196259;-0.1680559757893284	0.922028872553141;0.9220288928295586	5.043834625770435e-05;5.0441231393305586e-05	0.447;0.553	0.623;0.377	t|1e1.1o1|1e2.1o1	FALSE	FALSE	TRUE	2	3	1;1	3	+	124633953-124650808;124637303-124650808	124633849-124633953;124637097-124637303;124650808-124650938		http://genome.ucsc.edu/cgi-bin/hgTracks?db=hg38&position=3%3A124650938-124633849
KANSL3	ENSG00000114982.17	ENSG00000114982.17:s:96608508-96608664	-0.1259321122961052;0.12593209707695424	0.7281484576229699;0.7281483451716344	0.00011037796406609957;0.00011036887961951366	0.245;0.755	0.113;0.887	s|1e1.1o1|1e2.2o2	FALSE	FALSE	TRUE	2	3	1;1	2	-	96607047-96608508;96605511-96608508	96605320-96606834;96606970-96607047;96608508-96608664		http://genome.ucsc.edu/cgi-bin/hgTracks?db=hg38&position=2%3A96608664-96605320
KANSL3	ENSG00000114982.17	ENSG00000114982.17:t:96605320-96606834	0.08767764686467078;-0.1851732781077917;0.07668652457650997	0.3940276086825447;0.9947134443110308;0.3026681599578549	0.000260940936658783;8.662026651506949e-11;0.00045719183099788646	0.413;0.310;0.277	0.511;0.125;0.364	t|1e1.1o1|1e2.1o1|i	FALSE	FALSE	TRUE	3	3	1;1;0	2	-	96605511-96608508;96605511-96606970;96606835-96606969	96605320-96606834;96606970-96607047;96608508-96608664	96606835-96606969	http://genome.ucsc.edu/cgi-bin/hgTracks?db=hg38&position=2%3A96608664-96605320
KANSL3	ENSG00000114982.17	ENSG00000114982.17:t:96613488-96613619	1.3796164562045294e-07;-0.006106527276267381;0.12850529613366532;-0.07785627265639022;1.3796164562045294e-07	6.448008714898223e-21;0.0003226422214885664;0.7525196652416496;0.3027068337516951;6.448008714898223e-21	0.4750106955101334;0.2794740940962944;0.00018308073667392563;0.002903190842818315;0.4750106955101334	0.001;0.045;0.840;0.112;0.001	0.001;0.001;0.975;0.021;0.001	t|1e1.1o2|1e2.2o2|1e3.1o1|1e4.1o1|1e5.1o1	FALSE	FALSE	TRUE	5	6	1;1;1;1;1	2	-	96613619-96636921;96613619-96631312;96613619-96619359;96613619-96615492;96613619-96615043	96613488-96613619;96615043-96615158;96615492-96615544;96619359-96619544;96631312-96631543;96636739-96637228		http://genome.ucsc.edu/cgi-bin/hgTracks?db=hg38&position=2%3A96637228-96613488
KCTD17	ENSG00000100379.17	ENSG00000100379.17:s:37059313-37059516	0.12956772799591348;2.8773307324385796e-05;-0.1272999168072378	0.7537095068475204;4.378919879414904e-09;0.734912425140067	0.0003483082645120613;0.4748002303054024;0.00014053788683654478	0.781;0.022;0.198	0.915;0.023;0.062	s|1e1.1o1|1e2.1o1|1e3.1o1	FALSE	FALSE	TRUE	3	4	1;1;1	22	+	37059438-37060823;37059438-37061539;37059438-37062525	37059313-37059516;37060823-37060922;37061539-37061629;37062525-37063390		http://genome.ucsc.edu/cgi-bin/hgTracks?db=hg38&position=22%3A37063390-37059313
KIAA1586	ENSG00000168116.13	ENSG00000168116.13:s:57047313-57047396	-0.10343297922527037;0.10343295194921923	0.5404884496793622;0.5404879750989718	0.000855006656146462;0.0008549312353968785	0.726;0.274	0.620;0.380	s|1e1.1o1|1e2.1o1	FALSE	FALSE	TRUE	2	3	1;1	6	+	57047396-57050774;57047396-57052686	57047313-57047396;57050774-57050854;57052686-57055239		http://genome.ucsc.edu/cgi-bin/hgTracks?db=hg38&position=6%3A57055239-57047313
KIAA1841	ENSG00000162929.13	ENSG00000162929.13:s:61115979-61116070	0.07430559374810405;-0.10296349964044599;0.009419504366069222	0.29842731283939605;0.5309313980930966;0.0024041751164793233	0.0004220305114471359;0.00011688282178112797;0.02971895699088687	0.663;0.212;0.119	0.755;0.101;0.139	s|1e1.2o2|1e2.1o1|i	FALSE	FALSE	TRUE	3	3	1;0;0	2	+	61116070-61117357;61116070-61117467;61116071-61117055	61115979-61116070;61117056-61117385;61117467-61117540	61116071-61117055	http://genome.ucsc.edu/cgi-bin/hgTracks?db=hg38&position=2%3A61117540-61115979
KIAA1841	ENSG00000162929.13	ENSG00000162929.13:t:61117467-61117540	-0.13027685395978733;0.13027679771891887	0.7472637473652766;0.7472634503793257	0.00024290743243948754;0.00024288898160111349	0.288;0.712	0.152;0.848	t|1e1.1o1|1e2.1o1	FALSE	FALSE	TRUE	2	3	0;1	2	+	61116070-61117467;61117385-61117467	61115979-61116070;61117056-61117385;61117467-61117540		http://genome.ucsc.edu/cgi-bin/hgTracks?db=hg38&position=2%3A61117540-61115979
KIF1A	ENSG00000130294.14	ENSG00000130294.14:s:240737063-240737542	-0.08373515494968509;7.771559996016758e-16;0.10444732668488646	0.39189692844222246;6.4479250280230174e-21;0.551861178014905	0.0018391743098755686;0.999999990100288;0.0012754792141207835	0.234;0.021;0.745	0.141;0.004;0.855	s|1e1.1o1|1e2.1o1|1e3.1o1	FALSE	FALSE	TRUE	3	4	1;1;1	2	-	240734745-240737063;240728412-240737063;240726940-240737063	240726826-240726940;240728389-240728412;240734719-240734745;240737063-240737542		http://genome.ucsc.edu/cgi-bin/hgTracks?db=hg38&position=2%3A240737542-240726826
KIF1A	ENSG00000130294.14	ENSG00000130294.14:s:240773114-240773256	-0.14802147463102244;0.14802142842305535	0.8580472356145621;0.8580470611262855	7.020831404802585e-05;7.020354266277007e-05	0.258;0.742	0.105;0.895	s|1e1.1o1|1e2.1o1	FALSE	FALSE	TRUE	2	3	1;1	2	-	240772596-240773114;240771104-240773114	240770971-240771104;240772570-240772596;240773114-240773256		http://genome.ucsc.edu/cgi-bin/hgTracks?db=hg38&position=2%3A240773256-240770971
KIF1A	ENSG00000130294.14	ENSG00000130294.14:t:240770971-240771104	0.18255597437130766;-0.18255595056844362	0.9961973918810223;0.9961973683072322	5.374860924823988e-08;5.374158296156395e-08	0.792;0.208	0.971;0.029	t|1e1.1o1|1e2.1o1	FALSE	FALSE	TRUE	2	3	1;1	2	-	240771104-240773114;240771104-240772570	240770971-240771104;240772570-240772596;240773114-240773256		http://genome.ucsc.edu/cgi-bin/hgTracks?db=hg38&position=2%3A240773256-240770971
KIF1B	ENSG00000054523.17	ENSG00000054523.17:s:10324758-10324895	-0.18935379946997838;0.18935381626160042	0.9968700564289515;0.9968700373900728	1.3131313969516611e-07;1.3130836174371646e-07	0.798;0.202	0.607;0.393	s|1e1.1o1|1e2.1o1	FALSE	FALSE	TRUE	2	3	1;0	1	+	10324895-10326111;10324895-10334520	10324758-10324895;10326111-10326359;10334520-10334638		http://genome.ucsc.edu/cgi-bin/hgTracks?db=hg38&position=1%3A10334638-10324758
KIF1B	ENSG00000054523.17	ENSG00000054523.17:t:10282400-10282533	0.12105095978035477;7.77155998100908e-16;-0.12431591963480006	0.6984256517970316;6.2988095818851245e-21;0.7277616434402084	2.9082135293309617e-05;0.9999999743800732;2.2173748468579113e-05	0.345;0.010;0.646	0.457;0.012;0.530	t|1e1.1o1|1e2.1o1|i	FALSE	FALSE	TRUE	3	3	1;1;1	1	+	10278128-10282400;10279138-10282400;10282384-10282399	10277986-10278128;10278558-10279138;10282400-10282533	10282384-10282399	http://genome.ucsc.edu/cgi-bin/hgTracks?db=hg38&position=1%3A10282533-10277986
KIF1B	ENSG00000054523.17	ENSG00000054523.17:t:10334520-10334638	0.12692439959214075;-0.12692437981947108	0.7322655954426409;0.7322653849535118	0.00037408476444932215;0.00037411555941069263	0.196;0.804	0.316;0.684	t|1e1.1o1|1e2.1o1	FALSE	FALSE	TRUE	2	3	0;1	1	+	10324895-10334520;10326359-10334520	10324758-10324895;10326111-10326359;10334520-10334638		http://genome.ucsc.edu/cgi-bin/hgTracks?db=hg38&position=1%3A10334638-10324758
KIF21A	ENSG00000139116.18	ENSG00000139116.18:s:39319906-39320013	0.005214276671146142;-0.1485524627277705;0.1354661143958068	0.013234392511385187;0.8573030567304843;0.7827650172628676	0.027910215800436677;3.386235649527336e-05;0.0003006859154786136	0.513;0.303;0.184	0.530;0.150;0.320	s|1e1.1o1|1e2.1o1|1e3.2o2	FALSE	FALSE	TRUE	3	4	1;1;1	12	-	39318201-39319906;39315970-39319906;39311553-39319906	39311415-39312826;39315932-39315970;39318073-39318201;39319906-39320013		http://genome.ucsc.edu/cgi-bin/hgTracks?db=hg38&position=12%3A39320013-39311415
KIF2A	ENSG00000068796.16	ENSG00000068796.16:s:62366414-62366481	-0.10592300078274791;0.10592303718289606	0.5568090144354836;0.5568092746135502	0.0010797124411119352;0.0010796138454255747	0.155;0.845	0.049;0.951	s|1e1.1o1|1e2.1o1	FALSE	FALSE	TRUE	2	3	1;1	5	+	62366481-62372438;62366481-62373687	62366414-62366481;62372438-62372551;62373687-62373837		http://genome.ucsc.edu/cgi-bin/hgTracks?db=hg38&position=5%3A62373837-62366414
KLC1	ENSG00000126214.21	ENSG00000126214.21:t:103687081-103687211	0.11490540926721166;0.0028224490158555346;-4.428418563475159e-09;-0.11042808455081488	0.6294989736938554;0.0012297563178814948;6.298823260170913e-21;0.5875046521166739	5.557627784432178e-05;0.04677228065721309;0.48061854660676917;6.278612492172098e-05	0.144;0.138;0.006;0.709	0.270;0.145;0.001;0.583	t|1e1.1o3|1e1.2o3|1e2.1o2|i	TRUE	FALSE	TRUE	4	3	1;1;1;1	14	+	103679518-103687081;103679545-103687081;103685036-103687081;103686918-103687080	103679309-103679798;103684777-103685316;103687081-103687211	103686918-103687080	http://genome.ucsc.edu/cgi-bin/hgTracks?db=hg38&position=14%3A103687211-103679309
KLHL7	ENSG00000122550.17	ENSG00000122550.17:s:23124980-23125202	-0.0746957628905521;0.10471452694349496;-0.016551086427487274	0.27973776586506754;0.5475274224190335;0.011968520465189932	0.000547217898612784;9.119220116881815e-05;0.008544864382921125	0.180;0.656;0.166	0.096;0.773;0.132	s|1e1.1o1|1e2.1o1|i	FALSE	FALSE	TRUE	3	3	1;1;0	7	+	23125172-23125761;23125172-23140769;23125203-23125760	23124980-23125202;23125761-23126049;23140769-23140944	23125203-23125760	http://genome.ucsc.edu/cgi-bin/hgTracks?db=hg38&position=7%3A23140944-23124980
LEF1	ENSG00000138795.9	ENSG00000138795.9:t:108079492-108079614	0.1734034894531935;-0.17340346368225806	0.9463001372825778;0.9463000258508203	2.3270946537331556e-05;2.32723399395951e-05	0.589;0.411	0.770;0.230	t|1e1.2o3|1e2.2o3	FALSE	FALSE	TRUE	2	3	1;1	4	-	108079614-108083356;108079614-108081586	108079492-108079614;108081584-108081669;108083213-108083446		http://genome.ucsc.edu/cgi-bin/hgTracks?db=hg38&position=4%3A108083446-108079492
LILRB4	ENSG00000186818.12	ENSG00000186818.12:t:54667873-54670359	0.10989636189666818;-0.10989639125740519	0.6101464828990901;0.6101467860799763	0.00014263276130234559;0.0001426454661584975	0.004;0.996	0.136;0.864	t|1e1.1o3|1e2.2o2	FALSE	FALSE	TRUE	2	3	1;1	19	+	54666749-54667873;54667793-54667873	54666694-54667390;54667635-54667793;54667873-54670359		http://genome.ucsc.edu/cgi-bin/hgTracks?db=hg38&position=19%3A54670359-54666694
LIMCH1	ENSG00000064042.17	ENSG00000064042.17:t:41598920-41599121	7.771559996016758e-16;-0.10240374359603657;0.13774891665230204;-3.7006069718553035e-10	6.4479250280230174e-21;0.53308315047161;0.8334234734710259;6.4479249752895555e-21	0.999999990100288;0.0005809976626700575;0.0001349845567087629;0.48082590811290193	0.009;0.937;0.041;0.013	0.001;0.822;0.174;0.003	t|1e1.1o1|1e2.1o1|1e3.1o1|1e4.1o1	FALSE	FALSE	TRUE	4	5	1;1;1;1	4	+	41494606-41598920;41524478-41598920;41538350-41598920;41551395-41598920	41494536-41494606;41524409-41524478;41538157-41538350;41551321-41551395;41598920-41599121		http://genome.ucsc.edu/cgi-bin/hgTracks?db=hg38&position=4%3A41599121-41494536
LINC00969	ENSG00000242086.8	ENSG00000242086.8:s:195710458-195710547	0.12818149269749615;-0.05663158559348544;-0.07214232562432316;-0.023965722538526343;0.04673429475647003	0.7326321588432022;0.21534996215756436;0.22196184586414563;0.012072920956409255;0.08849297165959036	0.00029553746493452096;0.0038005932423843536;0.005516008497832181;0.05780360757425895;0.012240434801828166	0.201;0.323;0.143;0.181;0.157	0.334;0.256;0.058;0.139;0.218	s|1e1.1o1|2e2.1o1|3e3.1o2|3e4.1o1|3e5.1o6	TRUE	FALSE	TRUE	5	6	0;0;0;0;0	3	+	195710490-195711031;195710535-195710581;195710547-195710683;195710547-195710728;195710547-195711178	195710458-195710547;195710581-195710625;195710683-195710727;195710728-195710760;195711031-195711042;195711178-195711875		http://genome.ucsc.edu/cgi-bin/hgTracks?db=hg38&position=3%3A195711875-195710458
LINC00969	ENSG00000242086.8	ENSG00000242086.8:s:195710581-195710625	0.06721413312058383;0.048199894469988326;0.12114188401286875;0.17069231110383085;-0.43952850004542177	0.2279705266648872;0.03153352846023763;0.7016711406772911;0.9818042282545338;1.0	0.000723975258285542;0.009112807947613658;2.0169610222723764e-05;3.188063096271517e-08;0.0	0.159;0.078;0.051;0.120;0.592	0.237;0.132;0.172;0.296;0.160	s|1e1.1o2|1e2.1o6|2e3.2o2|2e4.1o1|i	TRUE	FALSE	TRUE	5	5	0;0;0;0;0	3	+	195710592-195710818;195710592-195711178;195710625-195710716;195710625-195710761;195710626-195710683	195710581-195710625;195710683-195710727;195710761-195710772;195710818-195710997;195711178-195711875	195710626-195710683	http://genome.ucsc.edu/cgi-bin/hgTracks?db=hg38&position=3%3A195711875-195710581
LINC00969	ENSG00000242086.8	ENSG00000242086.8:s:195710818-195710997	0.1209742130220979;0.17360524389709808;0.1145575164427094;-0.4437793616828539	0.6858928757389707;0.9766350602694132;0.6257755473918923;1.0	3.723598779207963e-05;5.94215034339357e-09;6.631184943654572e-05;0.0	0.183;0.061;0.095;0.657	0.312;0.247;0.212;0.223	s|1e1.1o1|2e2.1o6|3e2.1o6|i	TRUE	FALSE	TRUE	4	3	0;0;0;0	3	+	195710907-195711043;195710952-195711178;195710997-195711178;195710998-195711030	195710818-195710997;195711043-195711087;195711178-195711875	195710998-195711030	http://genome.ucsc.edu/cgi-bin/hgTracks?db=hg38&position=3%3A195711875-195710818
LINC00969	ENSG00000242086.8	ENSG00000242086.8:s:195711031-195711042	0.0427808551457885;0.15397887860808768;-0.050046959281350265;-0.002901054554373869;-0.11559981068626753	0.06221664074147099;0.8954230652744972;0.10900122590236536;0.0006157790439098397;0.6561013494376458	0.01767672400808568;2.7449907550886287e-05;0.010058433678505119;0.12189701291481214;5.703064377249323e-05	0.133;0.356;0.243;0.083;0.186	0.188;0.513;0.178;0.059;0.058	s|1e1.1o1|1e2.1o6|1e2.2o6|1e2.3o6|1e2.4o6	FALSE	TRUE	TRUE	5	3	0;0;0;0;0	3	+	195711042-195711088;195711042-195711178;195711042-195711268;195711042-195711313;195711042-195711434	195711031-195711042;195711088-195711132;195711178-195711875		http://genome.ucsc.edu/cgi-bin/hgTracks?db=hg38&position=3%3A195711875-195711031
LINC00969	ENSG00000242086.8	ENSG00000242086.8:s:na-195710322	-0.1051914918199649;0.10519146976876634	0.552008655561752;0.5520084348394542	0.0010518489850418478;0.0010517597256736184	0.409;0.591	0.291;0.709	s|1e1.1o1|1e2.1o1	FALSE	FALSE	TRUE	2	3	0;0	3	+	195710322-195710728;195710322-195710773	nan-195710322;195710728-195710760;195710773-195710817		http://genome.ucsc.edu/cgi-bin/hgTracks?db=hg38&position=3%3A195710817-195710312
LINC00969	ENSG00000242086.8	ENSG00000242086.8:s:na-195712802	-0.0010611455652185843;-0.006429410016643984;-0.008469926326770932;-0.0016821651094589246;-0.058194824660198846;-0.0013416622741833871;0.15072395047848292;-0.0021596221201154856;-0.004810487177108315	1.576778947265119e-08;0.0015638897127712833;5.040099875026948e-07;2.74262614775698e-07;0.07491279895444782;1.475578406223025e-05;0.9552669515548066;5.727562643931389e-07;0.0001553069950713036	0.47498312271395626;0.12578115541520496;0.4746710726397608;0.47422810162735307;0.021489829989153164;0.4505033870024745;4.3559385987230435e-07;0.47418577647865745;0.3331948756276064	0.093;0.185;0.100;0.089;0.134;0.139;0.072;0.093;0.095	0.091;0.173;0.085;0.081;0.059;0.134;0.224;0.084;0.069	s|1e1.2o7|1e1.3o7|1e1.4o7|1e1.5o7|1e1.6o7|1e1.7o7|1e2.1o3|1e2.3o3|1e3.1o1	FALSE	TRUE	TRUE	9	4	0;0;0;0;0;0;0;0;0	3	+	195712802-195713068;195712802-195713097;195712802-195713126;195712802-195713273;195712802-195713302;195712802-195713331;195712802-195713360;195712802-195713714;195712802-195713977	nan-195712802;195713039-195713359;195713360-195713889;195713977-nan		http://genome.ucsc.edu/cgi-bin/hgTracks?db=hg38&position=3%3A195713987-195712792
LINC00969	ENSG00000242086.8	ENSG00000242086.8:t:195664086-195664288	0.1335862487824653;-0.12977071238003426;7.771559996016758e-16	0.8054419367821264;0.7843958227265292;6.4479250280230174e-21	6.516669645453356e-05;6.395239243672801e-05;0.999999990100288	0.780;0.209;0.012	0.909;0.084;0.007	t|1e1.1o1|1e2.1o2|1e2.2o2	TRUE	FALSE	TRUE	3	3	1;1;1	3	+	195662733-195664086;195663767-195664086;195663832-195664086	195662571-195662733;195663624-195663832;195664086-195664288		http://genome.ucsc.edu/cgi-bin/hgTracks?db=hg38&position=3%3A195664288-195662571
LINC00969	ENSG00000242086.8	ENSG00000242086.8:t:195710683-195710727	0.0332662464427925;0.3578054609262874;-0.41434869193803076	0.05602847384592461;0.9999999999987397;0.9999999999996078	0.0028037754554473358;9.343263047923938e-22;0.0	0.130;0.069;0.799	0.183;0.420;0.394	t|1e1.3o3|2e2.2o2|i	FALSE	TRUE	TRUE	3	3	0;0;0	3	+	195710547-195710683;195710625-195710716;195710626-195710683	195710458-195710547;195710581-195710625;195710683-195710727	195710626-195710683	http://genome.ucsc.edu/cgi-bin/hgTracks?db=hg38&position=3%3A195710727-195710458
LINC00969	ENSG00000242086.8	ENSG00000242086.8:t:195711031-195711042	0.6524768621987532;-0.6524767925929107	1.0;1.0	1.0288299789346783e-06;1.0385769875220774e-06	0.145;0.855	0.781;0.219	t|1e1.1o3|i	FALSE	FALSE	FALSE	2	2	0;0	3	+	195710490-195711031;195710998-195711030	195710458-195710547;195711031-195711042	195710998-195711030	http://genome.ucsc.edu/cgi-bin/hgTracks?db=hg38&position=3%3A195711042-195710458
LINC00969	ENSG00000242086.8	ENSG00000242086.8:t:195711178-195711875	0.06248022877165915;0.007087210743521482;0.00020104423185303704;2.3919782536708267e-06;-0.004214575752998853;0.008259368106606175;-0.010117090522095938;0.08395171218002556;0.027748870442455047;-0.0002045081211962636;-0.00019850733311866276;7.77155998100908e-16;-0.013668578404645887;0.001842765828769967;7.77155998100908e-16;7.77155998100908e-16;-0.15793206516975267	0.18722305823062269;8.427472252196701e-21;5.3767899079472404e-12;6.299538379481282e-21;8.673049187987478e-15;8.779429873567043e-21;9.821453305522117e-21;0.349312334121743;1.465334699505841e-20;8.16074476139152e-21;6.696207101918571e-12;6.2988095818851245e-21;1.0761668164111512e-20;6.8531398838543e-21;6.2988095818851245e-21;6.2988095818851245e-21;0.9562901626272896	0.0010171091382275028;0.4750000030583024;0.47499935091966816;0.47501049333614825;0.4750000037189432;0.47500000255480357;0.4750000018266791;0.000373551071958295;0.4750000004131316;0.47500000318261143;0.47499914770578366;0.9999999743800732;0.4750000013495843;0.47500001313800233;0.9999999743800732;0.9999999743800732;2.0695888336419443e-09	0.045;0.033;0.078;0.030;0.094;0.032;0.049;0.096;0.039;0.054;0.065;0.022;0.050;0.034;0.001;0.000;0.276	0.103;0.048;0.082;0.033;0.090;0.048;0.041;0.181;0.055;0.054;0.063;0.021;0.020;0.042;0.001;0.000;0.117	t|1e1.3o3|1e2.1o2|1e3.1o1|1e4.1o1|1e5.1o1|1e6.2o3|1e6.3o3|1e7.1o1|1e8.1o1|1e9.1o1|2e10.1o1|3e10.1o1|4e10.1o1|4e11.1o1|5e12.10o10|6e13.2o3|i	TRUE	TRUE	TRUE	17	14	0;0;0;0;0;0;0;0;0;0;0;0;0;0;1;1;0	3	+	195710547-195711178;195710592-195711178;195710727-195711178;195710772-195711178;195710817-195711178;195710952-195711178;195710997-195711178;195711042-195711178;195711087-195711178;195711132-195711178;195711042-195711268;195711042-195711313;195711042-195711434;195711132-195711434;195708841-195711566;195708513-195711589;195711133-195711177	195708480-195708555;195708726-195708841;195710458-195710547;195710581-195710625;195710683-195710727;195710761-195710772;195710773-195710817;195710818-195710997;195711031-195711042;195711043-195711087;195711088-195711132;195711178-195711875	195711133-195711177	http://genome.ucsc.edu/cgi-bin/hgTracks?db=hg38&position=3%3A195711875-195708480
LINC00969	ENSG00000242086.8	ENSG00000242086.8:t:195713039-195713359	-0.1398411268239958;0.049230588690803205;0.000218132048958419;0.048510003461251075;0.10050804419412224;0.04390518531536576;0.04253343077891867;-0.025726037482037764;0.014917269123123099;-0.1034410453449259	0.8499650778280796;1.5133343771456274e-05;7.764421236959715e-07;0.014292652028830899;0.5161069201454878;3.910093184789271e-07;5.4459479703635936e-08;1.4878654223540163e-20;0.005543252651739827;0.538373825771888	7.090460403147425e-06;0.4651878835955421;0.3889865493226211;0.02121321245650283;9.612957849992345e-05;0.4747103150658983;0.47495827830523;0.4750000004540579;0.016727700148847377;0.0001028344080316046	0.369;0.039;0.063;0.078;0.128;0.042;0.038;0.056;0.058;0.123	0.229;0.067;0.071;0.128;0.228;0.064;0.061;0.043;0.100;0.004	t|1e1.1o1|2e2.1o1|2e3.1o1|3e4.1o1|3e5.1o1|4e6.1o1|5e6.1o1|6e6.1o1|7e6.1o1|i	FALSE	TRUE	TRUE	10	7	0;0;0;0;0;0;0;0;0;0	3	+	195712918-195713039;195712802-195713068;195712918-195713068;195712802-195713097;195712918-195713097;195712802-195713126;195712802-195713273;195712802-195713302;195712802-195713331;195712124-195713038	nan-195712802;nan-195712918;195713039-195713359	195712124-195713038	http://genome.ucsc.edu/cgi-bin/hgTracks?db=hg38&position=3%3A195713359-195712792
LINC00969	ENSG00000242086.8	ENSG00000242086.8:t:195713360-195713889	0.33586985739722997;-0.32512035830574837;-0.0032489657834513025	0.9999999527752902;0.9999995568407807;0.0016713030505228785	2.0432828370365094e-13;7.65920660228403e-12;0.12211566366428772	0.150;0.657;0.192	0.484;0.337;0.181	t|1e1.1o1|2e2.1o1|3e3.1o1	FALSE	TRUE	TRUE	3	4	0;0;0	3	+	195712802-195713360;195713359-195713567;195712802-195713714	nan-195712802;195713039-195713359;195713360-195713889		http://genome.ucsc.edu/cgi-bin/hgTracks?db=hg38&position=3%3A195713889-195712792
LMO3	ENSG00000048540.14	ENSG00000048540.14:s:16600017-16600721	7.77155998100908e-16;7.77155998100908e-16;-0.03799242218382666;-7.697016643601274e-06;-3.057625810178652e-07;0.10319688770647273;2.311703651864493e-09;-0.006162790321578708	6.2988095818851245e-21;6.2988095818851245e-21;0.08873716701774462;6.30133699343097e-21;6.298924148244183e-21;0.5350953204301859;6.2988234277693034e-21;0.00254532652427078	0.9999999743800732;0.9999999743800732;0.001659498561439432;0.4750032644006561;0.47508059724053864;9.662677145929027e-05;0.48132752367138326;0.022883590243153118	0.000;0.006;0.163;0.023;0.017;0.642;0.010;0.142	0.000;0.000;0.103;0.004;0.004;0.760;0.004;0.126	s|1e1.1o2|1e1.2o2|1e2.1o1|2e3.1o1|2e4.2o2|2e5.1o1|3e5.1o1|i	TRUE	TRUE	TRUE	8	6	1;1;1;1;1;1;1;1	12	-	16594334-16600714;16594261-16600714;16560538-16600714;16598967-16600655;16594261-16600655;16560538-16600655;16560538-16600601;16598968-16600016	16560413-16560538;16594137-16594334;16597616-16598967;16600017-16600721	16598968-16600016	http://genome.ucsc.edu/cgi-bin/hgTracks?db=hg38&position=12%3A16600721-16560413
LMO3	ENSG00000048540.14	ENSG00000048540.14:t:16560413-16560538	-0.04704921303855862;0.11743693170948302;8.70886656522114e-09;-0.04128833175144198	0.10716445840998187;0.6494663068845692;6.447932118698142e-21;0.06199681234392792	0.010143144438876983;0.0005257151536367393;0.4750877637704214;0.01675378183434395	0.181;0.718;0.011;0.091	0.115;0.844;0.004;0.037	t|1e1.1o5|1e1.3o5|1e1.4o5|1e2.2o2	TRUE	FALSE	TRUE	4	3	1;1;1;1	12	-	16560538-16600714;16560538-16600655;16560538-16600601;16560538-16594137	16560413-16560538;16594137-16594334;16600017-16600721		http://genome.ucsc.edu/cgi-bin/hgTracks?db=hg38&position=12%3A16600721-16560413
LRP4	ENSG00000134569.9	ENSG00000134569.9:s:46889411-46889687	0.1754797912711425;-0.17547976997924164	0.9151487933949015;0.9151488080182104	8.185224083561632e-05;8.185714467723315e-05	0.463;0.537	0.647;0.353	s|1e1.1o2|1e1.2o2	FALSE	TRUE	FALSE	2	2	1;1	11	-	46886533-46889411;46886502-46889411	46886325-46886533;46889411-46889687		http://genome.ucsc.edu/cgi-bin/hgTracks?db=hg38&position=11%3A46889687-46886325
LRRC37A	ENSG00000176681.14	ENSG00000176681.14:s:46330450-46331981	-0.012419440364788854;-0.09412814456422385;0.11121155872789218	0.01907858737812756;0.45860161891749485;0.6040157742070841	0.004731540681794932;0.00014759037393874408;6.19364298138494e-05	0.528;0.175;0.306	0.501;0.078;0.423	s|1e1.1o1|1e2.1o1|i	FALSE	FALSE	TRUE	3	3	1;0;0	17	+	46331981-46332552;46331981-46335545;46331982-46332551	46330450-46331981;46332552-46332656;46335545-46335594	46331982-46332551	http://genome.ucsc.edu/cgi-bin/hgTracks?db=hg38&position=17%3A46335594-46330450
LRRC37A	ENSG00000176681.14	ENSG00000176681.14:t:46335545-46335594	-0.1765032332682384;0.1765032537206721	0.9341938844241128;0.9341939835350836	4.397691790769542e-05;4.397425766222986e-05	0.373;0.627	0.194;0.806	t|1e1.1o1|1e2.1o1	FALSE	FALSE	TRUE	2	3	0;1	17	+	46331981-46335545;46332656-46335545	46330450-46331981;46332552-46332656;46335545-46335594		http://genome.ucsc.edu/cgi-bin/hgTracks?db=hg38&position=17%3A46335594-46330450
LRRC37A2	ENSG00000238083.7	ENSG00000238083.7:t:46540176-46540247	-0.12451827374510252;0.12451826602566315	0.6882141156249633;0.6882139997631264	0.0005160322811227358;0.000515991832056051	0.334;0.666	0.202;0.798	t|1e1.1o1|1e2.1o1	FALSE	FALSE	TRUE	2	3	0;1	17	+	46517433-46540176;46523884-46540176	46517362-46517433;46523804-46523884;46540176-46540247		http://genome.ucsc.edu/cgi-bin/hgTracks?db=hg38&position=17%3A46540247-46517362
LRRFIP2	ENSG00000093167.17	ENSG00000093167.17:s:37075024-37075116	-0.03060690021793138;-0.2545053100234135;0.303912593631593	0.02574605403328132;0.999989966909621;0.9999999651635553	0.033850724197737825;9.57189882910825e-12;1.3298392918327157e-13	0.134;0.373;0.492	0.088;0.118;0.794	s|1e1.1o1|1e2.3o3|1e3.1o1	FALSE	FALSE	TRUE	3	4	1;1;1	3	-	37072882-37075024;37066325-37075024;37065942-37075024	37065810-37065942;37066224-37068763;37072790-37072882;37075024-37075116		http://genome.ucsc.edu/cgi-bin/hgTracks?db=hg38&position=3%3A37075116-37065810
LSS	ENSG00000160285.14	ENSG00000160285.14:s:46193835-na	0.02792588192662379;0.13744996940962614;-0.11211723386875205;-0.04762377253455592	0.06792255650337047;0.8162247354024289;0.5974984646070227;0.16564004815346495	0.009351860438502911;6.344463656451277e-05;0.0008177496729036005;0.003712072152851631	0.218;0.197;0.323;0.256	0.256;0.339;0.212;0.192	s|1e1.1o1|1e2.1o1|1e3.12o21|1e3.14o21	FALSE	TRUE	TRUE	4	4	0;0;0;0	21	-	46193711-46193835;46193594-46193835;46193116-46193835;46192999-46193835	46191881-46193533;46193534-46193594;46193653-46193711;46193835-nan		http://genome.ucsc.edu/cgi-bin/hgTracks?db=hg38&position=21%3A46193845-46191881
LSS	ENSG00000160285.14	ENSG00000160285.14:t:46193534-46193594	0.10708019510162273;-0.10708025493408009	0.5726841791786806;0.5726847646879203	0.0007368162258676959;0.0007368803088213527	0.273;0.727	0.383;0.617	t|1e1.1o1|1e2.1o1	FALSE	FALSE	TRUE	2	3	0;0	21	-	46193594-46193835;46193594-46193712	46193534-46193594;46193712-46193747;46193835-nan		http://genome.ucsc.edu/cgi-bin/hgTracks?db=hg38&position=21%3A46193845-46193534
LTBP1	ENSG00000049323.15	ENSG00000049323.15:t:33347367-33347510	0.12421510655888203;-0.12421508521697688	0.6994427492918482;0.6994426949010707	0.0003383643145665479;0.0003383920363517756	0.607;0.393	0.739;0.261	t|1e1.1o1|1e2.1o1	FALSE	FALSE	TRUE	2	3	1;1	2	+	33315269-33347367;33342963-33347367	33315144-33315269;33342838-33342963;33347367-33347510		http://genome.ucsc.edu/cgi-bin/hgTracks?db=hg38&position=2%3A33347510-33315144
LUC7L3	ENSG00000108848.15	ENSG00000108848.15:s:50750501-50750694	9.374931400983296e-10;-0.15720854193798567;0.14864052174155518	6.447925495798176e-21;0.8858756714631485;0.8446491660462796	0.4776225510008062;7.096258283056933e-05;0.00012345566818978965	0.001;0.597;0.403	0.009;0.435;0.556	s|1e1.1o2|1e1.2o2|2e2.1o1	TRUE	TRUE	TRUE	3	3	1;1;1	17	+	50750641-50750724;50750641-50750747;50750694-50752200	50750501-50750694;50750724-50751013;50752200-50756213		http://genome.ucsc.edu/cgi-bin/hgTracks?db=hg38&position=17%3A50756213-50750501
LUC7L3	ENSG00000108848.15	ENSG00000108848.15:t:50752200-50756213	0.16007550037302826;0.00370176284744449;-0.05166834862562005;-0.10848621208344142	0.9131579589509401;3.072427637656895e-06;0.028672967867631145;0.5807663495549084	9.04315241950086e-07;0.46454909718851434;0.010927345822690726;7.424948358747407e-05	0.255;0.052;0.086;0.607	0.422;0.056;0.033;0.488	t|1e1.3o3|1e2.2o4|1e3.1o3|i	FALSE	FALSE	TRUE	4	4	1;1;1;0	17	+	50750694-50752200;50750852-50752200;50751362-50752200;50751618-50752199	50750501-50750694;50750724-50751013;50751051-50751617;50752200-50756213	50751618-50752199	http://genome.ucsc.edu/cgi-bin/hgTracks?db=hg38&position=17%3A50756213-50750501
MACF1	ENSG00000127603.23	ENSG00000127603.23:t:39379203-39379444	-0.13287831251254983;0.09613610018984256;0.02229368737736483	0.7793485228456172;0.4758519401257443;0.006807183521504003	9.160977705868767e-06;0.00015383453466482965;0.02097160511245349	0.402;0.484;0.121	0.264;0.586;0.153	t|1e1.1o2|1e2.1o1|i	FALSE	FALSE	TRUE	3	3	1;1;0	1	+	39372596-39379203;39378523-39379203;39378524-39379202	39372479-39373473;39378461-39378523;39379203-39379444	39378524-39379202	http://genome.ucsc.edu/cgi-bin/hgTracks?db=hg38&position=1%3A39379444-39372479
MADD	ENSG00000110514.19	ENSG00000110514.19:s:47308591-47308699	-0.13279377849790502;0.13279376253821085	0.7755676474341185;0.7755674504520259	0.00028864207694268007;0.00028862072729495723	0.226;0.774	0.088;0.912	s|1e1.1o1|1e2.1o1	FALSE	FALSE	TRUE	2	3	1;1	11	+	47308699-47308980;47308699-47309281	47308591-47308699;47308980-47309042;47309281-47309401		http://genome.ucsc.edu/cgi-bin/hgTracks?db=hg38&position=11%3A47309401-47308591
MADD	ENSG00000110514.19	ENSG00000110514.19:s:47324471-47325035	5.2327049681881224e-08;-0.00052071041150101;0.13979682326116266;-0.12233938187084085	6.4479404142824386e-21;9.508953351309642e-09;0.8070990593641102;0.6929270525977549	0.475047217272708;0.4748878600717207;0.00017004504738932113;0.000491949425875271	0.003;0.033;0.742;0.221	0.005;0.013;0.889;0.094	s|1e1.1o1|1e2.1o1|1e3.1o1|1e4.2o2	FALSE	FALSE	TRUE	4	5	1;1;1;1	11	+	47324577-47325262;47324577-47326544;47324577-47326738;47324577-47328658	47324471-47325035;47325262-47325300;47326544-47326552;47326738-47327186;47328142-47328704		http://genome.ucsc.edu/cgi-bin/hgTracks?db=hg38&position=11%3A47328704-47324471
MADD	ENSG00000110514.19	ENSG00000110514.19:t:47309281-47309401	0.15557948706597916;-0.1555794741712256	0.9214213762527566;0.9214213174130228	2.9242455047567944e-05;2.924419974215109e-05	0.769;0.231	0.930;0.070	t|1e1.1o1|1e2.1o1	FALSE	FALSE	TRUE	2	3	1;1	11	+	47308699-47309281;47309042-47309281	47308591-47308699;47308980-47309042;47309281-47309401		http://genome.ucsc.edu/cgi-bin/hgTracks?db=hg38&position=11%3A47309401-47308591
MADD	ENSG00000110514.19	ENSG00000110514.19:t:47328142-47328704	-0.11437994292743783;0.10527238416085735;0.00014065870799243407	0.6427359799937766;0.5476415285546197;3.770974643663952e-09	3.031211240311915e-05;0.00010966167110725388;0.47414754823438315	0.196;0.787;0.018	0.072;0.901;0.026	t|1e1.1o2|1e2.1o2|i	FALSE	FALSE	TRUE	3	3	1;1;0	11	+	47324577-47328658;47326807-47328658;47327187-47328141	47324471-47325035;47326738-47327186;47328142-47328704	47327187-47328141	http://genome.ucsc.edu/cgi-bin/hgTracks?db=hg38&position=11%3A47328704-47324471
MAGED4B	ENSG00000187243.16	ENSG00000187243.16:s:52066865-52067269	0.10011163850556601;-0.10011163292353126	0.509625236933595;0.5096253001569576	0.00012880532445496288;0.00012881606844927784	0.635;0.365	0.746;0.254	s|1e1.3o3|i	FALSE	FALSE	FALSE	2	2	1;1	X	-	52066453-52066865;52066678-52066864	52066250-52066677;52066865-52067269	52066678-52066864	http://genome.ucsc.edu/cgi-bin/hgTracks?db=hg38&position=X%3A52067269-52066250
MAGI1	ENSG00000151276.23	ENSG00000151276.23:t:65383532-65383623	0.11254140132830148;-0.112541426566349	0.6053436810704785;0.6053438963287983	0.0007488029720311613;0.0007488639195366575	0.410;0.590	0.537;0.463	t|1e1.1o1|1e2.1o1	FALSE	FALSE	TRUE	2	3	1;1	3	-	65383623-65391142;65383623-65387143	65383532-65383623;65387143-65387226;65391142-65391358		http://genome.ucsc.edu/cgi-bin/hgTracks?db=hg38&position=3%3A65391358-65383532
MAGI1	ENSG00000151276.23	ENSG00000151276.23:t:65391142-65391358	0.1847211035012684;-0.1847210741730591	0.9731142360167884;0.9731141352000708	2.4176068997695986e-06;2.4177009740888877e-06	0.086;0.914	0.272;0.728	t|1e1.1o1|1e2.1o1	FALSE	FALSE	TRUE	2	3	1;1	3	-	65391358-65401530;65391358-65401439	65391142-65391358;65401439-65401470;65401530-65401704		http://genome.ucsc.edu/cgi-bin/hgTracks?db=hg38&position=3%3A65401704-65391142
MAGI1	ENSG00000151276.23	ENSG00000151276.23:t:65442792-65442849	0.12495130086199918;-0.12495129132440984	0.7002078029546687;0.7002079498136683	0.000406208650029399;0.0004062410642565739	0.204;0.796	0.338;0.662	t|1e1.1o2|1e2.1o1	FALSE	FALSE	TRUE	2	3	1;1	3	-	65442849-65453258;65442849-65448022	65442792-65442849;65448022-65448237;65452582-65453340		http://genome.ucsc.edu/cgi-bin/hgTracks?db=hg38&position=3%3A65453340-65442792
MAGI2	ENSG00000187391.19	ENSG00000187391.19:t:78489761-78489900	-0.14648509863570452;0.1464851529523905	0.8470631098724518;0.8470632501563471	7.300330692439072e-05;7.29980601654028e-05	0.652;0.348	0.507;0.493	t|1e1.3o3|1e2.1o1	FALSE	FALSE	TRUE	2	3	1;1	7	-	78489840-78501577;78489840-78489962	78489761-78489900;78489962-78490052;78501577-78501787		http://genome.ucsc.edu/cgi-bin/hgTracks?db=hg38&position=7%3A78501787-78489761
MAP4K4	ENSG00000071054.16	ENSG00000071054.16:s:101859643-101859864	-0.005307689646263408;-0.1820394435632059;-0.05111038959649741;0.24170507271936909;0.001962319713062423	0.00016779444260845425;0.9715497997087282;6.515728974605323e-05;0.9999671558220135;1.8063404894355712e-06	0.15034422331393338;6.684978126614283e-09;0.43678739097105035;4.6558161218179863e-14;0.46080174068095625	0.128;0.377;0.069;0.339;0.080	0.108;0.192;0.026;0.586;0.088	s|1e1.1o1|1e2.1o2|1e2.2o2|1e3.1o1|i	FALSE	TRUE	TRUE	5	4	1;1;0;1;1	2	+	101859864-101860825;101859864-101863821;101859864-101863827;101859864-101864930;101859865-101860824	101859643-101859864;101860825-101862240;101863821-101864051;101864930-101865036	101859865-101860824	http://genome.ucsc.edu/cgi-bin/hgTracks?db=hg38&position=2%3A101865036-101859643
MAP4K4	ENSG00000071054.16	ENSG00000071054.16:s:101867212-101867330	-0.1538813734960285;0.1538382800588767;7.771559996016758e-16;7.771559996016758e-16	0.9158385967942132;0.9151923828170718;6.4479250280230174e-21;6.4479250280230174e-21	3.869641790554823e-05;3.854616288275872e-05;0.999999990100288;0.999999990100288	0.537;0.463;0.000;0.000	0.380;0.619;0.000;0.000	s|1e1.2o2|1e2.1o2|2e2.1o2|3e2.2o2	TRUE	TRUE	TRUE	4	3	1;1;1;1	2	+	101867309-101868029;101867309-101869622;101867318-101869622;101867330-101869628	101867212-101867330;101867856-101868037;101869622-101870085		http://genome.ucsc.edu/cgi-bin/hgTracks?db=hg38&position=2%3A101870085-101867212
MAP4K4	ENSG00000071054.16	ENSG00000071054.16:t:101864930-101865036	0.17647909192373473;0.00046433004038456775;-0.1815258282995838;0.0005131153567813525	0.9580102817252358;4.5352325849414755e-07;0.9649051932748438;4.2907359917726605e-07	1.83092174851601e-07;0.4481028566109108;6.128361751400746e-08;0.4701256897417824	0.435;0.074;0.418;0.063	0.619;0.081;0.236;0.063	t|1e1.1o1|1e2.1o2|1e3.1o1|i	FALSE	FALSE	TRUE	4	4	1;1;1;0	2	+	101859864-101864930;101860986-101864930;101864051-101864930;101864052-101864929	101859643-101859864;101860825-101862240;101863821-101864051;101864930-101865036	101864052-101864929	http://genome.ucsc.edu/cgi-bin/hgTracks?db=hg38&position=2%3A101865036-101859643
MAP4K4	ENSG00000071054.16	ENSG00000071054.16:t:101869622-101870085	0.1260935224108778;7.771559996016758e-16;-0.12620366895390323;7.771559996016758e-16	0.710604484860715;6.4479250280230174e-21;0.7113322022041512;6.4479250280230174e-21	0.00038304354075754075;0.999999990100288;0.00038475683612582134;0.999999990100288	0.579;0.000;0.421;0.000	0.700;0.000;0.299;0.000	t|1e1.1o3|1e1.2o3|1e2.1o1|2e3.3o3	TRUE	TRUE	TRUE	4	4	1;1;1;1	2	+	101867309-101869622;101867318-101869622;101868037-101869622;101867330-101869628	101867212-101867330;101867856-101868037;101869622-101870085		http://genome.ucsc.edu/cgi-bin/hgTracks?db=hg38&position=2%3A101870085-101867212
MAP7D1	ENSG00000116871.15	ENSG00000116871.15:s:36173364-36173479	0.1448301887900127;-0.1448301854712481	0.8392201408504496;0.839220168400932	0.0001724459203897545;0.0001724577655241033	0.670;0.330	0.824;0.176	s|1e1.1o1|1e2.1o1	FALSE	FALSE	TRUE	2	3	1;1	1	+	36173478-36174898;36173478-36176199	36173364-36173479;36174898-36175008;36176199-36176321		http://genome.ucsc.edu/cgi-bin/hgTracks?db=hg38&position=1%3A36176321-36173364
MAPK10	ENSG00000109339.18	ENSG00000109339.18:t:86067773-86067955	-0.1155818826024967;0.11558185319148515	0.6624691039860128;0.662469037928459	5.004700250077487e-05;5.004266173889039e-05	0.928;0.072	0.809;0.191	t|1e1.1o1|1e2.1o1	FALSE	FALSE	TRUE	2	3	1;1	4	-	86067955-86098524;86067955-86089206	86067773-86067955;86089206-86089549;86098524-86098595		http://genome.ucsc.edu/cgi-bin/hgTracks?db=hg38&position=4%3A86098595-86067773
MAPK9	ENSG00000050748.17	ENSG00000050748.17:s:180248973-180249138	-0.11325232758843087;0.00015150653765794747;0.07051772377572105;7.77155998100908e-16;0.007179347640115031	0.6428259276438028;5.50290368828778e-09;0.26700304011896847;6.2988095818851245e-21;3.260009884642479e-05	4.065103875960929e-06;0.47382431999639046;0.0005308358497582609;0.9999999743800732;0.36210048156407426	0.142;0.016;0.826;0.000;0.016	0.019;0.025;0.908;0.001;0.047	s|1e1.1o1|1e2.1o1|1e3.1o1|1e4.1o1|i	FALSE	FALSE	TRUE	5	5	1;1;1;1;0	5	-	180247926-180248973;180247728-180248973;180247510-180248973;180241155-180248973;180247927-180248972	180241031-180241155;180246028-180247510;180247663-180247728;180247855-180247926;180248973-180249138	180247927-180248972	http://genome.ucsc.edu/cgi-bin/hgTracks?db=hg38&position=5%3A180249138-180241031
MAPKAP1	ENSG00000119487.16	ENSG00000119487.16:t:125484443-125484583	0.11407376922837603;-0.11407381646278694	0.6321731639321846;0.6321735400314362	0.00045759330343303923;0.0004576331841117387	0.262;0.738	0.381;0.619	t|1e1.1o1|1e2.1o2	FALSE	FALSE	TRUE	2	3	1;1	9	-	125484583-125543059;125484583-125506310	125484443-125484583;125505944-125506417;125543059-125543168		http://genome.ucsc.edu/cgi-bin/hgTracks?db=hg38&position=9%3A125543168-125484443
MAPRE2	ENSG00000166974.12	ENSG00000166974.12:t:35070195-35070644	-0.22935970492625923;0.2290973203543535;7.771559996016758e-16	0.9982340878436348;0.998180048370622;6.4479250280230174e-21	9.022732572194769e-08;9.29513396318589e-08;0.999999990100288	0.503;0.497;0.000	0.270;0.730;0.001	t|1e1.1o1|1e2.1o2|1e2.2o2	TRUE	FALSE	TRUE	3	3	1;1;1	18	+	35005553-35070195;35041661-35070195;35041766-35070195	35005492-35005553;35041360-35041766;35070195-35070644		http://genome.ucsc.edu/cgi-bin/hgTracks?db=hg38&position=18%3A35070644-35005492
MAPRE3	ENSG00000084764.10	ENSG00000084764.10:s:27024096-27024297	0.17543319125155288;-0.175433160859349	0.9359593000690035;0.9359591337849126	3.847203120195751e-05;3.8474394072118834e-05	0.337;0.663	0.517;0.483	s|1e1.1o1|2e1.1o1	TRUE	FALSE	FALSE	2	2	1;1	2	+	27024252-27025583;27024297-27025583	27024096-27024297;27025583-27025737		http://genome.ucsc.edu/cgi-bin/hgTracks?db=hg38&position=2%3A27025737-27024096
MARK3	ENSG00000075413.17	ENSG00000075413.17:s:103498502-103498528	-0.029724939075212245;0.11706731758025693;-0.046473665879053654	0.08203546579218866;0.6512471909057188;0.15248257570639046	0.0012695614105129316;4.073005106698942e-05;0.0007481459103990673	0.543;0.125;0.335	0.484;0.252;0.265	s|1e1.2o2|1e2.1o1|i	FALSE	FALSE	TRUE	3	3	1;1;0	14	+	103498528-103500156;103498528-103502882;103498529-103498864	103498502-103498528;103498865-103500200;103502882-103503831	103498529-103498864	http://genome.ucsc.edu/cgi-bin/hgTracks?db=hg38&position=14%3A103503831-103498502
MCM7	ENSG00000166508.17	ENSG00000166508.17:t:100100014-100100093	0.12949218818748698;7.771559996016758e-16;-0.12931859678292043	0.72976948361705;6.4479250280230174e-21;0.7284289359241083	0.0003724414348581179;0.999999990100288;0.0003744594187625738	0.596;0.001;0.403	0.734;0.001;0.265	t|1e1.1o2|1e1.2o2|1e2.1o1	TRUE	FALSE	TRUE	3	3	1;1;1	7	-	100100093-100101264;100100093-100101200;100100093-100100213	100100014-100100093;100100213-100100869;100101200-100101940		http://genome.ucsc.edu/cgi-bin/hgTracks?db=hg38&position=7%3A100101940-100100014
MEAF6	ENSG00000163875.15	ENSG00000163875.15:t:37495874-37495918	0.11803475230336113;-0.014592794375224679;-0.04809091211702149;-0.024521389780354123	0.6634552396546849;0.005142628726716562;0.06051478170024831;0.002119434533141796	3.403028213785737e-05;0.01767321414743772;0.004047594630442131;0.06769853045674057	0.623;0.083;0.226;0.066	0.746;0.050;0.165;0.035	t|1e1.1o2|1e2.1o1|1e3.1o1|i	FALSE	FALSE	TRUE	4	4	1;1;1;0	1	-	37495918-37501804;37495918-37496707;37495918-37496547;37495919-37496546	37495874-37495918;37496547-37496604;37496707-37496736;37501415-37501996	37495919-37496546	http://genome.ucsc.edu/cgi-bin/hgTracks?db=hg38&position=1%3A37501996-37495874
MEF2C	ENSG00000081189.14	ENSG00000081189.14:t:88729218-88729519	0.1817746908331201;-0.18177465115799818	0.9995931607085127;0.9995931547503745	1.4540753294591317e-09;1.4541861048655846e-09	0.795;0.205	0.976;0.024	t|1e1.2o3|1e2.1o1	FALSE	FALSE	TRUE	2	3	1;1	5	-	88729347-88731729;88729347-88730211	88729218-88729519;88730211-88730234;88731437-88731827		http://genome.ucsc.edu/cgi-bin/hgTracks?db=hg38&position=5%3A88731827-88729218
MEG3	ENSG00000214548.14	ENSG00000214548.14:s:100829611-100829749	7.77155998100908e-16;-2.7850901072537206e-11;-0.2604922864610159;7.77155998100908e-16;7.77155998100908e-16;0.2624422375251722	6.2988095818851245e-21;6.298809578464192e-21;0.9999972715268801;6.2988095818851245e-21;6.2988095818851245e-21;0.9999938847305567	0.9999999743800732;0.8069871031613007;2.5424107263916085e-14;0.9999999743800732;0.9999999743800732;4.162543711599515e-14	0.000;0.003;0.332;0.000;0.000;0.664	0.000;0.002;0.071;0.003;0.000;0.923	s|1e1.2o3|1e1.3o3|1e2.1o2|1e3.2o2|1e4.1o1|i	FALSE	TRUE	TRUE	6	5	1;1;1;1;1;0	14	+	100829749-100830968;100829749-100831016;100829749-100831421;100829749-100832512;100829749-100836167;100829750-100830604	100829611-100829749;100830605-100831094;100831421-100831534;100832064-100832641;100836167-100836300	100829750-100830604	http://genome.ucsc.edu/cgi-bin/hgTracks?db=hg38&position=14%3A100836300-100829611
MEG3	ENSG00000214548.14	ENSG00000214548.14:s:100831421-100831534	7.77155998100908e-16;-0.04347856312942354;7.77155998100908e-16;7.77155998100908e-16;-0.2186279881011031;0.2901480185731843	6.2988095818851245e-21;0.000879052310487163;6.2988095818851245e-21;6.2988095818851245e-21;0.9999986954749174;0.9999999999578184	0.9999999743800732;0.19854653283946333;0.9999999743800732;0.9999999743800732;0.0;3.483627730243859e-23	0.002;0.066;0.004;0.007;0.234;0.684	0.001;0.012;0.001;0.001;0.027;0.958	s|1e1.2o2|1e2.2o2|1e3.3o4|1e3.4o4|1e4.1o1|i	FALSE	TRUE	TRUE	6	5	1;1;1;1;1;0	14	+	100831534-100832512;100831534-100834632;100831534-100835736;100831534-100835739;100831534-100836167;100831535-100832063	100831421-100831534;100832064-100832641;100833764-100834751;100835526-100835879;100836167-100836300	100831535-100832063	http://genome.ucsc.edu/cgi-bin/hgTracks?db=hg38&position=14%3A100836300-100831421
MEG3	ENSG00000214548.14	ENSG00000214548.14:s:100833764-100834751	-0.10576694319381308;0.10576695408844093	0.5391315418292779;0.5391316542016956	9.530572195537435e-05;9.529788844018807e-05	0.131;0.869	0.004;0.996	s|1e1.1o1|i	FALSE	FALSE	FALSE	2	2	1;1	14	+	100834751-100836167;100834752-100835525	100833764-100834751;100836167-100836300	100834752-100835525	http://genome.ucsc.edu/cgi-bin/hgTracks?db=hg38&position=14%3A100836300-100833764
MEG3	ENSG00000214548.14	ENSG00000214548.14:s:100845458-100845533	-0.11213310715034788;0.11213303774606169	0.6181606195375801;0.6181599820307911	0.0005818908274276557;0.0005818415905155348	0.254;0.746	0.141;0.859	s|1e1.1o1|1e2.1o2	FALSE	FALSE	TRUE	2	3	1;1	14	+	100845533-100845876;100845533-100860691	100845458-100845533;100845876-100849799;100860691-100861031		http://genome.ucsc.edu/cgi-bin/hgTracks?db=hg38&position=14%3A100861031-100845458
MEG3	ENSG00000214548.14	ENSG00000214548.14:t:100833764-100834751	-0.11589432192926757;-9.74860038571439e-07;0.12785845270587748	0.6613430312329147;6.299137489335845e-21;0.7609270765981183	1.2174492826977357e-05;0.4750257972701598;4.573312251454126e-06	0.142;0.013;0.845	0.029;0.003;0.967	t|1e1.1o1|1e2.1o1|i	FALSE	FALSE	TRUE	3	3	1;1;1	14	+	100831534-100834632;100832641-100834632;100833329-100833763	100831421-100831534;100832064-100832641;100833764-100834751	100833329-100833763	http://genome.ucsc.edu/cgi-bin/hgTracks?db=hg38&position=14%3A100834751-100831421
MEST	ENSG00000106484.14	ENSG00000106484.14:s:130500462-130500532	7.771559996016758e-16;0.10712763966974675;-0.10676672010389923	6.4479250280230174e-21;0.5866461123586362;0.5832430383161226	0.999999990100288;0.00012128147387319347;0.00013009502525074268	0.000;0.870;0.129	0.000;0.995;0.005	s|1e1.1o1|2e2.1o1|2e3.1o1	TRUE	FALSE	TRUE	3	4	1;1;1	7	+	130500518-130500835;130500532-130500789;130500532-130502644	130500462-130500532;130500789-130500807;130500835-130501069;130502644-130502736		http://genome.ucsc.edu/cgi-bin/hgTracks?db=hg38&position=7%3A130502736-130500462
METTL3	ENSG00000165819.11	ENSG00000165819.11:t:21499025-21499137	7.77155998100908e-16;0.10905227844611315;-0.10912747603329484	6.2988095818851245e-21;0.5883601487289343;0.5891292426042003	0.9999999743800732;6.579888908823329e-05;6.522447041767965e-05	0.000;0.208;0.792	0.000;0.323;0.677	t|1e1.1o1|1e2.1o1|i	FALSE	FALSE	TRUE	3	3	1;1;1	14	-	21499137-21499492;21499137-21499306;21499138-21499305	21499025-21499137;21499306-21499371;21499492-21499600	21499138-21499305	http://genome.ucsc.edu/cgi-bin/hgTracks?db=hg38&position=14%3A21499600-21499025
MIA3	ENSG00000154305.16	ENSG00000154305.16:t:222645554-222646135	0.1345905932411298;-0.1510846788153702;0.005412451530524623	0.7528038540008696;0.8526257125290548;0.00266835255382047	1.7457412478425418e-05;4.6255402504913334e-06;0.021820830426044165	0.475;0.415;0.108	0.625;0.253;0.121	t|1e1.1o1|1e2.1o1|i	FALSE	FALSE	TRUE	3	3	1;1;0	1	+	222633249-222645554;222644586-222645554;222644587-222645553	222633104-222633249;222644303-222644586;222645554-222646135	222644587-222645553	http://genome.ucsc.edu/cgi-bin/hgTracks?db=hg38&position=1%3A222646135-222633104
MICAL3	ENSG00000243156.7	ENSG00000243156.7:t:17876408-17877013	0.07615045412851304;0.003136493061816915;0.24409097198076046;-0.3429654557095362	0.27881388418581066;6.182523839051939e-05;0.9999999760922902;1.0	0.0005985245844409242;0.2020706764182664;1.9991039118885645e-20;0.0	0.039;0.068;0.067;0.828	0.108;0.086;0.315;0.498	t|1e1.1o1|1e2.1o1|1e3.1o1|i	FALSE	FALSE	TRUE	4	4	0;0;0;0	22	-	17877013-17877491;17877013-17877095;17877013-17877050;17877014-17877049	17876408-17877013;17877050-17877094;17877095-17877400;17877491-nan	17877014-17877049	http://genome.ucsc.edu/cgi-bin/hgTracks?db=hg38&position=22%3A17877501-17876408
MIF4GD	ENSG00000125457.13	ENSG00000125457.13:t:75267938-75268192	0.11975794284302199;-0.12273464498108172;-0.0012520836909669522	0.6681649052762264;0.7078765525797982;0.0003496708741480774	3.596200646391047e-05;3.452591712016506e-05;0.10086185358977662	0.700;0.213;0.092	0.826;0.084;0.089	t|1e1.1o1|1e2.1o1|i	FALSE	FALSE	TRUE	3	3	1;1;0	17	-	75268192-75270114;75268192-75269347;75268193-75269346	75267938-75268192;75269347-75269469;75270114-75270621	75268193-75269346	http://genome.ucsc.edu/cgi-bin/hgTracks?db=hg38&position=17%3A75270621-75267938
MLC1	ENSG00000100427.15	ENSG00000100427.15:s:50068433-50068555	-0.11821697997137667;0.11821690010678765	0.677132814275959;0.677132111975177	0.000404248828600573;0.0004042162272562036	0.960;0.040	0.849;0.151	s|1e1.1o1|1e2.1o1	FALSE	FALSE	TRUE	2	3	1;0	22	-	50064198-50068433;50061657-50068433	50059391-50061657;50064034-50064198;50068433-50068555		http://genome.ucsc.edu/cgi-bin/hgTracks?db=hg38&position=22%3A50068555-50059391
MON2	ENSG00000061987.14	ENSG00000061987.14:s:62564973-62565380	0.05488242291322197;-0.11163196126995291;0.02600219731188959	0.18950616066112705;0.6021316207060118;0.04182005746685364	0.0006571285992139388;6.206690662702297e-05;0.0030529453971698452	0.422;0.369;0.203	0.502;0.247;0.248	s|1e1.2o2|1e2.1o1|i	FALSE	FALSE	TRUE	3	3	1;1;0	12	+	62565380-62566014;62565380-62566322;62565381-62565951	62564973-62565380;62565952-62566031;62566322-62566450	62565381-62565951	http://genome.ucsc.edu/cgi-bin/hgTracks?db=hg38&position=12%3A62566450-62564973
MPRIP	ENSG00000133030.19	ENSG00000133030.19:s:17180003-17180150	0.15462584832199644;-0.1541406049083529;7.771559996016758e-16	0.9369890440142228;0.934029803916383;6.4479250280230174e-21	9.242649800123669e-06;1.0273592820908561e-05;0.999999990100288	0.378;0.621;0.001	0.533;0.467;0.000	s|1e1.1o1|1e2.1o2|1e3.1o1	FALSE	FALSE	TRUE	3	4	1;1;1	17	+	17180088-17180607;17180088-17184823;17180088-17201458	17180003-17180150;17180607-17180669;17184823-17185560;17201458-17201633		http://genome.ucsc.edu/cgi-bin/hgTracks?db=hg38&position=17%3A17201633-17180003
MPRIP	ENSG00000133030.19	ENSG00000133030.19:t:17171718-17171865	0.11226595117602382;-0.11231983495980488;7.771559996016758e-16	0.6214399762172548;0.6218645124584784;6.4479250280230174e-21	0.0004298268704165226;0.0004337047722150489;0.999999990100288	0.677;0.323;0.000	0.792;0.208;0.000	t|1e1.1o1|1e2.1o1|1e3.1o1	FALSE	FALSE	TRUE	3	4	1;1;1	17	+	17161356-17171718;17167915-17171718;17171490-17171718	17161240-17161356;17164109-17167915;17170860-17171490;17171718-17171865		http://genome.ucsc.edu/cgi-bin/hgTracks?db=hg38&position=17%3A17171865-17161240
MPRIP	ENSG00000133030.19	ENSG00000133030.19:t:17184823-17185560	-0.13502959093651629;0.1349643907476126;7.771559996016758e-16	0.7896774609449114;0.7896005324250944;6.4479250280230174e-21	0.0003523608470363815;0.00034970758229645134;0.999999990100288	0.716;0.284;0.000	0.583;0.417;0.000	t|1e1.1o2|1e2.1o1|2e3.1o1	FALSE	TRUE	TRUE	3	4	1;1;1	17	+	17180088-17184823;17180669-17184823;17154415-17184862	17154306-17154415;17180003-17180150;17180607-17180669;17184823-17185560		http://genome.ucsc.edu/cgi-bin/hgTracks?db=hg38&position=17%3A17185560-17154306
MRRF	ENSG00000148187.17	ENSG00000148187.17:t:122291749-122291840	0.13872519967949254;-0.13872519624011098	0.7829973730848789;0.7829974092597224	0.00031066648493056545;0.00031068880450335623	0.427;0.573	0.575;0.425	t|1e1.1o2|1e2.1o1	FALSE	FALSE	TRUE	2	3	1;1	9	+	122285287-122291749;122286166-122291749	122285169-122285394;122286039-122286166;122291749-122291840		http://genome.ucsc.edu/cgi-bin/hgTracks?db=hg38&position=9%3A122291840-122285169
MSH2	ENSG00000095002.13	ENSG00000095002.13:s:47480696-47480871	0.16190757041196552;-0.1619075075878379	0.9239547760079291;0.9239545483711629	7.928867027086961e-06;7.929421242502954e-06	0.796;0.204	0.958;0.042	s|1e1.1o1|1e2.1o1	FALSE	FALSE	TRUE	2	3	1;1	2	+	47480871-47482779;47480871-47512303	47480696-47480871;47482779-47483228;47512303-47513234		http://genome.ucsc.edu/cgi-bin/hgTracks?db=hg38&position=2%3A47513234-47480696
MTA1	ENSG00000182979.17	ENSG00000182979.17:s:105465334-105466578	0.10719574083812766;-0.10719580979331139	0.5684843075196615;0.5684849978635105	0.0010086437435134904;0.0010087293999192504	0.746;0.254	0.860;0.140	s|1e1.1o1|1e2.1o1	FALSE	FALSE	TRUE	2	3	1;1	14	+	105466578-105466707;105466578-105469467	105465334-105466578;105466707-105467192;105469467-105469498		http://genome.ucsc.edu/cgi-bin/hgTracks?db=hg38&position=14%3A105469498-105465334
MTDH	ENSG00000147649.9	ENSG00000147649.9:s:97690952-97691188	-0.10753165195976591;0.04993553237093416;0.030712060101118648	0.5736988458457705;0.09150764577362121;0.0614462979213332	0.0006664008213365102;0.013678729455985422;0.011095126488422851	0.838;0.117;0.046	0.722;0.183;0.096	s|1e1.1o1|1e2.2o2|1e3.1o1	FALSE	FALSE	TRUE	3	4	1;1;1	8	+	97691188-97699754;97691188-97706626;97691188-97713662	97690952-97691188;97699754-97699852;97706412-97706750;97713662-97713769		http://genome.ucsc.edu/cgi-bin/hgTracks?db=hg38&position=8%3A97713769-97690952
MTRR	ENSG00000124275.14	ENSG00000124275.14:s:7870770-7870923	7.771559996016758e-16;-0.13173562267763997;0.1313956639860483	6.4479250280230174e-21;0.7525268850472707;0.7500270550014776	0.999999990100288;0.0002610511593041931;0.0002651417505833337	0.001;0.339;0.661	0.001;0.200;0.800	s|1e1.1o1|1e2.1o1|1e3.2o2	FALSE	FALSE	TRUE	3	4	1;1;1	5	+	7870923-7872230;7870923-7873373;7870923-7875258	7870770-7870923;7872230-7872305;7873373-7873526;7875162-7875375		http://genome.ucsc.edu/cgi-bin/hgTracks?db=hg38&position=5%3A7875375-7870770
MTUS1	ENSG00000129422.14	ENSG00000129422.14:t:17684328-17684542	0.08226751642384723;-0.15010444440604132;7.771559996016758e-16;0.003925930088654927;5.289453939522204e-08;7.771559996016758e-16	0.3787511881615843;0.8505167556953489;6.4479250280230174e-21;8.733953804630167e-08;6.447940439479947e-21;6.4479250280230174e-21	0.0021090788840948563;0.00014262822466426517;0.999999990100288;0.47486135676690355;0.4750467107349735;0.999999990100288	0.499;0.496;0.000;0.002;0.002;0.000	0.599;0.339;0.000;0.045;0.015;0.004	t|1e1.1o1|1e2.1o1|1e3.1o1|1e4.1o2|1e4.2o2|1e5.1o1	TRUE	FALSE	TRUE	6	6	1;1;1;1;1;1	8	-	17684542-17713214;17684542-17697257;17684542-17693252;17684542-17692142;17684542-17691969;17684542-17691305	17684328-17684542;17691305-17691364;17691969-17692226;17693252-17693338;17697257-17697670;17713214-17713252		http://genome.ucsc.edu/cgi-bin/hgTracks?db=hg38&position=8%3A17713252-17684328
MYCBP2	ENSG00000005810.17	ENSG00000005810.17:s:77243059-77243160	0.16387612858582234;-0.1638761056779161	0.9490110065523977;0.9490108569607402	1.6496678141435145e-06;1.6497757644451383e-06	0.558;0.442	0.721;0.279	s|1e1.1o1|1e2.1o1	FALSE	FALSE	TRUE	2	3	1;0	13	-	77233263-77243059;77225554-77243059	77225435-77225554;77233156-77233263;77243059-77243160		http://genome.ucsc.edu/cgi-bin/hgTracks?db=hg38&position=13%3A77243160-77225435
MYCBP2	ENSG00000005810.17	ENSG00000005810.17:t:77225435-77225554	-0.11029583107399062;0.11029583726687439	0.6028399608177387;0.6028400559523391	0.0006183193130644415;0.0006182634591362074	0.397;0.603	0.284;0.716	t|1e1.1o1|1e2.1o1	FALSE	FALSE	TRUE	2	3	0;1	13	-	77225554-77243059;77225554-77233156	77225435-77225554;77233156-77233263;77243059-77243160		http://genome.ucsc.edu/cgi-bin/hgTracks?db=hg38&position=13%3A77243160-77225435
MYO5A	ENSG00000197535.14	ENSG00000197535.14:t:52336463-52336556	-0.16634984550560616;0.16634983425780386	0.944964087786076;0.9449640371648127	2.204237585490265e-05;2.2041092009126356e-05	0.721;0.279	0.548;0.452	t|1e1.1o1|1e2.1o1	FALSE	FALSE	TRUE	2	3	1;1	15	-	52336556-52340196;52336556-52337810	52336463-52336556;52337810-52337884;52340196-52340394		http://genome.ucsc.edu/cgi-bin/hgTracks?db=hg38&position=15%3A52340394-52336463
MYO5A	ENSG00000197535.14	ENSG00000197535.14:t:52346361-52346470	3.281225186144748e-09;0.1108879753631008;-0.11162351313405035	6.4479263774594134e-21;0.5985345361957721;0.6050962676649618	0.47575198317494694;0.0008996257874097451;0.0008795166650641395	0.001;0.783;0.216	0.001;0.904;0.094	t|1e1.1o1|2e1.1o1|2e2.1o1	FALSE	TRUE	TRUE	3	3	1;1;1	15	-	52346470-52351254;52346461-52351254;52346461-52348818	52346361-52346470;52348818-52348826;52351254-52351481		http://genome.ucsc.edu/cgi-bin/hgTracks?db=hg38&position=15%3A52351481-52346361
NAPB	ENSG00000125814.17	ENSG00000125814.17:t:23394922-23394999	0.0420208645947765;0.04779087028103949;-0.11655801943058314	0.03780701437492458;0.07022636138036939;0.6534843032114239	0.03184576209032218;0.018345580616274247;0.0005799386086868807	0.072;0.061;0.868	0.128;0.128;0.745	t|1e1.1o1|1e2.1o2|1e3.1o1	FALSE	FALSE	TRUE	3	4	1;1;1	20	-	23394999-23402993;23394999-23397072;23394999-23395139	23394922-23394999;23395139-23395185;23396738-23397200;23402993-23403072		http://genome.ucsc.edu/cgi-bin/hgTracks?db=hg38&position=20%3A23403072-23394922
NASP	ENSG00000132780.16	ENSG00000132780.16:t:45613169-45613248	7.771559996016758e-16;0.09365907225992891;-0.10103558807278067;7.771559996016758e-16	6.4479250280230174e-21;0.4414784097143202;0.5072161091861176;6.4479250280230174e-21	0.999999990100288;0.0019023578499575906;0.0014006727285451603;0.999999990100288	0.002;0.447;0.551;0.000	0.008;0.547;0.445;0.000	t|1e1.1o1|1e2.2o3|1e3.5o5|1e4.1o1	FALSE	FALSE	TRUE	4	5	1;1;1;1	1	+	45591270-45613169;45606591-45613169;45608337-45613169;45610995-45613169	45591223-45591270;45606482-45606680;45607321-45608337;45609300-45610995;45613169-45613248		http://genome.ucsc.edu/cgi-bin/hgTracks?db=hg38&position=1%3A45613248-45591223
NAV1	ENSG00000134369.15	ENSG00000134369.15:s:201789740-201789792	-0.16866085103560813;0.1315851313521762;0.019371556696201473	0.9247562208125174;0.7454277506756908;0.009933438656909026	1.0842283452161539e-06;2.0635178984191212e-05;0.011928287636526513	0.589;0.329;0.080	0.409;0.467;0.120	s|1e1.1o1|1e2.1o1|i	FALSE	FALSE	TRUE	3	3	1;1;0	1	+	201789792-201790554;201789792-201790689;201789793-201790553	201789740-201789792;201790554-201790577;201790689-201790766	201789793-201790553	http://genome.ucsc.edu/cgi-bin/hgTracks?db=hg38&position=1%3A201790766-201789740
NBPF1	ENSG00000219481.10	ENSG00000219481.10:s:16566408-16566459	-0.3086113201615952;0.05740078691203031;0.2267394535594719	0.9999999682923637;0.1911640656526383;0.9974515300708151	1.1102230246251565e-16;0.0007644184184121054;2.1794984431403575e-09	0.483;0.146;0.370	0.176;0.221;0.600	s|1e1.1o1|1e2.1o1|i	FALSE	FALSE	TRUE	3	3	1;0;0	1	-	16565805-16566408;16564186-16566408;16565806-16566407	16562319-16564186;16565633-16565805;16566408-16566459	16565806-16566407	http://genome.ucsc.edu/cgi-bin/hgTracks?db=hg38&position=1%3A16566459-16562319
NBPF1	ENSG00000219481.10	ENSG00000219481.10:s:16583594-16583696	-0.2888314977163256;0.14392974205776748;0.11519048108032656;0.01771514775488412	0.9999996966564291;0.8531853134608012;0.6521856073543538;4.277315142768887e-06	7.771561172376096e-16;1.0744498126442328e-06;1.1764965059570874e-05;0.46745271407658695	0.789;0.105;0.065;0.041	0.508;0.251;0.185;0.059	s|1e1.2o2|2e2.1o2|2e3.1o1|i	TRUE	FALSE	TRUE	4	4	0;1;0;0	1	-	16577399-16583677;16582758-16583594;16576481-16583594;16582759-16583593	16576267-16576481;16577317-16577419;16582544-16582758;16583594-16583696	16582759-16583593	http://genome.ucsc.edu/cgi-bin/hgTracks?db=hg38&position=1%3A16583696-16576267
NBPF1	ENSG00000219481.10	ENSG00000219481.10:s:16589899-16590001	-0.10803091741197632;0.11057168873030196;-0.0013668695984688404	0.5766231535043786;0.6001285073717051;0.0002216581203621048	7.251038350453154e-05;7.188375715017924e-05;0.15373630798368587	0.722;0.149;0.127	0.605;0.270;0.128	s|1e1.1o1|1e2.1o2|i	FALSE	FALSE	TRUE	3	3	1;0;0	1	-	16589063-16589899;16582758-16589899;16589064-16589898	16582544-16582758;16588849-16589063;16589899-16590001	16589064-16589898	http://genome.ucsc.edu/cgi-bin/hgTracks?db=hg38&position=1%3A16590001-16582544
NBPF1	ENSG00000219481.10	ENSG00000219481.10:t:16562319-16564186	0.04529417144917712;-0.32533792254462357;0.25970948371280755	0.10161377999225271;0.9999991566527361;0.9956313180212486	0.001768484135354696;2.731148640577885e-13;1.856760089802128e-08	0.136;0.536;0.326	0.194;0.208;0.599	t|1e1.1o1|1e2.2o2|i	FALSE	FALSE	TRUE	3	3	0;1;0	1	-	16564186-16566408;16564186-16564807;16564187-16564806	16562319-16564186;16564807-16564918;16566408-16566459	16564187-16564806	http://genome.ucsc.edu/cgi-bin/hgTracks?db=hg38&position=1%3A16566459-16562319
NBPF1	ENSG00000219481.10	ENSG00000219481.10:t:16576267-16576481	0.10165575211427619;-0.008815332860196649;-0.08238266681166134	0.5250879375104502;0.021169751965706904;0.37908384434818015	8.793208262249973e-05;0.003871813982755379;0.00019652785623980318	0.311;0.384;0.298	0.435;0.369;0.195	t|1e1.2o2|1e2.1o1|i	FALSE	FALSE	TRUE	3	3	0;1;0	1	-	16576481-16583594;16576481-16577317;16576482-16577316	16576267-16576481;16577317-16577419;16583594-16583696	16576482-16577316	http://genome.ucsc.edu/cgi-bin/hgTracks?db=hg38&position=1%3A16583696-16576267
NBPF1	ENSG00000219481.10	ENSG00000219481.10:t:16581420-16581492	0.17255752500261382;-0.17255750029708283	0.9216135402368012;0.9216134720778788	6.881825093714582e-05;6.882243926253917e-05	0.331;0.669	0.512;0.488	t|1e1.2o2|1e2.1o1	FALSE	FALSE	TRUE	2	3	0;1	1	-	16581492-16588849;16581492-16582544	16581420-16581492;16582544-16582758;16588849-16589063		http://genome.ucsc.edu/cgi-bin/hgTracks?db=hg38&position=1%3A16589063-16581420
NBPF1	ENSG00000219481.10	ENSG00000219481.10:t:16582544-16582758	7.77155998100908e-16;0.052500350512773415;0.14434503124866724;-0.2128496877451569;-0.0007328731488573217	6.2988095818851245e-21;0.09954105132882166;0.8586215921579442;0.9972356403210292;1.5250595825655884e-05	0.9999999743800732;0.0022295790068393765;1.9318372077738237e-06;1.3160813550072703e-09;0.3802984763777095	0.000;0.168;0.193;0.565;0.075	0.000;0.232;0.342;0.340;0.082	t|1e1.1o1|1e2.1o1|1e3.2o2|2e4.1o2|i	FALSE	TRUE	TRUE	5	5	1;0;1;0;0	1	-	16582758-16591847;16582758-16589899;16582758-16583594;16582607-16588913;16582759-16583593	16582544-16582758;16583594-16583696;16588849-16589063;16589899-16590001;16591847-16592056	16582759-16583593	http://genome.ucsc.edu/cgi-bin/hgTracks?db=hg38&position=1%3A16592056-16582544
NBPF11	ENSG00000263956.6	ENSG00000263956.6:s:148106181-148106232	-0.12337942271975062;0.12337939204887907	0.6902003480197261;0.6902000499736163	2.9327648199739542e-05;2.9325507939257042e-05	0.752;0.248	0.624;0.376	s|1e1.1o1|i	FALSE	FALSE	FALSE	2	2	1;0	1	-	148105528-148106181;148105529-148106180	148105360-148105528;148106181-148106232	148105529-148106180	http://genome.ucsc.edu/cgi-bin/hgTracks?db=hg38&position=1%3A148106232-148105360
NBPF11	ENSG00000263956.6	ENSG00000263956.6:t:148123853-148124067	0.007308025009263706;-0.11293299410146007;0.08895998985581349	4.38285136195038e-05;0.6112647510237551;0.4206610814903608	0.3367984138424378;5.3835980961203234e-05;0.00018749291783478378	0.026;0.732;0.242	0.047;0.604;0.350	t|1e1.1o1|1e2.1o1|i	FALSE	FALSE	TRUE	3	3	1;1;0	1	-	148124067-148126829;148124067-148124899;148124068-148124898	148123853-148124067;148124899-148125001;148126829-148126884	148124068-148124898	http://genome.ucsc.edu/cgi-bin/hgTracks?db=hg38&position=1%3A148126884-148123853
NBPF12	ENSG00000268043.7	ENSG00000268043.7:s:146984134-146984185	-0.14930758801681038;-8.355425468316247e-11;0.16182972918092614	0.8332440388970321;6.298809571622328e-21;0.8892180723744498	7.314378704492697e-06;0.6663153725636992;3.0865874776452036e-06	0.762;0.012;0.226	0.610;0.001;0.389	s|1e1.1o1|1e2.1o1|i	FALSE	FALSE	TRUE	3	3	1;1;0	1	+	146984185-146984813;146984185-146986352;146984186-146984812	146984134-146984185;146984813-146984985;146986352-146986751	146984186-146984812	http://genome.ucsc.edu/cgi-bin/hgTracks?db=hg38&position=1%3A146986751-146984134
NBPF12	ENSG00000268043.7	ENSG00000268043.7:s:146986352-146986751	-0.2110263812739523;-0.0357384773303842;0.20099017517378226;0.019143727112632476;7.77155998100908e-16;0.013121857794265588	0.9999997459006883;0.0001923641768466244;0.9999940769837333;0.0030728861982685096;6.2988095818851245e-21;5.913405321068843e-10	0.0;0.34680110221461524;1.08345390401199e-23;0.03998653773533923;0.9999999743800732;0.4749985326647123	0.337;0.165;0.157;0.302;0.010;0.041	0.118;0.129;0.357;0.325;0.009;0.054	s|1e1.2o3|2e1.3o3|3e2.1o1|3e3.1o1|4e4.1o1|i	TRUE	TRUE	TRUE	6	5	0;0;1;0;0;0	1	+	146986431-146991193;146986499-146991261;146986524-146987234;146986524-146991995;146986751-146991513;146986752-146987233	146986352-146986751;146987234-146987888;146991113-146991285;146991513-nan;146991995-146992046	146986752-146987233	http://genome.ucsc.edu/cgi-bin/hgTracks?db=hg38&position=1%3A146992046-146986352
NBPF12	ENSG00000268043.7	ENSG00000268043.7:s:146987234-146987888	-0.0457071146715137;0.0004045351200808451;-0.02164277972554606;0.00026378926086186087;-0.0012988365842243786;0.10526695514715331	0.06365764215820646;1.3845308692129284e-05;0.012479563998169947;2.4953550354625667e-06;2.139258791976906e-06;0.5613050401486971	0.003645210558586909;0.2053947650439687;0.010528024920072987;0.4200401069372456;0.431158107457162;6.690960523385384e-05	0.331;0.169;0.197;0.069;0.133;0.104	0.275;0.173;0.159;0.060;0.122;0.209	s|1e1.1o1|1e2.3o3|2e3.1o1|3e4.1o3|4e4.2o3|i	TRUE	TRUE	TRUE	6	5	1;0;0;0;0;0	1	+	146987285-146987954;146987285-146992712;146987489-146992251;146987651-146992413;146987888-146992647;146987889-146987953	146987234-146987888;146987954-146988008;146992251-nan;146992413-146992884	146987889-146987953	http://genome.ucsc.edu/cgi-bin/hgTracks?db=hg38&position=1%3A146992884-146987234
NBPF12	ENSG00000268043.7	ENSG00000268043.7:s:146988841-146989309	-0.01677657983072377;7.77155998100908e-16;0.1970314108607797;-0.19964934914216448;-0.009775532147336874;0.02525731636235836	0.015065566209763263;6.2988095818851245e-21;0.9874599580936384;0.9999999999974303;0.00010159125653083409;0.004834488167754919	0.00676446400944386;0.9999999743800732;3.5925183785557185e-10;0.0;0.3502659055966896;0.03279361169029718	0.337;0.000;0.151;0.220;0.154;0.140	0.310;0.000;0.342;0.022;0.138;0.175	s|1e1.1o1|1e2.1o3|1e3.1o3|1e3.3o3|2e3.2o3|i	TRUE	TRUE	TRUE	6	4	1;1;0;1;0;0	1	+	146988949-146989574;146988949-146991113;146988949-146993708;146988949-146994332;146989309-146994068;146989310-146989573	146988841-146989309;146989574-146989746;146991113-146991285;146993708-146996202	146989310-146989573	http://genome.ucsc.edu/cgi-bin/hgTracks?db=hg38&position=1%3A146996202-146988841
NBPF12	ENSG00000268043.7	ENSG00000268043.7:t:146987954-146988008	-0.028061711480462166;-0.1267617912420232;0.1729552443720968	0.030389432392892646;0.731934513001963;0.9794281957050952	0.005048668328389905;2.2355264095330618e-05;7.264041934377548e-09	0.197;0.609;0.190	0.152;0.481;0.363	t|1e1.1o1|1e2.1o4|i	FALSE	FALSE	TRUE	3	3	0;1;0	1	+	146985756-146987954;146987285-146987954;146987889-146987953	146985705-146985756;146987234-146987888;146987954-146988008	146987889-146987953	http://genome.ucsc.edu/cgi-bin/hgTracks?db=hg38&position=1%3A146988008-146985705
NBPF12	ENSG00000268043.7	ENSG00000268043.7:t:146991113-146991285	7.77155998100908e-16;0.05432006104968633;-0.20892171106060625;0.10771592737675101;0.04782253657825865	6.2988095818851245e-21;0.06375467668850687;0.9997754281573683;0.5824143394732292;0.000486902898517938	0.9999999743800732;0.004562989803394731;0.0;6.358909396725232e-05;0.27942239753807474	0.000;0.117;0.561;0.290;0.034	0.000;0.172;0.358;0.392;0.070	t|1e1.1o2|1e2.1o1|2e3.1o4|3e3.2o4|i	TRUE	TRUE	TRUE	5	4	1;1;0;0;0	1	+	146988949-146991113;146990517-146991113;146986431-146991193;146986499-146991261;146990518-146991112	146986352-146986751;146988841-146989309;146990466-146990517;146991113-146991285	146990518-146991112	http://genome.ucsc.edu/cgi-bin/hgTracks?db=hg38&position=1%3A146991285-146986352
NBPF12	ENSG00000268043.7	ENSG00000268043.7:t:146993708-146996202	0.3109974525469639;0.026435705010032805;-0.20540295217805665;7.771559996016758e-16;-0.13427934632357785	0.9999999999999954;0.06341973262575669;0.9999924861729814;6.4479250280230174e-21;0.80244397130608	4.554808705116695e-21;0.009645155807250635;0.0;0.999999990100288;4.067349137826248e-05	0.155;0.155;0.230;0.003;0.455	0.461;0.184;0.029;0.000;0.315	t|1e1.1o2|2e1.2o2|3e1.1o2|3e2.1o1|3e3.1o1	TRUE	TRUE	TRUE	5	4	0;0;1;1;1	1	+	146988949-146993708;146989309-146994068;146988949-146994332;146990517-146994332;146993707-146994332	146988841-146989309;146990466-146990517;146993599-146993707;146993708-146996202		http://genome.ucsc.edu/cgi-bin/hgTracks?db=hg38&position=1%3A146996202-146988841
NBPF14	ENSG00000270629.5	ENSG00000270629.5:s:148559793-148559965	-0.12803804287045084;0.16062098371166564;-0.02262081129428592	0.7172205545935787;0.8927083477110569;0.023974460689566667	3.316117617402359e-05;1.0110386928968418e-06;0.005184141447678869	0.698;0.260;0.046	0.565;0.417;0.022	s|1e1.1o1|1e2.1o1|i	FALSE	FALSE	TRUE	3	3	1;0;0	1	-	148559072-148559793;148554360-148559793;148559073-148559792	148554309-148554360;148559021-148559072;148559793-148559965	148559073-148559792	http://genome.ucsc.edu/cgi-bin/hgTracks?db=hg38&position=1%3A148559965-148554309
NBPF14	ENSG00000270629.5	ENSG00000270629.5:s:148572443-148572615	-0.4807558032051217;0.48075591662350137	1.0;1.0	1.1102230246251565e-15;1.1000508194289184e-15	0.498;0.502	0.031;0.969	s|1e1.1o1|1e2.1o1	FALSE	FALSE	TRUE	2	3	1;0	1	-	148571733-148572443;148557542-148572443	148557491-148557542;148571682-148571733;148572443-148572615		http://genome.ucsc.edu/cgi-bin/hgTracks?db=hg38&position=1%3A148572615-148557491
NBPF14	ENSG00000270629.5	ENSG00000270629.5:s:148574878-148574929	-0.6092387810923746;7.771559996016758e-16;0.6091267798184146	1.0;6.4479250280230174e-21;1.0	8.82906723287391e-08;0.999999990100288;8.730336686066735e-08	0.686;0.000;0.313	0.091;0.000;0.909	s|1e1.1o1|1e2.1o1|1e3.1o1	FALSE	FALSE	TRUE	3	4	1;1;0	1	-	148574225-148574878;148571037-148574878;148538006-148574878	148537834-148538006;148570865-148571037;148574053-148574225;148574878-148574929		http://genome.ucsc.edu/cgi-bin/hgTracks?db=hg38&position=1%3A148574929-148537834
NBPF14	ENSG00000270629.5	ENSG00000270629.5:s:148575639-148575811	-0.3056627091793469;0.30567652256643085;7.771559996016758e-16	1.0;1.0;6.4479250280230174e-21	0.0;3.741520667913231e-21;0.999999990100288	0.371;0.628;0.000	0.063;0.937;0.000	s|1e1.1o1|1e2.1o1|1e3.1o1	FALSE	FALSE	TRUE	3	4	1;0;1	1	-	148574929-148575639;148557542-148575639;148552830-148575639	148552779-148552830;148557491-148557542;148574878-148574929;148575639-148575811		http://genome.ucsc.edu/cgi-bin/hgTracks?db=hg38&position=1%3A148575811-148552779
NBPF14	ENSG00000270629.5	ENSG00000270629.5:s:148593598-148593700	-0.04875299221045828;0.1429549355392258;-0.08762693387489243;0.0022395055451526215	0.09874831063000569;0.8453664479120248;0.39021714287034526;3.7819415309356803e-06	0.002109694808770879;1.6411178347423991e-06;0.0002761395816530676;0.4489771586738259	0.232;0.349;0.311;0.105	0.176;0.497;0.215;0.109	s|1e1.2o2|2e2.1o1|2e3.1o2|i	TRUE	FALSE	TRUE	4	4	0;1;1;0	1	-	148587383-148593681;148592766-148593598;148586469-148593598;148592767-148593597	148586255-148586469;148587301-148587403;148592552-148592766;148593598-148593700	148592767-148593597	http://genome.ucsc.edu/cgi-bin/hgTracks?db=hg38&position=1%3A148593700-148586255
NBPF14	ENSG00000270629.5	ENSG00000270629.5:t:148575639-148575811	-0.021048373911198934;-0.12196921825386839;0.16049798233504697	0.015894007502209786;0.6439069332079228;0.849659124387808	0.008240280047887238;2.966052514052908e-05;6.2661885139951066e-06	0.123;0.622;0.244	0.092;0.481;0.427	t|1e1.1o1|1e2.1o1|i	FALSE	FALSE	TRUE	3	3	1;1;0	1	-	148575811-148577983;148575811-148576410;148575812-148576409	148575639-148575811;148576410-148576461;148577983-148578034	148575812-148576409	http://genome.ucsc.edu/cgi-bin/hgTracks?db=hg38&position=1%3A148578034-148575639
NBPF15	ENSG00000266338.6	ENSG00000266338.6:s:144427047-144427098	-0.11029556805969448;0.11029558306102119	0.58976250262955;0.5897624482208873	6.344790771994901e-05;6.344290207428885e-05	0.890;0.110	0.769;0.231	s|1e1.1o1|i	FALSE	FALSE	FALSE	2	2	1;0	1	-	144426450-144427047;144426451-144427046	144426278-144426450;144427047-144427098	144426451-144427046	http://genome.ucsc.edu/cgi-bin/hgTracks?db=hg38&position=1%3A144427098-144426278
NBPF19	ENSG00000271383.6	ENSG00000271383.6:s:149536446-149536497	7.77155998100908e-16;-0.1835421325000325;0.18319269259948695	6.2988095818851245e-21;0.9647783614348624;0.9639129593401119	0.9999999743800732;8.900548698065336e-08;9.241141851544505e-08	0.000;0.765;0.235	0.001;0.577;0.422	s|1e1.1o1|1e2.1o1|i	FALSE	FALSE	TRUE	3	3	1;0;0	1	+	149536497-149537100;149536497-149541853;149536498-149537099	149536446-149536497;149537100-149537272;149541853-149542025	149536498-149537099	http://genome.ucsc.edu/cgi-bin/hgTracks?db=hg38&position=1%3A149542025-149536446
NBPF19	ENSG00000271383.6	ENSG00000271383.6:t:149430934-149431015	0.15855312368332133;-2.3854805305733614e-07;-0.14697912151981066	0.9552335909892076;6.4480778980415405e-21;0.8819176064781232	1.1406631852740716e-05;0.47500623554039323;1.1209905299014444e-05	0.766;0.019;0.215	0.929;0.009;0.061	t|1e1.1o1|1e2.1o1|2e3.1o1	FALSE	TRUE	TRUE	3	4	1;1;0	1	+	149390922-149430934;149409116-149430934;149390922-149430942	149390623-149390922;149408821-149409116;149430934-149431015		http://genome.ucsc.edu/cgi-bin/hgTracks?db=hg38&position=1%3A149431015-149390623
NBPF19	ENSG00000271383.6	ENSG00000271383.6:t:149541853-149542025	-0.25965685208594635;0.2596568458144578	0.9999945848388587;0.9999945851176917	5.695444116327053e-13;6.436038361162716e-13	0.614;0.386	0.361;0.639	t|1e1.1o1|1e2.1o1	FALSE	FALSE	TRUE	2	3	0;1	1	+	149536497-149541853;149541244-149541853	149536446-149536497;149541193-149541244;149541853-149542025		http://genome.ucsc.edu/cgi-bin/hgTracks?db=hg38&position=1%3A149542025-149536446
NBPF20	ENSG00000162825.16	ENSG00000162825.16:s:145305070-145305178	-0.19348248434506393;0.003130915882779658;0.1867081182021228	0.9700182794478227;0.018704573415741072;0.9715770392385503	3.4524050118722727e-07;0.004258571335735983;1.4180813627816574e-07	0.354;0.528;0.114	0.158;0.536;0.309	s|1e1.1o1|1e2.1o2|i	FALSE	FALSE	TRUE	3	3	1;0;0	1	-	145304466-145305070;145301272-145305070;145304467-145305069	145301100-145301272;145304294-145304466;145305070-145305178	145304467-145305069	http://genome.ucsc.edu/cgi-bin/hgTracks?db=hg38&position=1%3A145305178-145301100
NBPF20	ENSG00000162825.16	ENSG00000162825.16:t:145297139-145297247	0.4539565461834791;0.08846392212931754;-0.5239052637059496	1.0;0.3970865606411771;1.0	8.746469561742249e-18;0.0015096816117554598;2.9753977059954195e-14	0.342;0.122;0.544	0.789;0.211;0.000	t|1e1.1o1|1e2.2o2|1e3.1o1	FALSE	FALSE	TRUE	3	4	0;0;1	1	-	145297247-145351917;145297247-145302724;145297247-145297962	145297139-145297247;145297962-145298134;145302724-145302896;145351917-145352089		http://genome.ucsc.edu/cgi-bin/hgTracks?db=hg38&position=1%3A145352089-145297139
NBPF26	ENSG00000273136.6	ENSG00000273136.6:t:120816085-120816157	-0.1403440740005672;0.13119695950528507;0.012025845778856067	0.8327388013226396;0.7795797131168543;9.885336397279117e-21	6.697150921608497e-07;6.2994101393896434e-06;0.47500000159403344	0.542;0.423;0.032	0.395;0.558;0.043	t|1e1.2o2|1e2.1o1|i	FALSE	FALSE	TRUE	3	3	0;1;0	1	+	120808759-120816085;120815043-120816085;120815044-120816084	120808545-120808759;120814829-120815043;120816085-120816157	120815044-120816084	http://genome.ucsc.edu/cgi-bin/hgTracks?db=hg38&position=1%3A120816157-120808545
NBPF26	ENSG00000273136.6	ENSG00000273136.6:t:120838621-120838917	-0.08913967098431586;0.1033231613300019;-5.111913196664823e-05;0.014110057836301298	0.41437390236598687;0.5322181497032356;6.315511305903085e-21;0.020935531784878152	0.00015561185642920528;0.00012273823668188503;0.47500049150572643;0.004446235118117418	0.431;0.152;0.033;0.381	0.337;0.260;0.000;0.401	t|1e1.1o1|2e2.1o1|3e3.1o1|i	FALSE	TRUE	TRUE	4	4	0;0;1;0	1	+	120831863-120838621;120831922-120838680;120838102-120838745;120838103-120838620	nan-120831863;nan-120831922;120838051-120838102;120838621-120838917	120838103-120838620	http://genome.ucsc.edu/cgi-bin/hgTracks?db=hg38&position=1%3A120838917-120831853
NBPF26	ENSG00000273136.6	ENSG00000273136.6:t:120840350-120841481	-0.019354476152064183;7.77155998100908e-16;-0.06615659181974261;0.10219710761911767	0.03904313191420307;6.2988095818851245e-21;0.2798499400175371;0.5196485960043609	0.00255193408194343;0.9999999743800732;0.0003196430391613214;6.493961744975205e-05	0.215;0.001;0.362;0.420	0.187;0.001;0.276;0.536	t|1e1.1o1|1e2.1o1|1e3.1o1|i	FALSE	FALSE	TRUE	4	4	1;1;1;0	1	+	120832983-120840350;120834546-120840350;120839740-120840350;120839741-120840349	120832875-120832983;120834495-120834546;120839632-120839740;120840350-120841481	120839741-120840349	http://genome.ucsc.edu/cgi-bin/hgTracks?db=hg38&position=1%3A120841481-120832875
NBPF8	ENSG00000270231.3	ENSG00000270231.3:s:120439476-120439690	-0.19560703698511178;0.15761673043385407;7.77155998100908e-16;0.05029263827000244;-0.002710937593991165	0.9988693613339512;0.937886261480725;6.2988095818851245e-21;0.0036811915193460942;7.70227846433628e-21	5.834221994405198e-12;3.87435330430029e-08;0.9999999743800732;0.07797308919089065;0.4750000050142324	0.552;0.363;0.000;0.038;0.046	0.360;0.525;0.000;0.080;0.041	s|1e1.2o3|2e1.3o3|3e2.1o1|3e3.1o1|i	TRUE	TRUE	TRUE	5	4	0;0;1;0;0	1	+	120439626-120445980;120439668-120446022;120439690-120440742;120439690-120441278;120439691-120440741	120439476-120439690;120440742-120440814;120441278-120441489;120445829-120446043	120439691-120440741	http://genome.ucsc.edu/cgi-bin/hgTracks?db=hg38&position=1%3A120446043-120439476
NBPF8	ENSG00000270231.3	ENSG00000270231.3:s:120462146-120462298	0.17757727906110984;-0.003405209984860071;-0.15371997170992402	0.9801296328539036;0.00045930319597758804;0.8880661809444119	1.3701267919922782e-07;0.04547967902326877;2.1080564082121e-06	0.192;0.079;0.729	0.371;0.059;0.571	s|1e1.1o1|2e2.1o1|i	TRUE	FALSE	TRUE	3	3	1;0;0	1	+	120462197-120462794;120462298-120465472;120462299-120462793	120462146-120462298;120462794-120462966;120465472-nan	120462299-120462793	http://genome.ucsc.edu/cgi-bin/hgTracks?db=hg38&position=1%3A120465482-120462146
NBPF8	ENSG00000270231.3	ENSG00000270231.3:s:120462794-120462966	-0.10158637156345134;0.10158638308414904	0.519707309326936;0.5197072131750151	7.89295222870523e-05;7.892352986983847e-05	0.384;0.616	0.260;0.740	s|1e1.1o1|i	FALSE	FALSE	FALSE	2	2	1;0	1	+	120462966-120463676;120462967-120463675	120462794-120462966;120463676-120463887	120462967-120463675	http://genome.ucsc.edu/cgi-bin/hgTracks?db=hg38&position=1%3A120463887-120462794
NBPF8	ENSG00000270231.3	ENSG00000270231.3:t:120439476-120439690	-0.2212064793862154;0.2181512964249724;0.00089213119290194	0.9901461342245333;0.9856418714260187;0.002043844007424399	6.307135824723531e-08;1.2297658441266021e-07;0.027583437465709792	0.465;0.410;0.120	0.235;0.638;0.123	t|1e1.2o2|1e2.1o1|i	FALSE	FALSE	TRUE	3	3	0;1;0	1	+	120436697-120439476;120438646-120439476;120438647-120439475	120436353-120436697;120438544-120438646;120439476-120439690	120438647-120439475	http://genome.ucsc.edu/cgi-bin/hgTracks?db=hg38&position=1%3A120439690-120436353
NBPF8	ENSG00000270231.3	ENSG00000270231.3:t:120445829-120446043	0.009089703838795444;-0.027162017051904706;-0.11814021395799869;0.15230416995280466;-0.0025907848985523636	9.263050610045053e-21;0.01326954679237033;0.6781778255997638;0.9239457069174983;7.24985911688134e-21	0.475000002052519;0.012533837499700162;2.825922127025482e-05;2.579175507628531e-08;0.4750000079406705	0.043;0.255;0.404;0.263;0.033	0.050;0.217;0.286;0.416;0.033	t|1e1.1o1|1e2.1o1|2e3.1o3|3e3.2o3|i	TRUE	TRUE	TRUE	5	4	0;1;0;0;0	1	+	120443050-120445829;120444999-120445829;120439626-120445980;120439668-120446022;120445000-120445828	120439476-120439690;120442841-120443050;120444897-120444999;120445829-120446043	120445000-120445828	http://genome.ucsc.edu/cgi-bin/hgTracks?db=hg38&position=1%3A120446043-120439476
NBPF9	ENSG00000269713.7	ENSG00000269713.7:s:149064431-149064482	-0.12994895903226095;0.047103924721009834;0.07137197701755767	0.7577720165370708;0.044180723175147985;0.2475497935417732	1.6026199510355e-05;0.006002776208930639;0.0006913143088234709	0.746;0.126;0.129	0.611;0.180;0.211	s|1e1.1o1|1e2.1o1|i	FALSE	FALSE	TRUE	3	3	1;1;0	1	-	149063805-149064431;149059097-149064431;149063806-149064430	149058925-149059097;149063633-149063805;149064431-149064482	149063806-149064430	http://genome.ucsc.edu/cgi-bin/hgTracks?db=hg38&position=1%3A149064482-149058925
NCAM1	ENSG00000149294.16	ENSG00000149294.16:s:113235033-113235164	0.10654280561059502;7.77155998100908e-16;7.77155998100908e-16;-0.07171852998036483;-0.018930699099789155	0.5575428453252131;6.2988095818851245e-21;6.2988095818851245e-21;0.25924550007050867;0.01813468729719639	8.04408794982144e-05;0.9999999743800732;0.9999999743800732;0.0006023270403449077;0.006274774098298352	0.345;0.000;0.000;0.283;0.371	0.458;0.000;0.000;0.201;0.340	s|1e1.1o1|1e2.2o2|1e3.1o3|1e3.2o3|i	FALSE	TRUE	TRUE	5	4	1;1;1;1;0	11	+	113235164-113236301;113235164-113246368;113235164-113255874;113235164-113255877;113235165-113236300	113235033-113235164;113236301-113236315;113246108-113246370;113255874-113256001	113235165-113236300	http://genome.ucsc.edu/cgi-bin/hgTracks?db=hg38&position=11%3A113256001-113235033
NCAPD3	ENSG00000151503.12	ENSG00000151503.12:t:134208864-134208951	-0.12250031024210183;0.12250028104248833	0.6763222863095957;0.6763220172561191	0.0005224934717334984;0.0005224528564823384	0.292;0.708	0.156;0.844	t|1e1.1o1|1e2.1o1	FALSE	FALSE	TRUE	2	3	0;1	11	-	134208951-134209313;134208951-134209145	134208864-134208951;134209145-134209206;134209313-134209734		http://genome.ucsc.edu/cgi-bin/hgTracks?db=hg38&position=11%3A134209734-134208864
NCOA3	ENSG00000124151.18	ENSG00000124151.18:s:47639008-47639202	0.13356344078488605;-0.13356346010807513	0.7588381691181504;0.7588384332136627	0.00034899037063680193;0.00034901603101789025	0.765;0.235	0.908;0.092	s|1e1.1o2|1e1.2o2	FALSE	TRUE	FALSE	2	2	1;1	20	+	47639202-47639577;47639202-47639622	47639008-47639202;47639577-47639822		http://genome.ucsc.edu/cgi-bin/hgTracks?db=hg38&position=20%3A47639822-47639008
NCOR1	ENSG00000141027.20	ENSG00000141027.20:s:16108786-16108912	0.14346691393864064;-0.14346693714822167	0.81793188943178;0.8179320359185066	0.00021288645199340366;0.00021290114390115633	0.710;0.290	0.863;0.137	s|1e1.1o2|1e1.2o2	FALSE	TRUE	FALSE	2	2	1;1	17	-	16101805-16108786;16101757-16108786	16101250-16101805;16108786-16108912		http://genome.ucsc.edu/cgi-bin/hgTracks?db=hg38&position=17%3A16108912-16101250
NDRG2	ENSG00000165795.22	ENSG00000165795.22:s:21023241-21023246	-0.08291202410715932;0.14456950636724358;7.77155998100908e-16;7.77155998100908e-16;-0.052115890426846334	0.3362279872583399;0.8495172349324203;6.2988095818851245e-21;6.2988095818851245e-21;0.026303445857950247	0.00041686865614298796;1.5653017845753285e-06;0.9999999743800732;0.9999999743800732;0.012109531564912124	0.255;0.627;0.000;0.001;0.115	0.174;0.765;0.001;0.001;0.060	s|1e1.2o2|1e2.2o3|1e3.4o5|1e3.5o5|i	FALSE	TRUE	TRUE	5	4	1;1;1;1;1	14	-	21022905-21023241;21022497-21023241;21022182-21023241;21022165-21023241;21023153-21023240	21022062-21022343;21022392-21022820;21022864-21023152;21023241-21023246	21023153-21023240	http://genome.ucsc.edu/cgi-bin/hgTracks?db=hg38&position=14%3A21023246-21022062
NEK11	ENSG00000114670.13	ENSG00000114670.13:s:131165277-131165523	-0.10256402503094308;0.10256396056228326	0.539288946141777;0.5392883908976676	0.0005993308529728125;0.0005992752973112593	0.964;0.036	0.863;0.137	s|1e1.1o1|1e2.1o1	FALSE	FALSE	TRUE	2	3	1;1	3	+	131165519-131168830;131165519-131170773	131165277-131165523;131168830-131168937;131170773-131170887		http://genome.ucsc.edu/cgi-bin/hgTracks?db=hg38&position=3%3A131170887-131165277
NEK4	ENSG00000114904.12	ENSG00000114904.12:s:52751932-52752336	0.14612393271252613;-0.14612396262692848	0.8038520759368128;0.8038523463445888	0.0002756537679925972;0.0002756722884794671	0.260;0.740	0.422;0.578	s|1e1.1o1|1e2.1o1	FALSE	FALSE	TRUE	2	3	1;1	3	-	52749829-52751932;52746904-52751932	52746734-52746904;52749692-52749829;52751932-52752336		http://genome.ucsc.edu/cgi-bin/hgTracks?db=hg38&position=3%3A52752336-52746734
NEO1	ENSG00000067141.16	ENSG00000067141.16:s:73289074-73289238	-0.16821882054272658;0.16821879966316752	0.941411082606736;0.9414110936155062	1.7113234164756186e-05;1.7112160500472374e-05	0.704;0.296	0.538;0.462	s|1e1.1o1|1e2.2o2	FALSE	FALSE	TRUE	2	3	1;1	15	+	73289238-73293390;73289238-73298348	73289074-73289238;73293390-73293548;73298299-73298611		http://genome.ucsc.edu/cgi-bin/hgTracks?db=hg38&position=15%3A73298611-73289074
NEO1	ENSG00000067141.16	ENSG00000067141.16:t:73298299-73298611	0.14711039020220826;-0.1471103990794694	0.8729488839157706;0.8729489359300521	2.7574468117300373e-05;2.7576204829848905e-05	0.244;0.756	0.391;0.609	t|1e1.1o1|1e2.1o1	FALSE	FALSE	TRUE	2	3	1;1	15	+	73289238-73298348;73293548-73298348	73289074-73289238;73293390-73293548;73298299-73298611		http://genome.ucsc.edu/cgi-bin/hgTracks?db=hg38&position=15%3A73298611-73289074
NEURL4	ENSG00000215041.9	ENSG00000215041.9:t:7326711-7327009	-0.11628152911352568;0.11568322546805662;2.375806906477876e-08	0.6341378302756149;0.6294276271870657;6.447926533983791e-21	0.0007423371652346411;0.0007599587428862675;0.47509827105017804	0.267;0.731;0.001	0.138;0.860;0.002	t|1e1.1o1|1e2.1o1|2e2.1o1	FALSE	TRUE	TRUE	3	3	1;1;1	17	-	7327009-7327440;7327009-7327165;7326910-7327165	7326711-7327009;7327165-7327230;7327440-7327884		http://genome.ucsc.edu/cgi-bin/hgTracks?db=hg38&position=17%3A7327884-7326711
NF2	ENSG00000186575.17	ENSG00000186575.17:s:29681439-29681601	-0.1425799052106248;0.1425798928182154	0.850625377751713;0.8506253350535521	7.762667594490846e-05;7.762129685761754e-05	0.265;0.735	0.119;0.881	s|1e1.1o1|1e2.1o1	FALSE	FALSE	TRUE	2	3	1;1	22	+	29681601-29683020;29681601-29694752	29681439-29681601;29683020-29683079;29694752-29698598		http://genome.ucsc.edu/cgi-bin/hgTracks?db=hg38&position=22%3A29698598-29681439
NFASC	ENSG00000163531.15	ENSG00000163531.15:s:204988633-204990563	-0.3464175879016044;7.77155998100908e-16;0.34764447378614227;-0.001403313809509262	1.0;6.2988095818851245e-21;0.9999999999999999;1.3632901058911503e-05	0.0;0.9999999743800732;8.639620613868086e-22;0.39670131091434124	0.450;0.000;0.439;0.113	0.108;0.004;0.780;0.108	s|1e1.1o1|1e2.1o1|1e3.2o2|i	FALSE	FALSE	TRUE	4	4	1;1;1;0	1	+	204988806-204991292;204988806-205002596;204988806-205009557;204990564-204991291	204988633-204990563;204991292-204991306;205002596-205002748;205008445-205010924	204990564-204991291	http://genome.ucsc.edu/cgi-bin/hgTracks?db=hg38&position=1%3A205010924-204988633
NFASC	ENSG00000163531.15	ENSG00000163531.15:t:204920632-204920740	0.0752804167218305;0.010272811296446789;8.881511395274746e-10;-0.12513344857595265	0.33014924388010375;0.00033591107823072175;6.447925502002169e-21;0.7165250443745956	0.002269846539559467;0.33177238069759946;0.4777674811726765;0.00041342539871747075	0.725;0.012;0.000;0.262	0.819;0.050;0.001;0.129	t|1e1.1o1|1e2.1o1|1e3.1o2|1e3.2o2	TRUE	FALSE	TRUE	4	4	1;1;1;1	1	+	204828782-204920632;204870700-204920632;204871053-204920632;204871070-204920632	204828651-204828782;204870604-204870700;204870831-204871070;204920632-204920740		http://genome.ucsc.edu/cgi-bin/hgTracks?db=hg38&position=1%3A204920740-204828651
NFASC	ENSG00000163531.15	ENSG00000163531.15:t:204986675-204987540	0.16625943125189557;-0.18969297771493265;0.00022936600964951223	0.9302546575207545;0.9742442602066242;1.5686829613712821e-10	4.3959236639773244e-05;5.925697324271617e-06;0.4749957472919297	0.321;0.671;0.008	0.492;0.478;0.031	t|1e1.1o1|1e2.1o1|2e3.1o1	FALSE	TRUE	TRUE	3	4	1;1;1	1	+	204982020-204987418;204986114-204987418;204982020-204987425	204981798-204982020;204985910-204986114;204986675-204987540		http://genome.ucsc.edu/cgi-bin/hgTracks?db=hg38&position=1%3A204987540-204981798
NFASC	ENSG00000163531.15	ENSG00000163531.15:t:205008445-205010924	0.11838526345571965;-0.10793259248991117;-3.4785725041194172e-09;-0.0012450055013419534	0.6742457559350368;0.5921595068649211;6.4479248474868884e-21;3.5384275442260685e-10	0.0001390918577556034;0.000180742430335612;0.47540516372521485;0.4749983539490773	0.811;0.132;0.015;0.040	0.941;0.017;0.013;0.030	t|1e1.1o2|1e2.1o1|1e3.1o2|1e4.1o1	FALSE	FALSE	TRUE	4	5	1;1;1;1	1	+	204988806-205009557;204991306-205009557;204997406-205009557;205002748-205009557	204988633-204990563;204991292-204991306;204997170-205000846;205002596-205002748;205008445-205010924		http://genome.ucsc.edu/cgi-bin/hgTracks?db=hg38&position=1%3A205010924-204988633
NFIB	ENSG00000147862.15	ENSG00000147862.15:s:14120440-14120624	-0.10105188523689887;0.010273466275419967;0.067791550624682	0.5140613882436484;0.0049746840546514735;0.2579432414669108	0.0011094881070744522;0.06576136464457467;0.003501551798340401	0.337;0.258;0.400	0.237;0.284;0.482	s|1e1.1o1|1e2.1o1|1e3.1o1	FALSE	FALSE	TRUE	3	4	1;1;1	9	-	14116346-14120440;14102510-14120440;14088326-14120440	14081843-14088326;14102422-14102510;14116181-14116346;14120440-14120624		http://genome.ucsc.edu/cgi-bin/hgTracks?db=hg38&position=9%3A14120624-14081843
NFIB	ENSG00000147862.15	ENSG00000147862.15:t:14102422-14102510	0.12007354725338015;-0.12007357367820252	0.6619146085670056;0.6619148530603371	0.0006704465270643736;0.0006704987150228936	0.547;0.453	0.672;0.328	t|1e1.1o1|1e2.1o1	FALSE	FALSE	TRUE	2	3	1;1	9	-	14102510-14120440;14102510-14112999	14102422-14102510;14112999-14113081;14120440-14120624		http://genome.ucsc.edu/cgi-bin/hgTracks?db=hg38&position=9%3A14120624-14102422
NFIX	ENSG00000008441.16	ENSG00000008441.16:t:13024939-13025552	0.27833655630171295;7.771559996016758e-16;-0.27123818720634707;7.771559996016758e-16;-2.3015673893656873e-06;5.506564317061587e-08;7.771559996016758e-16;7.771559996016758e-16	0.9999770272661679;6.4479250280230174e-21;0.9999733426428011;6.4479250280230174e-21;6.448830639205896e-21;6.44794249395141e-21;6.4479250280230174e-21;6.4479250280230174e-21	2.293329860051284e-10;0.999999990100288;6.826945675442175e-10;0.999999990100288;0.47500107176200224;0.4750448692021903;0.999999990100288;0.999999990100288	0.463;0.000;0.507;0.000;0.024;0.002;0.000;0.003	0.745;0.000;0.232;0.000;0.009;0.013;0.000;0.000	t|1e1.1o1|1e2.1o1|1e3.1o1|1e4.1o5|1e4.2o5|1e4.3o5|1e4.4o5|1e4.5o5	TRUE	FALSE	TRUE	8	5	1;1;1;1;1;1;1;1	19	+	12995864-13025021;13012266-13025021;13024034-13025021;13024680-13025021;13024682-13025021;13024684-13025021;13024719-13025021;13024723-13025021	12995608-12995864;13012188-13012266;13023991-13024034;13024580-13024723;13024939-13025552		http://genome.ucsc.edu/cgi-bin/hgTracks?db=hg38&position=19%3A13025552-12995608
NID2	ENSG00000087303.17	ENSG00000087303.17:s:52006537-52006660	0.1390373141197439;-0.13903729033373363	0.7954982353198577;0.7954979997207412	1.1816849681412242e-05;1.1817740582453773e-05	0.801;0.199	0.943;0.057	s|1e1.1o1|i	FALSE	FALSE	FALSE	2	2	1;1	14	-	52005849-52006537;52005850-52006536	52005737-52005849;52006537-52006660	52005850-52006536	http://genome.ucsc.edu/cgi-bin/hgTracks?db=hg38&position=14%3A52006660-52005737
NPIPA2	ENSG00000254852.8	ENSG00000254852.8:s:14763608-14763898	0.1512364634141734;-0.04499117644546014;-0.09784132727843563	0.8378414827420667;0.01612420670886073;0.48931941568839254	6.2223961402764376e-06;0.017252279585872388;9.552408549917679e-05	0.347;0.224;0.426	0.498;0.173;0.329	s|1e1.1o1|1e2.1o3|i	FALSE	FALSE	TRUE	3	3	0;1;0	16	+	14763643-14764140;14763643-14765003;14763899-14764139	14763608-14763898;14764140-14764209;14765003-14765413	14763899-14764139	http://genome.ucsc.edu/cgi-bin/hgTracks?db=hg38&position=16%3A14765413-14763608
NPIPA2	ENSG00000254852.8	ENSG00000254852.8:t:14765003-14765413	-0.13703660455317357;0.03312748058532031;0.08790052801108879	0.7733939365389149;0.031403313036107626;0.4267803666773538	1.0526131733246125e-05;0.005937910628857365;0.00012397514624594715	0.442;0.130;0.431	0.302;0.173;0.523	t|1e1.1o2|1e2.1o1|i	FALSE	FALSE	TRUE	3	3	1;0;0	16	+	14763643-14765003;14764209-14765003;14764210-14765002	14763608-14763898;14764140-14764209;14765003-14765413	14764210-14765002	http://genome.ucsc.edu/cgi-bin/hgTracks?db=hg38&position=16%3A14765413-14763608
NPIPA3	ENSG00000224712.12	ENSG00000224712.12:s:14724488-14724778	0.20125713713257387;-0.06413290635668226;-0.12249251126850431	0.9899063196580198;0.1900036917539636;0.6306438648967484	4.0918494260181624e-10;0.000990198812700016;4.514250161402611e-05	0.304;0.291;0.404	0.508;0.211;0.278	s|1e1.1o1|1e2.1o3|i	FALSE	FALSE	TRUE	3	3	0;1;0	16	+	14724523-14725020;14724523-14725883;14724779-14725019	14724488-14724778;14725020-14725089;14725883-14726338	14724779-14725019	http://genome.ucsc.edu/cgi-bin/hgTracks?db=hg38&position=16%3A14726338-14724488
NPIPA3	ENSG00000224712.12	ENSG00000224712.12:t:14725883-14726338	-0.18166508914884244;0.006926474142094251;0.17283171110802684	0.9420691083856569;0.0005851159727305627;0.8823713092363857	1.3394949702760783e-06;0.10553505792655105;4.3160279496120485e-06	0.567;0.144;0.295	0.374;0.156;0.474	t|1e1.1o2|1e2.1o1|i	FALSE	FALSE	TRUE	3	3	1;0;0	16	+	14724523-14725883;14725089-14725883;14725090-14725882	14724488-14724778;14725020-14725089;14725883-14726338	14725090-14725882	http://genome.ucsc.edu/cgi-bin/hgTracks?db=hg38&position=16%3A14726338-14724488
NPIPA7	ENSG00000214967.5	ENSG00000214967.5:s:16390767-16390874	0.17764248526774715;-0.17764245611599616	0.9339234237936204;0.9339233171215139	6.788187684024832e-07;6.788685795733329e-07	0.566;0.434	0.751;0.249	s|1e1.1o1|i	FALSE	FALSE	FALSE	2	2	1;0	16	+	16390874-16391891;16390875-16391890	16390767-16390874;16391891-16391951	16390875-16391890	http://genome.ucsc.edu/cgi-bin/hgTracks?db=hg38&position=16%3A16391951-16390767
NPIPB3	ENSG00000169246.16	ENSG00000169246.16:s:21424763-21425278	0.00010267898249398218;0.07162712172020119;0.03833878993980794;2.1562390075725804e-08;-0.17326705267128129	6.485334064772551e-21;0.21817850144372408;0.10769607054935632;6.44792899377693e-21;0.9448363283904666	0.47500002401677344;0.005082299236826402;0.0069544519255034095;0.4751145710231597;1.7051498246267727e-05	0.005;0.020;0.469;0.002;0.504	0.031;0.101;0.528;0.016;0.325	s|1e1.1o1|1e2.1o1|1e3.1o1|1e4.1o1|1e5.2o2	FALSE	FALSE	TRUE	5	6	1;1;1;1;1	16	-	21422786-21424979;21422143-21424979;21419766-21424979;21419575-21424979;21415085-21424979	21414957-21415277;21419490-21419575;21419635-21419766;21421806-21422143;21422707-21422786;21424763-21425278		http://genome.ucsc.edu/cgi-bin/hgTracks?db=hg38&position=16%3A21425278-21414957
NPIPB3	ENSG00000169246.16	ENSG00000169246.16:t:21414957-21415277	-0.24244966449750532;0.10663008332458793;0.12735427669759103;7.771559996016758e-16	0.9988704261226566;0.5589059233705199;0.7264683670432852;6.4479250280230174e-21	1.341239038721298e-07;0.001151545540561449;0.0003384163352910003;0.999999990100288	0.777;0.098;0.127;0.000	0.529;0.212;0.256;0.003	t|1e1.2o3|1e2.2o2|1e3.1o1|1e4.1o1	FALSE	FALSE	TRUE	4	5	1;1;1;1	16	-	21415085-21424979;21415085-21419635;21415085-21419490;21415085-21418809	21414957-21415277;21418809-21418937;21419490-21419575;21419635-21419766;21424763-21425278		http://genome.ucsc.edu/cgi-bin/hgTracks?db=hg38&position=16%3A21425278-21414957
NPIPB5	ENSG00000243716.10	ENSG00000243716.10:t:22523523-22523948	-0.003590970229371459;-0.11118542940120159;0.12836333396245322;7.771559996016758e-16	0.0001411936404971413;0.6197146585222394;0.7548582436220219;6.4479250280230174e-21	0.31410883656820854;0.0003230135976686199;0.00021099309222468986;0.999999990100288	0.129;0.372;0.497;0.000	0.110;0.261;0.633;0.000	t|1e1.3o4|1e2.2o2|1e3.1o1|1e4.1o1	FALSE	FALSE	TRUE	4	5	1;1;1;1	16	+	22513921-22523820;22519269-22523820;22519414-22523820;22520095-22523820	22513682-22514137;22519138-22519269;22519329-22519414;22519967-22520095;22523523-22523948		http://genome.ucsc.edu/cgi-bin/hgTracks?db=hg38&position=16%3A22523948-22513682
NPL	ENSG00000135838.13	ENSG00000135838.13:t:182792231-182792286	-0.10670591896922144;7.77155998100908e-16;0.10676993221920164	0.5568769187235381;6.2988095818851245e-21;0.5574349688992906	6.8677041611509e-05;0.9999999743800732;6.81901381740617e-05	0.476;0.001;0.524	0.357;0.001;0.642	t|1e1.1o1|1e2.1o1|i	FALSE	FALSE	TRUE	3	3	1;1;0	1	+	182789805-182792232;182791330-182792232;182791331-182792230	182789293-182789805;182791248-182791330;182792231-182792286	182791331-182792230	http://genome.ucsc.edu/cgi-bin/hgTracks?db=hg38&position=1%3A182792286-182789293
NPR2	ENSG00000159899.14	ENSG00000159899.14:s:35808755-35808853	0.2124106062622101;-0.21241059205859844	0.9946040701746132;0.994604041481864	9.64931199227243e-09;9.650154675355793e-09	0.518;0.482	0.735;0.265	s|1e1.1o1|i	FALSE	FALSE	FALSE	2	2	1;0	9	+	35808853-35809156;35808854-35809155	35808755-35808853;35809156-35809247	35808854-35809155	http://genome.ucsc.edu/cgi-bin/hgTracks?db=hg38&position=9%3A35809247-35808755
NRCAM	ENSG00000091129.19	ENSG00000091129.19:t:108189645-108189746	0.14003709019550697;-0.14003705402984046	0.8774127824792618;0.877412441463672	1.0356541194327793e-05;1.03572468486135e-05	0.791;0.209	0.922;0.078	t|1e1.1o1|1e2.1o1	FALSE	FALSE	TRUE	2	3	1;1	7	-	108189746-108191729;108189746-108191254	108189645-108189746;108191254-108191283;108191729-108191853		http://genome.ucsc.edu/cgi-bin/hgTracks?db=hg38&position=7%3A108191853-108189645
NSUN3	ENSG00000178694.9	ENSG00000178694.9:t:94084355-94085382	-0.11902235249735849;0.11902239092768907	0.6881685091876705;0.6881688300152103	6.443014115675716e-06;6.442459927655505e-06	0.144;0.856	0.009;0.991	t|1e1.2o2|i	FALSE	FALSE	FALSE	2	2	1;1	3	+	94064546-94084355;94084177-94084354	94064437-94064546;94084355-94085382	94084177-94084354	http://genome.ucsc.edu/cgi-bin/hgTracks?db=hg38&position=3%3A94085382-94064437
NT5C2	ENSG00000076685.18	ENSG00000076685.18:t:103097291-103097374	0.11857965891249783;-0.11857967918195891	0.6547593006398517;0.6547595664891239	4.079641997581123e-05;4.079947340440704e-05	0.683;0.317	0.810;0.190	t|1e1.2o3|i	FALSE	FALSE	FALSE	2	2	1;0	10	-	103097374-103098931;103097375-103097971	103097291-103097374;103098392-103098984	103097375-103097971	http://genome.ucsc.edu/cgi-bin/hgTracks?db=hg38&position=10%3A103098984-103097291
NT5C2	ENSG00000076685.18	ENSG00000076685.18:t:103106589-103106706	0.13410520009530355;-0.13410523461927443	0.7633483496274588;0.7633486011950659	0.000246578621696073;0.0002465968022907772	0.697;0.303	0.837;0.163	t|1e1.1o1|1e2.1o1	FALSE	FALSE	TRUE	2	3	1;1	10	-	103106706-103139406;103106706-103111745	103106589-103106706;103111745-103111805;103139406-103139479		http://genome.ucsc.edu/cgi-bin/hgTracks?db=hg38&position=10%3A103139479-103106589
OGDH	ENSG00000105953.14	ENSG00000105953.14:s:44645327-44645518	-0.11846990380423175;0.11846996228500592	0.6708420794298465;0.6708423693209113	0.00017196124800678003;0.00017194546559058842	0.188;0.812	0.060;0.940	s|1e1.1o1|1e2.1o1	FALSE	FALSE	TRUE	2	3	1;1	7	+	44645518-44647444;44645518-44647657	44645327-44645518;44647444-44647534;44647657-44647759		http://genome.ucsc.edu/cgi-bin/hgTracks?db=hg38&position=7%3A44647759-44645327
OGDH	ENSG00000105953.14	ENSG00000105953.14:t:44666621-44666851	2.6175829643416613e-08;-0.011237396210430257;0.10036174411149613;-0.06059598129303075	6.447929237896686e-21;3.362580239153115e-05;0.5143987591338125;0.19401883463649933	0.4750943817192867;0.45704389026471537;0.0007266203045169803;0.004843531548215263	0.001;0.052;0.824;0.123	0.007;0.010;0.934;0.049	t|1e1.1o1|1e2.1o1|1e3.1o1|1e4.1o1	FALSE	FALSE	TRUE	4	5	1;1;1;1	7	+	44624565-44666736;44647534-44666736;44647759-44666736;44656362-44666736	44624317-44624565;44647444-44647534;44647657-44647759;44656318-44656362;44666621-44666851		http://genome.ucsc.edu/cgi-bin/hgTracks?db=hg38&position=7%3A44666851-44624317
OGFR	ENSG00000060491.16	ENSG00000060491.16:t:62813498-62813596	7.771559996016758e-16;0.002287318995594369;0.12311946567986334;0.013932710735861484;-0.15361967638483015	6.4479250280230174e-21;0.0007158966860191402;0.720798584094949;0.00032524991199901564;0.9482557295337729	0.999999990100288;0.09236447927914626;0.0001966620662062292;0.3648861649975266;6.235966754086775e-08	0.000;0.217;0.381;0.133;0.270	0.000;0.234;0.504;0.150;0.110	t|1e1.1o1|2e2.1o1|2e3.1o1|2e4.1o1|2e5.1o1	FALSE	TRUE	TRUE	5	6	1;0;0;0;0	20	+	62812555-62813498;62813200-62813501;62813260-62813501;62813320-62813501;62813440-62813501	nan-62813200;nan-62813260;62812230-62812555;62813261-62813320;62813321-62813440;62813498-62813596		http://genome.ucsc.edu/cgi-bin/hgTracks?db=hg38&position=20%3A62813596-62812230
OGT	ENSG00000147162.13	ENSG00000147162.13:s:71554513-71554592	-0.12001467770282764;0.13143919411567673;-0.0041476025568736264	0.6762426659546525;0.7713544480225568;3.920345788238626e-05	3.29813584111216e-05;1.2832359965357023e-05;0.32312303257841934	0.524;0.375;0.104	0.398;0.511;0.095	s|1e1.1o1|1e2.2o2|i	FALSE	FALSE	TRUE	3	3	1;1;0	X	+	71554592-71555190;71554592-71555954;71554593-71555189	71554513-71554592;71555190-71555385;71555813-71556094	71554593-71555189	http://genome.ucsc.edu/cgi-bin/hgTracks?db=hg38&position=X%3A71556094-71554513
OLFM1	ENSG00000130558.19	ENSG00000130558.19:s:135095864-135096019	-0.1606518775799568;0.1606519191743432	0.9317551058966327;0.9317552137852299	2.0132340652012637e-05;2.013106708600453e-05	0.375;0.625	0.218;0.782	s|1e1.1o1|1e2.1o1	FALSE	FALSE	TRUE	2	3	1;1	9	+	135096019-135097781;135096019-135098286	135095864-135096019;135097781-135098107;135098286-135098505		http://genome.ucsc.edu/cgi-bin/hgTracks?db=hg38&position=9%3A135098505-135095864
OPHN1	ENSG00000079482.12	ENSG00000079482.12:t:68111854-68111959	-0.1059509665718548;0.0025151834773654816;0.0942181571827202	0.554585292153546;1.4219498001289562e-07;0.45648611332359956	8.013603308509865e-05;0.47318153313470185;0.00017365536665382751	0.840;0.028;0.134	0.725;0.040;0.234	t|1e1.1o1|1e2.1o1|i	FALSE	FALSE	TRUE	3	3	1;1;0	X	-	68111959-68113181;68111959-68112387;68111960-68112386	68111854-68111959;68112387-68112422;68113181-68113239	68111960-68112386	http://genome.ucsc.edu/cgi-bin/hgTracks?db=hg38&position=X%3A68113239-68111854
OSBPL6	ENSG00000079156.16	ENSG00000079156.16:s:178338991-178339094	-0.08071576254724214;0.10102469840493444;-0.010434574467433202	0.33711072574825496;0.5169765390865289;0.003946567361363482	0.0003709934551469063;0.00011166798139692212;0.01956549588441081	0.184;0.696;0.119	0.091;0.807;0.098	s|1e1.1o1|1e2.1o1|i	FALSE	FALSE	TRUE	3	3	1;1;0	2	+	178339094-178339672;178339094-178349224;178339095-178339671	178338991-178339094;178339672-178339764;178349224-178349389	178339095-178339671	http://genome.ucsc.edu/cgi-bin/hgTracks?db=hg38&position=2%3A178349389-178338991
OSBPL9	ENSG00000117859.18	ENSG00000117859.18:s:51750145-51750195	7.771559996016758e-16;0.15137947686980463;-0.14995421124619313;7.771559996016758e-16	6.4479250280230174e-21;0.8735562453871324;0.86748628242522;6.4479250280230174e-21	0.999999990100288;4.501535269506024e-05;4.938986709746018e-05;0.999999990100288	0.002;0.600;0.398;0.000	0.000;0.752;0.247;0.000	s|1e1.1o1|1e2.1o1|1e3.3o4|1e4.2o2	FALSE	FALSE	TRUE	4	5	1;1;1;1	1	+	51750195-51752503;51750195-51756320;51750195-51760690;51750195-51765822	51750145-51750195;51752503-51752725;51756320-51756657;51759624-51760780;51765540-51765981		http://genome.ucsc.edu/cgi-bin/hgTracks?db=hg38&position=1%3A51765981-51750145
OSGEP	ENSG00000092094.10	ENSG00000092094.10:s:20451959-20452149	-1.1140666480503546e-09;2.236503226775241e-08;-1.338841373691816e-07;0.10920496805492058;-0.11230273897888468	6.298809727775548e-21;6.29883254700747e-21;6.2988635883055224e-21;0.5791659335881362;0.6030138726887408	0.49664459906821357;0.47612222452306857;0.47518778461583533;6.601488456777177e-05;5.823327617060503e-05	0.004;0.001;0.010;0.667;0.319	0.003;0.010;0.003;0.791;0.192	s|1e1.6o6|2e2.1o1|2e3.4o6|2e3.6o6|i	TRUE	TRUE	TRUE	5	4	1;1;1;1;0	14	-	20449266-20451995;20451452-20451974;20449301-20451974;20449266-20451974;20451453-20451958	20449171-20450879;20451257-20451452;20451959-20452149	20451453-20451958	http://genome.ucsc.edu/cgi-bin/hgTracks?db=hg38&position=14%3A20452149-20449171
OSGEP	ENSG00000092094.10	ENSG00000092094.10:t:20449171-20450879	-2.69331048603094e-08;-1.6710928652246324e-10;0.13254069543959934;7.77155998100908e-16;-0.12615843115474157	6.298825712213579e-21;6.2988098440872795e-21;0.7395940109676399;6.2988095818851245e-21;0.6977384354391826	0.47593215302865843;0.5919702688026528;1.9592063475878472e-05;0.9999999743800732;2.7774324043883247e-05	0.008;0.003;0.532;0.000;0.457	0.002;0.002;0.682;0.000;0.313	t|1e1.3o4|2e1.1o4|2e1.3o4|2e2.1o1|i	TRUE	TRUE	TRUE	5	3	1;1;1;1;0	14	-	20449301-20451974;20449266-20451995;20449266-20451974;20449266-20451257;20450880-20451256	20449171-20450879;20451257-20451452;20451959-20452149	20450880-20451256	http://genome.ucsc.edu/cgi-bin/hgTracks?db=hg38&position=14%3A20452149-20449171
PALLD	ENSG00000129116.17	ENSG00000129116.17:s:168924945-168925078	-0.0993285795721481;0.12582586014221578;-0.023015553170598252	0.5122098837509045;0.7442744159888973;0.004404146761186383	5.9958686404959494e-05;8.884232838084435e-06;0.03260359094793941	0.222;0.494;0.284	0.127;0.624;0.256	s|1e1.1o1|1e2.1o1|i	FALSE	FALSE	TRUE	3	3	1;1;0	4	+	168925078-168925233;168925078-168926213;168925079-168925232	168924945-168925078;168925233-168925393;168926213-168928457	168925079-168925232	http://genome.ucsc.edu/cgi-bin/hgTracks?db=hg38&position=4%3A168928457-168924945
PARL	ENSG00000175193.12	ENSG00000175193.12:t:183840570-183840640	0.12488276469896231;-0.12488276181338935	0.7128122592163223;0.712812240239423	0.0004803697886972983;0.00048040816204297787	0.140;0.860	0.270;0.730	t|1e1.1o1|1e2.1o1	FALSE	FALSE	TRUE	2	3	1;1	3	-	183840640-183844231;183840640-183842298	183840570-183840640;183842298-183842447;183844231-183844774		http://genome.ucsc.edu/cgi-bin/hgTracks?db=hg38&position=3%3A183844774-183840570
PARP2	ENSG00000129484.13	ENSG00000129484.13:s:20344932-20345126	0.13212044225647002;-0.13212038075206978	0.7452112451376086;0.7452110010983611	0.0003720564296372444;0.0003720851476480824	0.619;0.381	0.758;0.242	s|1e1.1o1|2e1.1o1	TRUE	FALSE	FALSE	2	2	1;1	14	+	20345087-20345394;20345126-20345394	20344932-20345126;20345394-20345464		http://genome.ucsc.edu/cgi-bin/hgTracks?db=hg38&position=14%3A20345464-20344932
PBX1	ENSG00000185630.18	ENSG00000185630.18:s:164811990-164812149	-0.09040569160979481;0.12416054920018108;-0.020986290869966017	0.428187634109012;0.7094694509819605;0.002718635176268026	0.0001974055108306949;3.0348774617315307e-05;0.047233295583293256	0.541;0.395;0.072	0.433;0.520;0.044	s|1e1.2o2|1e2.1o1|i	FALSE	FALSE	TRUE	3	3	1;1;0	1	+	164812149-164820072;164812149-164821537;164812150-164812727	164811990-164812149;164812728-164820184;164821537-164821626	164812150-164812727	http://genome.ucsc.edu/cgi-bin/hgTracks?db=hg38&position=1%3A164821626-164811990
PBX1	ENSG00000185630.18	ENSG00000185630.18:t:164821537-164821626	7.771559996016758e-16;0.14889276616662417;-0.14901893274344907	6.4479250280230174e-21;0.8455593513402327;0.8468403197100558	0.999999990100288;0.00011806525993032946;0.00011773340812526456	0.000;0.407;0.593	0.001;0.563;0.437	t|1e1.2o2|1e2.1o1|1e3.1o1	FALSE	FALSE	TRUE	3	4	1;1;1	1	+	164807677-164821537;164812149-164821537;164820184-164821537	164807542-164807677;164811990-164812149;164812728-164820184;164821537-164821626		http://genome.ucsc.edu/cgi-bin/hgTracks?db=hg38&position=1%3A164821626-164807542
PDE4DIP	ENSG00000178104.19	ENSG00000178104.19:s:148974514-148974605	0.1412891390459713;-0.14128910910993003	0.8111078848187485;0.8111077058185167	0.0001421369183495044;0.00014214760883557442	0.616;0.384	0.761;0.239	s|1e1.1o1|1e2.1o1	FALSE	FALSE	TRUE	2	3	1;1	1	+	148974605-148977937;148974605-148989184	148974514-148974605;148977937-148978053;148989184-148989385		http://genome.ucsc.edu/cgi-bin/hgTracks?db=hg38&position=1%3A148989385-148974514
PDE4DIP	ENSG00000178104.19	ENSG00000178104.19:t:148991885-148991973	0.1459366901019963;-0.1459366476061551	0.849638024850472;0.8496378703000511	0.0001264456976603459;0.00012645458575211155	0.568;0.432	0.717;0.283	t|1e1.1o3|1e2.1o1	FALSE	FALSE	TRUE	2	3	1;0	1	+	148981397-148991885;148990391-148991885	nan-148990391;148981270-148986477;148991885-148991973		http://genome.ucsc.edu/cgi-bin/hgTracks?db=hg38&position=1%3A148991973-148981270
PDE5A	ENSG00000138735.15	ENSG00000138735.15:t:119542459-119542634	0.15613916159515934;7.77155998100908e-16;-0.15599250773286666	0.8732982988944077;6.2988095818851245e-21;0.8727494365157002	3.7352066577054774e-06;0.9999999743800732;3.7760145723542138e-06	0.586;0.001;0.413	0.750;0.001;0.249	t|1e1.1o2|1e2.1o1|i	FALSE	FALSE	TRUE	3	3	1;1;0	4	-	119542634-119552550;119542634-119543094;119542635-119543093	119542459-119542634;119543094-119543297;119552441-119552637	119542635-119543093	http://genome.ucsc.edu/cgi-bin/hgTracks?db=hg38&position=4%3A119552637-119542459
PDE6B	ENSG00000133256.12	ENSG00000133256.12:s:655940-656006	-0.14301531426781416;4.7905471501366933e-08;0.14405230317865123	0.8628253528663197;6.298838354833768e-21;0.8688521417248266	7.337501860549267e-07;0.4755001160164146;7.911690837793647e-07	0.171;0.001;0.828	0.016;0.002;0.982	s|1e1.1o1|1e2.1o1|i	FALSE	FALSE	TRUE	3	3	1;1;0	4	+	656006-656245;656006-656874;656007-656244	655940-656006;656245-656292;656874-657023	656007-656244	http://genome.ucsc.edu/cgi-bin/hgTracks?db=hg38&position=4%3A657023-655940
PDLIM5	ENSG00000163110.14	ENSG00000163110.14:s:94573351-94573735	-0.13401691588016224;0.07069992773861461;7.771559996016758e-16;0.026241476643360857	0.7477900532051324;0.3038301619696608;6.4479250280230174e-21;0.0007400363316006908	0.00034862555322801025;0.002633310157344865;0.999999990100288;0.3461948516575371	0.749;0.242;0.000;0.008	0.612;0.328;0.001;0.062	s|1e1.1o1|1e2.1o1|1e3.1o1|1e4.1o2	FALSE	FALSE	TRUE	4	5	1;1;1;1	4	+	94573393-94575616;94573393-94575943;94573393-94579521;94573393-94585565	94573351-94573735;94575616-94575938;94575943-94576034;94579521-94579537;94585565-94585737		http://genome.ucsc.edu/cgi-bin/hgTracks?db=hg38&position=4%3A94585737-94573351
PFDN1	ENSG00000113068.9	ENSG00000113068.9:s:140303041-140303121	-0.10397697324733021;0.10397692952171962	0.54067131932175;0.5406707591769433	0.0011840499563791074;0.001183949709452724	0.710;0.290	0.596;0.404	s|1e1.2o2|1e2.2o2	FALSE	FALSE	TRUE	2	3	1;1	5	-	140300582-140303041;140281533-140303041	140280960-140281535;140300416-140300583;140303041-140303121		http://genome.ucsc.edu/cgi-bin/hgTracks?db=hg38&position=5%3A140303121-140280960
PFKFB2	ENSG00000123836.14	ENSG00000123836.14:s:207071509-207071573	-0.11855125473347033;7.77155998100908e-16;0.13427395653502033;-0.006045062682942881	0.6558460633241914;6.2988095818851245e-21;0.7829428949644593;0.0005140585480327866	3.98271232112668e-05;0.9999999743800732;1.123814472940632e-05;0.08555457893677476	0.769;0.000;0.171;0.061	0.638;0.001;0.313;0.048	s|1e1.1o2|1e1.2o2|1e2.1o1|i	FALSE	TRUE	TRUE	4	3	1;1;1;0	1	+	207071573-207072204;207071573-207075260;207071573-207078954;207071574-207072203	207071509-207071573;207072204-207077823;207078954-207081024	207071574-207072203	http://genome.ucsc.edu/cgi-bin/hgTracks?db=hg38&position=1%3A207081024-207071509
PFN2	ENSG00000070087.13	ENSG00000070087.13:s:149968118-149968905	7.771559996016758e-16;-0.10784412456700632;0.10788080269073545;7.771559996016758e-16	6.4479250280230174e-21;0.5832228453721302;0.5835160392236332;6.4479250280230174e-21	0.999999990100288;0.0008245918958459386;0.0008248357141366522;0.999999990100288	0.000;0.393;0.607;0.000	0.000;0.283;0.717;0.000	s|1e1.1o1|2e1.1o1|2e2.1o1|3e2.1o1	TRUE	FALSE	TRUE	4	3	1;1;1;1	3	-	149966586-149968403;149966586-149968358;149966264-149968358;149966264-149968354	149965689-149966264;149966268-149966586;149968118-149968905		http://genome.ucsc.edu/cgi-bin/hgTracks?db=hg38&position=3%3A149968905-149965689
PGAM2	ENSG00000164708.5	ENSG00000164708.5:s:44065116-44065587	0.10400102927978411;-0.10400102120089025	0.5451703220383338;0.5451704458128244	8.539615413999332e-05;8.540313223392992e-05	0.124;0.876	0.237;0.763	s|1e1.1o1|i	FALSE	FALSE	FALSE	2	2	1;0	7	-	44065012-44065116;44065013-44065115	44064832-44065012;44065116-44065587	44065013-44065115	http://genome.ucsc.edu/cgi-bin/hgTracks?db=hg38&position=7%3A44065587-44064832
PHC1	ENSG00000111752.10	ENSG00000111752.10:t:8920985-8921065	-1.347346599371972e-05;-0.07983771541552387;0.10486292806364506	6.453223813125935e-21;0.3057359993376556;0.5664893578487975	0.4750001833328017;0.0034401399858808857;0.00013220856438619935	0.025;0.950;0.024	0.008;0.861;0.130	t|1e1.1o1|1e2.1o2|1e2.2o2	TRUE	FALSE	TRUE	3	3	1;1;1	12	+	8917791-8920985;8919866-8920985;8919917-8920985	8917630-8917791;8919756-8919917;8920985-8921065		http://genome.ucsc.edu/cgi-bin/hgTracks?db=hg38&position=12%3A8921065-8917630
PHLDB1	ENSG00000019144.17	ENSG00000019144.17:s:118650601-118655690	-0.12948946325400873;0.12325308017921657;-0.0044021159271229494	0.7858829304496598;0.7148164980816206;0.0022218370082272396	1.2057456763026053e-06;1.8852107891506058e-05;0.029473618085409714	0.151;0.512;0.337	0.032;0.637;0.332	s|1e1.1o1|1e2.1o1|i	FALSE	FALSE	TRUE	3	3	1;1;0	11	+	118655690-118655860;118655690-118656683;118655691-118655859	118650601-118655690;118655860-118655892;118656683-118658038	118655691-118655859	http://genome.ucsc.edu/cgi-bin/hgTracks?db=hg38&position=11%3A118658038-118650601
PHLDB1	ENSG00000019144.17	ENSG00000019144.17:t:118631207-118631479	-0.11415887580340725;7.77155998100908e-16;0.11379611510421636	0.6211702802258054;6.2988095818851245e-21;0.6184507798763729	5.440865724559707e-05;0.9999999743800732;5.5392185457361695e-05	0.809;0.001;0.190	0.685;0.001;0.314	t|1e1.5o5|1e2.1o1|i	FALSE	FALSE	TRUE	3	3	1;1;0	11	+	118628650-118631207;118630082-118631207;118630083-118631206	118627546-118628650;118629979-118630082;118631207-118631479	118630083-118631206	http://genome.ucsc.edu/cgi-bin/hgTracks?db=hg38&position=11%3A118631479-118627546
PIFO	ENSG00000173947.13	ENSG00000173947.13:t:111348341-111348646	-0.12344724511206517;0.1234472910294435	0.6884439793553403;0.6884441311268448	0.0004256135780339454;0.0004255781599787637	0.188;0.812	0.055;0.945	t|1e1.1o1|1e2.1o1	FALSE	FALSE	TRUE	2	3	1;1	1	+	111347049-111348516;111347772-111348516	111346910-111347049;111347674-111347772;111348341-111348646		http://genome.ucsc.edu/cgi-bin/hgTracks?db=hg38&position=1%3A111348646-111346910
PIKFYVE	ENSG00000115020.16	ENSG00000115020.16:t:208312236-208312295	0.0015079048459660635;0.09154827549854279;-0.10350388269338258	0.00020140985843014077;0.4466140403706188;0.5314164202772673	0.19741250879998107;0.0014350528372977004;0.001166153599638231	0.115;0.488;0.397	0.126;0.590;0.284	t|1e1.1o2|1e1.2o2|1e2.1o3	TRUE	FALSE	TRUE	3	3	0;1;1	2	+	208304300-208312236;208304318-208312236;208305013-208312236	208304171-208304318;208304846-208305549;208312236-208312295		http://genome.ucsc.edu/cgi-bin/hgTracks?db=hg38&position=2%3A208312295-208304171
PKD1P5	ENSG00000254681.6	ENSG00000254681.6:s:18380199-18380979	-0.06742221871463089;-0.10978688598815264;-0.004233870737261706;0.21961665559269153	0.27201122714721115;0.596422943873647;0.0018102916569194764;0.9919052567353204	0.00039096461314769293;6.949419638579979e-05;0.018170878483929398;3.875205974132282e-08	0.441;0.199;0.090;0.270	0.353;0.082;0.068;0.495	s|2e2.1o1|3e2.1o1|4e2.1o1|i	TRUE	FALSE	FALSE	4	2	0;1;0;0	16	-	18380064-18380517;18380064-18380360;18380064-18380199;18380065-18380199	18379908-18380064;18380199-18380979	18380065-18380199	http://genome.ucsc.edu/cgi-bin/hgTracks?db=hg38&position=16%3A18380979-18379908
PKD1P6	ENSG00000250251.6	ENSG00000250251.6:s:15130202-15130454	0.11907381524525154;-0.1190738177164834	0.6634759113559179;0.6634759461367229	0.00048261361397838556;0.00048265380911438616	0.170;0.830	0.297;0.703	s|1e1.1o1|2e1.1o1	TRUE	FALSE	FALSE	2	2	0;1	16	-	15130077-15130220;15130077-15130202	15129882-15130077;15130202-15130454		http://genome.ucsc.edu/cgi-bin/hgTracks?db=hg38&position=16%3A15130454-15129882
PKP4	ENSG00000144283.21	ENSG00000144283.21:s:158673883-158674000	-0.23010914846688485;0.23010919178211975	0.9999996452318437;0.9999996437224453	2.220446049250313e-16;3.759107858447752e-16	0.896;0.104	0.656;0.344	s|1e1.1o1|1e2.1o1	FALSE	FALSE	TRUE	2	3	1;1	2	+	158674000-158676739;158674000-158678581	158673883-158674000;158676739-158677355;158678581-158678654		http://genome.ucsc.edu/cgi-bin/hgTracks?db=hg38&position=2%3A158678654-158673883
PKP4	ENSG00000144283.21	ENSG00000144283.21:t:158678581-158678654	0.2274773693307295;-0.22747736164239998	0.999974433254815;0.9999744326053753	2.984505368209649e-15;0.0	0.083;0.917	0.304;0.696	t|1e1.1o1|1e2.1o2	FALSE	FALSE	TRUE	2	3	1;1	2	+	158674000-158678581;158676867-158678581	158673883-158674000;158676739-158677355;158678581-158678654		http://genome.ucsc.edu/cgi-bin/hgTracks?db=hg38&position=2%3A158678654-158673883
PLEC	ENSG00000178209.14	ENSG00000178209.14:t:143915147-143922395	0.1611565427194041;-0.1611565556832692	0.9126670087660252;0.9126671096316363	8.604562678167166e-05;8.605083863877372e-05	0.466;0.534	0.633;0.367	t|1e1.1o1|1e2.1o1	FALSE	FALSE	TRUE	2	3	1;1	8	-	143922395-143926784;143922395-143922504	143915147-143922395;143922504-143925884;143926784-143926882		http://genome.ucsc.edu/cgi-bin/hgTracks?db=hg38&position=8%3A143926882-143915147
PLEKHA4	ENSG00000105559.11	ENSG00000105559.11:s:48841149-48841310	0.19182631750830306;-0.19182633834203397	0.9545711585711436;0.9545711748273389	3.3265970516667656e-05;3.326783125801036e-05	0.477;0.523	0.679;0.321	s|1e1.1o1|1e2.2o2	FALSE	FALSE	TRUE	2	3	1;1	19	-	48839263-48841149;48838129-48841149	48838017-48838314;48839205-48839263;48841149-48841310		http://genome.ucsc.edu/cgi-bin/hgTracks?db=hg38&position=19%3A48841310-48838017
PLEKHM2	ENSG00000116786.11	ENSG00000116786.11:s:15719734-15719920	0.10164535376372563;-0.10164542990089986	0.5250569021040519;0.5250574543440804	0.00115372876872872;0.001153826954087167	0.679;0.321	0.796;0.204	s|1e1.1o1|1e2.1o1	FALSE	FALSE	TRUE	2	3	1;1	1	+	15719920-15721329;15719920-15725317	15719734-15719920;15721329-15721388;15725317-15725545		http://genome.ucsc.edu/cgi-bin/hgTracks?db=hg38&position=1%3A15725545-15719734
PLSCR1	ENSG00000188313.12	ENSG00000188313.12:t:146525529-146525647	-0.17363447496510787;0.1736344928977696	0.958263309891879;0.9582633741450924	1.2655123739380159e-05;1.2654389384175861e-05	0.352;0.648	0.176;0.824	t|1e1.1o1|1e2.1o2	FALSE	FALSE	TRUE	2	3	1;1	3	-	146525647-146533470;146525647-146528614	146525529-146525647;146527943-146528831;146533470-146533550		http://genome.ucsc.edu/cgi-bin/hgTracks?db=hg38&position=3%3A146533550-146525529
PNKP	ENSG00000039650.10	ENSG00000039650.10:t:49865954-49866528	-0.08152086213851051;0.16887740276442137;-0.06710813729201515	0.3564029525226793;0.954415513878984;0.1698222495502345	0.0019578093212899716;5.073861673832693e-06;0.00744974224989825	0.180;0.725;0.097	0.091;0.895;0.014	t|1e1.3o3|2e1.3o3|2e2.1o1	FALSE	TRUE	TRUE	3	3	1;1;1	19	-	49866528-49867054;49866445-49867054;49866445-49866752	49865954-49866528;49866752-49867010;49867054-49867286		http://genome.ucsc.edu/cgi-bin/hgTracks?db=hg38&position=19%3A49867286-49865954
POLR2J3	ENSG00000168255.19	ENSG00000168255.19:t:102566997-102567083	0.09915350304512205;-0.13318902861755982;0.018255320685468264	0.5022747331025001;0.7815372825499373;0.009764687312155722	0.00012243606305566943;7.924162799488599e-06;0.011864752092789503	0.303;0.407;0.284	0.411;0.268;0.322	t|1e1.1o1|1e2.1o2|i	FALSE	FALSE	TRUE	3	3	1;1;0	7	-	102567083-102569835;102567083-102568010;102567084-102567483	102566997-102567083;102567484-102568184;102569835-102569924	102567084-102567483	http://genome.ucsc.edu/cgi-bin/hgTracks?db=hg38&position=7%3A102569924-102566997
PPFIA1	ENSG00000131626.16	ENSG00000131626.16:t:70354203-70354452	0.09543416160448474;0.00037537929335726373;-0.10038755737496763;7.771559996016758e-16	0.4693514508567064;4.740035899849029e-06;0.5221134541009629;6.4479250280230174e-21	0.0010813774843085504;0.46899629990989306;0.00038894795995558784;0.999999990100288	0.763;0.058;0.177;0.000	0.865;0.059;0.075;0.000	t|1e1.1o1|1e2.1o1|1e3.1o1|2e4.2o3	FALSE	TRUE	TRUE	4	5	1;1;1;1	11	+	70348420-70354301;70350039-70354301;70351023-70354301;70339306-70354322	70339171-70339311;70348375-70348420;70349923-70350039;70350994-70351023;70354203-70354452		http://genome.ucsc.edu/cgi-bin/hgTracks?db=hg38&position=11%3A70354452-70339171
PPIP5K2	ENSG00000145725.19	ENSG00000145725.19:t:103177667-103177774	-0.09913036226274366;0.10845211071125689;-0.0014301776611128933	0.5021260926700013;0.5722107537211557;0.00023330303811088093	0.00011182299797685147;8.565877708262419e-05;0.09997608642827083	0.817;0.101;0.081	0.710;0.218;0.074	t|1e1.1o2|1e2.1o1|i	FALSE	FALSE	TRUE	3	3	1;1;0	5	+	103173972-103177667;103176910-103177667;103176911-103177666	103173858-103174191;103176866-103176910;103177667-103177774	103176911-103177666	http://genome.ucsc.edu/cgi-bin/hgTracks?db=hg38&position=5%3A103177774-103173858
PPP1R12A	ENSG00000058272.16	ENSG00000058272.16:t:79805592-79805816	0.2086830955875395;-0.19645728974787507;-0.007712670728592645	0.9957288454227395;0.9906164893968389;8.476184413403474e-05	3.950421356187235e-09;1.3241146956666228e-08;0.31770635263290414	0.431;0.467;0.103	0.645;0.264;0.092	t|1e1.1o2|1e2.1o1|i	FALSE	FALSE	TRUE	3	3	1;1;0	12	-	79805768-79807226;79805768-79806166;79805817-79806165	79805592-79805816;79806166-79806333;79806816-79807330	79805817-79806165	http://genome.ucsc.edu/cgi-bin/hgTracks?db=hg38&position=12%3A79807330-79805592
PPP2R2B	ENSG00000156475.18	ENSG00000156475.18:s:147081059-147081136	-0.016502796779873617;-0.059815906045322234;-0.07534089440143067;0.18661701583150167	0.0915892556935088;0.2236269295215947;0.3048932916898199;0.9797346559705649	0.006908701660752525;0.003996757121604411;0.0032532707380399373;6.830259134926073e-07	0.567;0.188;0.195;0.040	0.551;0.120;0.106;0.222	s|1e1.1o1|1e2.1o1|1e3.2o2|1e4.1o1	FALSE	FALSE	TRUE	4	5	1;1;1;1	5	-	147040805-147081059;147035240-147081059;146878195-147081059;146701142-147081059	146701045-146701142;146878002-146878581;147035169-147035240;147040717-147040805;147081059-147081136		http://genome.ucsc.edu/cgi-bin/hgTracks?db=hg38&position=5%3A147081136-146701045
PPP3CA	ENSG00000138814.16	ENSG00000138814.16:t:101023409-101026061	0.16073011503131746;-0.16073006583439164	0.8950028092029529;0.8950025961326448	8.189017877949542e-05;8.189558341631376e-05	0.575;0.425	0.746;0.254	t|1e1.1o1|1e2.1o1	FALSE	FALSE	TRUE	2	3	1;1	4	-	101026061-101032267;101026061-101029166	101023409-101026061;101029166-101029195;101032267-101032364		http://genome.ucsc.edu/cgi-bin/hgTracks?db=hg38&position=4%3A101032364-101023409
PRKACB	ENSG00000142875.19	ENSG00000142875.19:t:84179176-84179238	7.771559996016758e-16;0.07047765919595997;0.10297973027556057;7.771559996016758e-16;-0.0626245813866247;-0.08472271073692167;7.771559996016758e-16;-1.183319302507554e-06	6.4479250280230174e-21;0.2767019712920541;0.5451579450531268;6.4479250280230174e-21;0.14023475675591143;0.3589878345138964;6.4479250280230174e-21;6.448387140823606e-21	0.999999990100288;0.002987642438393485;0.000766168268650145;0.999999990100288;0.010016012882227088;0.0017859477305250948;0.999999990100288;0.475002087980385	0.000;0.424;0.184;0.000;0.234;0.106;0.020;0.030	0.000;0.505;0.287;0.000;0.159;0.027;0.008;0.011	t|1e1.1o1|2e2.1o1|2e3.1o1|2e4.1o1|2e5.1o1|2e6.1o1|2e7.1o1|2e8.1o1	FALSE	TRUE	TRUE	8	9	1;1;1;1;1;1;1;1	1	+	84179173-84179176;84078371-84179177;84144548-84179177;84157405-84179177;84164422-84179177;84165013-84179177;84175056-84179177;84175807-84179177	84078062-84078371;84144271-84144548;84157335-84157405;84164317-84164422;84164681-84165013;84175033-84175056;84175799-84175807;84178835-84179173;84179176-84179238		http://genome.ucsc.edu/cgi-bin/hgTracks?db=hg38&position=1%3A84179238-84078062
PRKRIP1	ENSG00000128563.13	ENSG00000128563.13:s:102376212-102376322	0.022917144294140945;-0.11713617601572697;0.07032760230850116	0.035360303134462485;0.657254946990846;0.2586842150527813	0.017354368938022842;0.0004316074063961395;0.003542159929583421	0.295;0.430;0.272	0.337;0.310;0.355	s|1e1.1o2|1e2.1o1|1e3.1o1	FALSE	FALSE	TRUE	3	4	1;1;1	7	+	102376322-102395977;102376322-102397620;102376322-102399548	102376212-102376322;102395977-102396537;102397620-102397698;102399548-102399648		http://genome.ucsc.edu/cgi-bin/hgTracks?db=hg38&position=7%3A102399648-102376212
PRMT1	ENSG00000126457.21	ENSG00000126457.21:t:49680487-49680588	7.771559996016758e-16;7.771559996016758e-16;7.771559996016758e-16;0.1319255491051161;7.771559996016758e-16;-0.07588456823796982;-0.027739997879956534;-0.0011971691761721239	6.4479250280230174e-21;6.4479250280230174e-21;6.4479250280230174e-21;0.750016394394594;6.4479250280230174e-21;0.3021669447525345;0.019275634834789026;0.00022896791169623823	0.999999990100288;0.999999990100288;0.999999990100288;0.0003618384936184394;0.999999990100288;0.003210335660033037;0.04141869302743906;0.1682357084741265	0.000;0.000;0.000;0.580;0.000;0.252;0.084;0.076	0.000;0.000;0.000;0.725;0.000;0.163;0.042;0.069	t|1e1.1o1|1e2.1o1|1e3.1o1|1e4.1o2|1e5.1o1|1e6.1o3|1e7.1o2|1e7.2o2	TRUE	FALSE	TRUE	8	8	1;1;1;1;1;1;1;1	19	+	49676260-49680487;49676439-49680487;49677182-49680487;49677316-49680487;49678272-49680487;49679925-49680487;49680238-49680487;49680253-49680487	49675786-49676260;49676346-49676439;49677073-49677182;49677249-49677358;49678225-49678272;49679775-49680119;49680140-49680253;49680487-49680588		http://genome.ucsc.edu/cgi-bin/hgTracks?db=hg38&position=19%3A49680588-49675786
PRPF40B	ENSG00000110844.13	ENSG00000110844.13:s:49642580-49642675	-0.078785996763847;-0.022699746552147813;0.12473629580321888	0.3391271336279549;0.04392679566329523;0.6858616062726918	0.00031262828793399144;0.002456339778120764;2.954409047501369e-05	0.252;0.297;0.453	0.157;0.254;0.589	s|1e1.1o2|1e1.2o2|i	FALSE	TRUE	FALSE	3	2	1;1;0	12	+	49642675-49642927;49642675-49642930;49642676-49642926	49642580-49642675;49642927-49643016	49642676-49642926	http://genome.ucsc.edu/cgi-bin/hgTracks?db=hg38&position=12%3A49643016-49642580
PRRC2C	ENSG00000117523.15	ENSG00000117523.15:s:171588379-171588505	-0.022088140076910952;-0.06676781966528411;0.11424914091746755	0.0025541091315963035;0.17776597156309548;0.6391635856609346	0.18632013546912796;0.007836073002403743;0.00040896407803203493	0.107;0.239;0.652	0.067;0.161;0.771	s|1e1.1o1|1e2.1o1|1e3.1o1	FALSE	FALSE	TRUE	3	4	0;1;1	1	+	171588505-171589369;171588505-171591152;171588505-171591587	171588379-171588505;171589369-nan;171591152-171591313;171591587-171593511		http://genome.ucsc.edu/cgi-bin/hgTracks?db=hg38&position=1%3A171593511-171588379
PRUNE2	ENSG00000106772.17	ENSG00000106772.17:s:76629192-76629290	-0.2400205150477861;-0.004496930763539107;0.2524391524465505	0.9971336328382023;5.64950320365407e-07;0.998791922599114	5.725302213432926e-07;0.47440832347248507;1.8784570193551382e-07	0.640;0.047;0.315	0.395;0.035;0.572	s|1e1.1o1|1e2.1o1|1e3.1o1	FALSE	FALSE	TRUE	3	4	1;1;1	9	-	76625058-76629192;76624490-76629192;76614600-76629192	76614008-76614600;76624452-76624490;76625023-76625058;76629192-76629290		http://genome.ucsc.edu/cgi-bin/hgTracks?db=hg38&position=9%3A76629290-76614008
PRUNE2	ENSG00000106772.17	ENSG00000106772.17:t:76614008-76614600	0.18324419897399635;-0.024481882828598093;-0.07161661391862573;1.0455762672308887e-05;-0.05504070525804946	0.9660929849233179;0.045779828744188414;0.2391721845599054;6.3019862517780796e-21;0.1680224871643009	2.5426270830650827e-07;0.00246291175594171;0.0007548141849099688;0.4750023879587792;0.0009286081190684747	0.358;0.294;0.131;0.013;0.207	0.549;0.248;0.050;0.020;0.131	t|1e1.1o1|1e2.1o1|1e3.1o1|1e4.1o1|i	FALSE	FALSE	TRUE	5	5	1;0;1;1;0	9	-	76614600-76629192;76614600-76625023;76614600-76619340;76614600-76615097;76614601-76615096	76614008-76614600;76615097-76615162;76619340-76619387;76625023-76625058;76629192-76629290	76614601-76615096	http://genome.ucsc.edu/cgi-bin/hgTracks?db=hg38&position=9%3A76629290-76614008
PSMA4	ENSG00000041357.15	ENSG00000041357.15:s:78541905-78541930	0.19301923171723248;-6.238772504305828e-09;-0.19289895307460403	0.9390369369842615;6.2988335443863064e-21;0.9388747278208109	1.3563908213418052e-06;0.4772148222376187;1.360635184965986e-06	0.492;0.001;0.507	0.698;0.001;0.300	s|1e1.1o1|1e2.1o1|i	FALSE	FALSE	TRUE	3	3	1;1;0	15	+	78541930-78542177;78541930-78542483;78541931-78542176	78541905-78541930;78542177-78542375;78542483-78542559	78541931-78542176	http://genome.ucsc.edu/cgi-bin/hgTracks?db=hg38&position=15%3A78542559-78541905
PTCH1	ENSG00000185920.15	ENSG00000185920.15:t:95469813-95469931	0.1543431622682001;-0.15434313052221782	0.9352715535091605;0.935271315335798	2.868313559012493e-05;2.8685073899747948e-05	0.815;0.185	0.968;0.032	t|1e1.1o1|1e2.1o1	FALSE	FALSE	TRUE	2	3	1;1	9	-	95469931-95476034;95469931-95474012	95469813-95469931;95474012-95474143;95476034-95476159		http://genome.ucsc.edu/cgi-bin/hgTracks?db=hg38&position=9%3A95476159-95469813
PTPMT1	ENSG00000110536.13	ENSG00000110536.13:s:47565898-47565986	-0.142734563114622;0.14273455180303418	0.818703716417888;0.818703596728327	0.00018384849766694966;0.0001838356360969363	0.318;0.682	0.165;0.835	s|1e1.1o1|1e2.1o1	FALSE	FALSE	TRUE	2	3	1;1	11	+	47565986-47569700;47565986-47571471	47565898-47565986;47569700-47569891;47571471-47573461		http://genome.ucsc.edu/cgi-bin/hgTracks?db=hg38&position=11%3A47573461-47565898
PTPN23	ENSG00000076201.14	ENSG00000076201.14:t:47405005-47405081	0.1457475147018077;-0.14574751075423337	0.8166746934203152;0.8166747232120445	0.00024604657694522275;0.0002460635985941373	0.180;0.820	0.336;0.664	t|1e1.1o2|1e2.1o1	FALSE	FALSE	TRUE	2	3	1;1	3	+	47396217-47405005;47404779-47405005	47396143-47396291;47404652-47404779;47405005-47405081		http://genome.ucsc.edu/cgi-bin/hgTracks?db=hg38&position=3%3A47405081-47396143
PTPRC	ENSG00000081237.18	ENSG00000081237.18:t:198703298-198703874	0.24181013609346827;-0.1786054725951834;-0.052739181647012114	0.9997632097084328;0.9669780750606093;0.01863299664418324	4.508831361556977e-09;5.41767324035991e-06;0.07965508320578141	0.585;0.335;0.081	0.831;0.151;0.019	t|1e1.1o2|1e2.2o3|1e3.1o1	FALSE	FALSE	TRUE	3	4	1;1;1	1	+	198692373-198703298;198699704-198703298;198702530-198703298	198692347-198693206;198699564-198700146;198702387-198702530;198703298-198703874		http://genome.ucsc.edu/cgi-bin/hgTracks?db=hg38&position=1%3A198703874-198692347
PTPRD	ENSG00000153707.16	ENSG00000153707.16:t:8436592-8436689	-0.12526249130034134;7.771559996016758e-16;0.1250186167145915	0.6999593231214609;6.4479250280230174e-21;0.6979925169590561	0.0004903500973258978;0.999999990100288;0.0004962758650554029	0.620;0.000;0.379	0.489;0.000;0.510	t|1e1.1o1|1e2.1o1|1e3.1o1	FALSE	FALSE	TRUE	3	4	1;1;1	9	-	8436689-8449725;8436689-8438701;8436689-8437198	8436592-8436689;8437198-8437239;8438701-8438820;8449725-8449837		http://genome.ucsc.edu/cgi-bin/hgTracks?db=hg38&position=9%3A8449837-8436592
PTPRD	ENSG00000153707.16	ENSG00000153707.16:t:8524925-8525036	7.771559996016758e-16;0.10405641857891773;-0.10461764763423334;4.394890335329834e-06	6.4479250280230174e-21;0.5457738660589697;0.5660779439231484;6.469611618097342e-21	0.999999990100288;0.000738123015617679;7.039758573623711e-05;0.4750000429927522	0.000;0.838;0.132;0.031	0.000;0.945;0.028;0.026	t|1e1.1o1|2e2.1o1|2e3.1o1|2e4.1o1	FALSE	TRUE	TRUE	4	5	1;1;1;1	9	-	8525036-8525039;8525035-8528591;8525035-8527345;8525035-8526627	8524925-8525036;8525039-8525046;8526627-8526644;8527345-8527353;8528591-8528779		http://genome.ucsc.edu/cgi-bin/hgTracks?db=hg38&position=9%3A8528779-8524925
PTPRS	ENSG00000105426.15	ENSG00000105426.15:s:5238919-5239063	0.18837730094310434;-0.18837730662023378	0.9708301211510614;0.9708301211384724	5.786170356693756e-06;5.786464769341748e-06	0.236;0.764	0.430;0.570	s|1e1.1o1|1e2.1o1	FALSE	FALSE	TRUE	2	3	1;1	19	-	5231615-5238919;5222220-5238919	5222123-5222220;5231310-5231615;5238919-5239063		http://genome.ucsc.edu/cgi-bin/hgTracks?db=hg38&position=19%3A5239063-5222123
PTPRS	ENSG00000105426.15	ENSG00000105426.15:t:5222123-5222220	-0.10374429127223295;0.10374423380186218	0.5430860117069839;0.543085481954002	0.0007480051644792596;0.0007479366886991965	0.248;0.752	0.141;0.859	t|1e1.1o1|1e2.1o1	FALSE	FALSE	TRUE	2	3	1;1	19	-	5222220-5238919;5222220-5222689	5222123-5222220;5222689-5223297;5238919-5239063		http://genome.ucsc.edu/cgi-bin/hgTracks?db=hg38&position=19%3A5239063-5222123
PTPRS	ENSG00000283229.1	ENSG00000283229.1:s:5219310-5219467	0.10621413271617286;-0.09207762491134552;-0.010176755234192083	0.568319796142064;0.43570646275435737;4.1939185344441075e-05	6.761831924262543e-05;0.0001862077699567033;0.3713851962276057	0.669;0.232;0.097	0.784;0.140;0.072	s|1e1.1o1|1e2.1o1|i	FALSE	FALSE	TRUE	3	3	1;0;0	19	-	5218798-5219310;5218532-5219310;5218799-5219309	5218420-5218532;5218787-5218798;5219310-5219467	5218799-5219309	http://genome.ucsc.edu/cgi-bin/hgTracks?db=hg38&position=19%3A5219467-5218420
PTS	ENSG00000150787.7	ENSG00000150787.7:t:112230266-112230682	-0.1917396217573903;0.19173964103667918	0.9544307359260781;0.9544308114458185	3.509310670735122e-05;3.509099825575932e-05	0.599;0.401	0.396;0.604	t|1e1.1o2|1e2.1o1	FALSE	FALSE	TRUE	2	3	1;1	11	+	112228673-112230626;112230230-112230626	112228594-112229504;112230094-112230230;112230266-112230682		http://genome.ucsc.edu/cgi-bin/hgTracks?db=hg38&position=11%3A112230682-112228594
PXDN	ENSG00000130508.10	ENSG00000130508.10:s:1691928-1691999	0.10094814164742247;-0.10094816470584128	0.5272464503859569;0.5272466703729664	0.0009159237972107137;0.0009160068317310976	0.544;0.456	0.649;0.351	s|1e1.1o1|1e2.1o1	FALSE	FALSE	TRUE	2	3	1;1	2	-	1687703-1691928;1684151-1691928	1684080-1684151;1687632-1687703;1691928-1691999		http://genome.ucsc.edu/cgi-bin/hgTracks?db=hg38&position=2%3A1691999-1684080
R3HDM1	ENSG00000048991.16	ENSG00000048991.16:s:135604856-135606676	-0.13011434154017923;0.005909174578681489;0.09198314574019993;7.771559996016758e-16	0.7476756351724597;0.003198131184631046;0.43304777222348756;6.4479250280230174e-21	0.0002684556020279283;0.05605270083956715;0.0018865741152330488;0.999999990100288	0.475;0.166;0.354;0.001	0.344;0.191;0.453;0.010	s|1e1.1o1|1e2.1o1|1e3.1o2|1e4.1o1	FALSE	FALSE	TRUE	4	5	1;1;1;1	2	+	135605016-135616152;135605016-135616668;135605016-135621494;135605016-135631718	135604856-135606676;135616152-135616193;135616668-135616757;135621494-135621608;135631718-135631777		http://genome.ucsc.edu/cgi-bin/hgTracks?db=hg38&position=2%3A135631777-135604856
R3HDM1	ENSG00000048991.16	ENSG00000048991.16:s:135638896-135639122	-0.008498619933798277;-0.07163519230161422;0.10360797385511725	0.007333141890781951;0.2850863701676484;0.5417229556299032	0.03392772792385146;0.003144657992837363;0.0009260103562949954	0.134;0.355;0.512	0.106;0.269;0.624	s|1e1.2o2|2e2.1o1|2e3.2o2	TRUE	FALSE	TRUE	3	4	0;1;1	2	+	135639074-135645379;135639122-135641536;135639122-135645379	135638896-135639122;135641536-135641790;135645233-135645527		http://genome.ucsc.edu/cgi-bin/hgTracks?db=hg38&position=2%3A135645527-135638896
R3HDM2	ENSG00000179912.20	ENSG00000179912.20:s:57310264-57310463	0.1374293069005233;-0.1374292655191337	0.8283111657809141;0.8283109560011943	6.015808204003799e-05;6.016271764019976e-05	0.119;0.881	0.265;0.735	s|1e1.1o1|1e2.1o2	FALSE	FALSE	TRUE	2	3	1;1	12	-	57305663-57310264;57303217-57310264	57303176-57303217;57305640-57305663;57310264-57310463		http://genome.ucsc.edu/cgi-bin/hgTracks?db=hg38&position=12%3A57310463-57303176
RAD51C	ENSG00000108384.14	ENSG00000108384.14:s:58703196-58703329	-0.15538440039852677;1.7762361812757343e-06;0.14687238813345746	0.9210173350872208;6.448580464380581e-21;0.8545315880383023	4.1930995815508965e-05;0.47500137514237273;7.519496351433272e-05	0.189;0.005;0.806	0.035;0.010;0.955	s|1e1.1o1|1e2.1o1|1e3.3o3	FALSE	FALSE	TRUE	3	4	1;1;1	17	+	58703329-58705878;58703329-58706489;58703329-58709859	58703196-58703329;58705878-58706022;58706489-58706608;58709639-58709990		http://genome.ucsc.edu/cgi-bin/hgTracks?db=hg38&position=17%3A58709990-58703196
RALGAPA2	ENSG00000188559.13	ENSG00000188559.13:s:20601682-20601846	-0.19024066709778537;0.19024065804013124	0.9931964680335675;0.9931964856929416	3.120763382158387e-07;3.120235811245679e-07	0.257;0.743	0.060;0.940	s|1e1.1o1|1e2.1o1	FALSE	FALSE	TRUE	2	3	1;1	20	-	20598819-20601682;20591314-20601682	20591177-20591314;20598784-20598819;20601682-20601846		http://genome.ucsc.edu/cgi-bin/hgTracks?db=hg38&position=20%3A20601846-20591177
RAPGEF1	ENSG00000107263.18	ENSG00000107263.18:s:131650810-131650949	0.10382207792366605;-0.13393243426989998;0.020956268302282713	0.5368199957344143;0.7812413604909949;0.0022171866204286268	0.00011093784015068176;1.1815104005052923e-05;0.05701743920230084	0.498;0.460;0.041	0.613;0.319;0.072	s|1e1.1o1|1e2.1o2|i	FALSE	FALSE	TRUE	3	3	1;1;0	9	-	131650242-131650810;131643417-131650810;131650243-131650809	131643239-131643417;131650129-131650242;131650810-131650949	131650243-131650809	http://genome.ucsc.edu/cgi-bin/hgTracks?db=hg38&position=9%3A131650949-131643239
RAPH1	ENSG00000173166.17	ENSG00000173166.17:s:203489584-203490089	-0.2246578037458289;0.12762326592049408;0.09126369120329675	0.9901810316002019;0.760753996305784;0.45339807378156394	5.087872273046301e-06;0.00012203551138173795;0.0014677974439190166	0.549;0.035;0.416	0.318;0.158;0.523	s|1e1.1o1|1e2.1o1|1e3.1o1	FALSE	FALSE	TRUE	3	4	1;1;1	2	-	203477156-203489584;203470313-203489584;203461925-203489584	203461848-203461925;203470239-203470313;203477076-203477156;203489584-203490089		http://genome.ucsc.edu/cgi-bin/hgTracks?db=hg38&position=2%3A203490089-203461848
RASA4B	ENSG00000170667.14	ENSG00000170667.14:t:102487786-102488598	-0.08128282423841622;0.10806444023805076;-0.0015532101216443625	0.3273003469826604;0.5827985834572932;7.065417743782543e-21	0.0031748204472007435;0.0005193558443121887;0.47500000152581967	0.198;0.761;0.040	0.107;0.875;0.018	t|1e1.1o1|1e2.1o1|1e3.1o1	FALSE	FALSE	TRUE	3	4	1;1;1	7	-	102488598-102493116;102488598-102490986;102488598-102489062	102487786-102488598;102489062-102489273;102490986-102491123;102493116-102493311		http://genome.ucsc.edu/cgi-bin/hgTracks?db=hg38&position=7%3A102493311-102487786
RBM25	ENSG00000119707.13	ENSG00000119707.13:s:73100301-73100362	8.355615629569711e-11;-0.12313857614940181;0.12262543331542886	6.2988095716222855e-21;0.6764880382892108;0.6730534687872266	0.6663241444201945;3.26549267639642e-05;3.3541175020638244e-05	0.001;0.510;0.489	0.001;0.370;0.629	s|1e1.1o1|1e2.1o1|i	FALSE	FALSE	TRUE	3	3	1;0;1	14	+	73100362-73100714;73100362-73103192;73100363-73100713	73100301-73100362;73100714-73101179;73103192-73103478	73100363-73100713	http://genome.ucsc.edu/cgi-bin/hgTracks?db=hg38&position=14%3A73103478-73100301
RBM6	ENSG00000004534.14	ENSG00000004534.14:s:49962576-49963027	1.913511695392722e-05;-0.023757936203232397;-0.07864180398895068;0.11520901280448727;7.771559996016758e-16	6.454892963971869e-21;0.03370907557729362;0.3363349619544822;0.6432636255019063;6.4479250280230174e-21	0.4750001290832547;0.019914984325951957;0.0017815108698716609;0.0006894660219384749;0.999999990100288	0.011;0.728;0.164;0.092;0.005	0.025;0.684;0.082;0.208;0.000	s|1e1.1o1|1e2.1o1|1e3.1o1|1e4.1o1|1e5.2o2	FALSE	FALSE	TRUE	5	6	1;1;1;1;1	3	+	49962685-49967198;49962685-49967470;49962685-49972059;49962685-50048245;49962685-50054335	49962576-49963027;49967198-49967365;49967470-49968748;49972059-49972148;50048245-50048319;50054016-50054395		http://genome.ucsc.edu/cgi-bin/hgTracks?db=hg38&position=3%3A50054395-49962576
RBMX	ENSG00000147274.14	ENSG00000147274.14:t:136872268-136872345	-0.18235213502559083;0.14048934301451124;0.01884616189192937	0.9813587491901753;0.8286688826040721;0.015103275627953308	1.3847388458110288e-08;6.062906207483654e-06;0.00758605087779691	0.319;0.411;0.273	0.137;0.553;0.309	t|1e1.1o1|1e2.1o1|i	FALSE	FALSE	TRUE	3	3	1;1;1	X	-	136872345-136875086;136872345-136873246;136872346-136873245	136872268-136872345;136873246-136873425;136875086-136875168	136872346-136873245	http://genome.ucsc.edu/cgi-bin/hgTracks?db=hg38&position=X%3A136875168-136872268
RBPMS	ENSG00000157110.15	ENSG00000157110.15:s:30544494-30545164	-0.009421644988016231;-0.14522591725058429;0.06312660109239751;0.07197033444656217	3.2508005170964368e-06;0.8483144227967386;0.13040565998743792;0.2313159689562019	0.472919212772663;6.940274319067186e-05;0.01058719971589813;0.005278053815085917	0.050;0.885;0.004;0.061	0.027;0.734;0.095;0.148	s|1e1.1o2|1e2.1o1|1e3.1o1|1e4.2o2	FALSE	FALSE	TRUE	4	5	1;1;1;1	8	+	30544624-30545164;30544624-30547292;30544624-30549500;30544624-30558887	30544494-30545164;30545164-30545591;30547292-30547522;30549500-30549585;30558181-30558956		http://genome.ucsc.edu/cgi-bin/hgTracks?db=hg38&position=8%3A30558956-30544494
RCAN1	ENSG00000159200.17	ENSG00000159200.17:t:34523537-34524289	-0.16492433197522405;7.771559996016758e-16;7.771559996016758e-16;7.771559996016758e-16;7.771559996016758e-16;0.16660330077282384;7.771559996016758e-16;7.771559996016758e-16	0.9449569402378903;6.4479250280230174e-21;6.4479250280230174e-21;6.4479250280230174e-21;6.4479250280230174e-21;0.9470457840905844;6.4479250280230174e-21;6.4479250280230174e-21	1.7577563915516237e-07;0.999999990100288;0.999999990100288;0.999999990100288;0.999999990100288;1.1669950442202998e-07;0.999999990100288;0.999999990100288	0.251;0.000;0.000;0.000;0.000;0.747;0.001;0.000	0.092;0.000;0.000;0.000;0.000;0.908;0.000;0.000	t|1e1.1o1|1e2.1o1|1e3.1o1|1e4.1o1|1e5.1o1|1e6.1o1|1e7.1o1|1e8.1o1	FALSE	FALSE	TRUE	8	9	1;1;1;1;1;1;1;1	21	-	34523710-34614760;34523710-34614278;34523710-34613787;34523710-34559767;34523710-34559223;34523710-34526663;34523710-34525088;34523710-34524527	34523537-34524289;34524527-34524637;34525088-34525608;34526663-34526963;34559223-34559419;34559767-34560179;34613787-34613843;34614278-34614446;34614760-34615142		http://genome.ucsc.edu/cgi-bin/hgTracks?db=hg38&position=21%3A34615142-34523537
RCOR3	ENSG00000117625.13	ENSG00000117625.13:t:211312720-211313298	0.10290979783655171;-0.10290984227808972	0.5362681928041056;0.53626858504005	0.0010584294550558134;0.0010585185219984528	0.653;0.347	0.773;0.227	t|1e1.1o1|1e2.1o1	FALSE	FALSE	TRUE	2	3	1;1	1	+	211304140-211312720;211312487-211312720	211301461-211304140;211312237-211312487;211312720-211313298		http://genome.ucsc.edu/cgi-bin/hgTracks?db=hg38&position=1%3A211313298-211301461
REPS1	ENSG00000135597.18	ENSG00000135597.18:s:138944498-138944622	-0.11641299812679964;0.137189488558844;-0.0111959404274073	0.6648843488727457;0.8272933142185764;0.0025079062714905634	2.375875033888697e-05;6.993849831279791e-06;0.029614237173839486	0.198;0.678;0.126	0.082;0.821;0.100	s|1e1.1o2|2e1.1o2|i	TRUE	FALSE	FALSE	3	2	0;1;0	6	-	138944015-138944561;138944015-138944498;138944016-138944497	138943853-138944015;138944498-138944622	138944016-138944497	http://genome.ucsc.edu/cgi-bin/hgTracks?db=hg38&position=6%3A138944622-138943853
RFWD2	ENSG00000143207.19	ENSG00000143207.19:t:176135010-176135086	0.15485709015765065;-0.15485705638310923	0.9519053187588302;0.9519051756095777	1.1311712172576197e-05;1.1312408519925654e-05	0.081;0.919	0.232;0.768	t|1e1.1o1|1e2.1o1	FALSE	FALSE	TRUE	2	3	1;1	1	-	176135086-176149006;176135086-176136488	176135010-176135086;176136488-176136547;176149006-176149074		http://genome.ucsc.edu/cgi-bin/hgTracks?db=hg38&position=1%3A176149074-176135010
RGPD6	ENSG00000183054.11	ENSG00000183054.11:t:110569657-110569724	-0.12775091407188416;0.0775836703889267;0.04107285478905444	0.7314062955511788;0.34129319287781495;0.021395469653725296	0.00019694514579604583;0.0018673413679013724;0.055519820445783324	0.943;0.041;0.017	0.802;0.124;0.074	t|1e1.1o1|1e2.1o1|2e3.1o1	FALSE	TRUE	TRUE	3	4	1;1;1	2	-	110569724-110576953;110569724-110576432;110569721-110576953	110569657-110569724;110576432-110576823;110576953-110577185		http://genome.ucsc.edu/cgi-bin/hgTracks?db=hg38&position=2%3A110577185-110569657
RHOT1	ENSG00000126858.16	ENSG00000126858.16:t:32224616-32225770	0.08592273829703456;-0.00010264530274050658;-0.10614493938422179;3.706180857262404e-05	0.41473042754459327;0.0010845042605466529;0.5603841158874927;6.461466207497425e-21	0.0016699029904454778;0.1454373941232286;0.0008728774719908294;0.4750000664507711	0.519;0.136;0.335;0.009	0.628;0.136;0.215;0.022	t|1e1.1o1|1e2.1o2|1e3.2o3|1e4.1o1	FALSE	FALSE	TRUE	4	5	1;1;1;1	17	+	32208309-32224616;32209445-32224616;32211238-32224616;32221186-32224616	32208107-32208309;32209350-32209738;32211116-32211435;32221049-32221186;32224616-32225770		http://genome.ucsc.edu/cgi-bin/hgTracks?db=hg38&position=17%3A32225770-32208107
RIF1	ENSG00000080345.17	ENSG00000080345.17:t:151468641-151468756	0.11922094545331019;-0.11922088170108494	0.6848392111155357;0.6848389105270496	9.797686128090144e-05;9.798565456775599e-05	0.163;0.837	0.291;0.709	t|1e1.1o1|1e2.1o1	FALSE	FALSE	TRUE	2	3	1;1	2	+	151468146-151468641;151468551-151468641	151468000-151468146;151468474-151468551;151468641-151468756		http://genome.ucsc.edu/cgi-bin/hgTracks?db=hg38&position=2%3A151468756-151468000
RIMKLB	ENSG00000166532.15	ENSG00000166532.15:t:8713743-8714161	0.0032264965994260215;0.029902542753217538;-0.12526340190567137;0.004514262301498326;0.05008957319051629	7.623554897034069e-21;7.266921746906814e-06;0.7303724114214298;1.2037556507219395e-09;0.12520286244645995	0.4750000007176528;0.4735044804329809;0.0003127427789912929;0.47499834011155556;0.007677348761285201	0.018;0.039;0.813;0.027;0.103	0.044;0.060;0.686;0.046;0.165	t|1e1.1o1|1e2.1o1|1e3.1o1|1e4.1o1|2e5.1o1	FALSE	TRUE	TRUE	5	6	1;1;1;1;0	12	+	8681818-8713811;8697332-8713811;8698297-8713811;8700614-8713811;8698297-8713815	8681600-8681818;8697177-8697332;8697900-8698297;8699785-8700614;8713743-8714161		http://genome.ucsc.edu/cgi-bin/hgTracks?db=hg38&position=12%3A8714161-8681600
RNASEH2B	ENSG00000136104.19	ENSG00000136104.19:s:50949463-50949505	1.5696624856906486e-06;-0.10528763312705622;0.09589890316206087	6.448497790186566e-21;0.5476869229994229;0.4771586709359295	0.47500157414842215;0.0010613247661739322;0.0015186499481627575	0.007;0.747;0.246	0.015;0.627;0.358	s|1e1.1o1|1e2.1o1|1e3.1o1	FALSE	FALSE	TRUE	3	4	1;1;1	13	+	50949505-50950071;50949505-50953905;50949505-50969932	50949463-50949505;50950071-50950318;50953905-50954126;50969932-50973745		http://genome.ucsc.edu/cgi-bin/hgTracks?db=hg38&position=13%3A50973745-50949463
RNF220	ENSG00000187147.17	ENSG00000187147.17:t:44632235-44632385	-0.08213352163587902;-0.00779660475124207;0.10628730518742452	0.38335960880796444;0.00808188672334882;0.5581137173117137	0.001967031035147282;0.04827699338278246;0.0007609349908167871	0.737;0.206;0.057	0.631;0.192;0.174	t|1e1.1o2|1e2.1o2|1e2.2o2	TRUE	FALSE	TRUE	3	3	1;1;1	1	+	44626398-44632343;44632208-44632343;44632212-44632343	44626297-44627057;44631732-44632212;44632235-44632385		http://genome.ucsc.edu/cgi-bin/hgTracks?db=hg38&position=1%3A44632385-44626297
ROBO1	ENSG00000169855.19	ENSG00000169855.19:s:78639744-78639898	-0.10013302971985423;0.10013303405948418	0.5145748400425483;0.5145747606347421	0.001209241730933508;0.0012091355384610991	0.620;0.380	0.504;0.496	s|1e1.1o2|1e1.2o2	FALSE	TRUE	FALSE	2	2	1;1	3	-	78636108-78639744;78635943-78639744	78635773-78636108;78639744-78639898		http://genome.ucsc.edu/cgi-bin/hgTracks?db=hg38&position=3%3A78639898-78635773
RP11-1186N24.5	ENSG00000270580.5	ENSG00000270580.5:s:15106115-15106150	1.166999128244264e-07;0.13470346535110872;-0.1444207517369746	6.298855610761171e-21;0.7467438047126618;0.8028977977309091	0.4752154413246609;1.7335672397930292e-05;9.815703946314258e-06	0.001;0.398;0.602	0.010;0.550;0.440	s|1e1.1o2|1e1.2o2|i	FALSE	TRUE	FALSE	3	2	1;0;0	16	-	15105818-15106115;15105618-15106115;15105819-15106114	15105549-15105818;15106115-15106150	15105819-15106114	http://genome.ucsc.edu/cgi-bin/hgTracks?db=hg38&position=16%3A15106150-15105549
RP11-1186N24.5	ENSG00000270580.5	ENSG00000270580.5:s:15130202-15130454	0.11907381524525154;-0.1190738177164834	0.6634759113559179;0.6634759461367229	0.00048261361397838556;0.00048265380911438616	0.170;0.830	0.297;0.703	s|1e1.1o1|2e1.1o1	TRUE	FALSE	FALSE	2	2	0;1	16	-	15130077-15130220;15130077-15130202	15129882-15130077;15130202-15130454		http://genome.ucsc.edu/cgi-bin/hgTracks?db=hg38&position=16%3A15130454-15129882
RP11-1212A22.4	ENSG00000233024.7	ENSG00000233024.7:t:18358086-18358588	-0.17434805506475765;0.1743480797945159	0.9910808835139863;0.9910808993159361	3.6891239174607904e-08;3.68952635445636e-08	0.886;0.114	0.705;0.295	t|1e1.1o2|1e2.2o2	FALSE	FALSE	TRUE	2	3	1;1	16	-	18358588-18359948;18358588-18359382	18358086-18358588;18359382-18359451;18359834-18359983		http://genome.ucsc.edu/cgi-bin/hgTracks?db=hg38&position=16%3A18359983-18358086
RP11-1212A22.4	ENSG00000233024.7	ENSG00000233024.7:t:18368258-18368386	-0.1399712786022593;0.06466139079388705;0.04090114021617129;7.771559996016758e-16	0.8110185611483832;0.14368465751227966;0.10849658064748553;6.4479250280230174e-21	0.00020308379134459376;0.009367530513893963;0.007919020159550547;0.999999990100288	0.516;0.012;0.473;0.000	0.369;0.095;0.532;0.001	t|1e1.1o1|1e2.1o1|1e3.1o1|1e4.1o1	FALSE	FALSE	TRUE	4	5	1;1;1;1	16	-	18368386-18374832;18368386-18372723;18368386-18372578;18368386-18371168	18368258-18368386;18371168-18371297;18372578-18372690;18372723-18372854;18374832-18375069		http://genome.ucsc.edu/cgi-bin/hgTracks?db=hg38&position=16%3A18375069-18368258
RP11-141C7.2	ENSG00000283426.1	ENSG00000283426.1:s:195710458-195710547	0.12818149269749615;-0.05663158559348544;-0.07214232562432316;-0.023965722538526343;0.04673429475647003	0.7326321588432022;0.21534996215756436;0.22196184586414563;0.012072920956409255;0.08849297165959036	0.00029553746493452096;0.0038005932423843536;0.005516008497832181;0.05780360757425895;0.012240434801828166	0.201;0.323;0.143;0.181;0.157	0.334;0.256;0.058;0.139;0.218	s|1e1.1o1|2e2.1o1|3e3.1o2|3e4.1o1|3e5.1o1	TRUE	FALSE	TRUE	5	6	0;0;0;0;0	3	+	195710490-195711031;195710535-195710581;195710547-195710683;195710547-195710728;195710547-195711178	195710458-195710547;195710581-195710625;195710683-195710727;195710728-195710760;195711031-195711042;195711178-nan		http://genome.ucsc.edu/cgi-bin/hgTracks?db=hg38&position=3%3A195711188-195710458
RP11-141C7.2	ENSG00000283426.1	ENSG00000283426.1:s:195710581-195710625	0.07445371988238163;0.05104019019717752;0.12559877659478952;0.1793048233602127;-0.4652225257733691	0.2829420237344853;0.04970797613204924;0.7382285276981035;0.9906058648547128;1.0	0.000516103004792658;0.005745012955012802;1.0445845597326556e-05;6.5336735911044e-09;0.0	0.159;0.078;0.051;0.120;0.592	0.244;0.136;0.177;0.304;0.135	s|1e1.1o2|1e2.1o1|2e3.2o2|2e4.1o1|i	TRUE	FALSE	TRUE	5	5	0;0;0;0;0	3	+	195710592-195710818;195710592-195711178;195710625-195710716;195710625-195710761;195710626-195710683	195710581-195710625;195710683-195710727;195710761-195710772;195710818-195710997;195711178-nan	195710626-195710683	http://genome.ucsc.edu/cgi-bin/hgTracks?db=hg38&position=3%3A195711188-195710581
RP11-141C7.2	ENSG00000283426.1	ENSG00000283426.1:s:195710818-195710997	0.1209742130220979;0.17360524389709808;0.1145575164427094;-0.4437793616828539	0.6858928757389707;0.9766350602694132;0.6257755473918923;1.0	3.723598779207963e-05;5.94215034339357e-09;6.631184943654572e-05;0.0	0.183;0.061;0.095;0.657	0.312;0.247;0.212;0.223	s|1e1.1o1|2e2.1o1|3e2.1o1|i	TRUE	FALSE	TRUE	4	3	0;0;0;0	3	+	195710907-195711043;195710952-195711178;195710997-195711178;195710998-195711030	195710818-195710997;195711043-195711087;195711178-nan	195710998-195711030	http://genome.ucsc.edu/cgi-bin/hgTracks?db=hg38&position=3%3A195711188-195710818
RP11-141C7.2	ENSG00000283426.1	ENSG00000283426.1:s:195711031-195711042	0.0427808551457885;0.15397887860808768;-0.050046959281350265;-0.002901054554373869;-0.11559981068626753	0.06221664074147099;0.8954230652744972;0.10900122590236536;0.0006157790439098397;0.6561013494376458	0.01767672400808568;2.7449907550886287e-05;0.010058433678505119;0.12189701291481214;5.703064377249323e-05	0.133;0.356;0.243;0.083;0.186	0.188;0.513;0.178;0.059;0.058	s|1e1.1o1|1e2.1o1|1e3.1o1|1e4.1o1|1e5.1o1	FALSE	FALSE	TRUE	5	6	0;0;0;0;0	3	+	195711042-195711088;195711042-195711178;195711042-195711268;195711042-195711313;195711042-195711434	195711031-195711042;195711088-195711132;195711178-nan;195711268-nan;195711313-nan;195711434-nan		http://genome.ucsc.edu/cgi-bin/hgTracks?db=hg38&position=3%3A195711444-195711031
RP11-141C7.2	ENSG00000283426.1	ENSG00000283426.1:s:na-195710322	-0.1051914918199649;0.10519146976876634	0.552008655561752;0.5520084348394542	0.0010518489850418478;0.0010517597256736184	0.409;0.591	0.291;0.709	s|1e1.1o1|1e2.1o1	FALSE	FALSE	TRUE	2	3	0;0	3	+	195710322-195710728;195710322-195710773	nan-195710322;195710728-195710760;195710773-195710817		http://genome.ucsc.edu/cgi-bin/hgTracks?db=hg38&position=3%3A195710817-195710312
RP11-141C7.2	ENSG00000283426.1	ENSG00000283426.1:t:195711031-195711042	0.6524768621987532;-0.6524767925929107	1.0;1.0	1.0288299789346783e-06;1.0385769875220774e-06	0.145;0.855	0.781;0.219	t|1e1.1o3|i	FALSE	FALSE	FALSE	2	2	0;0	3	+	195710490-195711031;195710998-195711030	195710458-195710547;195711031-195711042	195710998-195711030	http://genome.ucsc.edu/cgi-bin/hgTracks?db=hg38&position=3%3A195711042-195710458
RP11-313P13.4	ENSG00000174384.9	ENSG00000174384.9:s:73095682-73095768	-0.21758090168219021;0.21758094686784102	0.9894347202275497;0.9894347354992009	4.8026852383920016e-08;4.802373720993952e-08	0.446;0.554	0.220;0.780	s|1e1.1o1|i	FALSE	FALSE	FALSE	2	2	1;0	7	+	73095768-73095935;73095769-73095934	73095682-73095768;73095935-73096047	73095769-73095934	http://genome.ucsc.edu/cgi-bin/hgTracks?db=hg38&position=7%3A73096047-73095682
RP11-493E12.3	ENSG00000274769.1	ENSG00000274769.1:s:61115787-61116070	0.1156516107075645;-0.11565165009899978	0.6477602235227302;0.6477606604213415	0.00030483241783164824;0.0003048585075068333	0.758;0.242	0.881;0.119	s|1e1.1o1|1e2.1o1	FALSE	FALSE	TRUE	2	3	1;0	2	+	61116070-61117357;61116070-61117467	61115787-61116070;61117357-61117385;61117467-61117540		http://genome.ucsc.edu/cgi-bin/hgTracks?db=hg38&position=2%3A61117540-61115787
RP11-493E12.3	ENSG00000274769.1	ENSG00000274769.1:t:61117467-61117540	-0.13027685395978733;0.13027679771891887	0.7472637473652766;0.7472634503793257	0.00024290743243948754;0.00024288898160111349	0.288;0.712	0.152;0.848	t|1e1.1o1|1e2.1o1	FALSE	FALSE	TRUE	2	3	0;1	2	+	61116070-61117467;61117385-61117467	61115787-61116070;61117357-61117385;61117467-61117540		http://genome.ucsc.edu/cgi-bin/hgTracks?db=hg38&position=2%3A61117540-61115787
RP11-724O16.1	ENSG00000251569.1	ENSG00000251569.1:t:169487069-169487134	0.19753186397330674;-0.19753186461337938	0.9954847759111135;0.9954847461939472	3.957363780157842e-09;3.970502038264101e-09	0.750;0.250	0.951;0.049	t|1e1.1o1|1e2.1o1	FALSE	FALSE	TRUE	2	3	1;0	2	+	169482333-169487069;169483649-169487069	nan-169483649;169482251-169482333;169487069-169487134		http://genome.ucsc.edu/cgi-bin/hgTracks?db=hg38&position=2%3A169487134-169482251
RPE	ENSG00000197713.14	ENSG00000197713.14:s:210002565-210002783	7.77155998100908e-16;-0.048466135954668525;7.77155998100908e-16;0.18278521131158793;-0.07262760785743336;-0.02802666285416918	6.2988095818851245e-21;0.0025013364654421673;6.2988095818851245e-21;0.9751169406710297;0.271337575913162;0.03639486706437734	0.9999999743800732;0.10381806667768978;0.9999999743800732;1.0752386613891857e-07;0.0005529057851771935;0.004036347034930388	0.000;0.071;0.002;0.547;0.209;0.167	0.000;0.013;0.000;0.732;0.124;0.129	s|1e1.1o1|2e1.1o1|2e2.1o2|2e2.2o2|2e3.1o1|i	TRUE	TRUE	TRUE	6	4	1;1;1;1;1;0	2	+	210002772-210003438;210002783-210003438;210002783-210009639;210002783-210009657;210002783-210015973;210002784-210003437	210002565-210002783;210003438-210003468;210009639-210009736;210015973-210016112	210002784-210003437	http://genome.ucsc.edu/cgi-bin/hgTracks?db=hg38&position=2%3A210016112-210002565
RPSA	ENSG00000168028.13	ENSG00000168028.13:s:39410259-39410999	-0.14830470805965879;0.1483046990098445	0.8209121484730298;0.8209121336180417	8.9027907941297e-06;8.902152711962205e-06	0.565;0.435	0.398;0.602	s|1e1.1o1|i	FALSE	FALSE	FALSE	2	2	1;1	3	+	39410999-39411649;39411000-39411648	39410259-39410999;39411649-39411777	39411000-39411648	http://genome.ucsc.edu/cgi-bin/hgTracks?db=hg38&position=3%3A39411777-39410259
RTN4	ENSG00000115310.17	ENSG00000115310.17:t:54987491-54987698	0.13709543312025835;7.771559996016758e-16;7.771559996016758e-16;-0.125095326780278;-0.0029575120990308016	0.8056301456533802;6.4479250280230174e-21;6.4479250280230174e-21;0.7305119913114121;0.003274368807292324	0.00020024147459503112;0.999999990100288;0.999999990100288;8.20090653943506e-05;0.06441715240685497	0.487;0.002;0.000;0.280;0.232	0.626;0.000;0.000;0.154;0.219	t|1e1.1o1|1e2.1o1|1e3.1o1|1e4.2o2|1e5.1o1	FALSE	FALSE	TRUE	5	6	1;1;1;1;1	2	-	54987698-55049745;54987698-55049558;54987698-55028164;54987698-55025086;54987698-55010087	54987491-54987698;55010087-55010449;55025086-55027485;55028164-55028220;55049558-55049640;55049745-55050214		http://genome.ucsc.edu/cgi-bin/hgTracks?db=hg38&position=2%3A55050214-54987491
RUFY2	ENSG00000204130.12	ENSG00000204130.12:s:68379135-68379521	-0.09212197878521387;-0.04884564629858281;0.159907444490141	0.4206846595332875;0.08821695121699459;0.91998110822565	0.0021569864963355556;0.012964972454751478;1.3796791762147722e-05	0.153;0.144;0.703	0.055;0.081;0.864	s|1e1.1o2|1e2.1o3|1e2.2o3	FALSE	TRUE	TRUE	3	3	1;0;1	10	-	68378670-68379424;68377015-68379424;68376972-68379424	68376853-68377015;68377194-68378670;68379135-68379521		http://genome.ucsc.edu/cgi-bin/hgTracks?db=hg38&position=10%3A68379521-68376853
RUFY2	ENSG00000204130.12	ENSG00000204130.12:s:68401620-68401737	0.10631925528955669;-0.10631929430762214	0.5587551744365651;0.5587555787184465	0.0008297992608992401;0.0008298735531194756	0.779;0.221	0.891;0.109	s|1e1.1o1|1e2.1o1	FALSE	FALSE	TRUE	2	3	1;1	10	-	68396881-68401620;68394451-68401620	68394328-68394451;68396780-68396881;68401620-68401737		http://genome.ucsc.edu/cgi-bin/hgTracks?db=hg38&position=10%3A68401737-68394328
S100PBP	ENSG00000116497.17	ENSG00000116497.17:s:32826098-32826930	-0.17925034490277453;0.17925032427137916	0.9408309485640536;0.9408308912700611	4.54549944970406e-05;4.5452364877064934e-05	0.735;0.265	0.548;0.452	s|1e1.1o2|1e1.2o2	FALSE	TRUE	FALSE	2	2	1;1	1	+	32826930-32827993;32826930-32827996	32826098-32826930;32827993-32828081		http://genome.ucsc.edu/cgi-bin/hgTracks?db=hg38&position=1%3A32828081-32826098
SAT2	ENSG00000141504.11	ENSG00000141504.11:t:7626707-7626793	7.771559996016758e-16;0.10340770267516754;-0.10346230330560567	6.4479250280230174e-21;0.5373423753679138;0.537683602662013	0.999999990100288;0.00108959799005029;0.001089646811756606	0.001;0.340;0.659	0.001;0.458;0.541	t|1e1.1o1|1e2.1o1|1e3.3o3	FALSE	FALSE	TRUE	3	4	1;1;1	17	-	7626793-7627363;7626793-7627143;7626793-7626943	7626707-7626793;7626943-7627139;7627143-7627226;7627363-7627479		http://genome.ucsc.edu/cgi-bin/hgTracks?db=hg38&position=17%3A7627479-7626707
SCARA3	ENSG00000168077.13	ENSG00000168077.13:s:27658496-27659539	0.14246132720533336;-0.14246130376087257	0.7845753613053326;0.7845752980007172	0.00030739626441879554;0.0003074180670165072	0.550;0.450	0.706;0.294	s|1e1.1o1|1e2.1o1	FALSE	FALSE	TRUE	2	3	1;1	8	+	27659539-27670900;27659539-27676569	27658496-27659539;27670900-27673020;27676569-27676776		http://genome.ucsc.edu/cgi-bin/hgTracks?db=hg38&position=8%3A27676776-27658496
SCFD1	ENSG00000092108.20	ENSG00000092108.20:s:30622112-30622462	-0.06072435583091282;0.11045464591909449;7.771559996016758e-16;-0.017848944972780133;7.771559996016758e-16	0.23082050383129304;0.594311108381862;6.4479250280230174e-21;0.0005954810053074427;6.4479250280230174e-21	0.003768230583603871;0.0009325902087588701;0.999999990100288;0.3298070916877801;0.999999990100288	0.849;0.091;0.001;0.057;0.001	0.769;0.210;0.000;0.020;0.000	s|1e1.1o1|1e2.1o1|1e3.1o1|2e4.1o1|2e5.1o1	TRUE	FALSE	TRUE	5	6	1;1;1;1;1	14	+	30622399-30628209;30622399-30630477;30622399-30638125;30622462-30628209;30622462-30633947	30622112-30622462;30628209-30628279;30630477-30630917;30633947-30634037;30638125-30638173		http://genome.ucsc.edu/cgi-bin/hgTracks?db=hg38&position=14%3A30638173-30622112
SCFD1	ENSG00000092108.20	ENSG00000092108.20:t:30630477-30630917	0.11451955397109484;-0.11451959288032414	0.6403803816342557;0.640380707410954	0.00019778500812135297;0.00019780207556541196	0.061;0.939	0.184;0.816	t|1e1.1o2|1e2.1o1	FALSE	FALSE	TRUE	2	3	1;1	14	+	30622399-30630477;30628279-30630477	30622112-30622462;30628209-30628279;30630477-30630917		http://genome.ucsc.edu/cgi-bin/hgTracks?db=hg38&position=14%3A30630917-30622112
SCG5	ENSG00000166922.8	ENSG00000166922.8:s:32679766-32679915	0.1356175781043496;-0.13561751008848275	0.7824210542730451;0.7824208390770514	0.0001954092245771906;0.0001954242097204073	0.361;0.639	0.498;0.502	s|1e1.3o4|1e1.4o4	FALSE	TRUE	FALSE	2	2	1;1	15	+	32679915-32684557;32679915-32684560	32679766-32679915;32684416-32684669		http://genome.ucsc.edu/cgi-bin/hgTracks?db=hg38&position=15%3A32684669-32679766
SCP2	ENSG00000116171.16	ENSG00000116171.16:s:52988029-52988136	-0.11252919011640294;0.11252911284631456	0.6164477576665651;0.6164470267529487	0.0007874484735056475;0.0007873838021632276	0.211;0.789	0.093;0.907	s|1e1.1o1|1e2.1o6	FALSE	FALSE	TRUE	2	3	1;1	1	+	52988136-52993258;52988136-53014890	52988029-52988136;52993258-52996000;53014890-53015043		http://genome.ucsc.edu/cgi-bin/hgTracks?db=hg38&position=1%3A53015043-52988029
SDCCAG8	ENSG00000054282.15	ENSG00000054282.15:s:243304713-243304777	0.12422006124589835;-0.1242200903827987	0.6989172704923257;0.6989176080192037	0.0004907180534336066;0.0004907559922932014	0.491;0.509	0.625;0.375	s|1e1.1o1|1e2.1o1	FALSE	FALSE	TRUE	2	3	1;1	1	+	243304777-243305012;243304777-243307989	243304713-243304777;243305012-243306548;243307989-243308177		http://genome.ucsc.edu/cgi-bin/hgTracks?db=hg38&position=1%3A243308177-243304713
SDHAP3	ENSG00000185986.11	ENSG00000185986.11:t:1576179-1576309	0.18058899772094544;-0.18058896681394476	0.9513738874926229;0.9513737790455518	2.4585077263973488e-05;2.458654165371499e-05	0.633;0.367	0.821;0.179	t|1e1.1o1|1e2.1o1	FALSE	FALSE	TRUE	2	3	0;1	5	-	1576309-1579277;1576309-1576544	1576179-1576309;1576544-1576655;1579277-nan		http://genome.ucsc.edu/cgi-bin/hgTracks?db=hg38&position=5%3A1579287-1576179
SECISBP2	ENSG00000187742.14	ENSG00000187742.14:s:89332588-89332986	-2.3544367279186417e-05;-0.0918482878301613;0.14000002522938051;-0.005603500341763747	6.3065139504922646e-21;0.4494574232882178;0.8279771797733643;0.005595116491030765	0.4750010669272515;0.00013837810144678997;8.031866739564308e-06;0.012291058360315632	0.023;0.671;0.085;0.218	0.004;0.565;0.229;0.205	s|1e1.1o1|1e2.1o2|1e2.2o2|i	FALSE	TRUE	TRUE	4	3	1;1;1;0	9	+	89332986-89334025;89332986-89334522;89332986-89334636;89332987-89334024	89332588-89332986;89334025-89334155;89334522-89334730	89332987-89334024	http://genome.ucsc.edu/cgi-bin/hgTracks?db=hg38&position=9%3A89334730-89332588
SECISBP2	ENSG00000187742.14	ENSG00000187742.14:t:89334522-89334730	-0.0769308347929819;7.77155998100908e-16;0.1474667624593263;-0.027387867414952256	0.34462333541462054;6.2988095818851245e-21;0.8673036860522364;0.051842016452234074	0.00023593168516466978;0.9999999743800732;4.7897644484198955e-06;0.0024098217442544145	0.679;0.003;0.086;0.229	0.581;0.001;0.237;0.181	t|1e1.1o1|1e2.1o1|2e3.1o1|i	FALSE	TRUE	TRUE	4	4	1;1;1;0	9	+	89332986-89334522;89334155-89334522;89332986-89334636;89334156-89334521	89332588-89332986;89334025-89334155;89334522-89334730	89334156-89334521	http://genome.ucsc.edu/cgi-bin/hgTracks?db=hg38&position=9%3A89334730-89332588
SEMA6A	ENSG00000092421.16	ENSG00000092421.16:t:116467583-116469544	-0.11326104974019022;0.1132610644174506	0.6138042769298804;0.6138042909225874	0.0007606735608551851;0.0007606114383239429	0.403;0.597	0.278;0.722	t|1e1.1o1|1e2.1o1	FALSE	FALSE	TRUE	2	3	1;1	5	-	116467747-116473073;116467747-116472885	116467583-116469544;116472885-116472935;116473073-116473093		http://genome.ucsc.edu/cgi-bin/hgTracks?db=hg38&position=5%3A116473093-116467583
SEPT2	ENSG00000168385.17	ENSG00000168385.17:t:241324154-241324241	0.06956083304867165;-0.10644053772511529;7.771559996016758e-16;7.771559996016758e-16;0.03070961567719357;7.771559996016758e-16;-1.5542577111377784e-09	0.23022385880297214;0.5619033868958229;6.4479250280230174e-21;6.4479250280230174e-21;0.04650771892689941;6.4479250280230174e-21;6.44792483259905e-21	0.004157486165840596;0.0010563488163167767;0.999999990100288;0.999999990100288;0.016588608882123945;0.999999990100288;0.47658490686910937	0.083;0.758;0.000;0.000;0.141;0.000;0.019	0.154;0.645;0.000;0.000;0.190;0.000;0.013	t|1e1.1o1|1e2.1o1|1e3.2o4|1e3.3o4|1e4.2o2|1e5.1o1|1e6.1o1	TRUE	FALSE	TRUE	7	7	1;1;1;1;1;1;1	2	+	241315610-241324216;241315982-241324216;241316550-241324216;241316555-241324216;241317599-241324216;241318344-241324216;241320287-241324216	241315100-241315610;241315861-241315982;241316422-241316575;241317499-241317599;241318237-241318344;241320203-241320287;241324154-241324241		http://genome.ucsc.edu/cgi-bin/hgTracks?db=hg38&position=2%3A241324241-241315100
SEPT8	ENSG00000164402.13	ENSG00000164402.13:s:132760802-132760992	7.771559996016758e-16;0.19188697956186868;-0.12934369833229994;7.771559996016758e-16;-0.045522746505960845;-0.0009555188547571344	6.4479250280230174e-21;0.9928117768722348;0.7803880097197019;6.4479250280230174e-21;0.12052714432958857;9.521377480811566e-06	0.999999990100288;9.72655836348438e-07;4.125185322800817e-05;0.999999990100288;0.007029943759547463;0.4336079418276154	0.000;0.393;0.151;0.000;0.361;0.086	0.000;0.591;0.034;0.000;0.298;0.075	s|1e1.1o3|1e1.2o3|1e1.3o3|1e2.1o1|1e3.1o2|1e3.2o2	FALSE	TRUE	TRUE	6	4	1;1;1;1;1;1	5	-	132759007-132760802;132758824-132760802;132758556-132760802;132754520-132760802;132752181-132760802;132752178-132760802	132750817-132752181;132754179-132754520;132756001-132759007;132760802-132760992		http://genome.ucsc.edu/cgi-bin/hgTracks?db=hg38&position=5%3A132760992-132750817
SFSWAP	ENSG00000061936.9	ENSG00000061936.9:s:131714071-131714495	-0.15909443876176393;0.15909444964016212	0.9017746696309594;0.901774759674724	8.426417382423335e-05;8.425874074827905e-05	0.579;0.421	0.415;0.585	s|1e1.1o1|2e1.1o1	TRUE	FALSE	FALSE	2	2	1;1	12	+	131714193-131714822;131714240-131714822	131714071-131714495;131714822-131714953		http://genome.ucsc.edu/cgi-bin/hgTracks?db=hg38&position=12%3A131714953-131714071
SFXN5	ENSG00000144040.12	ENSG00000144040.12:s:72988258-72988348	1.2335498149981656e-10;0.13284275776135476;-0.12080092485881687;-0.0002693654474863559	6.4479250125131335e-21;0.7764106834456939;0.7052278790932585;2.9056735252605344e-09	0.4942952468924344;0.0002406987158460838;0.00011516677574552325;0.4749435952397211	0.001;0.819;0.149;0.031	0.001;0.955;0.026;0.019	s|1e1.1o1|1e2.1o1|1e3.1o1|1e4.1o1	FALSE	FALSE	TRUE	4	5	1;1;1;1	2	-	72973427-72988258;72971685-72988258;72968533-72988258;72961248-72988258	72961131-72961248;72968447-72968533;72971570-72971685;72973181-72973427;72988258-72988348		http://genome.ucsc.edu/cgi-bin/hgTracks?db=hg38&position=2%3A72988348-72961131
SH3D19	ENSG00000109686.17	ENSG00000109686.17:s:151147922-151148186	-0.1398873367071795;0.13988736363174412	0.8072260115723089;0.8072261802669461	0.0002567891451519255;0.00025677032425416353	0.374;0.626	0.228;0.772	s|1e1.2o2|1e2.1o1	FALSE	FALSE	TRUE	2	3	1;1	4	-	151144288-151147922;151144050-151147922	151143910-151144050;151144220-151144404;151147922-151148186		http://genome.ucsc.edu/cgi-bin/hgTracks?db=hg38&position=4%3A151148186-151143910
SH3D19	ENSG00000109686.17	ENSG00000109686.17:t:151143910-151144050	0.1384822713203673;-0.13848224419160216	0.7976567359291973;0.797656639540598	0.00017694163099118382;0.00017695459828481752	0.646;0.354	0.793;0.207	t|1e1.1o1|1e2.1o1	FALSE	FALSE	TRUE	2	3	1;1	4	-	151144050-151147922;151144050-151144220	151143910-151144050;151144220-151144404;151147922-151148186		http://genome.ucsc.edu/cgi-bin/hgTracks?db=hg38&position=4%3A151148186-151143910
SHARPIN	ENSG00000179526.16	ENSG00000179526.16:s:144099250-144099430	0.1261451878436311;-0.12614515479893046	0.699490996811761;0.6994910050373032	0.0004734295852493272;0.00047346643696488666	0.650;0.350	0.789;0.211	s|1e1.1o1|1e2.1o1	FALSE	FALSE	TRUE	2	3	1;1	8	-	144099205-144099277;144098994-144099277	144098866-144098994;144099081-144099205;144099250-144099430		http://genome.ucsc.edu/cgi-bin/hgTracks?db=hg38&position=8%3A144099430-144098866
SHTN1	ENSG00000187164.18	ENSG00000187164.18:t:116881482-116886566	-0.2280152438419364;0.22801524130450623	0.9925478578954511;0.9925478831071137	6.65789647413817e-07;6.657560870226133e-07	0.641;0.359	0.418;0.582	t|1e1.1o1|1e2.1o1	FALSE	FALSE	TRUE	2	3	1;1	10	-	116886566-116911790;116886566-116901765	116881482-116886566;116901765-116901957;116911790-116911843		http://genome.ucsc.edu/cgi-bin/hgTracks?db=hg38&position=10%3A116911843-116881482
SIDT2	ENSG00000149577.15	ENSG00000149577.15:s:117186584-117186636	-0.1612719970260792;0.1612720412134317	0.8730776636737342;0.8730777634234812	0.00014355027582124702;0.00014354099519063012	0.433;0.567	0.260;0.740	s|1e1.1o1|1e2.1o1	FALSE	FALSE	TRUE	2	3	1;1	11	+	117186636-117186990;117186636-117187378	117186584-117186636;117186990-117187001;117187378-117187449		http://genome.ucsc.edu/cgi-bin/hgTracks?db=hg38&position=11%3A117187449-117186584
SIK3	ENSG00000160584.15	ENSG00000160584.15:s:116870331-116870401	0.20429179341542858;-0.20429184984223475	0.992260217116232;0.9922602380718885	1.2672157781482913e-06;1.2672576553685033e-06	0.684;0.316	0.896;0.104	s|1e1.1o1|1e2.2o2	FALSE	FALSE	TRUE	2	3	1;1	11	-	116868089-116870331;116863818-116870331	116863668-116865068;116867688-116868089;116870331-116870401		http://genome.ucsc.edu/cgi-bin/hgTracks?db=hg38&position=11%3A116870401-116863668
SIK3	ENSG00000160584.15	ENSG00000160584.15:t:116863668-116865068	-0.21340274752750354;3.5052204201100295e-06;0.2091779320763306	0.9905217340364653;1.5017197485598475e-09;0.9875692790237715	3.1065014176601125e-06;0.47234498913717066;4.679011677898231e-06	0.354;0.004;0.643	0.131;0.007;0.862	t|1e1.1o1|1e2.1o2|1e3.1o2	FALSE	FALSE	TRUE	3	4	1;1;1	11	-	116863818-116870331;116863818-116870141;116863818-116867946	116863668-116865068;116867688-116868089;116868792-116870251;116870331-116870401		http://genome.ucsc.edu/cgi-bin/hgTracks?db=hg38&position=11%3A116870401-116863668
SKA2	ENSG00000182628.12	ENSG00000182628.12:s:59154956-59155269	-0.12710177004681525;0.017808912355132593;0.009886657947662617;0.011266400249681329;0.03795436542553567	0.700033121719645;0.022730756452102853;0.007144523984360282;0.0025928161170061625;0.09558283422937996	0.0005819193625959951;0.020716164412416516;0.06169409891824645;0.1284615355168979;0.0075124933329603315	0.462;0.100;0.240;0.149;0.049	0.329;0.138;0.263;0.169;0.104	s|1e1.1o1|1e2.1o1|1e3.1o1|2e4.1o1|2e5.1o1	TRUE	FALSE	TRUE	5	6	1;1;1;1;1	17	-	59131367-59155131;59119495-59155131;59112345-59155131;59131367-59154956;59112345-59154956	59109951-59112345;59119299-59119495;59131281-59131367;59154956-59155269		http://genome.ucsc.edu/cgi-bin/hgTracks?db=hg38&position=17%3A59155269-59109951
SLC12A2	ENSG00000064651.13	ENSG00000064651.13:s:128174541-128174666	0.4100312748370414;-0.41003126385258515	0.999999998907652;0.9999999989654228	2.293575150652881e-14;4.440892098500626e-16	0.415;0.585	0.823;0.177	s|1e1.1o1|1e2.2o2	FALSE	FALSE	TRUE	2	3	1;1	5	+	128174666-128177105;128174666-128178567	128174541-128174666;128177105-128177152;128178380-128178689		http://genome.ucsc.edu/cgi-bin/hgTracks?db=hg38&position=5%3A128178689-128174541
SLC12A6	ENSG00000140199.11	ENSG00000140199.11:t:34275345-34275389	-0.1154248354246323;0.11506671861952308;7.771559996016758e-16	0.6491328140860128;0.6467337580510976;6.4479250280230174e-21	0.0005269968921541857;0.0005155706405742901;0.999999990100288	0.867;0.133;0.000	0.747;0.253;0.001	t|1e1.1o1|1e2.1o1|1e3.1o1	FALSE	FALSE	TRUE	3	4	1;1;1	15	-	34275389-34336410;34275389-34318561;34275389-34299569	34275345-34275389;34299569-34299658;34318561-34318779;34336410-34336844		http://genome.ucsc.edu/cgi-bin/hgTracks?db=hg38&position=15%3A34336844-34275345
SLC25A25	ENSG00000148339.12	ENSG00000148339.12:t:128100867-128101222	0.02401900817975745;0.05169498607580175;-0.11851450786068823;2.764798095723243e-06	0.0415054749428617;0.17460981352094362;0.6623105437147799;6.44901181095729e-21	0.014728932844094766;0.0048864045802368165;0.0006285792412545899;0.4750008275106261	0.193;0.527;0.263;0.016	0.238;0.600;0.145;0.020	t|1e1.1o1|1e2.1o1|1e3.1o1|1e4.1o1	FALSE	FALSE	TRUE	4	5	1;1;1;1	9	+	128068580-128101096;128092089-128101096;128098725-128101096;128099385-128101096	128068201-128068580;128091464-128092089;128098304-128098725;128099275-128099385;128100867-128101222		http://genome.ucsc.edu/cgi-bin/hgTracks?db=hg38&position=9%3A128101222-128068201
SLC30A6	ENSG00000152683.14	ENSG00000152683.14:t:32197707-32197826	-0.12690896256459322;0.12690893081529936	0.7102063212884222;0.7102059064291012	0.000499781925358378;0.000499744599658365	0.270;0.730	0.131;0.869	t|1e1.1o1|1e2.1o1	FALSE	FALSE	TRUE	2	3	1;1	2	+	32193983-32197707;32197392-32197707	32193889-32193983;32197318-32197392;32197707-32197826		http://genome.ucsc.edu/cgi-bin/hgTracks?db=hg38&position=2%3A32197826-32193889
SLC44A2	ENSG00000129353.14	ENSG00000129353.14:t:10626253-10626301	0.1300708550295917;7.771559996016758e-16;-0.130055215263915	0.7471118074502977;6.4479250280230174e-21;0.7467686510564003	0.0002100529275314534;0.999999990100288;0.0002097935474135726	0.652;0.001;0.347	0.791;0.001;0.208	t|1e1.1o1|1e2.1o1|1e3.1o1	FALSE	FALSE	TRUE	3	4	1;1;1	19	+	10602561-10626253;10625549-10626253;10625670-10626253	10602457-10602561;10625258-10625549;10625594-10625670;10626253-10626301		http://genome.ucsc.edu/cgi-bin/hgTracks?db=hg38&position=19%3A10626301-10602457
SLC4A7	ENSG00000033867.16	ENSG00000033867.16:t:27372721-27376845	-0.10908459606434759;0.10908454657500749	0.5831368425874558;0.5831364018963064	0.0008068313657879633;0.000806763447871802	0.478;0.522	0.358;0.642	t|1e1.1o1|1e2.1o1	FALSE	FALSE	TRUE	2	3	1;1	3	-	27376845-27383153;27376845-27379249	27372721-27376845;27379249-27379356;27383153-27383250		http://genome.ucsc.edu/cgi-bin/hgTracks?db=hg38&position=3%3A27383250-27372721
SLC7A6OS	ENSG00000103061.12	ENSG00000103061.12:s:68303690-68304232	-0.15359083839537657;0.12473723503693124;0.009956999416064753	0.8786231566052921;0.6969072263513161;0.0038056046023299144	1.915535318697259e-06;2.782777553358091e-05;0.018693202857245794	0.307;0.605;0.086	0.146;0.743;0.109	s|1e1.1o2|1e1.2o2|i	FALSE	TRUE	FALSE	3	2	1;1;0	16	-	68302509-68304026;68302501-68304026;68302510-68303689	68302000-68302509;68303690-68304232	68302510-68303689	http://genome.ucsc.edu/cgi-bin/hgTracks?db=hg38&position=16%3A68304232-68302000
SLC8A1	ENSG00000183023.18	ENSG00000183023.18:t:40164854-40164984	0.1676480732175805;-0.16764803858905092	0.9351207661876658;0.9351206450826617	6.450046896986757e-06;6.450445407035765e-06	0.646;0.354	0.815;0.185	t|1e1.1o1|1e2.1o1	FALSE	FALSE	TRUE	2	3	1;1	2	-	40164984-40174825;40164984-40170281	40164854-40164984;40170281-40170349;40174825-40174842		http://genome.ucsc.edu/cgi-bin/hgTracks?db=hg38&position=2%3A40174842-40164854
SLC9A7	ENSG00000065923.9	ENSG00000065923.9:t:46631586-46631649	-0.19710852148212607;0.1971085306877728	0.989083598924181;0.9890835935047534	1.7544408748015883e-07;1.754298700405696e-07	0.328;0.672	0.130;0.870	t|1e1.1o1|1e2.1o1	FALSE	FALSE	TRUE	2	3	0;1	X	-	46631649-46643236;46631649-46635589	46631586-46631649;46635589-46635648;46643236-46643389		http://genome.ucsc.edu/cgi-bin/hgTracks?db=hg38&position=X%3A46643389-46631586
SLC9A9	ENSG00000181804.14	ENSG00000181804.14:s:143848148-143848531	3.7525486686383305e-07;0.13616768001208396;-0.13030139830100426	6.448059411189397e-21;0.8318181791699254;0.7889633123879514	0.47500655618481025;9.660367827873455e-05;2.6618278999190892e-05	0.009;0.834;0.157	0.009;0.968;0.023	s|1e1.1o1|1e2.1o1|1e3.1o1	FALSE	FALSE	TRUE	3	4	1;1;1	3	-	143847983-143848148;143832221-143848148;143796903-143848148	143796826-143796903;143832019-143832221;143847594-143847983;143848148-143848531		http://genome.ucsc.edu/cgi-bin/hgTracks?db=hg38&position=3%3A143848531-143796826
SMAP1	ENSG00000112305.14	ENSG00000112305.14:t:70798657-70798737	0.13466148878914674;-0.13466147433078768	0.7829932103036803;0.7829930820686507	0.0002044142901843449;0.0002044300049914849	0.570;0.430	0.711;0.289	t|1e1.1o1|1e2.1o1	FALSE	FALSE	TRUE	2	3	1;1	6	+	70773425-70798657;70791769-70798657	70772929-70773425;70791689-70791769;70798657-70798737		http://genome.ucsc.edu/cgi-bin/hgTracks?db=hg38&position=6%3A70798737-70772929
SMARCA2	ENSG00000080503.21	ENSG00000080503.21:t:2161686-2161903	-0.11394271431922165;7.771559996016758e-16;7.771559996016758e-16;7.771559996016758e-16;7.771559996016758e-16;7.771559996016758e-16;7.771559996016758e-16;7.771559996016758e-16;0.07425530236620248;7.771559996016758e-16;7.771559996016758e-16;0.003359936346889794	0.6355913725915976;6.4479250280230174e-21;6.4479250280230174e-21;6.4479250280230174e-21;6.4479250280230174e-21;6.4479250280230174e-21;6.4479250280230174e-21;6.4479250280230174e-21;0.264219236635914;6.4479250280230174e-21;6.4479250280230174e-21;4.304073764068617e-09	0.0005725477003275525;0.999999990100288;0.999999990100288;0.999999990100288;0.999999990100288;0.999999990100288;0.999999990100288;0.999999990100288;0.004051971283310181;0.999999990100288;0.999999990100288;0.4749920154471911	0.863;0.008;0.000;0.000;0.000;0.005;0.000;0.004;0.100;0.000;0.000;0.019	0.750;0.003;0.000;0.003;0.006;0.000;0.000;0.000;0.181;0.009;0.003;0.044	t|1e1.1o1|1e2.1o1|1e3.1o2|1e4.2o2|1e5.1o2|1e5.2o2|1e6.1o1|1e7.1o2|1e7.2o2|1e8.1o1|1e9.1o1|1e10.1o1	TRUE	FALSE	TRUE	12	11	1;1;1;1;1;1;1;1;1;1;1;1	9	+	2123937-2161686;2157890-2161686;2158350-2161686;2158553-2161686;2158587-2161686;2158594-2161686;2158978-2161686;2159904-2161686;2159909-2161686;2159972-2161686;2160619-2161686;2161035-2161686	2123719-2123937;2157680-2157890;2158239-2158392;2158449-2158553;2158564-2158594;2158956-2158978;2159672-2159909;2159945-2159972;2160235-2160619;2160976-2161035;2161686-2161903		http://genome.ucsc.edu/cgi-bin/hgTracks?db=hg38&position=9%3A2161903-2123719
SMARCAD1	ENSG00000163104.17	ENSG00000163104.17:s:94278616-94278733	-0.10011272656266171;0.10011272236859758	0.5120556615376097;0.5120554747349993	0.0012765542780250883;0.0012764437977290611	0.408;0.592	0.296;0.704	s|1e1.1o2|1e1.2o2	FALSE	TRUE	FALSE	2	2	1;1	4	+	94278733-94278923;94278733-94278929	94278616-94278733;94278923-94279050		http://genome.ucsc.edu/cgi-bin/hgTracks?db=hg38&position=4%3A94279050-94278616
SMARCD3	ENSG00000082014.16	ENSG00000082014.16:s:151241799-151241978	-0.1350838546484987;0.13508383093355725	0.7343064924750087;0.7343061866440441	1.900908490604092e-05;1.9007734780040174e-05	0.524;0.476	0.383;0.617	s|1e1.1o1|i	FALSE	FALSE	FALSE	2	2	1;0	7	-	151241653-151241877;151241654-151241798	151241492-151241653;151241799-151241978	151241654-151241798	http://genome.ucsc.edu/cgi-bin/hgTracks?db=hg38&position=7%3A151241978-151241492
SNAP25	ENSG00000132639.12	ENSG00000132639.12:s:10284724-10284772	0.18947203658507497;-0.1894720772151668	0.9877731379444593;0.987773118490043	1.3501882205948914e-06;1.3502525338937588e-06	0.176;0.824	0.370;0.630	s|1e1.1o1|1e2.1o1	FALSE	FALSE	TRUE	2	3	1;1	20	+	10284772-10292882;10284772-10293161	10284724-10284772;10292882-10292999;10293161-10293278		http://genome.ucsc.edu/cgi-bin/hgTracks?db=hg38&position=20%3A10293278-10284724
SNAP25	ENSG00000132639.12	ENSG00000132639.12:t:10296230-10297050	0.290225879123613;-0.29022587539958467	0.9999822966819177;0.9999822975030958	2.1627080857186027e-10;2.0981150150589656e-10	0.428;0.572	0.723;0.277	t|1e1.1o1|1e2.1o1	FALSE	FALSE	TRUE	2	3	1;1	20	+	10292999-10296925;10293278-10296925	10292882-10292999;10293161-10293278;10296230-10297050		http://genome.ucsc.edu/cgi-bin/hgTracks?db=hg38&position=20%3A10297050-10292882
SNX19	ENSG00000120451.10	ENSG00000120451.10:t:130879624-130879711	0.13451967980461774;-0.1345196267565953	0.7814722819754175;0.7814719423806327	0.00026609854963126654;0.00026611899482209544	0.143;0.857	0.279;0.721	t|1e1.1o2|1e2.1o1	FALSE	FALSE	TRUE	2	3	1;1	11	-	130879711-130903255;130879711-130880622	130879624-130879711;130880622-130881141;130903069-130903384		http://genome.ucsc.edu/cgi-bin/hgTracks?db=hg38&position=11%3A130903384-130879624
SOBP	ENSG00000112320.11	ENSG00000112320.11:s:107506242-107506427	2.2203836774877517e-10;-0.10958447802612736;0.10891606503150435	6.447925000105224e-21;0.5878621382277714;0.5819573764713062	0.4858975882851325;0.0008750086811446511;0.0008901727217146104	0.001;0.217;0.783	0.001;0.099;0.900	s|1e1.1o1|1e2.1o1|1e3.1o1	FALSE	FALSE	TRUE	3	4	1;0;1	6	+	107506427-107513958;107506427-107529459;107506427-107533459	107506242-107506427;107513958-107515073;107529459-nan;107533459-107533610		http://genome.ucsc.edu/cgi-bin/hgTracks?db=hg38&position=6%3A107533610-107506242
SORBS1	ENSG00000095637.21	ENSG00000095637.21:s:95381413-95381799	-0.1366405704920371;0.1366406062417926	0.8135744214027046;0.8135747447228905	0.00010205154734987953;0.0001020436943708728	0.630;0.370	0.489;0.511	s|1e1.1o1|1e2.1o1	FALSE	FALSE	TRUE	2	3	1;1	10	-	95376056-95381685;95367699-95381685	95367650-95367699;95375973-95376056;95381413-95381799		http://genome.ucsc.edu/cgi-bin/hgTracks?db=hg38&position=10%3A95381799-95367650
SORBS1	ENSG00000095637.21	ENSG00000095637.21:s:95397220-95397283	-0.10027694756507116;0.10027687986196779	0.5063262051117572;0.5063256205584509	0.0011199354372821713;0.001119835124246233	0.715;0.285	0.616;0.384	s|1e1.1o1|1e2.1o1	FALSE	FALSE	TRUE	2	3	1;1	10	-	95395075-95397220;95384285-95397220	95384238-95384285;95395001-95395075;95397220-95397283		http://genome.ucsc.edu/cgi-bin/hgTracks?db=hg38&position=10%3A95397283-95384238
SORBS1	ENSG00000095637.21	ENSG00000095637.21:s:95421961-95422073	7.133692128665974e-07;0.14395569265597266;7.771559996016758e-16;-0.16394832675866497	6.448181559788359e-21;0.8793824069866989;6.4479250280230174e-21;0.9594325814266682	0.4750034637250422;7.808325674244042e-05;0.999999990100288;1.0964902591004133e-05	0.000;0.180;0.000;0.819	0.021;0.323;0.000;0.656	s|1e1.1o2|1e2.1o1|1e3.1o1|1e4.1o1	FALSE	FALSE	TRUE	4	5	1;1;1;1	10	-	95416185-95421961;95414862-95421961;95414655-95421961;95410777-95421961	95410633-95410777;95414494-95414655;95414744-95414862;95415469-95416185;95421961-95422073		http://genome.ucsc.edu/cgi-bin/hgTracks?db=hg38&position=10%3A95422073-95410633
SORBS1	ENSG00000095637.21	ENSG00000095637.21:t:95367650-95367699	0.12099024614700767;-0.0969644438629976;-8.296885173869197e-05;-1.0361723074999987e-09	0.6916167233707289;0.4869474351953923;6.483346501193093e-21;6.447924897740276e-21	0.0004145052002198853;0.0012193514562113261;0.47500002731654567;0.47737377550965165	0.334;0.607;0.035;0.022	0.458;0.505;0.027;0.010	t|1e1.1o2|1e2.1o1|1e3.1o1|1e4.1o1	FALSE	FALSE	TRUE	4	5	1;1;1;1	10	-	95367699-95381685;95367699-95375973;95367699-95371984;95367699-95371326	95367650-95367699;95371326-95371427;95371984-95372049;95375973-95376056;95381413-95381799		http://genome.ucsc.edu/cgi-bin/hgTracks?db=hg38&position=10%3A95381799-95367650
SORBS1	ENSG00000095637.21	ENSG00000095637.21:t:95384238-95384285	0.16853110444596175;-0.15118540351418278;-0.004506765705399968;7.771559996016758e-16	0.9522496574019534;0.8885607451931945;0.0009083151635100912;6.4479250280230174e-21	1.3398112770488876e-05;2.88198168818532e-05;0.16791823813546758;0.999999990100288	0.460;0.359;0.173;0.008	0.635;0.206;0.157;0.002	t|1e1.1o1|1e2.1o1|1e3.1o1|1e4.1o1	FALSE	FALSE	TRUE	4	5	1;1;1;1	10	-	95384285-95397220;95384285-95395001;95384285-95394611;95384285-95386991	95384238-95384285;95386991-95387119;95394611-95394673;95395001-95395075;95397220-95397283		http://genome.ucsc.edu/cgi-bin/hgTracks?db=hg38&position=10%3A95397283-95384238
SORBS1	ENSG00000095637.21	ENSG00000095637.21:t:95410633-95410777	-0.19908048922603366;7.771559996016758e-16;0.19879556992125041;7.771559996016758e-16	0.9879973780839515;6.4479250280230174e-21;0.9878473505340235;6.4479250280230174e-21	6.822220420810154e-07;0.999999990100288;7.219277248353379e-07;0.999999990100288	0.697;0.000;0.303;0.000	0.494;0.000;0.506;0.000	t|1e1.1o1|1e2.1o1|1e3.1o1|1e4.1o1	FALSE	FALSE	TRUE	4	5	1;1;1;1	10	-	95410777-95421961;95410777-95415469;95410777-95414494;95410777-95413553	95410633-95410777;95413553-95413764;95414494-95414655;95415469-95416185;95421961-95422073		http://genome.ucsc.edu/cgi-bin/hgTracks?db=hg38&position=10%3A95422073-95410633
SPAG9	ENSG00000008294.20	ENSG00000008294.20:t:50974771-50975360	-0.0263383244795308;0.14313775247658;-0.09778715155307183	0.0016528301680953019;0.867925112699276;0.4904600857369787	0.0886773254363371;2.5156907676172147e-06;0.0001329917433410266	0.104;0.534;0.357	0.065;0.673;0.261	t|1e1.1o2|1e2.1o1|i	FALSE	FALSE	TRUE	3	3	1;1;0	17	-	50974947-50977108;50974947-50975863;50975361-50975862	50974771-50975360;50975863-50975901;50976600-50977221	50975361-50975862	http://genome.ucsc.edu/cgi-bin/hgTracks?db=hg38&position=17%3A50977221-50974771
SPDYE3	ENSG00000214300.7	ENSG00000214300.7:s:100311750-100311968	-0.150589312272848;0.14666869585801112;-0.0015425476114817934;7.77155998100908e-16;0.0009822410891944524	0.9025735085137115;0.8426039989456943;2.3705904568720745e-06;6.2988095818851245e-21;1.5754188194819244e-05	3.8693342641060724e-07;4.835891476594183e-06;0.4302714165136069;0.9999999743800732;0.23289904161871405	0.228;0.639;0.075;0.000;0.061	0.076;0.785;0.064;0.000;0.076	s|1e1.2o3|1e2.3o4|2e3.3o3|3e3.1o3|i	TRUE	TRUE	TRUE	5	4	0;0;0;1;0	7	+	100311780-100313171;100311780-100314563;100311867-100313258;100311968-100313140;100311969-100313139	100311750-100311968;100313140-100313358;100314441-100314750	100311969-100313139	http://genome.ucsc.edu/cgi-bin/hgTracks?db=hg38&position=7%3A100314750-100311750
SPDYE3	ENSG00000214300.7	ENSG00000214300.7:t:100311750-100311968	7.77155998100908e-16;-0.25290584376437975;0.2917232576555424;-0.019526328704713176	6.2988095818851245e-21;0.9999999559962711;0.9999999986979188;0.012848537643981335	0.9999999743800732;0.0;6.036642096479615e-20;0.009350351064876361	0.000;0.365;0.413;0.222	0.000;0.109;0.701;0.187	t|1e1.2o2|2e2.1o2|2e3.1o2|i	FALSE	TRUE	TRUE	4	4	1;0;0;0	7	+	100310578-100311750;100309004-100311781;100310390-100311781;100310579-100311749	100308974-100309192;100310360-100310578;100311750-100311968	100310579-100311749	http://genome.ucsc.edu/cgi-bin/hgTracks?db=hg38&position=7%3A100311968-100308974
SPDYE3	ENSG00000214300.7	ENSG00000214300.7:t:100314441-100314750	7.77155998100908e-16;0.15455669404971184;-0.13478665971176906;-0.016852411893057744;0.01705223443237847	6.2988095818851245e-21;0.8867308731799024;0.8042631280184407;0.010331556641850658;3.5046665713968154e-07	0.9999999743800732;3.696366889385747e-06;5.3243431992200385e-06;0.00979724936443227;0.47438523457953297	0.000;0.484;0.335;0.130;0.044	0.000;0.636;0.207;0.102;0.054	t|1e1.3o3|2e2.1o3|2e3.1o3|3e3.2o3|i	TRUE	TRUE	TRUE	5	4	1;0;0;0;0	7	+	100313358-100314532;100311780-100314563;100313170-100314563;100313257-100314650;100313359-100314440	100311750-100311968;100313140-100313358;100314441-100314750	100313359-100314440	http://genome.ucsc.edu/cgi-bin/hgTracks?db=hg38&position=7%3A100314750-100311750
SPEN	ENSG00000065526.10	ENSG00000065526.10:t:15876202-15876711	0.2628238558258942;-0.2628238961912885	0.9995339395999909;0.9995339379979647	7.367207697745697e-08;7.366205023728867e-08	0.277;0.723	0.548;0.452	t|1e1.1o1|1e2.1o1	FALSE	FALSE	TRUE	2	3	1;1	1	+	15873136-15876202;15874395-15876202	15872816-15873136;15873502-15874395;15876202-15876711		http://genome.ucsc.edu/cgi-bin/hgTracks?db=hg38&position=1%3A15876711-15872816
SPG20	ENSG00000133104.12	ENSG00000133104.12:t:36335021-36335832	-0.14462985119760413;0.05231536765593486;0.09093076289975147;7.771559996016758e-16;-0.009055006681870063	0.8406747812786183;0.10028329654674673;0.4418953304148478;6.4479250280230174e-21;0.0021513802943879624	7.335094426696998e-05;0.012473098431799827;0.00167491150679509;0.999999990100288;0.11494899354135324	0.190;0.121;0.587;0.000;0.099	0.048;0.185;0.691;0.003;0.071	t|1e1.1o1|1e2.1o1|1e3.1o1|1e4.1o1|1e5.1o1	FALSE	FALSE	TRUE	5	6	1;1;1;1;1	13	-	36335832-36370089;36335832-36346582;36335832-36346225;36335832-36345525;36335832-36336287	36335021-36335832;36336287-36336358;36345525-36345634;36346225-36346283;36346582-36346797;36370089-36370180		http://genome.ucsc.edu/cgi-bin/hgTracks?db=hg38&position=13%3A36370180-36335021
SPTAN1	ENSG00000197694.14	ENSG00000197694.14:t:128594122-128594373	0.12819391255194978;-0.12924012388449263;7.77155998100908e-16	0.7192749415141384;0.7034745447675954;6.2988095818851245e-21	1.743295139746556e-05;2.193768449798572e-05;0.9999999743800732	0.587;0.391;0.023	0.717;0.259;0.024	t|1e1.1o1|1e2.1o2|i	FALSE	FALSE	TRUE	3	3	1;1;1	9	+	128591625-128594175;128593042-128594175;128593279-128594121	128591477-128591625;128592983-128593278;128594122-128594373	128593279-128594121	http://genome.ucsc.edu/cgi-bin/hgTracks?db=hg38&position=9%3A128594373-128591477
SPTBN4	ENSG00000160460.15	ENSG00000160460.15:t:40532625-40532771	0.1237334578087429;-0.10675523509755738;-5.571520818150946e-05	0.7179923567322375;0.5748864267112872;4.445205790286886e-08	0.0002184394034345019;0.0005333406839712618;0.4700945093458768	0.844;0.139;0.017	0.974;0.024;0.002	t|1e1.1o1|1e2.1o1|1e3.1o1	FALSE	FALSE	TRUE	3	4	1;1;1	19	+	40529131-40532625;40530590-40532625;40530856-40532625	40529041-40529131;40530488-40530590;40530766-40530856;40532625-40532771		http://genome.ucsc.edu/cgi-bin/hgTracks?db=hg38&position=19%3A40532771-40529041
SREK1	ENSG00000153914.15	ENSG00000153914.15:s:66153568-66153790	-0.10337675442213613;0.017874600225372978;0.06781058298699648	0.5477360556369703;0.0018106753333927354;0.27722015247237697	0.00040139454951448883;0.21199637372533495;0.0026386049359350267	0.129;0.042;0.831	0.024;0.065;0.911	s|1e1.1o1|1e2.2o2|1e3.2o2	FALSE	FALSE	TRUE	3	4	1;1;1	5	+	66153596-66156065;66153596-66158809;66153596-66159219	66153568-66153790;66156065-66157738;66158700-66158932;66159106-66159334		http://genome.ucsc.edu/cgi-bin/hgTracks?db=hg38&position=5%3A66159334-66153568
SRGAP2C	ENSG00000171943.11	ENSG00000171943.11:s:121186905-121187513	0.15772984264169065;-0.15772986688863233	0.9505865308133457;0.9505865651242056	2.19707022190236e-05;2.1971959788147366e-05	0.772;0.228	0.925;0.075	s|1e1.1o1|1e2.1o1	FALSE	FALSE	TRUE	2	3	1;1	1	+	121187513-121284803;121187513-121365293	121186905-121187513;121284803-121284995;121365293-121365355		http://genome.ucsc.edu/cgi-bin/hgTracks?db=hg38&position=1%3A121365355-121186905
SRGAP2C	ENSG00000171943.11	ENSG00000171943.11:t:121365293-121365355	-0.07853521255265669;0.11407588503441979;-0.012937522790310376	0.281542774711422;0.6427206353379051;1.1550477501179671e-20	0.004798518755272818;0.0002791098703825541;0.4750000001423347	0.141;0.807;0.051	0.053;0.918;0.029	t|1e1.4o4|1e2.1o1|1e3.1o1	FALSE	FALSE	TRUE	3	4	1;1;0	1	+	121187513-121365293;121324640-121365293;121349794-121365293	nan-121349794;121186905-121187513;121324478-121324640;121365293-121365355		http://genome.ucsc.edu/cgi-bin/hgTracks?db=hg38&position=1%3A121365355-121186905
SRRM1	ENSG00000133226.16	ENSG00000133226.16:t:24648534-24649029	0.1280529824160121;-0.028405028703349405;-1.5847626661100805e-08;-0.05106324647549505	0.7436999526306312;0.05189476602125158;6.298831706234919e-21;0.14059701141639958	1.9498162927839452e-05;0.0024853431157821904;0.4765822330253553;0.0011955943180272932	0.627;0.098;0.016;0.255	0.767;0.047;0.001;0.185	t|1e1.1o1|1e2.1o2|1e3.1o1|i	FALSE	FALSE	TRUE	4	4	1;1;1;0	1	+	24646789-24648859;24647208-24648859;24648166-24648859;24648167-24648533	24646667-24646789;24647079-24647588;24648024-24648166;24648534-24649029	24648167-24648533	http://genome.ucsc.edu/cgi-bin/hgTracks?db=hg38&position=1%3A24649029-24646667
SRSF1	ENSG00000136450.12	ENSG00000136450.12:s:58004588-58005134	-0.14243974812011506;1.2785194812594329e-05;0.14433928747800484	0.8078028739230899;6.313106231627068e-21;0.8188143687898553	7.931695462870536e-06;0.47500054474921105;8.031147446859394e-06	0.331;0.023;0.646	0.179;0.021;0.801	s|1e1.1o1|1e2.1o1|i	FALSE	FALSE	TRUE	3	3	1;1;0	17	-	58004001-58004923;58003718-58004923;58004002-58004587	58003360-58003718;58003802-58004001;58004588-58005134	58004002-58004587	http://genome.ucsc.edu/cgi-bin/hgTracks?db=hg38&position=17%3A58005134-58003360
SRSF10	ENSG00000188529.14	ENSG00000188529.14:s:23971573-23971626	-0.10520484346488576;0.05040482551970131;0.039484010445875836	0.5523668422842015;0.0015868169230583984;0.08843139111683221	0.0008145437348762163;0.3355468127918814;0.009515931873140114	0.694;0.019;0.287	0.581;0.073;0.348	s|1e1.1o1|1e2.1o2|1e2.2o2	FALSE	TRUE	TRUE	3	3	1;1;1	1	-	23971439-23971573;23967956-23971573;23967723-23971573	23964804-23967956;23969083-23971439;23971573-23971626		http://genome.ucsc.edu/cgi-bin/hgTracks?db=hg38&position=1%3A23971626-23964804
SRSF7	ENSG00000115875.18	ENSG00000115875.18:s:38749529-38749705	-0.12575549782934756;7.77155998100908e-16;0.12242125883482533;-0.001117281201659156	0.7136277472330256;6.2988095818851245e-21;0.6747072508244546;0.006333598711127375	2.4937413867220926e-05;0.9999999743800732;3.294383830007198e-05;0.011133893504037928	0.268;0.000;0.370;0.357	0.138;0.001;0.500;0.361	s|1e1.1o3|1e1.2o3|1e2.1o2|i	FALSE	TRUE	TRUE	4	3	1;1;1;0	2	-	38749346-38749529;38749173-38749529;38748653-38749529;38749347-38749528	38748579-38748653;38748898-38749346;38749529-38749705	38749347-38749528	http://genome.ucsc.edu/cgi-bin/hgTracks?db=hg38&position=2%3A38749705-38748579
SSH2	ENSG00000141298.17	ENSG00000141298.17:t:29702959-29703062	-0.20060834098471528;0.2006083445535797	0.9776751453918956;0.977675136716754	7.789976959604594e-06;7.789601041845454e-06	0.533;0.467	0.325;0.675	t|1e1.1o2|1e2.1o1	FALSE	FALSE	TRUE	2	3	1;1	17	-	29703062-29793894;29703062-29761150	29702959-29703062;29761150-29761390;29793616-29793937		http://genome.ucsc.edu/cgi-bin/hgTracks?db=hg38&position=17%3A29793937-29702959
ST3GAL3	ENSG00000126091.19	ENSG00000126091.19:s:43838219-43838311	-0.10474248153743691;4.342070981968602e-09;6.299891191042258e-05;0.09163291159457937;4.342070981968602e-09	0.5488516399581106;6.4479264953546876e-21;2.6397105834525624e-08;0.4432441239611667;6.4479264953546876e-21	0.0010967057613965325;0.4755620785926324;0.472487165180825;0.0015914003580137731;0.4755620785926324	0.205;0.001;0.011;0.783;0.001	0.090;0.001;0.019;0.889;0.001	s|1e1.1o1|1e2.1o1|1e3.1o1|1e4.1o1|1e5.2o2	FALSE	FALSE	TRUE	5	6	1;1;1;1;1	1	+	43838311-43858135;43838311-43879027;43838311-43879335;43838311-43894383;43838311-43930132	43838219-43838311;43858135-43858308;43879027-43879231;43879335-43879507;43894383-43894477;43930019-43931165		http://genome.ucsc.edu/cgi-bin/hgTracks?db=hg38&position=1%3A43931165-43838219
ST5	ENSG00000166444.18	ENSG00000166444.18:s:8750621-8750725	0.11241085347819367;-0.11241090764669522	0.6085093110638313;0.6085098893168646	0.0009055088368453055;0.0009055818093878232	0.784;0.216	0.907;0.093	s|1e1.1o1|1e2.2o3	FALSE	FALSE	TRUE	2	3	1;1	11	-	8731209-8750621;8726209-8750621	8726073-8726319;8730808-8731209;8750621-8750725		http://genome.ucsc.edu/cgi-bin/hgTracks?db=hg38&position=11%3A8750725-8726073
ST7	ENSG00000004866.19	ENSG00000004866.19:s:117131885-117131960	0.10133357941961113;-0.10133363021805289	0.51811062645739;0.5181112553119759	0.0013019575369919224;0.0013020690602616458	0.794;0.206	0.906;0.094	s|1e1.1o1|1e2.1o1	FALSE	FALSE	TRUE	2	3	1;1	7	+	117131960-117134124;117131960-117136081	117131885-117131960;117134124-117134192;117136081-117137342		http://genome.ucsc.edu/cgi-bin/hgTracks?db=hg38&position=7%3A117137342-117131885
STAG3L2	ENSG00000277072.4	ENSG00000277072.4:t:74884434-74884524	0.0451130710436484;-0.13592613709200513;0.07509104193772992	0.0474070507069886;0.7961555228339383;0.2903632525932071	0.00522941212217872;9.480280771745342e-06;0.0004825710575160329	0.130;0.650;0.219	0.185;0.500;0.315	t|1e1.1o1|1e2.1o1|i	FALSE	FALSE	TRUE	3	3	1;1;0	7	-	74884524-74887683;74884524-74885023;74884525-74885022	74884434-74884524;74885023-74885146;74887683-74887799	74884525-74885022	http://genome.ucsc.edu/cgi-bin/hgTracks?db=hg38&position=7%3A74887799-74884434
STAG3L3	ENSG00000174353.17	ENSG00000174353.17:s:72999471-72999550	-0.1094916348613516;-3.8992275789961526e-10;1.3535990018312624e-08;0.11850872166009783	0.5863543906096839;6.298811606887759e-21;6.2988283500477325e-21;0.656868642785072	6.842753770108789e-05;0.5130701050643709;0.47685163016610077;3.989837207634786e-05	0.698;0.016;0.006;0.279	0.582;0.005;0.010;0.403	s|1e1.1o1|1e2.1o1|1e3.1o1|i	FALSE	FALSE	TRUE	4	4	1;1;1;0	7	-	72999162-72999471;72998790-72999471;72980017-72999471;72999163-72999470	72979944-72980017;72998484-72998790;72999055-72999162;72999471-72999550	72999163-72999470	http://genome.ucsc.edu/cgi-bin/hgTracks?db=hg38&position=7%3A72999550-72979944
STAG3L3	ENSG00000174353.17	ENSG00000174353.17:t:72998484-72998790	-1.2185331813375231e-07;-0.1281255269393656;0.14480085280047889	6.298860979319831e-21;0.7330177643733286;0.840343154291162	0.47520631772551936;1.8278035814556226e-05;5.778707318355688e-06	0.020;0.466;0.514	0.004;0.325;0.671	t|1e1.1o1|1e2.1o1|i	FALSE	FALSE	TRUE	3	3	1;1;1	7	-	72998790-72999471;72998790-72999055;72998791-72999054	72998484-72998790;72999055-72999162;72999471-72999550	72998791-72999054	http://genome.ucsc.edu/cgi-bin/hgTracks?db=hg38&position=7%3A72999550-72998484
STIM2	ENSG00000109689.14	ENSG00000109689.14:s:27007533-27007700	-0.1130202056148813;0.1130202417736631	0.6276639125083029;0.6276641966113897	0.00034407832096061686;0.00034404601970327957	0.173;0.827	0.056;0.944	s|1e1.1o1|1e2.1o2	FALSE	FALSE	TRUE	2	3	1;1	4	+	27007700-27007983;27007700-27008428	27007533-27007700;27007983-27008006;27008428-27008528		http://genome.ucsc.edu/cgi-bin/hgTracks?db=hg38&position=4%3A27008528-27007533
STXBP4	ENSG00000166263.13	ENSG00000166263.13:t:54999345-54999451	0.1504308158394978;-0.1504307772910226	0.8517306089760575;0.8517303986199479	9.945374492324628e-05;9.946060653853728e-05	0.103;0.897	0.263;0.737	t|1e1.1o1|1e2.1o2	FALSE	FALSE	TRUE	2	3	1;1	17	+	54986266-54999345;54990957-54999345	54986142-54986266;54990825-54990988;54999345-54999451		http://genome.ucsc.edu/cgi-bin/hgTracks?db=hg38&position=17%3A54999451-54986142
SUCO	ENSG00000094975.13	ENSG00000094975.13:s:172575518-172575623	-0.25452286287355985;0.25452284735006014	0.9999366432486104;0.9999366411576224	7.328319062693822e-10;7.324386409387109e-10	0.758;0.242	0.505;0.495	s|1e1.1o1|1e2.1o1	FALSE	FALSE	TRUE	2	3	1;1	1	+	172575623-172577539;172575623-172577764	172575518-172575623;172577539-172577559;172577764-172577819		http://genome.ucsc.edu/cgi-bin/hgTracks?db=hg38&position=1%3A172577819-172575518
SUCO	ENSG00000094975.13	ENSG00000094975.13:t:172577764-172577819	0.2126031349814207;-0.21260315744943348	0.9851755073450527;0.9851754702993766	5.818055501516702e-06;5.81837520818862e-06	0.311;0.689	0.526;0.474	t|1e1.1o1|1e2.1o1	FALSE	FALSE	TRUE	2	3	1;1	1	+	172575623-172577764;172577559-172577764	172575518-172575623;172577539-172577559;172577764-172577819		http://genome.ucsc.edu/cgi-bin/hgTracks?db=hg38&position=1%3A172577819-172575518
SUN1	ENSG00000164828.17	ENSG00000164828.17:s:849520-849603	0.10590919764122592;-0.001958822109739225;-0.06995479630154454	0.554963445516589;2.871827289260653e-07;0.29192794121297205	7.421745294490264e-05;0.47026973606093014;0.0003389216004642259	0.478;0.039;0.483	0.596;0.009;0.396	s|1e1.3o3|1e2.2o2|i	FALSE	FALSE	TRUE	3	3	1;1;1	7	+	849603-849923;849603-851384;849604-849800	849520-849603;849801-850767;851167-851482	849604-849800	http://genome.ucsc.edu/cgi-bin/hgTracks?db=hg38&position=7%3A851482-849520
SUN1	ENSG00000164828.17	ENSG00000164828.17:t:849801-850767	-0.011376716940922682;0.10771621121652347;-0.06662693021341878	4.600937778996115e-05;0.5684431227860245;0.26922680526462933	0.3718047618357745;6.83464255284923e-05;0.00038751567617711924	0.050;0.473;0.477	0.017;0.591;0.393	t|1e1.2o6|1e2.1o1|i	FALSE	FALSE	TRUE	3	3	1;1;1	7	+	843520-849923;849603-849923;849604-849800	843341-843872;849520-849603;849801-850767	849604-849800	http://genome.ucsc.edu/cgi-bin/hgTracks?db=hg38&position=7%3A850767-843341
SUPT20H	ENSG00000102710.19	ENSG00000102710.19:t:37047878-37047937	-0.19446731530272;0.19446735156646527	0.9741738644921273;0.9741738878578161	1.1407113471362251e-05;1.140649278304665e-05	0.365;0.635	0.163;0.837	t|1e1.2o2|1e2.1o1	FALSE	FALSE	TRUE	2	3	1;1	13	-	37047936-37051488;37047936-37048564	37047878-37047937;37048564-37048600;37051488-37051646		http://genome.ucsc.edu/cgi-bin/hgTracks?db=hg38&position=13%3A37051646-37047878
SYNC	ENSG00000162520.14	ENSG00000162520.14:s:32684258-32684382	-0.1339294934893216;9.536326335692964e-06;0.12826391324012362	0.7851247891079288;6.30168966298108e-21;0.7434063041685832	1.023402338107271e-05;0.4750026324459723;1.7570245179823658e-05	0.306;0.015;0.678	0.165;0.021;0.814	s|1e1.1o1|1e2.1o1|i	FALSE	FALSE	TRUE	3	3	1;1;0	1	-	32684089-32684258;32681860-32684258;32684090-32684257	32680360-32681860;32684010-32684089;32684258-32684382	32684090-32684257	http://genome.ucsc.edu/cgi-bin/hgTracks?db=hg38&position=1%3A32684382-32680360
SYNE1	ENSG00000131018.22	ENSG00000131018.22:s:152147884-152148378	0.29535930548130385;-0.2953593227240008	0.9999904544250063;0.9999904566661288	1.8511356322277154e-10;1.8385848399304905e-10	0.529;0.471	0.825;0.175	s|1e1.2o2|1e2.1o1	FALSE	FALSE	TRUE	2	3	1;1	6	-	152145555-152148045;152143765-152148045	152143623-152143765;152145487-152147763;152147884-152148378		http://genome.ucsc.edu/cgi-bin/hgTracks?db=hg38&position=6%3A152148378-152143623
SYNE1	ENSG00000131018.22	ENSG00000131018.22:t:152143623-152143765	-0.21948413191210897;0.21948415725104323	0.9980122729162131;0.9980122711682579	1.0990939935950905e-08;1.09866640858797e-08	0.348;0.652	0.128;0.872	t|1e1.1o2|1e2.1o1	FALSE	FALSE	TRUE	2	3	1;1	6	-	152143765-152148045;152143765-152145487	152143623-152143765;152145487-152147763;152147884-152148378		http://genome.ucsc.edu/cgi-bin/hgTracks?db=hg38&position=6%3A152148378-152143623
SYNGAP1	ENSG00000197283.13	ENSG00000197283.13:s:33425798-33425903	-0.10628428183704;0.10628421566025038	0.5534616740244506;0.5534610155860065	8.478756202889848e-05;8.478111960282566e-05	0.933;0.067	0.818;0.182	s|1e1.1o1|i	FALSE	FALSE	FALSE	2	2	1;0	6	+	33425903-33432161;33425904-33426678	33425798-33425903;33432161-33432252	33425904-33426678	http://genome.ucsc.edu/cgi-bin/hgTracks?db=hg38&position=6%3A33432252-33425798
SYNGAP1	ENSG00000197283.13	ENSG00000197283.13:t:33442889-33443960	0.11345977497400818;-0.11345984725692049	0.6220077969042794;0.6220083878469964	0.0007040769079489296;0.0007041347599994197	0.748;0.252	0.868;0.132	t|1e1.1o1|1e2.1o1	FALSE	FALSE	TRUE	2	3	1;1	6	+	33441759-33442889;33442494-33442889	33441581-33441759;33442453-33442494;33442889-33443960		http://genome.ucsc.edu/cgi-bin/hgTracks?db=hg38&position=6%3A33443960-33441581
SYNJ1	ENSG00000159082.17	ENSG00000159082.17:s:32681496-32681648	0.1332796834190133;-0.13327972501247862	0.770143948230352;0.7701442097396929	0.00021723167459091367;0.00021724812012802186	0.764;0.236	0.902;0.098	s|1e1.1o2|1e1.2o2	FALSE	TRUE	FALSE	2	2	1;1	21	-	32678810-32681496;32678801-32681496	32678645-32678810;32681496-32681648		http://genome.ucsc.edu/cgi-bin/hgTracks?db=hg38&position=21%3A32681648-32678645
SYNJ1	ENSG00000159082.17	ENSG00000159082.17:t:32673340-32673531	0.1742354167517203;-0.1742353859633473	0.9412085053455566;0.9412083381828285	2.0889828866843853e-05;2.0891148911683644e-05	0.779;0.221	0.959;0.041	t|1e1.1o1|1e2.1o1	FALSE	FALSE	TRUE	2	3	1;1	21	-	32673531-32678645;32673531-32676332	32673340-32673531;32676332-32676355;32678645-32678810		http://genome.ucsc.edu/cgi-bin/hgTracks?db=hg38&position=21%3A32678810-32673340
SYNM	ENSG00000182253.14	ENSG00000182253.14:t:99132750-99135593	7.77155998100908e-16;-0.12342386612710242;0.12335017565226838	6.2988095818851245e-21;0.695568107100298;0.6949083476756762	0.9999999743800732;2.4618140347154593e-05;2.4794001410298778e-05	0.000;0.618;0.382	0.000;0.486;0.514	t|1e1.1o1|1e2.1o1|i	FALSE	FALSE	TRUE	3	3	1;1;1	15	+	99126792-99132750;99131813-99132750;99131814-99132749	99126722-99126792;99129367-99131813;99132750-99135593	99131814-99132749	http://genome.ucsc.edu/cgi-bin/hgTracks?db=hg38&position=15%3A99135593-99126722
SYNRG	ENSG00000275066.4	ENSG00000275066.4:s:37584322-37584759	-0.10469569173824224;0.18956122143190546;-0.06212625894234983	0.5486212799713911;0.9678215098073062;0.11726708225101184	0.0010126250272600723;1.4180875308430214e-05;0.01212097460219097	0.491;0.414;0.093	0.370;0.614;0.016	s|1e1.1o2|1e2.1o1|1e3.2o2	FALSE	FALSE	TRUE	3	4	1;1;1	17	-	37579434-37584648;37577613-37584648;37576418-37584648	37576341-37576480;37577380-37577613;37579132-37579434;37584322-37584759		http://genome.ucsc.edu/cgi-bin/hgTracks?db=hg38&position=17%3A37584759-37576341
TCERG1	ENSG00000113649.11	ENSG00000113649.11:t:146510441-146511961	0.1919561008160327;-0.1919560386860139	0.9763466897277105;0.9763466117265499	6.035334027269574e-06;6.035688031702513e-06	0.523;0.477	0.724;0.276	t|1e1.1o1|1e2.1o1	FALSE	FALSE	TRUE	2	3	1;1	5	+	146509245-146510441;146510160-146510441	146509145-146509245;146510067-146510160;146510441-146511961		http://genome.ucsc.edu/cgi-bin/hgTracks?db=hg38&position=5%3A146511961-146509145
TCF12	ENSG00000140262.17	ENSG00000140262.17:s:57251169-57251423	-0.1955615523188609;0.203607489626133;-0.004836659547979975	0.9884937689170377;0.9957673230103359;1.795006003121029e-08	1.8245295274610385e-09;6.38248252408937e-11;0.47490490833282095	0.455;0.470;0.058	0.268;0.684;0.055	s|1e1.2o2|1e2.1o1|i	FALSE	FALSE	TRUE	3	3	1;1;0	15	+	57251423-57252421;57251423-57253262;57251424-57252198	57251169-57251423;57252199-57252492;57253262-57253468	57251424-57252198	http://genome.ucsc.edu/cgi-bin/hgTracks?db=hg38&position=15%3A57253468-57251169
TCF12	ENSG00000140262.17	ENSG00000140262.17:t:57253262-57253468	0.1807549155756853;-0.15376222515050503;-0.013977822707885987	0.975477486213775;0.9222472167151571;2.6006323339317992e-08	5.103832229948984e-09;7.1416236813171e-08;0.4749394335361101	0.679;0.273;0.046	0.860;0.113;0.026	t|1e1.1o1|1e2.1o1|i	FALSE	FALSE	TRUE	3	3	1;1;0	15	+	57251423-57253262;57252492-57253262;57252493-57253261	57251169-57251423;57252199-57252492;57253262-57253468	57252493-57253261	http://genome.ucsc.edu/cgi-bin/hgTracks?db=hg38&position=15%3A57253468-57251169
TCF20	ENSG00000100207.18	ENSG00000100207.18:s:42324037-na	0.16615983914422322;-0.16615985847175982	0.9148871886206259;0.914887199922551	7.859944194250883e-05;7.86041709881502e-05	0.451;0.549	0.614;0.386	s|1e1.1o1|1e2.1o1	FALSE	FALSE	TRUE	2	3	0;0	22	-	42324009-42324037;42323889-42324037	nan-42323889;42323983-42324009;42324037-nan		http://genome.ucsc.edu/cgi-bin/hgTracks?db=hg38&position=22%3A42324047-42323879
TCF20	ENSG00000100207.18	ENSG00000100207.18:t:na-42323889	-0.1566169346543772;0.15661691573988362	0.8649527586416407;0.8649526766814258	0.00013326655708234547;0.00013325787540197982	0.535;0.465	0.372;0.628	t|1e1.1o1|1e2.1o1	FALSE	FALSE	TRUE	2	3	0;0	22	-	42323889-42324037;42323889-42324010	nan-42323889;42324010-nan;42324037-nan		http://genome.ucsc.edu/cgi-bin/hgTracks?db=hg38&position=22%3A42324047-42323879
THOC1	ENSG00000079134.11	ENSG00000079134.11:s:246068-246455	-0.11267734331922702;0.11267733240445316	0.6161782116466537;0.6161779508274065	0.0006166858755141114;0.0006166332227244224	0.327;0.673	0.205;0.795	s|1e1.1o2|1e2.1o1	FALSE	FALSE	TRUE	2	3	1;1	18	-	245832-246324;226901-246324	226801-226901;244302-245832;246068-246455		http://genome.ucsc.edu/cgi-bin/hgTracks?db=hg38&position=18%3A246455-226801
TJAP1	ENSG00000137221.14	ENSG00000137221.14:s:43502032-43502349	-0.17802913048952002;0.17802909498702374	0.9283683008117926;0.9283682102871115	5.172008886888957e-05;5.171705777456332e-05	0.278;0.722	0.094;0.906	s|1e1.1o1|1e2.1o1	FALSE	FALSE	TRUE	2	3	1;1	6	+	43502349-43502588;43502349-43503401	43502032-43502349;43502588-43502617;43503401-43503508		http://genome.ucsc.edu/cgi-bin/hgTracks?db=hg38&position=6%3A43503508-43502032
TJAP1	ENSG00000137221.14	ENSG00000137221.14:t:43503401-43503508	0.21110757225124543;-0.21110756994048163	0.974673470951232;0.974673477125769	1.917559232030763e-05;1.9176612755411604e-05	0.715;0.285	0.930;0.070	t|1e1.2o2|1e2.1o1	FALSE	FALSE	TRUE	2	3	1;1	6	+	43502349-43503401;43502617-43503401	43502032-43502349;43502588-43502617;43503401-43503508		http://genome.ucsc.edu/cgi-bin/hgTracks?db=hg38&position=6%3A43503508-43502032
TJP1	ENSG00000104067.16	ENSG00000104067.16:s:29704162-29704305	0.06053417095692476;0.05284274919213612;-0.13269941828802487	0.12094690395459845;0.15029556726652882;0.7792623993183065	0.01173526864142252;0.005945550979970424;0.00010863943725392122	0.166;0.190;0.646	0.239;0.252;0.510	s|1e1.1o1|2e1.1o1|3e1.1o1	TRUE	FALSE	FALSE	3	2	1;1;1	15	-	29701689-29704222;29701689-29704201;29701689-29704162	29699367-29701689;29704162-29704305		http://genome.ucsc.edu/cgi-bin/hgTracks?db=hg38&position=15%3A29704305-29699367
TJP1	ENSG00000104067.16	ENSG00000104067.16:t:29800496-29800702	-0.12277861839769919;0.11456373740896812;1.163004697475208e-07	0.6874516371746267;0.6236695733161667;6.4479623591643306e-21	0.000363683228533751;0.0006131146840643734;0.4750212454808783	0.682;0.302;0.016	0.554;0.422;0.025	t|1e1.1o1|1e2.1o1|1e3.1o1	FALSE	FALSE	TRUE	3	4	1;1;1	15	-	29800702-29956232;29800702-29822002;29800702-29820527	29800496-29800702;29820527-29820674;29822002-29822503;29956232-29956364		http://genome.ucsc.edu/cgi-bin/hgTracks?db=hg38&position=15%3A29956364-29800496
TJP2	ENSG00000119139.17	ENSG00000119139.17:t:69212548-69212601	0.016222226226459125;-0.12619082603918075;0.09840741343339421;3.478592095285499e-09	0.002568293328786953;0.7068865329780316;0.48537832798570296;6.447926428374215e-21	0.1549828991795678;0.0005133610772748431;0.0015572826517240377;0.47570937510682776	0.080;0.759;0.153;0.008	0.108;0.628;0.261;0.004	t|1e1.1o1|1e2.1o1|1e3.1o2|1e3.2o2	TRUE	FALSE	TRUE	4	4	1;1;1;1	9	+	69151771-69212548;69174432-69212548;69205233-69212548;69205314-69212548	69151646-69151771;69174165-69174432;69204798-69205314;69212548-69212601		http://genome.ucsc.edu/cgi-bin/hgTracks?db=hg38&position=9%3A69212601-69151646
TLK2	ENSG00000146872.17	ENSG00000146872.17:t:62536170-62536337	7.401329976224017e-11;0.24075975403750924;-0.2410272267434604	6.447925018717087e-21;0.9968395561660621;0.996898078547374	0.5063896389851819;6.87826237735063e-07;6.721899417083677e-07	0.001;0.361;0.638	0.001;0.607;0.392	t|1e1.1o1|1e2.2o2|1e3.1o1	FALSE	FALSE	TRUE	3	4	1;1;1	17	+	62520844-62536170;62523177-62536170;62524331-62536170	62520773-62520844;62523134-62523177;62524236-62524331;62536170-62536337		http://genome.ucsc.edu/cgi-bin/hgTracks?db=hg38&position=17%3A62536337-62520773
TMEM63B	ENSG00000137216.18	ENSG00000137216.18:s:44135017-44135096	0.10906619802234911;-0.10906624603415994	0.589441163787433;0.5894417322833142	0.0007813218771214306;0.0007813882813879625	0.800;0.200	0.911;0.089	s|1e1.1o1|1e2.1o2	FALSE	FALSE	TRUE	2	3	1;1	6	+	44135096-44135328;44135096-44136349	44135017-44135096;44135328-44135366;44136349-44136439		http://genome.ucsc.edu/cgi-bin/hgTracks?db=hg38&position=6%3A44136439-44135017
TMX3	ENSG00000166479.9	ENSG00000166479.9:t:68687667-68687977	0.12149673779448827;-0.12149675705024965	0.6550939892078889;0.6550941268604411	3.402073234414157e-05;3.40232348995384e-05	0.662;0.338	0.807;0.193	t|1e1.1o2|i	FALSE	FALSE	FALSE	2	2	1;0	18	-	68687765-68691295;68687978-68688416	68687667-68687977;68691014-68691361	68687978-68688416	http://genome.ucsc.edu/cgi-bin/hgTracks?db=hg38&position=18%3A68691361-68687667
TNC	ENSG00000041982.15	ENSG00000041982.15:s:115073603-115073866	-0.1129047353993711;7.771559996016758e-16;-0.00019731083170221192;0.13381547579104608	0.6068714073009759;6.4479250280230174e-21;6.526008386981242e-21;0.7741259045882425	0.0007855531580499564;0.999999990100288;0.4750000124018994;0.00015206899979323864	0.820;0.010;0.032;0.138	0.702;0.004;0.020;0.273	s|1e1.1o2|1e2.1o1|1e3.1o1|1e4.1o1	FALSE	FALSE	TRUE	4	5	1;1;1;1	9	-	115064919-115073603;115057425-115073603;115046682-115073603;115042341-115073603	115042219-115042341;115046410-115046682;115057153-115057425;115064647-115064919;115073603-115073866		http://genome.ucsc.edu/cgi-bin/hgTracks?db=hg38&position=9%3A115073866-115042219
TNC	ENSG00000041982.15	ENSG00000041982.15:t:115046410-115046682	-1.5288143835761743e-06;7.771559996016758e-16;0.14283424254769775;7.771559996016758e-16;-0.14547269122599063	6.448637407178966e-21;6.4479250280230174e-21;0.831563218482789;6.4479250280230174e-21;0.8245967050880691	0.4750013562207188;0.999999990100288;5.806992312883522e-05;0.999999990100288;0.00027174610619296047	0.026;0.000;0.116;0.000;0.858	0.022;0.000;0.266;0.000;0.711	t|1e1.1o1|1e2.1o1|1e3.1o1|1e4.1o1|1e5.1o1	FALSE	FALSE	TRUE	5	6	1;1;1;1;1	9	-	115046682-115073603;115046682-115059730;115046682-115057153;115046682-115052740;115046682-115048260	115046410-115046682;115048260-115048532;115052740-115053015;115057153-115057425;115059730-115060002;115073603-115073866		http://genome.ucsc.edu/cgi-bin/hgTracks?db=hg38&position=9%3A115073866-115046410
TNRC6B	ENSG00000100354.20	ENSG00000100354.20:t:40246015-40246362	-0.10656720243425158;0.10656716483716974	0.570853836850637;0.5708535783329722	0.0006160217784910715;0.0006159654898343876	0.549;0.451	0.441;0.559	t|1e1.1o1|1e2.1o1	FALSE	FALSE	TRUE	2	3	1;1	22	+	40156182-40246015;40178140-40246015	40156115-40156182;40177925-40178140;40246015-40246362		http://genome.ucsc.edu/cgi-bin/hgTracks?db=hg38&position=22%3A40246362-40156115
TNS1	ENSG00000079308.16	ENSG00000079308.16:t:217920195-217920236	0.1366240436371797;-0.12330876245796098;-3.693222015105503e-08	0.7606567439148912;0.6790551957513147;6.447935316306413e-21	0.00033147054199409104;0.0005543170746770132;0.47506549298554	0.554;0.433;0.013	0.703;0.295;0.001	t|1e1.1o1|1e2.1o1|1e3.1o1	FALSE	FALSE	TRUE	3	4	1;1;1	2	-	217920236-217978765;217920236-217943865;217920236-217936975	217920195-217920236;217936975-217937162;217943865-217944128;217978765-217978934		http://genome.ucsc.edu/cgi-bin/hgTracks?db=hg38&position=2%3A217978934-217920195
TOM1	ENSG00000100284.20	ENSG00000100284.20:t:35347055-35347994	0.14040671815527667;-0.1403353086260341;-3.69322091285332e-08	0.7819290399485583;0.7817040941032564;6.447960241166468e-21	0.0003014023669215506;0.0002975375398339697;0.4750258847056841	0.726;0.273;0.002	0.879;0.120;0.002	t|1e1.1o2|1e1.2o2|2e2.1o2	TRUE	TRUE	TRUE	3	3	1;1;1	22	+	35346969-35347055;35346972-35347055;35330388-35347539	35330347-35330480;35346930-35346972;35347055-35347994		http://genome.ucsc.edu/cgi-bin/hgTracks?db=hg38&position=22%3A35347994-35330347
TP53BP1	ENSG00000067369.13	ENSG00000067369.13:t:43446387-43446590	2.4321879143940938e-05;0.09054029317075815;-0.10256287263481605	3.011542126849698e-10;0.40790885409737376;0.5408055716730943	0.47493327727899337;0.002279508417515482;0.000484596573880669	0.016;0.849;0.135	0.019;0.949;0.033	t|1e1.1o1|1e2.1o2|1e3.1o1	FALSE	FALSE	TRUE	3	4	1;1;1	15	-	43446590-43455892;43446590-43447366;43446590-43446766	43446387-43446590;43446766-43446914;43447155-43447485;43455892-43457218		http://genome.ucsc.edu/cgi-bin/hgTracks?db=hg38&position=15%3A43457218-43446387
[truncated: 83 more rows]

## Sheet: TCGA
#Gene Name	Gene ID	LSV ID	E(dPSI) per LSV junction	P(|dPSI|>=0.10) per LSV junction	P(|dPSI|<=0.05) per LSV junction	Recurrent GBM E(PSI)	Primary GBM E(PSI)	LSV Type	A5SS	A3SS	ES	Num. Junctions	Num. Exons	De Novo Junctions	chr	strand	Junctions coords	Exons coords	IR coords	UCSC LSV Link
[truncated: 1,105 more rows]

## Sheet: INCB
#Gene Name	Gene ID	LSV ID	E(dPSI) per LSV junction	P(|dPSI|>=0.10) per LSV junction	P(|dPSI|<=0.05) per LSV junction	Recurrent GBM E(PSI)	Primary GBM E(PSI)	LSV Type	A5SS	A3SS	ES	Num. Junctions	Num. Exons	De Novo Junctions	chr	strand	Junctions coords	Exons coords	IR coords	UCSC LSV Link
[truncated: 611 more rows]
