# Supplementary material for: The evolution of alternative splicing in glioblastoma under therapy
Source: Genome Biol. 2021 Jan 26;22:48. doi: 10.1186/s13059-021-02259-5 (PMC7835670; doi:10.1186/s13059-021-02259-5)
Supplement: Supplementary file 9 — Additional file 9: Table S8. Differential expression test between primary and recurrent in-house GBM RNA-seq. [file 13059_2021_2259_MOESM9_ESM.xlsx]

## Sheet: Sheet2
Gene	Ensembl ID	baseMean	log2FoldChange	lfcSE	stat	pvalue	padj	KSAD02.bam	KSAD03.bam	KSAD04.bam	KSAD05.bam	KSAD06.bam	KSAD07.bam	KSAD08.bam	KSAD09.bam	KSAD10.bam	KSAD11.bam	KSAD12.bam	KSAD13.bam	KSAD14.bam	KSAD15.bam	KSAD16.bam	KSAD17.bam	KSAD18.bam	KSAD19.bam	KSAD20.bam	KSAD21.bam	KSAD22.bam	KSAD23.bam	KSAD24.bam	KSAD25.bam	KSAD26.bam	KSAD27.bam	KSAD28.bam	KSAD29.bam	KSAD30.bam
SPDYE8P	ENSG00000273520.4	2.42713	3.25064	1.41581	2.29596	0.0216783	0.085806	1.95286	0	0	0.784718	0	40.2271	1.4141	0	1.06801	0.890856	0	0	0	0.625166	0	20.6013	0	0	0	0	0	0	2.06236	0	0	0	0.760277	0	0
IGKC	ENSG00000211592.8	183.452	2.94679	0.688952	4.27721	1.89248e-05	0.00568031	3.41751	38.8055	29.5598	29.0346	0	277.758	28.989	49.9686	52.3323	16.0354	14.7164	55.6079	86.6227	3727.86	9.43777	48.598	41.428	21.9197	13.818	11.0996	45.5922	1955.09	1928.3	20.7876	41.7374	125.731	147.494	52.9554	125.13
LCE3B	ENSG00000187238.5	0.724818	2.92495	2.95109	0.99114	0.321617		0	0	0	0	0	0	0	5.55207	0	0	0	0	0	0	0	0	0	0	0	0	0	0	15.4677	0	77.6169	0	0	0	0
RP11-26J3.4	ENSG00000276418.5	1.15013	2.80081	1.85998	1.50583	0.132111	0.273008	0	0	0.509651	0.784718	0	22.9869	0	4.62672	2.13601	0	0	0	0	0	0	0	0	0	0	0	0	0	0	2.30973	0	0	0	0	0
PMS2P10	ENSG00000276840.1	4.11587	2.72033	0.996286	2.73047	0.0063244	0.0423607	0	0	3.56756	2.35415	0	1.91558	1.4141	2.77603	2.13601	6.236	0	59.7785	0	0	1.45196	1.05648	0	0	0	11.0996	2.94143	0	0	0	0	5.71503	4.56166	12.3563	0
SNORD115-16	ENSG00000200757.1	2.76713	2.66354	1.29964	2.04945	0.0404184	0.126699	0	0	0.509651	0	0	1.91558	0.707048	7.40275	0	0	0	0	0	0	0	4.75415	0	0	0	42.1783	0	12.5918	0	0	5.12564	0	2.28083	1.17679	1.60423
KLRC4-KLRK1	ENSG00000255819.7	25.896	2.60315	0.870337	2.99097	0.00278095	0.0279017	18.064	19.4028	10.193	12.5555	0	0	2.12114	28.6857	2.13601	38.3068	4.52813	9.73138	23.3215	0	233.04	298.983	1.59339	0	0	3.32987	1.47071	0	1.03118	4.61947	5.12564	1.42876	5.32194	21.1822	4.81269
RN7SL471P	ENSG00000263426.2	41.3327	2.51798	0.635758	3.9606	7.47623e-05	0.0077134	12.6936	1.94028	8.66407	3.92359	12.0704	44.0582	5.65638	3.70138	1.06801	2.67257	6.79219	50.0471	57.9705	185.674	3.62991	5.28239	9.56032	2.73997	19.5755	180.923	10.295	244.282	209.329	0	13.9125	24.2889	19.0069	47.6598	11.2296
RP11-337C18.10	ENSG00000273071.1	0.526197	2.4271	2.95777	0.820584	0.411883		0	0	0	0	0	13.409	0	1.85069	0	0	0	0	0	0	0	0	0	0	0	0	0	0	0	0	0	0	0	0	0
CDH12P3	ENSG00000253492.1	0.77882	2.40486	1.41313	1.7018	0.0887929		0	0	0	0	0	3.83115	0	0.925344	2.13601	0	1.13203	0	0	0	0	0	0	0	0	0	0	0	1.03118	2.30973	0	8.57255	0	2.64777	0
SPDYE11	ENSG00000275976.4	0.486709	2.35875	2.00397	1.17703	0.239182		0	0	0	0	0	0	0	2.77603	1.06801	0	0	0	0	1.8755	0	0	0	0	0	0	0	0	7.21824	0	0	0	0	1.17679	0
RP11-152F13.8	ENSG00000278202.1	1.25052	2.22176	1.86438	1.19169	0.233383	0.39845	0	0	0	0	0	0	3.53524	1.85069	3.20402	0	0	0	0	0	0	0	0	0	0	0	1.47071	0	14.4365	0	0	0	0	11.7679	0
RP11-315I14.2	ENSG00000233906.1	1.14062	2.19892	1.03067	2.13349	0.0328847	0.111494	0	0	0	0.784718	0	0	0	0	0	0	0	4.17059	0	3.12583	1.45196	1.58472	0	0	1.1515	11.0996	0	0.839456	1.03118	0	0	2.14314	0	0.88259	4.81269
MOG	ENSG00000204655.11	840.008	2.17972	0.570248	3.8224	0.000132157	0.00858939	205.05	236.714	161.05	48.6525	232.355	4016.96	222.72	155.458	112.141	69.4868	227.538	788.242	982.834	235.062	47.1889	576.837	62.1421	136.998	675.932	1621.65	77.9479	1359.08	1285.88	177.849	634.847	1164.44	209.076	8207.79	428.33
NRGN	ENSG00000154146.12	190.351	2.17469	0.552713	3.93457	8.33446e-05	0.00776257	26.3636	27.1639	58.6099	58.8538	57.3343	21.0713	139.995	122.145	100.393	3.56343	110.939	90.3628	119.939	972.758	34.1212	57.578	141.811	87.6789	56.4236	2214.36	46.3275	200.63	166.02	41.5752	41.7374	297.896	139.891	39.7165	44.9185
SNORD115-6	ENSG00000200812.1	10.1591	2.14853	0.745416	2.88233	0.00394751	0.0330386	2.44108	1.94028	7.64477	10.2013	0	53.6361	3.53524	6.47741	19.2241	1.78171	4.52813	0	0	6.87682	5.08188	3.16943	0	5.47993	1.1515	106.556	2.20607	24.3442	0	0	11.7158	10.0013	4.56166	2.05938	0
SNORD116-4	ENSG00000275529.1	2.37069	2.09822	1.21878	1.72158	0.0851455	0.204414	0	0	0	0	0	0	4.94933	0	3.20402	0	5.66016	0	0.666328	2.50066	16.6976	5.28239	0	0	0	11.0996	1.47071	5.87619	11.343	0	0	0	0	0	0
BORCS7-ASMT	ENSG00000270316.1	0.716773	2.0785	2.85622	0.727711	0.466791		1.95286	0	0	0	0	17.2402	0	0	0	0	0	0	0	0	0	0	1.59339	0	0	0	0	0	0	0	0	0	0	0	0
MIR1269B	ENSG00000265503.1	2.01399	2.07582	0.844024	2.45943	0.0139157	0.0659505	0	1.94028	0	2.35415	0	0	0	0.925344	0	3.56343	0	2.78039	0	2.50066	0	1.05648	3.18677	0	0	13.3195	0	7.5551	8.24942	0	2.92894	3.5719	2.28083	0.588393	1.60423
IGLC3	ENSG00000211679.2	36.0357	2.06298	0.947205	2.17797	0.0294084	0.103773	3.41751	13.5819	0	3.13887	0	38.3115	2.82819	0	0	0	2.26406	8.34118	0	139.412	0.725982	8.98006	4.78016	24.6597	0	4.43982	5.88286	304.722	285.636	20.7876	24.896	27.8608	95.7949	8.5317	16.0423
LINC00632	ENSG00000203930.10	760.006	2.0482	0.584221	3.50587	0.000455116	0.0127186	1194.17	372.533	40.7721	940.877	196.144	189.642	428.471	187.845	68.3523	2660.99	159.616	76.4608	215.89	581.404	6496.82	789.717	43.0214	123.298	50.6661	3764.97	125.011	380.274	382.567	240.212	152.305	1253.74	233.405	631.64	59.3566
RP11-12A20.10	ENSG00000278735.1	0.566281	2.04547	2.0815	0.982691	0.32576		0	0	0	0	0	0	0	0	0	0	0	0	0	0.625166	0.725982	0	0	0	0	0	0	8.39456	5.15589	0	0	0	1.52055	0	0
AL356135.1	ENSG00000279892.1	2.35986	2.04167	1.48766	1.3724	0.169938	0.323085	0	3.88055	0	0	0	0	1.4141	0	0	24.944	0	0	0	5.00133	0	0	0	0	0	15.5394	0	2.51837	0	6.9292	0	5.00066	0	0	3.20846
PLP1	ENSG00000123560.13	9460.14	2.03975	0.582961	3.49895	0.000467101	0.0128676	4447.64	1201.03	1438.75	1853.5	2335.62	30066.9	5524.16	1603.62	1408.7	4315.31	2633.11	12347.7	16489.6	2326.87	5167.54	6838.58	1013.39	2383.77	10135.5	11469.2	928.756	12220.8	12740.2	378.796	6197.63	10362.1	293.467	105755	466.831
AC068533.7	ENSG00000249319.2	0.551234	2.02832	1.7383	1.16684	0.243276		0	0	0	1.56944	0	0	0	3.70138	0	0	0	0	0	0.625166	0	2.64119	0	0	0	3.32987	0	0	0	0	0	0	0	4.11875	0
RP11-637O19.3	ENSG00000272162.1	0.379394	2.02035	2.92249	0.691312	0.489369		0	0	0	0	0	0	0	0.925344	0	8.01771	0	0	0	0	0	0	0	0	0	0	0	0	0	0	0	0	0	2.05938	0
MIR6807	ENSG00000275924.1	0.732572	2.01654	1.431	1.40918	0.158782		0	0	0	0.784718	0	0	0	2.77603	0	0	1.13203	0	0	3.12583	5.80786	0.528239	4.78016	0	0	0	0	0	0	2.30973	0	0	0	0	0
ERMN	ENSG00000136541.14	1107.78	1.99663	0.572847	3.48545	0.000491317	0.0130949	270.471	213.43	349.621	38.4512	292.707	3451.87	301.909	244.291	187.969	65.0325	413.192	1490.29	1621.84	293.828	121.239	555.179	146.592	249.337	1096.23	1360.81	348.559	2352.99	2302.62	140.894	1091.03	1588.78	95.7949	11166.2	274.324
H2AFB1	ENSG00000274183.1	0.917106	1.98913	2.39186	0.831624	0.405621	0.575009	0	0	0	1.56944	0	0	0	0	0	0	0	0	0	0	0	0	12.7471	0	0	0	2.20607	10.0735	0	0	39.5407	0	0	0	0
AL021546.6	ENSG00000111780.8	0.683462	1.95308	2.95888	0.660074	0.509207		0	0	0	0	0	0	0	0	0	0	0	0	0	0	0	0	14.3405	5.47993	0	0	0	0	0	0	0	0	0	0	0
HBA2	ENSG00000188536.12	1216.5	1.90518	0.559482	3.40526	0.000661018	0.014675	240.202	42.6861	323.629	141.249	241.408	339.057	296.96	592.22	289.429	241.422	464.133	2099.2	2066.28	6741.79	4274.58	157.943	1069.16	54.7993	1556.83	279.709	1174.37	1077.86	939.403	175.54	409.319	8017.48	505.584	1315.35	150.798
MBP	ENSG00000197971.14	10709.2	1.89346	0.634355	2.98486	0.00283713	0.0281756	2632.94	1257.3	2185.39	247.186	4438.88	33135.6	4626.21	1652.67	2009.99	758.119	4095.69	21193.6	23957.8	2810.74	977.898	6663.73	428.621	1772.76	13596.9	18504.1	1487.63	15315.9	16582.4	478.115	7052.15	15176.3	847.709	105842	837.409
IGLC2	ENSG00000211677.2	34.5502	1.89329	0.900238	2.1031	0.0354567	0.116625	0	27.1639	3.56756	8.6319	3.0176	22.9869	8.48457	0.925344	1.06801	1.78171	0	0	6.66328	186.299	0.725982	10.0365	12.7471	0	0	2.21991	5.1475	271.984	234.077	34.646	32.2183	30.7183	165.74	1.17679	85.0243
NKX6-2	ENSG00000148826.8	160.252	1.87928	0.597592	3.14475	0.00166229	0.0219487	19.5286	79.5513	61.1582	10.986	51.2991	879.249	44.544	19.4322	14.9521	13.3628	48.6774	122.337	205.895	99.4013	6.53384	90.8571	9.56032	27.3997	93.2717	316.337	22.0607	319.833	357.819	4.61947	164.021	162.878	163.46	1188.55	49.7312
VSNL1	ENSG00000163032.11	244.019	1.87316	0.584351	3.20554	0.0013481	0.0200422	18.5522	93.1333	176.849	50.2219	214.249	61.2984	143.531	86.9824	12.8161	17.8171	44.1492	90.3628	153.255	1498.52	71.1463	36.9767	31.8677	73.9791	118.605	2642.81	66.1822	269.465	293.886	43.8849	84.207	298.611	120.884	61.7813	200.529
RP4-613B23.5	ENSG00000280571.1	2.03474	1.8672	0.895065	2.08611	0.036969	0.119891	0	0	4.58686	0.784718	0	0	0	4.62672	8.54404	0	1.13203	0	0	2.50066	9.43777	0.528239	6.37354	0	2.303	7.76969	1.47071	0	0	2.30973	0	4.28628	0	2.35357	0
CREG2	ENSG00000175874.9	168.369	1.85074	0.566875	3.26482	0.00109534	0.0181789	18.5522	106.715	17.3281	62.7774	60.3519	95.7788	101.108	68.4755	16.0201	8.01771	10.1883	91.753	85.29	1020.9	39.929	42.7874	46.2082	65.7592	65.6356	1755.95	70.5943	161.176	185.612	73.9115	101.781	202.884	139.131	28.5371	139.568
ZNF816-ZNF321P	ENSG00000221874.4	0.506961	1.8476	2.06113	0.8964	0.370039		0	0	0	0.784718	0	0	0	0	3.20402	0	0	0	0	3.75099	0	5.81063	0	0	1.1515	0	0	0	0	0	16.8414	0	0	0	0
CH507-42P11.5	ENSG00000280191.3	0.41041	1.84058	1.82076	1.01088	0.312072		0	0	0	0	0	0	0.707048	0.925344	2.13601	5.34514	0	0	0	0	0.725982	0	0	0	0	0	0	0	2.06236	0	0	0	0	0	0
RP11-73M18.2	ENSG00000256500.5	0.698325	1.82707	1.28994	1.4164	0.15666		0.488215	0	0	0	0	0	0	4.62672	1.06801	0	0	0	0	0	0	1.58472	4.78016	0	2.303	1.10996	0	0	0	0	0	0	0.760277	3.53036	0
SNAP25	ENSG00000132639.12	1052.5	1.82497	0.506724	3.60151	0.000316379	0.0112918	624.427	302.683	208.447	925.967	380.217	674.282	1135.52	718.993	446.426	73.9411	486.774	525.494	595.697	4738.76	487.134	797.641	47.8016	126.038	680.538	10135	422.83	1575.66	1631.32	494.283	217.474	1236.59	209.836	348.329	274.324
HBA1	ENSG00000206172.8	523.39	1.80876	0.561578	3.22086	0.00127808	0.0195922	90.808	34.925	99.382	98.0897	75.4399	149.415	102.522	345.153	114.277	72.1594	135.844	868.873	883.551	2570.06	2366.7	64.4452	564.059	19.1798	739.264	114.325	493.425	606.087	317.603	46.1947	244.566	2819.66	396.865	653.999	91.4412
SYT1	ENSG00000067715.13	603.741	1.78912	0.531321	3.36731	0.000759066	0.0155565	191.38	261.937	67.7836	559.504	223.302	243.278	396.654	300.737	232.825	40.9794	104.147	280.82	481.755	3490.3	541.583	47.5415	52.5817	197.278	472.116	5643.02	146.336	692.551	688.827	210.186	225.528	939.409	260.015	171.222	344.91
FAM27B	ENSG00000278763.1	4.00745	1.78456	0.731507	2.43957	0.0147048	0.0680244	1.95286	0	7.13512	2.35415	0	0	0	4.62672	3.20402	0.890856	1.13203	11.1216	0.666328	1.25033	23.2314	5.81063	1.59339	0	1.1515	15.5394	2.94143	0	0	0	0.732235	22.1458	3.04111	0.88259	4.81269
MIR4253	ENSG00000264014.1	0.47621	1.77061	1.78279	0.993173	0.320626		0	0	0	0	0	0	0	0	1.06801	0	0	0	0	1.8755	0	0	3.18677	0	0	0	0	3.35782	0	0	1.46447	2.85752	0	0	0
PTGES3L-AARSD1	ENSG00000108825.17	1.3316	1.74948	1.25497	1.39404	0.163305	0.314666	0	0	0	0.784718	0	17.2402	0	0.925344	0	0	0	0	0	2.50066	0	0.528239	1.59339	0	0	3.32987	0.735357	5.03674	0	0	3.66117	0	2.28083	0	0
IGKV1-39	ENSG00000242371.1	4.27917	1.72792	1.30417	1.32492	0.185199	0.342164	0	13.5819	0	0.784718	0	11.4935	0	0	0	0	0	0	0	41.8861	0	1.05648	0	0	0	0	0	17.6286	19.5924	6.9292	4.39341	0	0.760277	1.17679	4.81269
TF	ENSG00000091513.14	2502.53	1.71716	0.486401	3.53034	0.000415022	0.0123698	2055.39	1047.75	1162.01	548.518	718.188	9972.48	648.363	712.515	529.731	335.853	947.511	2680.3	3515.55	931.497	981.528	2791.74	478.016	490.454	2632.33	3510.79	551.518	4099.06	4346.41	334.911	1810.08	2156.71	494.18	21212.5	877.515
RP11-248J23.7	ENSG00000270099.1	0.306316	1.709	2.11182	0.809256	0.418368		0	0	0	0	0	0	0	0	0	3.56343	0	0	0	0	2.90393	0.528239	1.59339	0	0	0	0	0	0	0	0	0	0	0.294197	0
CNTNAP4	ENSG00000152910.18	881.302	1.70579	0.503058	3.39084	0.000696792	0.0150028	138.653	467.607	408.231	110.645	455.657	2842.71	652.605	239.664	131.365	171.044	163.013	809.095	864.228	702.061	73.3242	633.358	63.7354	271.257	594.175	3039.06	124.275	1358.24	1282.79	300.265	835.48	1190.16	289.666	6702.09	643.297
TUBB4A	ENSG00000104833.11	1785.43	1.70019	0.465032	3.65606	0.000256121	0.0105081	2785.76	306.564	549.404	558.719	522.044	5482.38	576.244	393.271	194.377	814.243	552.432	1288.71	1570.54	2288.11	844.318	3217.5	487.576	197.278	1931.07	5822.83	385.327	2101.16	1977.8	224.044	1043.43	1779.52	921.456	12250.6	710.675
SNORD115-20	ENSG00000201969.1	25.6399	1.6882	0.595828	2.83337	0.00460601	0.0357007	3.41751	9.70138	23.444	9.41661	54.3167	21.0713	11.3128	27.7603	25.6321	9.79942	31.6969	31.9745	9.32859	28.1325	3.62991	28.5249	9.56032	0	0	287.479	2.94143	29.381	2.06236	2.30973	13.1802	45.7203	6.84249	5.29554	9.62539
SNORA7	ENSG00000200620.1	1.15626	1.66586	0.950639	1.75236	0.0797115	0.195451	0	0	0	0	0	7.6623	0.707048	1.85069	1.06801	0	0	1.3902	0.666328	2.50066	0	3.16943	0	5.47993	0	0	0.735357	1.67891	0	0	0.732235	4.28628	0	0	1.60423
CCL3	ENSG00000277632.1	107.636	1.65637	0.457319	3.62191	0.000292435	0.0109956	15.6229	34.925	123.845	40.0206	9.05279	201.135	10.6057	21.2829	283.021	301.109	24.9047	144.58	156.587	145.038	30.4913	232.425	62.1421	2.73997	42.6056	13.3195	63.9761	193.075	252.639	20.7876	51.2564	110.014	78.3085	343.622	112.296
LINC00599	ENSG00000253230.7	128.904	1.65047	0.584905	2.82178	0.00477573	0.0364398	82.5084	102.835	76.9574	121.631	9.05279	9.57788	79.8964	13.8802	6.40803	212.915	11.3203	19.4628	31.9837	356.97	170.606	184.884	27.0876	43.8395	18.424	1495.11	16.1779	52.0463	53.6212	83.1504	111.3	158.592	107.959	27.0661	52.9396
TPPP	ENSG00000171368.11	495.881	1.64616	0.393578	4.18255	2.88258e-05	0.00610942	409.124	188.207	115.181	193.825	102.598	1429.02	267.264	186.92	106.801	208.46	268.292	437.912	535.061	1042.15	348.472	370.824	167.306	95.8988	359.269	2156.64	86.0368	840.295	792.976	57.7433	366.117	1123	432.598	1508.05	184.487
MAL	ENSG00000172005.10	128.214	1.64333	0.522105	3.14751	0.0016467	0.0218801	20.0168	48.5069	32.108	18.8332	45.2639	429.089	22.6255	21.2829	9.61205	10.6903	39.6211	77.851	152.589	129.409	15.9716	66.5581	92.4164	32.8796	111.696	258.62	21.3254	196.433	195.924	36.9557	148.644	178.595	126.206	1087.06	91.4412
RNA5-8S5	ENSG00000277739.1	0.425273	1.62619	2.97117	0.547324	0.584156		0	0	0	0	0	11.4935	0	0	0	0	0	0	0	0	0	0	0	0	0	0	0	0.839456	0	0	0	0	0	0	0
RP11-862L9.2	ENSG00000279811.1	89.0527	1.61525	0.532966	3.03069	0.00244	0.0263058	14.6465	69.8499	14.7799	7.84718	63.3695	222.207	41.7158	18.5069	5.34003	9.79942	28.3008	101.484	121.938	31.8834	7.98581	106.704	15.9339	19.1798	21.8785	158.724	18.3839	194.754	210.36	23.0973	110.567	210.028	76.788	619.578	36.8973
SERPINE1	ENSG00000106366.8	2131.59	1.61437	0.536365	3.00984	0.00261388	0.0271786	581.952	867.303	13298.3	1099.39	1949.37	16843.7	1620.55	1510.16	1415.11	269.93	329.421	795.193	802.925	15172.8	68.9683	1604.26	2378.93	378.115	392.662	367.395	2812.01	2078.49	2071.64	621.318	1006.09	350.046	1664.25	866.997	736.342
MIR6718	ENSG00000275518.1	1.13576	1.60812	1.3138	1.22403	0.220942	0.384035	0	0	0	0	0	5.74673	0	0	0	6.236	0	0	0	0	9.43777	1.58472	1.59339	0	0	0	0.735357	0	0	2.30973	2.92894	0	0.760277	0	1.60423
CDR1	ENSG00000184258.6	27.9201	1.60488	0.624009	2.57189	0.0101145	0.0550242	45.404	29.1041	1.0193	15.6944	6.03519	1.91558	15.555	9.25344	0	45.4337	2.26406	2.78039	9.99492	20.0053	289.667	38.5614	1.59339	10.9599	6.90901	112.106	12.5011	13.4313	10.3118	20.7876	18.3059	41.434	9.8836	12.3563	6.41693
OPALIN	ENSG00000197430.10	160.342	1.59656	0.606015	2.63453	0.00842548	0.0497589	8.78787	110.596	4.58686	8.6319	27.1584	233.7	57.9779	27.7603	30.9722	24.0531	99.6188	321.135	306.511	61.8914	14.5196	10.5648	14.3405	65.7592	96.7262	534.999	11.0304	277.02	306.26	27.7168	151.573	405.053	128.487	1171.78	110.692
CNDP1	ENSG00000150656.14	702.547	1.58986	0.514837	3.08809	0.00201446	0.0240257	90.3198	283.28	324.138	22.7568	473.763	3222	252.416	241.515	129.229	73.0502	195.842	888.336	1045.47	523.264	82.036	873.707	66.9222	109.599	697.81	1721.54	172.809	1402.73	1430.24	124.726	724.912	795.104	309.433	3577.14	519.771
MIR3919	ENSG00000263634.1	0.971587	1.58765	1.40257	1.13196	0.257653	0.425681	3.41751	0	0	0.784718	0	0	0	0	0	0.890856	0	0	0	0	2.17795	3.16943	1.59339	0	0	11.0996	1.47071	0	0	0	0	3.5719	0	0	0
MTRNR2L8	ENSG00000255823.3	178.771	1.5871	0.418348	3.79374	0.000148395	0.00891522	111.313	73.7305	76.4477	65.9163	114.669	162.824	52.3215	52.7446	42.7202	141.646	84.9024	125.118	93.2859	79.396	967.009	64.4452	84.4495	156.178	93.2717	72.1471	74.2711	912.489	849.691	92.3893	110.567	111.443	53.9797	152.688	112.296
SEPT4	ENSG00000108387.14	1341.55	1.58662	0.379018	4.18613	2.83753e-05	0.00610942	476.986	494.77	940.817	398.637	724.223	3304.37	977.14	830.959	849.064	482.844	692.803	1547.29	1727.79	1868.62	360.087	619.624	500.323	471.274	917.747	4692.89	494.16	2064.22	2047.92	263.31	933.599	1565.21	384.7	7944.78	328.867
PTGDS	ENSG00000107317.11	821.828	1.58339	0.440526	3.59431	0.000325253	0.0113614	143.535	209.55	617.698	141.249	156.915	2319.76	391.704	441.389	296.906	334.962	312.441	886.946	1564.54	660.175	305.639	1030.59	315.49	161.658	1052.47	2138.89	142.659	1089.61	1122.95	101.628	525.744	1446.62	524.591	5170.5	226.197
SNORD115-35	ENSG00000201992.1	10.4856	1.57895	0.60756	2.59883	0.00935418	0.0527474	2.44108	3.88055	3.05791	4.70831	0	5.74673	5.65638	13.8802	14.9521	7.12685	7.92422	5.56079	0.666328	13.7536	2.90393	10.0365	0	0	5.75751	113.216	0	9.23401	3.09353	4.61947	8.05458	20.717	7.60277	3.82455	25.6677
CH17-140K24.7	ENSG00000278936.1	1.8474	1.56071	1.10829	1.40822	0.159065	0.309271	0	3.88055	1.52895	0	0	0	0.707048	0	1.06801	5.34514	0	0	0	0	10.1638	3.69767	0	0	0	3.32987	0	10.0735	0	0	0	5.00066	7.60277	1.17679	0
MIR8057	ENSG00000276221.1	1.20538	1.55928	1.03416	1.50777	0.131614	0.272308	0.97643	0	0	0.784718	6.03519	7.6623	1.4141	0	0	0.890856	0	0	0	0.625166	4.35589	1.58472	1.59339	0	0	0	0	0	0	2.30973	0	6.42941	0	0.294197	0
CHI3L2	ENSG00000064886.13	1311.38	1.55887	0.58397	2.66943	0.00759796	0.0468204	235.808	265.818	494.362	591.677	1394.13	13698.3	1001.18	880.928	156.997	936.29	29.4328	3374.01	3128.41	1617.3	37.0251	2296.25	484.389	427.435	1342.65	168.713	153.69	1440.51	1330.22	277.168	157.43	625.796	288.145	843.167	352.931
MOBP	ENSG00000168314.17	893.328	1.55215	0.565392	2.74526	0.00604629	0.0412726	222.138	357.011	146.27	49.4372	353.059	1566.94	376.149	154.533	214.669	67.7051	536.583	2064.44	2030.3	201.929	187.303	200.203	63.7354	361.676	806.051	1440.72	121.334	1469.89	1493.15	150.133	842.802	1563.06	256.213	8286.63	322.451
LL0XNC01-250H12.3	ENSG00000234405.1	1.91601	1.54465	0.621545	2.48518	0.0129487	0.0633877	4.39394	0	1.0193	0.784718	3.0176	3.83115	0.707048	5.55207	1.06801	1.78171	0	12.5118	0	1.8755	2.90393	2.64119	0	0	1.1515	3.32987	0.735357	1.67891	2.06236	0	0.732235	2.14314	0.760277	0.88259	0
Y_RNA	ENSG00000202190.1	1.49155	1.53928	0.669475	2.29923	0.0214919	0.0854319	0.97643	0	2.03861	0	0	1.91558	0	3.70138	1.06801	0	0	2.78039	0	1.25033	2.17795	5.28239	3.18677	0	0	3.32987	0.735357	0	3.09353	2.30973	2.92894	1.42876	1.52055	3.53036	0
MYRF	ENSG00000124920.13	1028.96	1.53642	0.436717	3.51812	0.000434616	0.0125645	391.06	409.398	369.497	262.096	422.463	4145.3	420.693	271.126	200.785	316.254	415.456	1120.5	1375.3	569.526	312.898	2275.65	253.348	131.518	634.478	1868.06	229.431	1563.91	1660.2	194.018	950.44	1423.76	1108.48	5812.74	731.53
PMS2P6	ENSG00000273598.1	1.77214	1.53637	1.18766	1.29361	0.1958	0.354959	0.488215	0	3.56756	3.13887	0	0	0	0	0	3.56343	0	0	0	1.8755	0	11.093	4.78016	8.2199	0	0	0	0.839456	0	0	0	10.0013	0	3.82455	0
KLRC4	ENSG00000183542.5	22.0258	1.53541	0.739513	2.07624	0.0378715	0.121587	9.7643	29.1041	1.0193	26.6804	15.088	0	5.65638	19.4322	1.06801	31.18	3.3961	11.1216	17.3245	5.62649	103.815	231.897	3.18677	10.9599	0	4.43982	0	5.87619	0	11.5487	8.78681	3.5719	6.08222	43.2469	28.8762
SPOCK3	ENSG00000196104.10	516.587	1.53127	0.526217	2.90996	0.00361471	0.0317196	313.434	261.937	144.741	30.604	165.968	1582.27	182.418	125.847	100.393	61.4691	183.389	628.369	605.026	440.117	38.4771	291.06	31.8677	213.717	578.054	1109.96	69.1236	890.663	970.338	103.938	721.983	603.651	180.946	4056.09	295.179
SNORA51	ENSG00000207022.1	4.76055	1.52907	0.655854	2.33142	0.019731	0.0811057	0.97643	0	0	1.56944	0	7.6623	2.82819	0.925344	3.20402	25.8348	1.13203	4.17059	0	4.37616	21.7795	2.11296	3.18677	0	0	14.4294	5.1475	6.71565	0	2.30973	10.9835	4.28628	6.08222	3.53036	4.81269
DYX1C1-CCPG1	ENSG00000261771.5	1.40996	1.52829	1.39213	1.09781	0.272288	0.442049	0	0	1.0193	0	0	0	0.707048	2.77603	6.40803	0	0	9.73138	0	0	0	3.69767	0	10.9599	0	0	1.47071	0	0	0	0	0	0	4.11875	0
Y_RNA	ENSG00000222503.1	3.5703	1.52445	0.594047	2.56622	0.0102814	0.0554905	2.44108	0	1.0193	3.13887	0	15.3246	3.53524	0.925344	0	3.56343	2.26406	1.3902	1.99898	11.8781	7.25982	2.11296	0	0	0	16.6493	2.20607	1.67891	7.21824	4.61947	0	7.14379	3.80138	1.76518	1.60423
RN7SL5P	ENSG00000265735.2	4785.23	1.52417	0.741063	2.05674	0.0397111	0.125123	9367.87	104.775	1096.26	185.193	229.337	21368.2	139.995	194.322	390.89	239.64	418.852	451.814	6542.68	16131.8	2037.83	162.698	38711.3	6386.86	2418.15	854.666	6323.34	5845.13	4445.41	140.894	2130.8	412.911	2112.81	9862.94	64.1693
MX1	ENSG00000157601.13	1206.84	1.51461	0.463866	3.26519	0.00109389	0.0181719	447.693	483.129	371.026	236.985	543.167	2618.59	1204.81	817.079	2612.34	171.935	569.412	656.173	642.34	1754.21	113.253	191.222	454.115	317.836	1198.71	377.385	297.82	6626.66	5963.3	1473.61	262.14	2189.57	709.338	906.714	787.678
CCL4L2	ENSG00000276070.4	99.4533	1.51097	0.473756	3.18934	0.00142599	0.0205183	22.4579	48.5069	111.614	34.5276	27.1584	128.344	42.4229	10.1788	183.697	228.059	26.0367	66.7295	95.2849	199.428	13.7937	190.166	35.0545	19.1798	47.2116	5.54978	42.6507	308.08	322.759	20.7876	160.359	21.4314	37.2536	385.692	49.7312
AP000711.1	ENSG00000279586.1	55.1093	1.50547	0.538694	2.79466	0.00519543	0.0379767	119.613	42.6861	23.9536	69.8399	6.03519	32.5648	20.5044	15.7309	5.34003	381.287	4.52813	48.6569	35.3154	35.0093	251.19	77.6511	6.37354	5.47993	1.1515	122.095	19.1193	44.4912	48.4654	11.5487	35.8795	41.434	25.8494	53.5438	12.8339
SH3GL3	ENSG00000140600.16	184.936	1.50199	0.479171	3.13457	0.00172108	0.0223132	71.2794	143.58	46.8879	43.9442	24.1408	408.018	57.9779	52.7446	30.9722	60.5782	66.7899	175.165	235.88	290.077	31.9432	89.2724	14.3405	49.3194	78.3021	709.262	27.2082	334.103	325.852	53.1239	218.206	343.616	139.131	1026.45	214.967
IGHA1	ENSG00000211895.4	90.6351	1.49796	0.791949	1.89148	0.0585605	0.160484	0.97643	85.3722	4.58686	39.2359	0	90.032	3.53524	1.85069	7.47604	2.67257	15.8484	5.56079	31.9837	1110.92	8.71179	13.7342	44.6148	13.6998	6.90901	9.9896	19.1193	851.208	784.726	48.5044	180.862	32.1471	365.693	17.6518	237.426
TMEM144	ENSG00000164124.10	1125.04	1.4974	0.502805	2.97809	0.00290049	0.0285211	750.875	366.712	635.535	181.27	669.906	3505.5	682.301	313.692	160.201	162.136	371.306	1391.59	1484.58	351.343	148.826	544.086	224.667	367.155	1332.29	1552.83	227.961	2152.36	2193.32	189.398	1161.32	1701.65	264.576	9250.13	288.762
HBB	ENSG00000244734.3	1714.54	1.4943	0.494126	3.02413	0.00249352	0.026578	354.932	213.43	662.037	639.545	811.733	1019.09	333.727	1019.73	700.612	299.328	959.963	4007.94	3684.79	10756.6	5394.05	232.425	1123.34	197.278	2469.97	730.351	1514.84	1322.98	1596.26	399.584	771.043	6216.53	422.714	1605.43	261.49
Y_RNA	ENSG00000199979.1	1.48827	1.49301	0.588695	2.53614	0.0112083	0.0582316	0.488215	1.94028	0.509651	0.784718	0	1.91558	0	0.925344	1.06801	5.34514	2.26406	1.3902	0	2.50066	1.45196	2.64119	3.18677	0	0	0	1.47071	2.51837	4.12471	0	2.1967	2.85752	1.52055	2.05938	0
CCL4	ENSG00000275302.1	178.797	1.48649	0.418254	3.55404	0.000379364	0.0119517	62.4915	93.1333	250.749	62.7774	69.4047	118.766	16.9691	34.2377	524.391	438.301	32.8289	200.188	169.914	286.951	28.3133	327.508	167.306	106.859	155.453	6.65974	86.0368	376.916	428.97	62.3628	96.655	263.606	69.9455	549.559	97.8581
CLDN11	ENSG00000013297.10	540.971	1.4848	0.478151	3.1053	0.00190087	0.0233765	309.04	269.698	287.443	196.179	334.953	3271.8	172.52	116.593	104.665	96.2125	181.125	711.781	754.95	257.568	68.9683	807.149	58.9553	90.4189	517.024	624.905	95.5964	806.717	768.227	108.557	412.98	779.388	320.077	2874.3	290.366
MAG	ENSG00000105695.14	452.969	1.48474	0.548251	2.70814	0.00676609	0.0438663	82.5084	145.521	138.625	47.0831	87.5103	1837.04	114.542	95.3105	55.5363	25.8348	129.052	444.863	736.293	224.434	113.253	435.269	36.6479	65.7592	376.541	913.494	91.1843	718.574	841.441	55.4336	648.76	685.804	520.79	3074.35	394.641
RNU7-99P	ENSG00000252080.1	0.687997	1.47764	1.32813	1.11258	0.265891		0	0	0	0.784718	0	1.91558	0	0	0	0	0	4.17059	0	3.12583	0	0	3.18677	0	0	2.21991	0	0	1.03118	0	2.92894	0	0	0.588393	0
GRIN2A	ENSG00000183454.15	693.621	1.47361	0.53717	2.74328	0.0060829	0.0413838	41.0101	882.826	36.6949	152.235	96.5631	285.421	316.05	958.657	981.497	1192.86	560.356	97.3138	126.602	2186.2	59.5306	311.133	116.317	304.136	170.422	4676.24	87.5075	509.55	472.279	300.265	559.427	2381.03	959.469	285.959	1007.46
ENPP2	ENSG00000136960.12	1353.7	1.4551	0.499074	2.9156	0.00355003	0.031452	451.111	566.561	556.03	355.477	362.112	4333.03	1318.64	404.375	515.847	204.006	538.847	1394.37	1742.45	479.502	100.186	1314.26	111.537	347.976	1416.35	1701.56	1019.21	2181.75	2120.1	205.566	1140.82	1543.06	294.987	11825.2	712.279
SLN	ENSG00000170290.3	42.3317	1.45461	0.736082	1.97614	0.0481384	0.141805	0.488215	67.9097	5.60617	87.1037	12.0704	7.6623	4.24229	0.925344	2.13601	401.776	6.79219	1.3902	10.6612	53.7642	0.725982	119.382	0	8.2199	6.90901	17.7593	17.6486	109.969	131.991	16.1681	65.1689	30.0039	13.685	5.00134	22.4592
SNORD115-33	ENSG00000200593.1	45.1853	1.45175	0.475215	3.05493	0.00225112	0.0254418	18.5522	1.94028	43.83	30.604	42.2463	57.4673	23.3326	131.399	51.2643	2.67257	72.45	15.2922	22.6552	53.1391	158.264	32.2226	52.5817	32.8796	29.9391	249.74	7.35357	42.8122	38.1536	0	14.6447	44.2915	10.6439	12.3563	17.6465
MIR6801	ENSG00000274380.1	0.787501	1.44796	0.925411	1.56466	0.117662		0	0	0	0	0	0	0.707048	0	3.20402	1.78171	3.3961	1.3902	0	0	2.90393	1.58472	0	0	0	3.32987	0	0.839456	1.03118	0	0.732235	0	0.760277	1.17679	0
CIDEB	ENSG00000136305.11	0.809659	1.44257	1.72044	0.83849	0.401755	0.571885	0	0	3.56756	0	0	0	0	0.925344	0	0	0	0	0.666328	1.8755	0	0	0	0	0	0	0.735357	0	9.2806	0	0	6.42941	0	0	0
SNORD115-5	ENSG00000200503.1	29.2667	1.43362	0.468897	3.05743	0.00223247	0.0253279	14.1582	5.82083	30.0694	17.2638	0	55.5517	16.2621	64.7741	54.4683	2.67257	36.225	41.7059	21.3225	60.0159	55.1747	16.9036	4.78016	30.1396	31.0906	164.273	6.61822	9.23401	37.1224	2.30973	8.78681	37.1477	10.6439	6.17813	8.02116
RP11-688I9.4	ENSG00000254938.1	22.0372	1.42815	0.557859	2.56005	0.0104656	0.0559579	14.1582	3.88055	7.64477	10.2013	27.1584	28.7336	44.544	20.3576	6.40803	0	3.3961	22.2432	19.9898	25.6318	9.43777	20.0731	3.18677	0	0	124.315	5.1475	35.2571	14.4365	4.61947	15.3769	100.013	13.685	47.954	11.2296
NME1-NME2	ENSG00000011052.21	1.23582	1.42671	1.33716	1.06697	0.285987	0.45641	0.97643	0	0	0.784718	0	0	0	1.85069	1.06801	0	1.13203	0	0	6.87682	0	4.22591	12.7471	0	0	0	5.88286	0	0	0	0	0	0	0.294197	0
MIAT	ENSG00000225783.6	1222.77	1.418	0.466397	3.04032	0.00236326	0.0259569	1808.35	774.17	1163.02	950.293	476.78	306.492	950.272	807.826	407.978	314.472	311.309	596.394	732.961	2271.23	1441.08	3229.12	750.485	268.517	261.391	11199.5	484.6	1013.22	1069.33	1198.75	325.112	1640.93	300.309	265.365	141.172
IFI6	ENSG00000126709.14	701.952	1.41715	0.421232	3.36429	0.000767413	0.0156076	316.363	186.267	283.366	138.11	184.073	1427.1	429.178	327.572	1141.7	286.856	270.556	625.589	528.398	1268.46	98.7336	158.472	422.247	432.915	1045.56	239.75	247.815	3130.33	3204.9	884.628	192.578	1558.78	488.858	636.935	200.529
RP11-35P15.1	ENSG00000270403.1	12.9662	1.41685	0.581461	2.4367	0.014822	0.0683567	11.7172	29.1041	7.13512	21.1874	3.0176	11.4935	3.53524	5.55207	0	81.0679	2.26406	2.78039	3.99797	10.6278	67.5164	18.4884	0	0	5.75751	31.0788	2.20607	13.4313	10.3118	2.30973	7.32235	9.28693	4.56166	7.06072	3.20846
RP11-411B6.6	ENSG00000255339.6	3.26208	1.41672	0.753754	1.87955	0.0601698	0.163286	1.95286	0	1.52895	2.35415	0	0	2.82819	1.85069	1.06801	8.01771	2.26406	0	9.99492	0	27.5873	7.39535	0	0	0	3.32987	2.94143	4.19728	6.18707	0	0	4.28628	1.52055	5.29554	0
AK5	ENSG00000154027.18	454.297	1.41582	0.467485	3.02859	0.00245701	0.0264081	229.461	327.907	109.065	84.7495	259.513	691.523	144.945	181.367	92.9165	38.3068	179.993	358.671	425.784	1452.26	77.6801	93.4983	86.0428	210.977	549.266	2365.32	119.128	610.284	548.587	184.779	361.724	590.792	299.549	2211.77	288.762
PMS2P9	ENSG00000233448.2	5.1857	1.41473	1.14519	1.23537	0.216693	0.379128	0.97643	1.94028	1.0193	0.784718	0	0	0	5.55207	0	0	0	0	22.6552	10.0027	0	5.81063	6.37354	0	0	0	12.5011	22.6653	0	0	0	54.2928	2.28083	3.53036	0
RP11-822E23.8	ENSG00000272780.5	0.312111	1.41439	2.52277	0.560649	0.575037		0	0	0	0.784718	0	0	0	0	0	0	0	2.78039	0	4.37616	0	0	0	0	0	1.10996	0	0	0	0	0	0	0	0	0
RP11-717F1.2	ENSG00000274333.4	1.44309	1.41377	0.900333	1.57027	0.116352	0.250744	2.92929	0	0	1.56944	0	1.91558	0	8.3281	3.20402	3.56343	2.26406	1.3902	0.666328	0	2.90393	5.28239	0	2.73997	0	1.10996	0	2.51837	0	0	1.46447	0	0	0	0
RPL39P29	ENSG00000236860.1	37.5444	1.41351	0.560654	2.52118	0.011696	0.0597734	43.9394	21.343	23.9536	28.2498	0	0	8.48457	29.611	44.8562	263.694	14.7164	11.1216	15.3255	23.1311	68.2423	160.585	1.59339	5.47993	0	66.5974	41.9154	25.1837	24.7483	41.5752	29.2894	30.0039	14.4453	28.2429	22.4592
IFIT1	ENSG00000185745.9	640.967	1.41206	0.37932	3.72261	0.000197178	0.00978343	460.387	279.4	222.208	182.839	525.062	1185.74	469.48	311.841	915.281	560.349	361.118	230.773	309.176	748.323	379.689	221.332	98.7899	205.497	700.113	526.119	188.251	3127.81	2763.56	635.177	147.179	1400.18	305.631	780.209	346.514
COX6CP13	ENSG00000234144.1	8.72004	1.40834	0.425572	3.30929	0.000935326	0.016944	9.27609	5.82083	3.05791	7.06246	3.0176	24.9025	4.94933	4.62672	2.13601	8.90856	3.3961	16.6824	15.9919	7.50199	15.2456	17.9601	0	0	0	14.4294	2.94143	11.7524	11.343	4.61947	2.92894	21.4314	3.80138	25.8893	3.20846
CRYAB	ENSG00000109846.7	6788.74	1.40759	0.484361	2.90607	0.00366001	0.0318423	4782.56	1874.31	8810.34	2445.97	3087	12765.4	3584.02	1843.29	1085.09	47248.4	1079.96	6483.88	12775.5	2027.41	12625.6	13855.2	8436.98	4425.05	6119.08	2936.94	933.168	5228.13	5963.3	1711.51	3951.87	1958.11	696.414	17781.2	357.744
RNU6-17P	ENSG00000206972.1	0.578105	1.40412	1.0088	1.39186	0.163964		0	0	0	0	0	0	0	0	0	0.890856	0	1.3902	0	1.25033	0.725982	1.05648	1.59339	0	0	0	0	0.839456	4.12471	0	0	0.714379	2.28083	0.294197	1.60423
MIR6795	ENSG00000275711.1	0.364368	1.40389	2.96808	0.472997	0.636216		0	0	0	0	0	0	0	0	0	0	0	0	1.33266	0	0	0	0	0	0	0	0	9.23401	0	0	0	0	0	0	0
ZNF488	ENSG00000265763.3	136.803	1.40041	0.544742	2.57078	0.0101468	0.0551259	104.966	58.2083	9.68338	35.3123	12.0704	296.914	38.8876	6.47741	17.0881	928.272	28.3008	76.4608	91.9533	56.8901	283.133	201.787	15.9339	13.6998	101.332	226.431	12.5011	143.547	145.396	18.4779	116.425	99.2987	272.179	326.264	229.405
U8	ENSG00000238840.1	0.503671	1.39859	1.20396	1.16166	0.245374		0	0	0.509651	0	0	5.74673	0	0	0	1.78171	0	1.3902	0	1.25033	0	0	0	0	0	1.10996	0	0	1.03118	0	0.732235	0	0.760277	0.294197	0
RP11-467D10.2	ENSG00000180803.3	1.41379	1.39847	1.02834	1.35993	0.173853	0.328052	0	3.88055	0	0	3.0176	0	0	0	0	0	0	1.3902	0	1.25033	0.725982	0.528239	3.18677	0	0	17.7593	0	0	1.03118	2.30973	0.732235	0.714379	2.28083	0.588393	1.60423
CARNS1	ENSG00000172508.10	513.904	1.39754	0.472314	2.95891	0.00308728	0.0293688	88.3669	236.714	143.722	87.1037	187.091	1861.94	292.718	116.593	137.773	134.519	259.235	690.928	694.314	250.066	148.826	243.518	106.757	115.079	277.512	1334.17	89.7136	849.529	858.971	73.9115	623.132	832.252	709.338	3031.11	428.33
IFIT3	ENSG00000119917.13	619.575	1.3958	0.322243	4.33152	1.48086e-05	0.00550893	292.441	207.61	435.752	212.659	443.587	1997.94	581.193	268.35	679.251	604.892	230.934	458.765	461.765	517.637	657.014	370.824	180.053	276.737	707.022	549.428	247.815	2367.27	2236.62	383.416	166.949	977.271	239.487	903.772	311.221
TBC1D3L	ENSG00000274512.5	48.3515	1.39101	0.400999	3.46887	0.00052265	0.013402	0	9.70138	43.83	45.5136	66.3871	40.2271	32.5242	57.3714	29.9042	114.03	11.3203	102.875	52.6399	71.2689	127.773	27.9967	30.2743	5.47993	25.333	166.493	33.8264	37.7755	27.8418	20.7876	20.5026	105.014	19.7672	56.4857	19.2508
SLC24A2	ENSG00000155886.11	998.771	1.38919	0.436701	3.18109	0.00146721	0.0207634	282.677	615.068	263.999	157.728	434.534	2158.85	411.502	643.114	506.235	140.755	415.456	877.214	976.171	1374.74	225.055	760.136	100.383	221.937	1388.71	3305.45	1247.9	1980.28	1952.02	261	970.211	1231.59	387.741	5301.72	372.182
PLEKHH1	ENSG00000054690.13	1707.77	1.38456	0.342841	4.03849	5.37954e-05	0.00714682	909.057	661.634	581.512	690.552	1050.12	3846.48	1015.32	959.582	786.052	1196.42	1267.88	2405.04	2382.12	853.351	950.311	1087.64	697.903	575.393	841.748	3627.34	489.013	2620.78	2604.76	681.371	1592.61	3280.43	813.496	10200.7	856.66
RP11-108L7.4	ENSG00000236662.1	3.34677	1.3841	0.67079	2.06338	0.0390763	0.123856	2.92929	0	0.509651	0.784718	0	0	7.07048	0.925344	2.13601	12.472	0	8.34118	2.66531	0.625166	14.5196	3.69767	0	0	0	6.65974	4.41214	10.9129	4.12471	0	5.85788	5.71503	1.52055	1.17679	0
ANK3	ENSG00000151150.21	2889.3	1.37641	0.350664	3.92514	8.66782e-05	0.00776257	2178.42	2246.84	2099.76	1788.37	832.856	3377.16	1691.97	3008.29	2592.05	245.876	1915.4	2414.77	2366.8	6147.88	1316.93	8329.27	831.747	1422.04	1871.19	12707.9	908.166	2879.33	2978.04	1071.72	1803.49	3154.7	841.627	9329.85	1437.39
SNORD115-23	ENSG00000201331.1	47.8282	1.37408	0.432135	3.17975	0.00147402	0.0208161	17.0875	9.70138	36.6949	13.3402	54.3167	103.441	26.1608	140.652	44.8562	2.67257	44.1492	31.9745	23.3215	43.1364	186.577	28.5249	46.2082	65.7592	29.9391	223.101	19.8546	31.8993	43.3095	9.23893	6.59011	40.0052	12.9247	11.4737	40.1058
ZNF603P	ENSG00000216901.1	10.9782	1.36281	0.497933	2.73694	0.00620144	0.0418487	12.6936	11.6417	4.07721	3.92359	3.0176	7.6623	12.0198	5.55207	9.61205	16.0354	6.79219	9.73138	3.33164	17.5046	96.5557	4.75415	6.37354	8.2199	4.60601	34.4086	2.20607	4.19728	3.09353	11.5487	5.12564	6.42941	2.28083	1.76518	3.20846
RP11-145P16.2	ENSG00000280234.1	45.3634	1.36073	0.451556	3.01342	0.00258323	0.0270414	10.7407	19.4028	57.5906	40.8053	45.2639	61.2984	29.696	74.0275	68.3523	8.90856	37.357	31.9745	43.3113	102.527	58.0786	53.3521	6.37354	8.2199	3.45451	329.657	21.3254	15.9497	31.9665	20.7876	16.8414	75.7242	7.60277	10.8853	24.0635
KLRC3	ENSG00000205810.8	22.43	1.36049	0.664511	2.04735	0.0406234	0.12713	20.0168	19.4028	0.509651	24.3263	21.1232	5.74673	9.19162	16.6562	3.20402	59.6874	6.79219	6.95098	45.9766	10.0027	110.349	187.525	7.96693	2.73997	4.60601	1.10996	0	10.9129	5.15589	4.61947	7.32235	0.714379	3.04111	32.3616	22.4592
CDK18	ENSG00000117266.15	671.437	1.35985	0.420738	3.23206	0.00122902	0.0192618	138.653	324.026	370.517	152.235	241.408	3296.7	190.903	219.307	129.229	105.121	279.612	492.13	639.009	544.519	105.267	1035.88	462.082	413.735	518.176	1477.35	222.078	1030.85	1110.58	214.805	681.71	792.961	690.331	2936.38	656.131
MIR3167	ENSG00000266215.1	2.76515	1.35735	0.744781	1.82248	0.0683827	0.177223	0.488215	3.88055	0	1.56944	0	3.83115	2.12114	0	2.13601	0	0	5.56079	4.6643	3.12583	0.725982	0	0	0	2.303	16.6493	0.735357	3.35782	6.18707	0	2.1967	12.8588	4.56166	3.23616	0
IFI27	ENSG00000165949.12	319.965	1.35529	0.419419	3.23135	0.00123207	0.0192757	105.943	137.76	133.019	71.4093	150.88	875.418	122.319	267.425	763.624	73.0502	241.123	283.6	165.249	1969.27	54.4487	50.7109	62.1421	178.098	271.754	184.253	125.011	632.11	714.606	281.787	169.146	453.631	318.556	154.747	267.907
SNORA48	ENSG00000252774.1	0.964459	1.35214	1.02612	1.31771	0.1876	0.34517	0	0	0.509651	0.784718	0	0	0	0.925344	1.06801	0	1.13203	6.95098	0	1.25033	5.08188	1.05648	0	0	0	0	0	0	3.09353	0	4.39341	1.42876	0	0.294197	0
RP11-688I9.2	ENSG00000255317.1	25.2854	1.34985	0.616394	2.18992	0.0285299	0.101757	8.29966	5.82083	4.58686	3.92359	3.0176	13.409	38.1806	9.25344	11.7481	0	2.26406	8.34118	15.3255	65.6424	31.9432	27.4684	0	5.47993	0	118.765	1.47071	45.3306	69.0889	13.8584	37.344	71.4379	42.5755	45.0121	33.6889
PIP4K2A	ENSG00000150867.13	1464.28	1.34968	0.349944	3.85685	0.000114856	0.00821563	1032.57	626.709	1243.55	519.483	1092.37	4900.04	1035.82	981.79	992.177	2455.2	1047.13	1565.36	1597.85	910.241	799.307	1553.02	407.907	345.236	1385.26	1794.8	627.995	2316.9	2415.02	247.141	1076.38	1244.45	334.522	7562.91	352.931
MIR5000	ENSG00000263909.1	1.50849	1.34804	0.924693	1.45782	0.144889	0.290243	0.97643	0	2.54826	1.56944	0	0	0.707048	0.925344	2.13601	15.1446	0	0	0	0	8.71179	0.528239	0	0	0	0	0.735357	0.839456	2.06236	0	1.46447	1.42876	0.760277	0	3.20846
EDIL3	ENSG00000164176.12	992.38	1.34749	0.468187	2.87811	0.00400067	0.0332033	632.727	345.369	656.941	1344.22	280.636	2990.21	613.717	314.617	175.153	1159	332.817	953.675	1207.39	774.58	137.211	777.039	58.9553	210.977	960.353	1903.57	424.301	1422.04	1502.43	265.619	878.681	970.127	126.206	7116.61	243.843
RP11-874J12.4	ENSG00000266401.1	51.1568	1.34495	0.422438	3.18379	0.00145361	0.020719	27.34	36.8652	19.3668	69.8399	24.1408	32.5648	31.8171	28.6857	61.9443	293.092	24.9047	44.4863	43.9777	30.008	272.243	41.7309	27.0876	32.8796	20.727	128.755	8.82429	13.4313	36.0912	25.4071	40.2729	17.1451	19.0069	16.475	14.4381
RNU7-151P	ENSG00000252739.1	1.54507	1.3404	0.900147	1.48909	0.136462	0.278706	0	0	0	0.784718	0	1.91558	1.4141	2.77603	1.06801	2.67257	0	4.17059	1.99898	0	8.71179	0.528239	0	10.9599	1.1515	1.10996	0	1.67891	0	0	0	3.5719	0	0.294197	0
SNORD115-9	ENSG00000199782.1	7.32445	1.33601	0.829971	1.60971	0.107461	0.238006	0.488215	15.5222	11.2123	6.27774	0	0	0	7.40275	4.27202	0	3.3961	8.34118	3.33164	9.37748	0	3.16943	12.7471	0	0	89.9064	0.735357	0	3.09353	0	2.1967	7.14379	6.84249	4.11875	12.8339
MIR3648-1	ENSG00000275708.1	2.08236	1.33601	0.796347	1.67767	0.0934119	0.217325	0	0	2.03861	1.56944	9.05279	0	0	0	1.06801	7.12685	0	0	2.66531	1.25033	7.98581	2.64119	6.37354	0	2.303	1.10996	0	0.839456	1.03118	0	0	9.28693	2.28083	1.76518	0
ARHGDIG	ENSG00000242173.8	66.8912	1.33367	0.520673	2.56143	0.0104243	0.055804	15.1347	21.343	15.7992	21.9721	3.0176	44.0582	24.0396	25.9096	8.54404	46.3245	6.79219	34.7549	37.3144	276.323	24.6834	91.9136	44.6148	8.2199	26.4845	507.25	30.1496	65.4776	38.1536	13.8584	100.316	95.7268	169.542	60.3103	81.8158
AC002398.9	ENSG00000188223.9	0.315301	1.3313	2.97619	0.447317	0.654646		0	0	0	0	0	0	0	0	0	0	0	0	0	0	0	0	7.96693	0	0	0	0	0	0	0	0	0	0	1.17679	0
BCAS1	ENSG00000064787.13	2073.81	1.32919	0.475021	2.79817	0.00513928	0.0377968	5992.35	1041.93	684.462	1108.02	561.273	6645.13	787.651	746.753	645.075	3535.81	741.481	2455.09	2638.66	914.617	613.455	6133.38	117.911	309.616	1325.38	3157.82	416.948	3258.77	3243.05	286.407	1170.11	1692.36	436.399	9007.42	473.248
Y_RNA	ENSG00000200428.1	2.23291	1.32855	0.579289	2.29342	0.0218239	0.0861108	0	0	0	3.13887	0	5.74673	0.707048	0.925344	2.13601	0.890856	3.3961	5.56079	1.99898	3.12583	10.1638	0.528239	1.59339	0	1.1515	1.10996	1.47071	2.51837	5.15589	0	2.1967	5.00066	2.28083	2.35357	1.60423
RP11-304M2.3	ENSG00000255229.1	0.399326	1.32744	1.54895	0.856994	0.391448		0	0	0	0	0	0	0	0	0	3.56343	0	0	0	1.8755	1.45196	0	0	0	0	0	0	0	1.03118	2.30973	16.1092	0	0.760277	0.588393	0
SNORD115-2	ENSG00000199712.1	7.2052	1.32639	0.72538	1.82854	0.0674679	0.175753	1.46465	3.88055	4.58686	6.27774	0	1.91558	7.77752	11.1041	5.34003	8.01771	2.26406	11.1216	0	4.37616	7.25982	2.11296	3.18677	0	0	68.8173	0.735357	0	0	6.9292	0	20.0026	16.7261	3.82455	11.2296
RNU6-443P	ENSG00000207511.1	0.212967	1.32602	2.18951	0.605623	0.544765		0	0	0	0	0	0	0	0	0	0.890856	0	0	0	0	1.45196	1.05648	0	0	0	0	0	0	2.06236	0	0	0.714379	0	0	0
CAMK2A	ENSG00000070808.15	1135.38	1.32488	0.540376	2.45178	0.0142152	0.0666915	48.8215	448.204	453.08	328.012	322.883	164.739	523.215	886.48	936.641	89.9765	1488.62	1284.54	1366.64	4367.41	61.7085	170.621	1491.41	1844	523.933	9957.42	562.548	892.342	952.808	325.672	380.762	1596.64	650.037	208.585	598.378
RP11-321N4.5	ENSG00000271793.1	0.870762	1.32187	0.914485	1.44548	0.148322	0.294796	1.46465	0	0.509651	0	0	0	0	0.925344	2.13601	0.890856	1.13203	0	0	4.37616	0	0.528239	1.59339	0	1.1515	1.10996	2.20607	0	0	0	0	4.28628	0	2.94197	0
SV2B	ENSG00000185518.11	215.567	1.31865	0.618969	2.13039	0.0331391	0.112018	8.29966	230.893	14.2702	58.8538	78.4575	84.2853	92.6232	62.9234	21.3601	13.3628	45.2813	75.0706	171.246	1539.78	36.2991	24.299	30.2743	109.599	181.937	1871.39	44.1214	227.493	181.487	99.3185	179.397	172.88	226.563	31.1848	338.493
PKD1P1	ENSG00000244257.5	23.8062	1.31742	0.504885	2.60935	0.00907143	0.0519083	8.29966	19.4028	5.09651	4.70831	0	0	7.07048	12.0295	3.20402	32.0708	35.093	91.753	33.9827	27.5073	17.4236	70.784	12.7471	5.47993	3.45451	47.7281	14.7071	47.849	102.087	18.4779	8.78681	5.00066	27.37	13.8272	14.4381
MIR4743	ENSG00000266276.3	0.516429	1.31425	1.86581	0.704386	0.481192		0	0	0	0	0	0	0.707048	0	0	0	0	0	0	0	1.45196	0	0	0	0	2.21991	1.47071	8.39456	0	0	0.732235	0	0	0	0
RP11-299G20.5	ENSG00000279970.1	17.1112	1.31386	0.364451	3.60503	0.000312117	0.0112319	4.88215	7.7611	9.17373	9.41661	12.0704	55.5517	25.4537	5.55207	7.47604	21.3806	4.52813	13.902	12.6602	10.6278	34.1212	20.6013	3.18677	2.73997	5.75751	25.529	2.94143	36.0966	36.0912	9.23893	13.9125	35.719	15.9658	42.6585	11.2296
GJB1	ENSG00000169562.9	91.3237	1.31206	0.537867	2.43937	0.0147129	0.0680254	24.4108	67.9097	13.7606	26.6804	18.1056	342.888	22.6255	20.3576	5.34003	8.90856	16.9805	97.3138	129.934	20.6305	13.0677	57.578	43.0214	13.6998	71.3931	190.912	19.8546	183.841	215.516	36.9557	155.966	79.2961	131.528	573.389	46.5227
SNORD115	ENSG00000212428.1	6.7699	1.30921	0.67492	1.9398	0.0524043	0.149424	2.92929	3.88055	5.60617	3.13887	6.03519	11.4935	9.19162	2.77603	1.06801	0	4.52813	6.95098	5.33062	7.50199	15.9716	0.528239	0	0	0	65.4874	2.20607	10.9129	6.18707	0	5.85788	9.28693	3.04111	0	6.41693
NRG3-AS1	ENSG00000225738.2	17.1226	1.30661	0.583116	2.24073	0.0250436	0.0938964	20.9933	21.343	3.05791	1.56944	3.0176	17.2402	36.0594	8.3281	2.13601	77.5045	0	4.17059	7.32961	27.5073	8.71179	5.81063	4.78016	0	11.515	106.556	4.41214	16.7891	4.12471	2.30973	13.1802	55.0072	12.1644	9.70849	11.2296
RP11-494H4.3	ENSG00000270178.1	3.43444	1.30637	0.626318	2.0858	0.0369969	0.119967	0.97643	1.94028	0	0	0	13.409	4.94933	1.85069	0	0.890856	2.26406	1.3902	4.6643	1.8755	4.35589	2.11296	0	0	0	9.9896	3.67679	5.03674	12.3741	0	2.92894	6.42941	3.80138	11.4737	3.20846
RNU7-47P	ENSG00000251787.1	1.29782	1.30118	0.760692	1.71052	0.0871696	0.207709	0.97643	1.94028	0	1.56944	0	0	3.53524	0.925344	3.20402	1.78171	0	0	0	0	1.45196	1.58472	3.18677	0	0	6.65974	2.20607	2.51837	2.06236	0	0	2.85752	0	1.17679	0
AP000580.1	ENSG00000219529.2	0.518761	1.29999	1.45049	0.896241	0.370124		0	0	0	0	0	0	0.707048	0	1.06801	0.890856	1.13203	4.17059	1.33266	0	3.62991	2.11296	0	0	0	0	0	0	0	0	0	0	0	0	0
CTB-96E2.3	ENSG00000258924.4	0.273128	1.29944	2.5728	0.505067	0.613512		0	0	0	0.784718	0	0	0	0	1.06801	1.78171	0	0	0	0	0	0	0	0	0	0	0	0	0	0	0	4.28628	0	0	0
MIR4481	ENSG00000283699.1	1.37512	1.29716	0.78109	1.66071	0.0967725	0.222399	0.488215	1.94028	0	0.784718	0	0	1.4141	3.70138	3.20402	0.890856	1.13203	0	0	5.00133	0	0.528239	0	0	1.1515	9.9896	0	2.51837	1.03118	0	1.46447	0.714379	3.04111	0.88259	0
Y_RNA	ENSG00000278028.1	1.42051	1.29571	0.727017	1.78223	0.0747124	0.187315	1.46465	0	2.54826	0.784718	0	5.74673	0	1.85069	6.40803	0	0	2.78039	0	1.25033	2.17795	2.64119	1.59339	2.73997	0	0	0.735357	2.51837	0	0	2.92894	2.14314	0	0.88259	0
RP1-125I3.4	ENSG00000223624.1	8.94134	1.29463	0.499076	2.59406	0.00948496	0.0531607	0.488215	13.5819	1.52895	5.49302	3.0176	0	6.36343	3.70138	14.9521	6.236	10.1883	13.902	0	4.37616	39.2031	24.299	7.96693	13.6998	1.1515	7.76969	2.20607	10.0735	3.09353	4.61947	5.12564	19.2882	4.56166	21.1822	11.2296
HHATL	ENSG00000010282.14	218.443	1.29	0.483435	2.66841	0.00762119	0.0469251	93.2491	124.178	61.6678	43.9442	162.95	745.159	139.288	37.0138	22.4281	65.0325	56.6016	233.553	221.887	96.9007	42.107	81.3488	57.3619	60.2793	113.999	507.25	43.3861	292.97	362.975	60.0531	194.042	282.18	304.111	1578.66	250.26
DNAJC6	ENSG00000116675.15	1232.31	1.28921	0.305223	4.22384	2.40175e-05	0.00610811	1342.1	803.274	1012.68	923.613	712.153	3248.82	308.98	774.513	466.718	1378.15	615.825	1007.89	1096.78	1928.01	692.587	1484.35	750.485	265.777	749.628	4235.59	747.858	1646.17	1500.36	759.902	755.666	1178.01	361.132	4556.81	433.143
SNORA36A	ENSG00000206948.1	0.871163	1.28808	1.05612	1.21964	0.222602	0.385685	1.46465	0	0.509651	0.784718	3.0176	0	0	3.70138	0	0	1.13203	0	0	0	5.80786	0	3.18677	0	0	3.32987	0	0	0	0	0.732235	0.714379	0	0.88259	0
RPL34P17	ENSG00000240534.1	8.26197	1.2875	0.606203	2.12388	0.0336799	0.113048	1.46465	13.5819	1.0193	2.35415	0	17.2402	9.19162	0	2.13601	0	4.52813	9.73138	8.66227	8.75232	5.80786	6.33887	1.59339	0	0	24.419	1.47071	18.468	7.21824	2.30973	10.9835	22.8601	4.56166	42.0701	12.8339
NKAIN2	ENSG00000188580.13	160.975	1.28712	0.455414	2.82627	0.00470938	0.0361411	55.6565	122.237	32.108	27.4651	87.5103	490.387	64.3413	52.7446	44.8562	34.7434	46.4133	172.384	167.915	168.795	55.1747	56.5216	17.5272	208.237	88.6657	445.092	26.4729	231.69	234.077	110.867	142.054	180.738	84.3907	1055.58	163.632
RN7SKP195	ENSG00000252396.1	5.27707	1.28696	0.955275	1.34722	0.177911	0.333103	0	7.7611	0	0.784718	0	0	4.94933	0	0	0	1.13203	0	0	18.1298	3.62991	1.05648	3.18677	5.47993	0	65.4874	0	3.35782	4.12471	9.23893	6.59011	5.71503	3.80138	0.588393	8.02116
CNTN2	ENSG00000184144.10	1230.45	1.28467	0.459249	2.79732	0.00515285	0.0378523	407.66	407.458	451.042	207.166	422.463	4403.91	369.786	331.273	206.125	82.8497	448.285	1614.02	1701.14	802.088	108.171	1088.17	1878.6	1435.74	1597.13	2234.34	457.392	1953.41	2218.06	254.071	1082.24	1451.62	834.784	6411.13	822.971
CH507-513H4.4	ENSG00000280614.1	475.569	1.28324	0.581461	2.20692	0.0273199	0.0990568	2457.67	21.343	399.567	60.4233	30.176	54298.9	230.498	136.026	1006.06	423.157	97.3547	140.41	258.535	557.023	147.374	182.771	522.631	1131.61	1137.68	1031.15	244.874	215.74	419.689	85.4601	39.5407	240.031	135.329	4212.89	4.81269
KIF5A	ENSG00000155980.11	3967.55	1.28267	0.355394	3.60915	0.000307206	0.0111843	2639.78	1511.48	1233.36	2374.56	2190.77	2741.19	2027.11	2702.93	2283.4	3573.23	4351.53	7502.89	7420.23	9567.54	2227.31	3335.83	2472.93	1345.32	3128.63	24098.3	1889.87	5432.96	4941.4	1755.4	945.315	6860.18	1016.49	2143.22	1345.95
MIR548AR	ENSG00000264539.1	1.32585	1.27546	0.862707	1.47844	0.139289	0.282553	0.97643	0	0	0.784718	0	3.83115	0	0	0	4.45428	0	4.17059	1.33266	0	6.53384	2.11296	0	0	4.60601	0	0	0	2.06236	2.30973	0.732235	1.42876	0.760277	2.35357	0
JCHAIN	ENSG00000132465.10	36.1971	1.27104	0.78499	1.61918	0.105409	0.235138	0.97643	32.9847	0	23.5415	3.0176	3.83115	4.24229	12.9548	5.34003	0.890856	5.66016	9.73138	21.9888	85.6477	28.3133	2.11296	15.9339	57.5393	0	0	10.295	292.131	255.732	32.3363	62.2399	9.28693	25.8494	3.82455	43.3143
RP11-728F11.4	ENSG00000254528.7	42.0831	1.26961	0.515615	2.46232	0.0138042	0.0656881	48.8215	31.0444	4.58686	30.604	24.1408	0	6.36343	18.5069	12.8161	236.968	20.3766	36.1451	23.3215	6.87682	283.859	47.0133	15.9339	13.6998	14.9695	86.5766	47.7982	26.0231	10.3118	25.4071	36.6117	44.2915	23.5686	19.7112	24.0635
AC159540.14	ENSG00000235833.1	7.76057	1.26851	1.32021	0.960842	0.336632	0.509069	0	0	15.2895	0	0	0	33.9383	12.0295	8.54404	31.18	11.3203	0	2.66531	0	59.5306	18.4884	0	0	0	0	0	0	1.03118	0	0	25.7177	5.32194	0	0
RP11-441M10.1	ENSG00000244249.1	8.48052	1.26706	0.692341	1.83011	0.0672337	0.175316	9.7643	13.5819	0	0	12.0704	9.57788	2.82819	1.85069	0	5.34514	1.13203	4.17059	3.33164	22.506	7.98581	8.45182	0	2.73997	0	91.0164	2.94143	3.35782	3.09353	2.30973	2.92894	7.14379	12.1644	4.41295	11.2296
Y_RNA	ENSG00000207247.1	0.951755	1.26479	1.88315	0.671639	0.501814	0.658774	0	5.82083	0	0	0	0	0	1.85069	0	0	0	0	0	0	0	0	12.7471	0	0	0	0	4.19728	0	0	1.46447	0	1.52055	0	0
RP11-556G22.1	ENSG00000242768.2	23.4484	1.26384	0.658678	1.91875	0.0550163	0.154098	13.1818	17.4625	4.07721	29.8193	12.0704	0	7.77752	0	1.06801	106.012	15.8484	11.1216	7.32961	47.5126	49.3668	24.8272	1.59339	10.9599	3.45451	197.572	50.0043	6.71565	6.18707	13.8584	6.59011	17.8595	9.12332	0.588393	8.02116
IFIT2	ENSG00000119922.9	662.758	1.26268	0.325462	3.87966	0.000104603	0.0079976	353.468	236.714	572.339	419.039	657.836	2337	651.898	246.142	509.439	1108.23	241.123	499.081	481.089	409.484	1058.48	448.475	203.953	290.436	727.749	371.835	298.555	2076.81	2068.54	235.593	213.08	990.13	257.734	960.552	295.179
RSAD2	ENSG00000134321.11	222.068	1.25966	0.45986	2.73923	0.00615841	0.0416691	41.9865	174.625	58.1003	59.6386	117.686	455.907	294.839	93.4598	351.374	27.6166	91.6946	90.3628	87.289	190.05	60.2565	48.0697	114.724	112.339	127.817	110.996	32.3557	1156.77	1021.9	279.478	79.0813	602.222	228.843	123.563	206.946
MIR4729	ENSG00000263857.1	2.12954	1.25907	0.748046	1.68314	0.0923472	0.215732	0	1.94028	0.509651	0.784718	6.03519	11.4935	0	0.925344	1.06801	8.90856	3.3961	0	0.666328	1.25033	4.35589	0	0	0	0	4.43982	1.47071	2.51837	0	2.30973	2.1967	5.00066	0	0.88259	1.60423
RNA5SP113	ENSG00000222418.1	1.36772	1.25854	1.0945	1.14988	0.250192	0.417323	0	5.82083	0	0	0	0	0	1.85069	2.13601	0	0	2.78039	0.666328	1.25033	0	0	17.5272	0	1.1515	0	0	0	0	0	1.46447	0.714379	1.52055	1.17679	1.60423
PEX5L	ENSG00000114757.18	570.351	1.25794	0.424279	2.96489	0.00302788	0.0290606	337.845	320.146	187.552	88.6731	295.724	1344.73	849.164	201.725	105.733	114.92	285.272	601.955	560.382	757.701	215.617	363.957	66.9222	197.278	417.995	1846.97	148.542	989.718	1028.08	180.159	628.257	1028.71	253.172	2757.5	365.765
FBXL16	ENSG00000127585.11	258.838	1.25526	0.399003	3.146	0.00165521	0.021901	149.882	85.3722	121.807	123.985	87.5103	30.6492	181.711	115.668	132.433	301.109	177.729	291.941	339.827	870.856	311.446	220.804	258.129	21.9197	208.422	1636.08	108.833	238.405	227.89	108.557	132.534	445.058	354.289	104.734	118.713
RP1-90J20.14	ENSG00000274855.1	0.463091	1.25469	1.62231	0.773395	0.439289		0	0	0	0	0	0	0	0	0	4.45428	0	0	0	0	0	0	3.18677	0	0	1.10996	0	0.839456	0	0	0	0.714379	1.52055	0	1.60423
RP11-932O9.7	ENSG00000247728.2	3.86287	1.25171	0.505763	2.47489	0.0133277	0.0644728	0.97643	3.88055	1.52895	1.56944	0	0	2.82819	10.1788	10.6801	8.90856	3.3961	1.3902	9.99492	2.50066	6.53384	5.28239	3.18677	2.73997	0	3.32987	0.735357	3.35782	4.12471	2.30973	4.39341	11.4301	0	6.76652	0
RP11-566K11.2	ENSG00000198211.8	0.287242	1.25154	2.50487	0.499643	0.617326		0	0	0.509651	0	0	0	0	0	0	0	0	0	0	3.75099	0	0	3.18677	0	0	0	0	0	0	0	0	0	0	0.88259	0
ATRNL1	ENSG00000107518.16	1833.88	1.2515	0.486396	2.57302	0.0100817	0.0549416	2310.23	1754.01	411.798	1834.67	2347.69	1754.67	2531.94	323.871	120.685	10081.8	929.398	1206.69	1379.3	4313.02	2312.98	2493.82	344.171	427.435	530.842	8830.81	342.676	782.373	820.818	411.132	247.495	1908.82	533.714	1382.43	513.354
RP11-31F19.1	ENSG00000226403.1	11.9894	1.24975	0.47302	2.64208	0.00823998	0.0490652	10.7407	7.7611	10.193	11.7708	0	15.3246	2.12114	29.611	46.9922	4.45428	16.9805	23.6333	19.3235	2.50066	21.7795	25.8837	7.96693	5.47993	0	7.76969	2.94143	10.9129	5.15589	6.9292	7.32235	33.5758	3.80138	6.76652	0
RP11-374M1.7	ENSG00000170152.4	1.104	1.24896	1.27034	0.983173	0.325522	0.497712	0.97643	0	0	0	0	0	0	0	1.06801	0	0	12.5118	0	0	2.90393	0	0	0	0	2.21991	0.735357	0	0	4.61947	3.66117	2.14314	0	1.17679	0
LMO1	ENSG00000166407.13	177.634	1.24893	0.596623	2.09333	0.0363201	0.118544	69.8148	178.505	44.3397	169.499	30.176	7.6623	28.2819	1135.4	723.04	16.9263	67.9219	50.0471	60.6359	13.1285	99.4596	204.428	963.998	93.1588	10.3635	34.4086	50.7397	118.363	40.2159	152.442	137.66	10.7157	260.015	132.977	247.052
KIRREL3-AS2	ENSG00000254960.2	40.8255	1.24878	0.539751	2.31362	0.0206887	0.0833757	25.3872	27.1639	16.3088	8.6319	36.2112	59.3828	91.9162	25.9096	9.61205	0	7.92422	62.5589	39.3134	70.0186	19.6015	25.8837	6.37354	2.73997	0	233.091	13.9718	52.8857	52.5901	30.0265	21.967	129.303	34.2125	69.7246	11.2296
MIR3153	ENSG00000265112.1	1.03888	1.24795	0.843087	1.48022	0.138815	0.281904	0	5.82083	0.509651	0	0	1.91558	1.4141	1.85069	0	0.890856	1.13203	0	0	3.12583	0.725982	2.11296	3.18677	0	0	1.10996	0	0.839456	1.03118	0	0	2.85752	0	0	1.60423
RP11-34P13.14	ENSG00000239906.1	1.03029	1.24665	1.11792	1.11515	0.264787	0.433468	0	0	2.03861	0.784718	0	0	1.4141	0	1.06801	0	0	0	0	0.625166	0	2.11296	0	0	0	1.10996	0	13.4313	1.03118	4.61947	0	0	0.760277	0.88259	28.8762
SNORA14	ENSG00000251922.1	2.00728	1.24578	1.05962	1.17569	0.239718	0.406112	0	1.94028	4.07721	0.784718	0	26.8181	0	0	1.06801	0	0	1.3902	1.33266	1.8755	3.62991	2.64119	0	0	0	0	2.94143	0	0	4.61947	0	3.5719	1.52055	0	0
IFI44L	ENSG00000137959.15	1665.45	1.24464	0.446284	2.7889	0.00528871	0.0383762	635.168	752.827	364.401	291.915	1035.04	3126.22	1643.89	1448.16	5019.63	530.95	1057.32	1658.5	1626.51	1643.56	1228.36	138.399	274.062	780.89	1319.62	467.291	202.223	5436.32	5233.23	3358.35	259.943	5240.69	945.024	1811.07	768.427
ABCA2	ENSG00000107331.16	4534.47	1.24435	0.337933	3.68225	0.000231185	0.0101421	2379.07	1076.85	3069.12	1067.22	2006.7	9518.49	2498	4034.5	4568.93	1111.79	4176.07	4944.93	5735.09	3305.25	2428.41	3489.02	5726.63	2408.43	5480	9817.56	2254.61	5216.38	5950.93	752.973	3276.02	6274.39	3271.47	24165.6	1495.14
RP11-374M1.9	ENSG00000276845.1	8.20321	1.24294	0.500198	2.4849	0.0129589	0.0634002	5.85858	7.7611	2.54826	0.784718	0	5.74673	4.24229	10.1788	20.2921	6.236	9.05625	11.1216	3.33164	8.12715	2.17795	20.0731	7.96693	0	19.5755	3.32987	5.88286	0	19.5924	4.61947	2.1967	19.2882	7.60277	30.3022	0
RNU6ATAC17P	ENSG00000251883.1	0.848885	1.24142	0.969226	1.28084	0.200251	0.360461	0.97643	0	0	0	0	5.74673	0	0.925344	0	0	0	1.3902	0.666328	5.00133	0	0.528239	1.59339	0	0	2.21991	0	0	0	0	2.1967	0.714379	0.760277	0.294197	1.60423
C11orf98P1	ENSG00000232158.1	7.36973	1.24096	0.605459	2.04961	0.0404022	0.126664	4.88215	1.94028	0.509651	1.56944	0	7.6623	4.94933	0.925344	3.20402	0.890856	0	1.3902	7.32961	8.12715	2.90393	1.58472	3.18677	0	3.45451	16.6493	8.08893	9.23401	14.4365	13.8584	7.32235	10.0013	3.80138	66.1942	9.62539
PPP1R16B	ENSG00000101445.9	352.799	1.2379	0.462271	2.67788	0.00740909	0.046108	119.124	172.685	85.1118	73.7635	153.897	505.712	121.612	66.6248	128.161	57.0148	161.881	332.257	407.793	948.376	47.1889	467.491	73.2958	41.0995	231.452	2077.84	100.009	455.825	608.395	131.655	407.855	352.189	463.769	916.128	522.979
RP11-347C12.1	ENSG00000198064.13	137.908	1.23759	0.510453	2.42449	0.0153301	0.0697869	192.845	13.5819	105.498	22.7568	45.2639	91.9476	96.1585	307.214	264.865	228.95	191.313	19.4628	17.3245	82.5219	10.8897	199.146	70.109	8.2199	115.15	150.954	90.4489	63.7986	157.77	177.849	19.0381	135.018	143.692	967.907	9.62539
ANKRD18A	ENSG00000180071.19	340.872	1.23572	0.557798	2.21536	0.0267355	0.0976864	185.522	289.101	165.637	26.6804	126.739	670.451	41.7158	99.0118	127.093	8.01771	118.863	401.767	487.086	107.528	31.9432	198.618	58.9553	109.599	42.6056	442.872	63.2407	449.109	335.133	136.274	414.445	499.351	303.35	3363.84	580.732
AC234582.1	ENSG00000279487.1	2.4788	1.23318	0.729387	1.69071	0.0908931	0.213514	0	0	0	0.784718	0	22.9869	2.82819	0	0	0.890856	0	2.78039	2.66531	4.37616	4.35589	2.11296	4.78016	0	3.45451	1.10996	0.735357	5.03674	1.03118	0	2.92894	1.42876	3.80138	0.588393	3.20846
SNORD98	ENSG00000283551.1	1.54726	1.23212	0.934313	1.31875	0.187254	0.34475	1.95286	0	5.60617	0	0	1.91558	2.12114	0	1.06801	2.67257	1.13203	9.73138	0	0.625166	0	3.69767	0	0	0	1.10996	0	8.39456	2.06236	0	0	0	0	1.17679	1.60423
PDK4	ENSG00000004799.7	1246.81	1.22948	0.413173	2.97571	0.00292313	0.0286512	1637.96	946.855	2260.3	594.816	826.821	2302.52	361.301	311.841	856.54	9126.82	391.683	938.383	1045.47	1107.79	1137.61	658.714	522.631	569.913	847.505	417.343	534.605	1576.5	1423.03	314.124	409.319	976.556	316.275	3463.58	280.741
NDUFS5P1	ENSG00000218424.2	2.88446	1.22885	0.569958	2.15604	0.0310805	0.107482	1.95286	9.70138	4.58686	1.56944	0	5.74673	4.24229	1.85069	2.13601	0	0	4.17059	1.33266	5.62649	6.53384	1.58472	0	0	0	6.65974	0.735357	5.87619	7.21824	0	0.732235	3.5719	0.760277	7.06072	0
FGF14-IT1	ENSG00000243319.7	159.972	1.22745	0.486847	2.52123	0.0116947	0.0597734	242.643	73.7305	88.1697	160.867	3.0176	32.5648	34.6453	127.698	191.173	1140.3	87.1664	50.0471	41.3123	88.1484	189.481	608.003	81.2627	60.2793	19.5755	331.877	283.848	109.969	93.8372	87.7698	160.359	85.0111	57.0208	56.4857	52.9396
CKMT1A	ENSG00000223572.9	21.7922	1.22647	0.723267	1.69574	0.0899359	0.212076	3.90572	44.6264	5.60617	4.70831	0	0	2.12114	6.47741	1.06801	49.888	0	1.3902	1.99898	36.2596	3.62991	23.7708	27.0876	8.2199	0	216.441	4.41214	8.39456	21.6547	16.1681	25.6282	26.432	24.3289	10.0027	57.7523
RP11-344F13.1	ENSG00000231606.1	3.67456	1.22517	0.945792	1.29539	0.195186	0.35425	0	0	0.509651	0	21.1232	17.2402	0.707048	0	0	0	0	2.78039	0	1.25033	10.8897	0.528239	1.59339	0	0	23.3091	2.94143	3.35782	1.03118	2.30973	2.92894	8.57255	2.28083	0	3.20846
MIR548AT	ENSG00000264314.1	3.26818	1.22406	0.568793	2.15203	0.0313953	0.108045	1.95286	7.7611	3.05791	0	3.0176	0	2.12114	4.62672	2.13601	11.5811	2.26406	1.3902	1.33266	0	13.0677	6.33887	3.18677	0	0	4.43982	1.47071	4.19728	6.18707	0	3.66117	6.42941	0.760277	0.588393	3.20846
RP11-789L4.1	ENSG00000249540.1	1.37343	1.22383	0.762776	1.60444	0.108617	0.23985	0.488215	0	0	0	0	0	1.4141	0	2.13601	4.45428	0	2.78039	2.66531	1.25033	6.53384	4.22591	0	0	0	3.32987	0.735357	0	2.06236	2.30973	2.1967	0	0.760277	0.88259	1.60423
CTD-2562J17.6	ENSG00000279117.1	56.4308	1.22189	0.357162	3.42111	0.00062365	0.0144121	43.4511	29.1041	25.9922	42.3748	21.1232	45.9738	37.4735	25.9096	17.0881	20.4897	37.357	50.0471	68.6318	122.532	129.225	75.0099	39.8346	27.3997	54.1206	382.935	30.1496	50.3674	59.8083	23.0973	16.1092	60.0079	28.8905	44.7179	27.2719
RP11-713C5.1	ENSG00000265579.1	41.2552	1.22102	0.62325	1.95912	0.0500991	0.145416	3.41751	73.7305	3.05791	59.6386	24.1408	11.4935	67.8766	2.77603	2.13601	55.2331	2.26406	18.0726	51.3073	90.0239	292.571	2.64119	12.7471	27.3997	14.9695	208.672	2.20607	26.8626	28.873	9.23893	13.9125	58.5791	9.8836	8.2375	14.4381
AMIGO3	ENSG00000176020.8	0.507865	1.2189	1.79844	0.677757	0.497926		0	0	0	0	3.0176	7.6623	0.707048	0	0	1.78171	0	0	0	0	0	0.528239	0	0	0	0	0	0	1.03118	0	0	0	0	0	0
RP11-216L13.17	ENSG00000272896.1	0.41832	1.2185	2.96665	0.410734	0.681268		0	0	0	0	0	0	0	0	0	0	0	8.34118	0	0	0	0	1.59339	0	0	0	0	0	0	0	2.1967	0	0	0	0
PCDH15	ENSG00000150275.17	1799.41	1.21815	0.649821	1.8746	0.0608482	0.164371	2107.14	2299.23	104.988	2327.47	328.918	76.623	166.156	767.11	77.9644	10044.4	259.235	3073.73	3800.07	317.584	10278.5	8367.83	168.899	589.093	420.298	786.959	75.0064	422.246	461.968	528.929	741.754	143.59	830.222	741.669	1875.35
RP4-669L17.10	ENSG00000237094.11	20.4871	1.21814	0.572831	2.12653	0.0334594	0.112663	18.5522	17.4625	4.58686	7.84718	0	0	0	34.2377	35.2442	53.4514	18.1125	2.78039	37.3144	40.6358	45.7369	48.598	39.8346	32.8796	20.727	35.5186	0	20.1469	1.03118	2.30973	10.2513	8.57255	8.36305	40.3049	9.62539
MIR4306	ENSG00000263615.1	0.612219	1.21453	0.988019	1.22926	0.218974		0	0	0	0	0	1.91558	0.707048	1.85069	1.06801	0.890856	0	0	1.33266	1.25033	0	0	0	0	0	0	0	3.35782	0	2.30973	0	1.42876	0.760277	0.88259	0
RNU6-694P	ENSG00000200941.1	0.882124	1.2123	0.893267	1.35715	0.174733	0.329075	0.488215	1.94028	0	0	0	3.83115	0	0.925344	0	0	0	1.3902	0	0.625166	0.725982	2.64119	1.59339	0	0	0	0.735357	1.67891	0	2.30973	0	3.5719	1.52055	0	1.60423
RP11-202D18.2	ENSG00000229458.2	15.6162	1.20995	0.63308	1.91122	0.0559764	0.155809	31.734	17.4625	5.60617	1.56944	9.05279	13.409	45.9581	1.85069	3.20402	68.5959	2.26406	11.1216	2.66531	12.5033	31.9432	8.45182	0	0	1.1515	83.2467	0.735357	5.87619	9.2806	4.61947	6.59011	57.1503	7.60277	4.41295	4.81269
PDZK1P1	ENSG00000244211.3	2.29542	1.20939	0.858086	1.40941	0.158715	0.308869	0.97643	11.6417	0.509651	0	0	0	0.707048	1.85069	0	6.236	1.13203	2.78039	0	0	3.62991	0	0	0	0	7.76969	2.94143	6.71565	7.21824	0	0	5.71503	3.80138	2.94197	0
NSFP1	ENSG00000260075.1	16.9975	1.20834	0.651743	1.85401	0.0637376	0.169431	3.90572	5.82083	16.3088	1.56944	3.0176	1.91558	0.707048	26.835	45.9242	0	31.6969	1.3902	0.666328	1.8755	31.9432	67.0863	7.96693	52.0594	4.60601	59.9376	2.20607	37.7755	12.3741	4.61947	17.5736	0.714379	4.56166	38.2455	9.62539
FGF14-AS1	ENSG00000234445.1	26.9902	1.20154	0.52521	2.28773	0.0221534	0.0869551	44.4276	17.4625	12.2316	25.8957	0	3.83115	1.4141	24.059	25.6321	162.136	15.8484	6.95098	6.66328	20.6305	45.7369	105.648	19.1206	0	3.45451	56.6078	53.6811	26.8626	12.3741	23.0973	23.4315	12.8588	7.60277	13.8272	11.2296
NECAB1	ENSG00000123119.11	433.158	1.1997	0.364099	3.295	0.000984232	0.0172139	181.128	537.456	183.475	377.449	353.059	789.217	148.48	210.979	149.521	96.2125	160.749	343.379	401.796	1027.77	313.624	258.837	101.977	287.696	234.906	2315.37	239.726	614.482	520.745	221.734	312.664	577.218	154.336	1243.86	203.737
RP11-347N5.3	ENSG00000279702.1	38.8092	1.19892	0.555272	2.15917	0.0308374	0.106922	66.3973	23.2833	24.9729	24.3263	24.1408	1.91558	5.65638	29.611	49.1283	311.8	12.4523	1.3902	10.6612	16.2543	60.9825	132.588	6.37354	16.4398	9.21202	86.5766	59.5639	25.1837	24.7483	27.7168	43.2018	11.4301	3.04111	10.0027	6.41693
MIR5699	ENSG00000263511.1	6.54378	1.19865	0.517179	2.31766	0.0204676	0.0828586	0.97643	1.94028	2.03861	1.56944	0	3.83115	4.94933	4.62672	1.06801	10.6903	13.5844	19.4628	4.6643	6.25166	35.5731	14.2625	6.37354	0	0	5.54978	4.41214	6.71565	1.03118	0	5.85788	7.14379	10.6439	8.5317	8.02116
Y_RNA	ENSG00000199740.1	3.61383	1.19693	0.502454	2.38216	0.0172115	0.0748766	3.90572	1.94028	1.52895	4.70831	0	3.83115	4.24229	1.85069	1.06801	5.34514	1.13203	12.5118	2.66531	6.87682	8.71179	2.64119	1.59339	0	0	5.54978	0.735357	14.2707	7.21824	0	3.66117	0.714379	1.52055	1.76518	4.81269
RNU6-1175P	ENSG00000202070.1	0.325492	1.19631	2.10462	0.568422	0.569749		0	0	0	0	0	0	0	0	0	0	0	0	0	0.625166	0	0	0	2.73997	0	1.10996	0	0.839456	4.12471	0	0	0	0	0	0
RNU1-27P	ENSG00000206596.1	0.961842	1.1955	0.75665	1.57998	0.11411	0.24767	0.97643	0	0	2.35415	0	0	0	0	0	2.67257	1.13203	0	0.666328	1.8755	2.90393	2.64119	1.59339	0	0	0	0.735357	0.839456	2.06236	2.30973	0	1.42876	0.760277	2.94197	0
MIR5002	ENSG00000266383.1	3.81473	1.19478	0.696418	1.7156	0.0862347	0.206202	4.39394	1.94028	10.193	0.784718	0	1.91558	2.12114	12.9548	17.0881	1.78171	6.79219	0	0	2.50066	6.53384	3.16943	0	2.73997	3.45451	15.5394	0.735357	6.71565	6.18707	0	0.732235	0	0	2.35357	0
KCNJ9	ENSG00000162728.4	201.506	1.19455	0.42189	2.83142	0.00463424	0.035793	124.007	244.475	35.1659	98.0897	63.3695	210.713	77.7752	27.7603	20.2921	911.346	81.5063	196.018	201.897	466.999	135.759	213.409	121.097	46.5794	66.7871	896.844	41.18	158.657	234.077	133.965	178.665	117.873	310.193	270.367	158.819
DPP10-AS2	ENSG00000235717.1	10.1886	1.19132	0.795914	1.4968	0.134446	0.276099	1.95286	0	1.0193	0.784718	12.0704	0	13.4339	2.77603	1.06801	0	1.13203	9.73138	12.6602	5.62649	31.9432	0	1.59339	2.73997	21.8785	21.0892	3.67679	4.19728	1.03118	0	0.732235	117.158	14.4453	4.70714	8.02116
MIR3611	ENSG00000266228.1	2.51643	1.19063	0.622213	1.91353	0.0556799	0.155304	0.488215	5.82083	1.0193	0.784718	0	7.6623	2.12114	0	2.13601	5.34514	1.13203	5.56079	0	1.25033	10.1638	3.69767	0	0	4.60601	2.21991	0.735357	2.51837	7.21824	2.30973	3.66117	0	0.760277	1.76518	0
SNORA58	ENSG00000201129.1	0.433797	1.18697	1.53491	0.773317	0.439335		0.97643	0	0	0	3.0176	0	0	0	0	2.67257	0	0	0	1.25033	2.17795	1.05648	0	0	0	0	0	0	0	0	0	1.42876	0	0	0
RNU4-55P	ENSG00000222663.1	2.09521	1.18571	0.688317	1.72262	0.0849566	0.204111	1.95286	3.88055	2.03861	0	0	0	0.707048	8.3281	3.20402	8.01771	0	1.3902	1.99898	0	7.25982	1.05648	0	2.73997	0	5.54978	0.735357	3.35782	0	0	3.66117	0.714379	1.52055	2.64777	0
RP11-292F9.1	ENSG00000275297.1	1.07036	1.18456	1.15649	1.02427	0.305707	0.47723	0.488215	0	0	0	0	0	1.4141	1.85069	1.06801	0	0	0	0	0	0	0.528239	12.7471	8.2199	0	2.21991	0.735357	0	0	0	0	0.714379	0.760277	0.294197	0
MIR576	ENSG00000207988.1	1.41028	1.18448	0.662035	1.78916	0.0735898	0.185519	0	3.88055	1.0193	0.784718	0	1.91558	1.4141	0.925344	0	0.890856	1.13203	1.3902	1.99898	4.37616	3.62991	2.64119	0	0	0	0	0	1.67891	6.18707	0	0	2.14314	1.52055	1.76518	1.60423
OAS2	ENSG00000111335.12	369.656	1.18255	0.432961	2.73131	0.00630837	0.0422932	111.801	203.729	248.71	126.34	153.897	842.853	389.583	334.049	1135.29	62.36	229.802	387.865	286.521	366.347	17.4236	49.6545	114.724	210.977	297.088	123.205	152.219	1413.64	1563.27	351.079	194.774	650.085	230.364	222.118	250.26
NPIPA3	ENSG00000224712.12	84.919	1.18214	0.618843	1.91024	0.0561018	0.156058	74.6969	25.2236	23.9536	51.7914	9.05279	15.3246	12.0198	707.888	67.2843	146.1	14.7164	44.4863	19.9898	27.5073	67.5164	103.535	54.1751	27.3997	437.571	32.1887	27.2082	16.7891	7.21824	39.2655	3.66117	129.303	21.2878	253.892	1.60423
CTD-2651B20.6	ENSG00000260035.1	6.13805	1.17543	0.589077	1.99537	0.0460023	0.13769	0	5.82083	0	1.56944	0	5.74673	7.77752	7.40275	0	4.45428	4.52813	5.56079	1.99898	1.8755	7.98581	2.64119	50.9884	2.73997	3.45451	4.43982	5.1475	10.9129	14.4365	2.30973	7.32235	4.28628	3.80138	1.17679	9.62539
RP11-212D19.4	ENSG00000255663.1	0.668701	1.17282	1.22032	0.961074	0.336515		0	0	2.03861	0	3.0176	1.91558	0	1.85069	0	0	0	0	0	5.00133	0.725982	0.528239	0	0	0	0	0	1.67891	1.03118	0	0	0	0	0	1.60423
HCN2	ENSG00000099822.2	473.889	1.17144	0.352532	3.32294	0.000890744	0.0166403	368.602	141.64	267.057	234.631	57.3343	1480.74	183.832	409.002	489.146	272.602	425.644	465.716	533.062	696.435	170.606	445.834	197.58	104.119	482.479	1731.53	201.488	527.178	559.93	92.3893	399.068	350.76	527.632	1522.47	404.266
MTND4LP21	ENSG00000231582.2	1.03083	1.17066	1.29664	0.902843	0.366609	0.538693	0	3.88055	0	0	0	0	0	0	0	0	0	0	0	1.8755	5.80786	2.64119	3.18677	2.73997	0	1.10996	0	0	0	6.9292	0	1.42876	0	0.294197	0
NGFR	ENSG00000064300.8	271.591	1.16826	0.47276	2.47116	0.0134677	0.0648371	38.0808	176.565	136.077	76.9023	33.1936	823.697	40.3017	757.857	1211.12	40.9794	335.081	113.996	155.254	61.8914	34.8472	411.498	986.306	101.379	115.15	241.97	469.893	142.707	202.111	73.9115	177.933	150.734	335.282	157.101	274.324
RP11-556G22.3	ENSG00000250092.2	30.8911	1.1675	0.591777	1.97287	0.0485101	0.142445	21.4815	19.4028	6.11582	52.5761	3.0176	11.4935	7.77752	3.70138	0	156.791	12.4523	18.0726	17.3245	66.8927	68.2423	59.691	4.78016	13.6998	10.3635	165.383	86.0368	4.19728	11.343	9.23893	12.448	33.5758	7.60277	4.11875	8.02116
RNY1P2	ENSG00000201690.1	10.284	1.16704	0.704757	1.65595	0.0977323	0.223852	24.4108	11.6417	6.11582	6.27774	0	1.91558	0	6.47741	14.9521	65.9234	0	2.78039	0	2.50066	6.53384	43.3156	0	5.47993	0	37.7385	16.9132	2.51837	9.2806	4.61947	4.39341	3.5719	3.04111	5.00134	12.8339
MIR6124	ENSG00000275373.1	2.10265	1.16691	0.838438	1.39176	0.163994	0.31558	0	0	3.56756	0.784718	0	1.91558	0	0	0	0	0	1.3902	0.666328	5.62649	0	0.528239	1.59339	0	0	15.5394	2.94143	2.51837	6.18707	2.30973	1.46447	6.42941	5.32194	0.588393	1.60423
PPP2R2C	ENSG00000074211.13	495.727	1.16667	0.461549	2.52773	0.0114803	0.0591243	62.9798	254.176	178.378	105.152	217.267	544.023	212.114	546.879	224.281	28.5074	717.708	189.067	303.179	1327.23	58.0786	174.319	355.325	241.117	147.392	3062.37	227.225	570.83	486.716	147.823	437.876	1175.15	862.154	989.383	529.396
RP11-64B16.4	ENSG00000256609.1	10.3422	1.16134	0.608725	1.90782	0.0564147	0.15659	7.81144	13.5819	8.15442	3.13887	3.0176	26.8181	7.77752	1.85069	6.40803	0.890856	4.52813	25.0235	25.3205	23.1311	3.62991	5.81063	0	0	0	6.65974	0	10.0735	17.53	2.30973	8.78681	72.8667	4.56166	3.82455	6.41693
RNU6-29P	ENSG00000207367.1	0.827133	1.1612	1.00457	1.15592	0.247715	0.414609	0	0	0	0.784718	0	3.83115	0	0.925344	2.13601	0.890856	1.13203	1.3902	0	0	3.62991	1.05648	0	0	1.1515	0	0	1.67891	0	4.61947	0	0	0.760277	0	0
AC016831.5	ENSG00000229858.2	0.932222	1.15725	0.99591	1.162	0.245235	0.411847	0	1.94028	0	0	3.0176	0	0	1.85069	1.06801	1.78171	0	2.78039	0	0.625166	0.725982	0	0	0	0	0	1.47071	6.71565	0	0	0	1.42876	3.04111	0.588393	0
MIR634	ENSG00000207943.1	4.73919	1.15552	0.545689	2.11755	0.0342135	0.114112	2.92929	3.88055	1.52895	2.35415	6.03519	0	4.24229	0.925344	2.13601	8.01771	6.79219	12.5118	3.33164	0.625166	7.98581	6.86711	1.59339	0	4.60601	19.9792	0	0	12.3741	0	5.12564	10.0013	2.28083	9.70849	1.60423
AP000295.9	ENSG00000249624.8	0.339918	1.15459	2.46489	0.468415	0.639488		0	1.94028	0	0	0	0	0	0	0	0	0	5.56079	0	0	0	0	0	0	0	0	0	0	2.06236	0	0	0	0	0.294197	0
RP1-5O6.5	ENSG00000235246.1	2.78365	1.15327	0.579982	1.98846	0.0467611	0.139181	1.46465	0	1.52895	1.56944	0	3.83115	1.4141	3.70138	1.06801	1.78171	0	0	1.99898	1.8755	7.98581	2.11296	0	5.47993	2.303	14.4294	2.20607	1.67891	5.15589	4.61947	0	9.28693	3.04111	0.588393	1.60423
MIR124-2HG	ENSG00000254377.5	72.2739	1.15194	0.567926	2.02832	0.0425275	0.13094	15.1347	75.6708	8.66407	121.631	15.088	5.74673	77.7752	22.2083	2.13601	127.392	11.3203	20.853	33.9827	188.8	168.428	210.239	12.7471	32.8796	4.60601	511.69	27.9436	38.615	32.9977	34.646	59.311	65.0085	68.4249	7.35491	94.6497
SLIT1-AS1	ENSG00000234855.1	19.3738	1.15052	0.49867	2.30718	0.021045	0.0843018	4.39394	15.5222	10.7027	8.6319	21.1232	9.57788	9.19162	10.1788	1.06801	35.6343	27.1688	47.2667	23.3215	13.1285	155.36	14.7907	1.59339	0	3.45451	44.3982	16.1779	10.9129	11.343	11.5487	9.51905	14.2876	9.8836	8.8259	12.8339
RP11-385G16.1	ENSG00000274682.1	7.97239	1.14993	0.722879	1.59077	0.111662	0.244239	25.8754	5.82083	0	6.27774	0	9.57788	9.19162	0.925344	1.06801	44.5428	1.13203	1.3902	4.6643	5.00133	47.1889	20.6013	1.59339	2.73997	5.75751	16.6493	0	0	2.06236	0	4.39341	5.71503	3.04111	1.17679	4.81269
GPX3	ENSG00000211445.11	550.328	1.14906	0.438561	2.62008	0.00879096	0.0510019	165.017	230.893	680.894	123.201	799.663	2997.88	224.841	465.448	330.014	116.702	155.088	308.624	989.497	186.925	1679.2	2055.91	697.903	142.478	388.056	386.265	183.839	460.022	546.524	147.823	555.766	108.586	240.248	422.172	170.049
NUTM2A	ENSG00000184923.12	68.3264	1.14806	0.509337	2.25402	0.0241949	0.0918741	21.9697	19.4028	6.62547	29.0346	0	53.6361	45.2511	37.9391	55.5363	310.909	46.4133	51.4373	61.3022	35.0093	198.919	98.7807	6.37354	24.6597	2.303	207.562	53.6811	64.6381	39.1848	2.30973	92.9938	100.013	133.048	78.2563	104.275
HLA-Z	ENSG00000235301.1	1.92569	1.14662	0.671702	1.70704	0.0878143	0.208741	1.46465	0	2.54826	0.784718	3.0176	11.4935	2.12114	0	0	5.34514	2.26406	2.78039	0.666328	1.25033	5.80786	2.64119	1.59339	0	0	0	1.47071	2.51837	4.12471	2.30973	0	0	0.760277	0.88259	0
RP11-863P13.6	ENSG00000260166.1	2.52536	1.14526	0.914131	1.25284	0.210263	0.372344	0.488215	3.88055	2.54826	0	0	0	2.82819	0.925344	0	0	0	5.56079	0	4.37616	0	1.05648	0	0	1.1515	8.87965	0	1.67891	0	2.30973	5.12564	26.432	3.80138	0.588393	1.60423
MIR3151	ENSG00000265657.1	5.00247	1.14483	0.492255	2.32569	0.0200353	0.0818566	1.46465	3.88055	4.07721	3.92359	0	1.91558	5.65638	2.77603	3.20402	21.3806	3.3961	11.1216	9.32859	4.37616	15.2456	10.0365	4.78016	2.73997	0	4.43982	0.735357	1.67891	14.4365	0	2.92894	2.85752	5.32194	1.76518	1.60423
RP11-302B13.1	ENSG00000239617.1	5.47502	1.14468	0.527379	2.17052	0.0299677	0.105041	3.41751	5.82083	1.0193	0.784718	0	9.57788	8.48457	1.85069	3.20402	5.34514	0	8.34118	2.66531	4.37616	13.0677	5.28239	4.78016	0	0	9.9896	6.61822	16.7891	1.03118	0	2.1967	21.4314	5.32194	2.94197	14.4381
PRH1-PRR4	ENSG00000275778.1	1.48095	1.14391	1.17073	0.977088	0.328525	0.500699	0.488215	0	0	0	15.088	1.91558	0	2.77603	6.40803	4.45428	0	0	0.666328	2.50066	0	1.05648	0	2.73997	0	0	0.735357	0	0	0	0	0	0	4.11875	0
MIR1295A	ENSG00000221390.1	0.244606	1.14386	2.97612	0.384347	0.700721		0	0	0	0	0	0	0	0	2.13601	0	0	0	0	0	0	0	0	0	0	0	0	4.19728	0	0	0	0	0.760277	0	0
SNORD116-1	ENSG00000207063.1	101.602	1.14234	0.380882	2.9992	0.00270689	0.0275845	153.3	46.5666	54.0231	41.59	33.1936	65.1296	70.7048	82.3556	64.0803	123.829	152.824	127.898	106.612	44.3868	330.322	100.365	533.784	589.093	17.2725	192.022	80.1539	87.3034	67.0266	39.2655	10.2513	78.5817	22.8083	90.0241	51.3354
DLGAP1	ENSG00000170579.15	1266.19	1.14233	0.417724	2.73465	0.00624459	0.0420156	739.646	1065.21	451.042	1440.74	114.669	185.811	598.162	696.784	1749.39	6807.03	704.124	588.053	906.206	1624.18	4751.55	767.531	1531.24	2027.57	1011.02	3576.28	276.494	742.079	623.863	621.318	541.854	464.347	719.982	610.458	782.865
AC007228.8	ENSG00000268036.1	0.342318	1.13997	2.09304	0.544645	0.585998		0	1.94028	0	0.784718	0	0	0	0	0	0	0	0	0	0	1.45196	0	0	0	0	2.21991	0	0	0	0	0	0	0	3.53036	0
AC116614.1	ENSG00000235688.2	11.8395	1.1395	0.892951	1.27611	0.201918	0.362369	0	23.2833	2.03861	2.35415	0	0	0.707048	71.2515	76.8964	0	6.79219	0	0	1.8755	2.90393	3.16943	1.59339	2.73997	0	0	1.47071	10.9129	6.18707	6.9292	19.7703	47.8634	31.9316	8.2375	14.4381
HSPA12A	ENSG00000165868.13	344.059	1.13934	0.303733	3.75113	0.000176037	0.0092803	223.603	261.937	146.78	396.283	126.739	298.83	174.641	226.709	230.689	761.682	268.292	191.847	213.891	825.844	123.417	703.614	427.027	246.597	116.302	1543.95	126.481	446.591	403.191	99.3185	205.026	297.182	336.803	233.592	320.846
MIR3978	ENSG00000265584.1	1.46004	1.13911	0.62912	1.81064	0.0701968	0.180046	0.97643	0	1.0193	3.13887	0	3.83115	1.4141	1.85069	0	0.890856	1.13203	1.3902	0	2.50066	3.62991	4.22591	3.18677	0	2.303	2.21991	0	2.51837	2.06236	2.30973	0.732235	0.714379	0	0.294197	0
SNORD45	ENSG00000252438.1	11.0034	1.13905	0.448725	2.53841	0.0111357	0.058025	5.85858	5.82083	7.13512	11.7708	15.088	1.91558	4.94933	11.1041	9.61205	10.6903	21.5086	9.73138	3.33164	36.2596	29.0393	23.7708	6.37354	2.73997	0	39.9584	1.47071	5.03674	2.06236	6.9292	8.05458	22.1458	5.32194	5.00134	6.41693
EEF1A2	ENSG00000101210.10	663.089	1.13852	0.409032	2.78346	0.00537831	0.038699	678.619	380.294	446.964	491.233	211.232	170.486	152.722	544.102	445.358	48.9971	851.288	244.675	319.837	2105.56	288.941	1054.89	1886.57	126.038	309.754	3255.5	703.002	861.282	897.125	173.23	492.062	395.052	625.708	740.198	328.867
ARHGAP19-SLIT1	ENSG00000269891.2	35.856	1.13619	0.451782	2.51492	0.0119061	0.0603897	11.2289	23.2833	18.8571	18.8332	18.1056	5.74673	18.3832	23.1336	10.6801	62.36	40.7531	41.7059	44.644	10.0027	264.984	35.392	3.18677	13.6998	18.424	138.744	30.1496	28.5415	16.4988	11.5487	16.1092	40.7196	28.8905	17.946	27.2719
IGHV3-7	ENSG00000211938.2	19.9087	1.13554	0.986907	1.1506	0.249895	0.417025	0	23.2833	0	13.3402	57.3343	7.6623	1.4141	0	2.13601	0	0	0	5.33062	106.278	0	1.58472	9.56032	0	0	7.76969	5.1475	130.116	114.461	16.1681	23.4315	5.00066	37.2536	2.05938	208.55
RP13-146A14.1	ENSG00000235136.1	0.603362	1.1347	1.86552	0.608248	0.543023		0	1.94028	0	0	0	0	0	0	0	0	0	0	0	0	0	0	7.96693	2.73997	0	0	0	3.35782	0	0	0.732235	0	0.760277	0	0
CP	ENSG00000047457.13	1322.55	1.13118	0.444952	2.54225	0.0110141	0.0576309	284.629	1348.49	766.516	661.517	974.683	9593.2	546.548	809.676	671.775	113.139	312.441	1074.62	1005.49	1189.07	164.072	2990.89	382.413	772.67	2148.7	424.003	369.885	1522.77	1496.24	734.495	538.925	1938.83	1063.63	3384.73	1070.02
GALNT15	ENSG00000131386.17	915.709	1.13113	0.380627	2.97176	0.00296097	0.0288128	643.956	649.993	885.774	328.012	805.698	6049.39	308.273	182.293	256.321	2206.65	452.813	1042.65	879.553	391.979	877.713	784.435	1311.36	435.655	1595.98	720.361	208.106	827.703	679.546	344.15	330.238	1312.31	531.434	1192.38	320.846
MIR1256	ENSG00000221808.1	2.87619	1.13094	0.602097	1.87834	0.0603348	0.163582	3.41751	0	0.509651	1.56944	0	0	2.82819	2.77603	1.06801	2.67257	3.3961	5.56079	3.99797	1.8755	15.2456	1.05648	1.59339	0	0	4.43982	0	1.67891	13.4053	4.61947	1.46447	5.00066	3.04111	0.588393	1.60423
MAP7	ENSG00000135525.18	925.102	1.12871	0.414154	2.72535	0.00642335	0.0426797	690.824	519.994	357.775	162.437	525.062	2080.31	1414.1	292.409	218.941	123.829	338.478	913.359	1062.13	1075.91	262.806	578.95	385.599	567.173	859.02	3065.7	386.063	1445.54	1334.34	189.398	617.274	1241.59	496.461	4987.22	635.276
KCNH1-IT1	ENSG00000234233.1	6.15117	1.12752	0.725479	1.55417	0.120144	0.255978	2.44108	21.343	0.509651	5.49302	0	7.6623	3.53524	0.925344	0	44.5428	0	0	1.99898	11.8781	4.35589	2.11296	1.59339	0	0	26.6389	0	5.87619	8.24942	2.30973	6.59011	3.5719	9.8836	2.05938	4.81269
CDH12P2	ENSG00000249230.1	0.188359	1.12626	2.97887	0.378081	0.70537		0	0	0	0	0	0	0	0	0	0	0	1.3902	0	0	0	0	0	0	0	0	0	3.35782	0	0	0	0.714379	0	0	0
HSPA1B	ENSG00000204388.6	1477.15	1.12488	0.503051	2.23611	0.0253449	0.0945208	634.191	1076.85	3052.3	660.732	947.525	1611	1370.97	794.871	1113.93	973.706	547.903	857.751	830.911	15057.1	179.318	779.681	2240.3	402.775	633.326	195.352	1253.05	2057.51	2167.54	431.92	1670.23	329.329	493.42	369.511	104.275
IDSP1	ENSG00000176289.4	2.74189	1.12265	0.645032	1.74046	0.0817787	0.199009	1.46465	0	4.58686	1.56944	0	1.91558	0	1.85069	1.06801	0.890856	1.13203	2.78039	1.99898	10.6278	10.1638	0	0	5.47993	0	6.65974	0.735357	9.23401	3.09353	0	5.12564	4.28628	0.760277	0.88259	3.20846
MIR4473	ENSG00000263790.1	1.33246	1.12213	0.746561	1.50306	0.132823	0.273958	0	1.94028	0.509651	3.13887	0	0	1.4141	4.62672	3.20402	2.67257	3.3961	0	0	0.625166	2.90393	0.528239	1.59339	0	0	1.10996	0	0.839456	0	0	0	5.71503	0.760277	2.05938	1.60423
RNU6-1231P	ENSG00000252994.1	2.16549	1.12205	0.718141	1.56244	0.118184	0.253253	2.92929	0	1.0193	3.13887	0	0	2.12114	0.925344	1.06801	8.01771	0	0	0.666328	2.50066	15.2456	5.28239	0	2.73997	0	2.21991	0	3.35782	0	0	0.732235	2.14314	5.32194	1.76518	1.60423
GOLGA8A	ENSG00000175265.17	621.668	1.12151	0.328637	3.41261	0.000643431	0.0145265	185.522	157.162	810.346	137.326	540.15	697.269	426.35	1199.25	930.233	1618.69	656.578	330.867	404.461	625.166	2069.78	310.605	490.763	402.775	253.33	1931.32	854.485	449.948	527.963	314.124	436.412	533.641	155.096	365.392	213.363
RNU6-108P	ENSG00000202428.1	1.54341	1.12129	0.89362	1.25477	0.209561	0.371589	1.46465	1.94028	0	0	0	0	0.707048	0.925344	1.06801	2.67257	0	0	0	0.625166	4.35589	0	0	0	1.1515	0	0.735357	7.5551	0	0	2.1967	11.4301	4.56166	1.76518	1.60423
MIR4650-1	ENSG00000266525.1	0.856395	1.11922	1.03051	1.08609	0.27744	0.447353	0	3.88055	1.0193	0	0	0	0	0	4.27202	0	1.13203	0	0	1.25033	0.725982	2.11296	1.59339	0	0	0	2.20607	0	2.06236	0	0	4.28628	0	0.294197	0
RNU6-1199P	ENSG00000223181.1	0.722973	1.11645	1.0973	1.01745	0.308939		0.97643	0	1.0193	0	0	0	0	0.925344	0	0	0	0	0	0	2.90393	3.16943	1.59339	0	0	1.10996	0	0	1.03118	4.61947	0	2.85752	0.760277	0	0
RP11-218C23.1	ENSG00000248725.3	11.7514	1.1154	0.811065	1.37523	0.169061	0.32208	0	11.6417	4.07721	6.27774	0	0	9.19162	1.85069	1.06801	101.558	1.13203	0	11.9939	0	96.5557	2.11296	3.18677	0	2.303	3.32987	2.94143	4.19728	5.15589	9.23893	13.9125	7.14379	19.0069	2.05938	20.855
KCNMA1-AS2	ENSG00000225497.5	3.79474	1.11518	0.62657	1.77982	0.0751048	0.187911	0.97643	3.88055	10.7027	0.784718	3.0176	15.3246	2.12114	0.925344	5.34003	0	4.52813	12.5118	1.99898	3.75099	2.17795	4.22591	0	0	1.1515	21.0892	0	1.67891	1.03118	0	1.46447	5.71503	2.28083	1.76518	1.60423
Y_RNA	ENSG00000202182.1	0.892658	1.11503	1.40477	0.793746	0.427343	0.594987	0	0	0	0	0	1.91558	0	1.85069	0	0	0	0	0	0.625166	0.725982	1.05648	9.56032	5.47993	0	0	0	0	0	0	1.46447	0	0	0	3.20846
CHGA	ENSG00000100604.12	203.623	1.11426	0.544282	2.04721	0.040637	0.127157	62.0033	104.775	33.1273	119.277	144.845	68.9607	84.8457	103.639	27.7681	57.9057	61.1297	94.5334	91.9533	682.056	74.0502	61.804	57.3619	2.73997	138.18	1929.1	47.0629	280.378	298.01	99.3185	215.277	147.162	376.337	67.6652	373.786
RP11-656D10.6	ENSG00000238186.1	4.19369	1.11045	0.598018	1.85689	0.0633273	0.168618	0	0	0.509651	6.27774	0	1.91558	8.48457	2.77603	3.20402	3.56343	0	5.56079	1.99898	16.8795	6.53384	2.11296	12.7471	2.73997	0	4.43982	0.735357	7.5551	3.09353	2.30973	1.46447	11.4301	9.8836	0.588393	4.81269
RP11-320H14.1	ENSG00000260878.1	3.2114	1.1104	0.752011	1.47657	0.139791	0.283229	0	5.82083	2.03861	1.56944	3.0176	0	2.82819	0	0	0	0	1.3902	4.6643	8.12715	2.17795	1.58472	0	0	1.1515	23.3091	0	4.19728	2.06236	4.61947	2.1967	16.4307	2.28083	2.05938	1.60423
PWRN3	ENSG00000260760.1	3.24396	1.10982	0.869082	1.277	0.201601	0.362023	0	1.94028	2.03861	0.784718	0	17.2402	0	0	0	0	0	1.3902	1.99898	1.25033	0	0	1.59339	0	0	15.5394	1.47071	10.0735	11.343	2.30973	6.59011	2.14314	3.80138	2.94197	9.62539
ZBTB16	ENSG00000109906.13	1931.42	1.10782	0.320441	3.45717	0.000545887	0.0136567	1201.5	946.855	1175.26	688.982	1949.37	2766.09	2300.73	1638.78	3686.75	7076.07	1075.43	3097.36	3157.73	2088.68	5320.73	1252.45	849.275	202.757	1470.47	2478.53	881.693	1616.79	1676.7	358.009	911.632	2570.34	1284.87	1297.41	989.811
FAIM2	ENSG00000135472.8	1136.74	1.10766	0.300689	3.68373	0.00022985	0.0101114	1982.64	541.337	316.494	366.463	322.883	827.529	769.975	1351	991.109	2072.13	1198.82	772.949	988.831	2765.11	1182.63	573.667	2087.34	1019.27	1164.17	3679.5	472.099	1341.45	1338.47	413.442	517.69	717.237	472.132	2321.21	397.849
CERCAM	ENSG00000167123.18	1132.67	1.10719	0.378315	2.92663	0.00342659	0.0308802	305.134	316.265	358.285	306.825	688.012	1928.98	794.015	513.566	517.983	728.721	562.62	2165.93	2118.26	926.495	339.76	547.256	831.747	495.934	523.933	2910.3	1961.93	1469.89	1716.91	180.159	934.331	2629.63	783.845	4713.32	577.523
MIR3671	ENSG00000265996.1	6.03115	1.10696	0.426826	2.59347	0.00950125	0.0531888	3.90572	0	1.52895	3.92359	12.0704	9.57788	7.07048	3.70138	7.47604	11.5811	2.26406	2.78039	1.99898	1.25033	18.8755	6.86711	0	2.73997	8.06051	14.4294	4.41214	5.03674	11.343	6.9292	3.66117	9.28693	0.760277	11.7679	1.60423
ZDHHC11B	ENSG00000206077.10	446.437	1.10572	0.32175	3.43659	0.000589084	0.0140898	411.565	227.012	231.891	476.324	144.845	501.881	224.134	282.23	213.601	634.29	541.111	446.253	453.769	582.654	455.191	814.016	140.218	71.2391	108.241	1660.49	351.501	428.962	523.838	71.6017	282.643	917.977	276.741	1047.34	425.121
MIR3648-2	ENSG00000264462.1	0.833988	1.10455	0.981973	1.12483	0.260661	0.428807	0	0	0.509651	0.784718	0	3.83115	0.707048	0.925344	0	0.890856	0	0	2.66531	5.62649	0.725982	0	0	0	1.1515	1.10996	0.735357	0	3.09353	0	0	1.42876	0	0	0
DOCK5	ENSG00000147459.17	1481.88	1.10443	0.4044	2.73104	0.0063135	0.0423021	290	1043.87	1405.11	838.863	1222.13	5237.18	905.021	552.431	511.575	439.192	743.745	1878.16	1947.68	1306.6	204.727	1157.37	232.634	526.074	938.474	2390.85	626.524	2547.75	2580.01	542.787	1564.79	1808.09	682.729	7836.22	1013.87
Y_RNA	ENSG00000222224.1	3.18514	1.10261	0.499669	2.20668	0.0273366	0.0990951	1.95286	0	5.60617	0.784718	0	3.83115	2.12114	4.62672	3.20402	10.6903	1.13203	5.56079	1.33266	1.8755	4.35589	5.28239	1.59339	0	0	5.54978	6.61822	10.9129	2.06236	0	4.39341	1.42876	3.04111	4.41295	0
CTD-2316B1.1	ENSG00000249362.1	4.91141	1.1023	0.795639	1.38542	0.165923	0.318	1.95286	13.5819	1.0193	8.6319	0	0	5.65638	0.925344	2.13601	16.0354	1.13203	0	1.99898	0	54.4487	6.33887	4.78016	0	0	0	1.47071	1.67891	2.06236	2.30973	4.39341	0	3.80138	6.47232	1.60423
REPS2	ENSG00000169891.17	367.195	1.10229	0.349671	3.15236	0.00161958	0.021706	486.262	277.459	112.123	151.451	199.161	563.179	118.077	104.564	90.7805	283.292	203.766	426.79	398.464	883.359	365.169	267.817	82.8561	186.318	300.542	1692.68	84.5661	428.122	448.562	258.69	306.074	554.358	206.795	912.303	255.073
LINC00707	ENSG00000238266.1	54.5071	1.10221	0.430183	2.5622	0.0104012	0.0557484	9.27609	64.0291	30.0694	10.2013	54.3167	49.805	81.3105	30.5364	23.4961	2.67257	14.7164	36.1451	19.3235	397.605	31.2172	76.5946	66.9222	32.8796	18.424	61.0476	13.9718	69.6748	48.4654	39.2655	48.3275	99.2987	56.2605	57.9567	36.8973
AC125232.1	ENSG00000231259.4	93.486	1.10115	0.247764	4.44436	8.81532e-06	0.00535837	63.9562	38.8055	56.5713	63.5621	57.3343	103.441	46.6651	67.5501	84.3724	187.971	91.6946	105.655	76.6277	63.1417	244.656	76.0664	62.1421	49.3194	47.2116	326.327	79.4186	77.2299	147.458	76.2212	63.7044	94.2981	24.3289	167.986	67.3777
LINC01105	ENSG00000232044.6	257.702	1.0998	0.428515	2.56653	0.0102722	0.0554698	397.407	228.953	140.154	298.977	54.3167	273.927	304.738	37.9391	12.8161	348.325	83.7704	150.141	191.236	121.907	580.06	1719.95	180.053	71.2391	72.5446	382.935	91.1843	226.653	241.296	184.779	142.054	235.031	120.124	473.362	107.484
RP11-116O18.3	ENSG00000267193.5	20.6428	1.09952	0.589305	1.86579	0.0620702	0.166562	21.9697	5.82083	1.52895	3.92359	27.1584	9.57788	11.3128	5.55207	0	85.5222	3.3961	30.5843	19.9898	5.62649	29.0393	5.28239	1.59339	8.2199	17.2725	11.0996	5.88286	10.9129	5.15589	34.646	12.448	187.882	13.685	9.12009	14.4381
SNORD115-22	ENSG00000201326.1	16.9924	1.09877	0.6695	1.64118	0.100759	0.228371	4.88215	1.94028	18.3475	7.06246	54.3167	28.7336	23.3326	22.2083	23.4961	8.01771	9.05625	5.56079	21.3225	25.6318	18.1496	4.75415	7.96693	0	0	155.394	1.47071	0	0	4.61947	5.85788	24.2889	3.80138	2.94197	9.62539
KCNIP4-IT1	ENSG00000280650.1	342.696	1.09682	0.566736	1.93532	0.0529505	0.150392	246.06	273.579	80.0153	546.164	114.669	45.9738	106.057	38.8645	34.1762	1739.84	268.292	172.384	161.918	634.543	829.798	562.046	25.4942	186.318	61.0296	2000.14	933.168	151.942	109.305	60.0531	123.015	245.746	65.3838	32.3616	89.837
UGT8	ENSG00000174607.10	634.218	1.09674	0.512808	2.13871	0.0324596	0.110523	2065.64	384.175	126.394	503.789	241.408	1534.38	202.216	98.0865	70.4884	1154.55	148.296	804.924	930.86	126.909	529.241	1213.89	62.1421	164.398	416.844	699.272	77.9479	779.015	831.129	60.0531	459.111	577.218	145.973	3775.42	208.55
LINC00266-2P	ENSG00000248792.1	1.14897	1.09531	1.91365	0.572366	0.567074	0.713147	0	7.7611	0	0	0	0	0	0	1.06801	11.5811	0	0	0	1.25033	0	0	0	0	0	0	0	0	0	0	0	7.85817	3.80138	0	0
PWAR1	ENSG00000279050.1	78.8995	1.09416	0.410635	2.66456	0.00770899	0.0472502	88.8552	44.6264	74.4091	71.4093	87.5103	65.1296	83.4316	86.9824	55.5363	44.5428	61.1297	86.1922	83.291	111.905	211.261	96.1395	28.6809	24.6597	4.60601	515.02	33.8264	65.4776	30.9353	39.2655	37.344	101.442	14.4453	25.5951	14.4381
RNU4-29P	ENSG00000251752.1	2.37081	1.09401	0.7722	1.41674	0.156558	0.305956	1.95286	0	2.03861	2.35415	3.0176	3.83115	2.82819	4.62672	8.54404	0	3.3961	5.56079	1.99898	0.625166	3.62991	0	0	0	0	0	0	0	1.03118	0	0.732235	16.4307	3.80138	2.35357	0
RAPGEF5	ENSG00000136237.18	990.05	1.09193	0.35826	3.04788	0.00230464	0.0256502	626.868	551.038	689.558	703.107	497.903	2768.01	437.663	674.576	660.027	191.534	656.578	989.82	1167.41	849.6	140.841	830.392	648.508	1159.01	702.416	2120.02	496.366	1376.71	1366.31	334.911	768.114	1084.43	252.412	5405.86	561.481
RP11-1252D15.1	ENSG00000266931.1	23.9504	1.0903	0.316002	3.4503	0.000559954	0.0137962	14.6465	0	11.2123	15.6944	33.1936	11.4935	12.0198	27.7603	17.0881	48.9971	30.5649	13.902	16.6582	16.2543	45.0109	21.1296	38.2413	19.1798	14.9695	55.4978	30.885	47.0095	53.6212	13.8584	13.1802	32.8614	6.84249	31.1848	1.60423
MTND6P32	ENSG00000227649.1	7.81587	1.08982	0.360151	3.026	0.00247813	0.0264964	10.7407	1.94028	5.60617	7.06246	0	7.6623	7.07048	12.9548	9.61205	17.8171	4.52813	2.78039	5.99695	8.12715	18.8755	20.6013	4.78016	8.2199	9.21202	12.2095	5.1475	4.19728	12.3741	6.9292	0.732235	11.4301	1.52055	8.5317	0
L1CAM	ENSG00000198910.12	543.523	1.08915	0.604341	1.80222	0.0715115	0.182085	402.777	225.072	154.424	765.885	84.4927	130.259	146.359	104.564	25.6321	146.1	39.6211	33.3647	209.893	977.134	87.1179	1536.65	4375.44	254.817	74.8476	2031.22	34.5618	322.351	311.416	256.38	788.617	306.469	1013.45	97.0849	826.179
XIST	ENSG00000229807.10	58227.6	1.08583	0.845698	1.28395	0.19916	0.359073	135.724	651.933	22793.1	76230.6	20613.2	37012.7	1366.02	203720	161643	206865	219849	244.675	1652.49	201.929	85476.4	143703	102232	39622.7	50835.4	86776.4	177.956	45015	48963.4	90640.8	40466.2	187.167	428.036	122.092	975.373
ALDH1A1	ENSG00000165092.12	428.883	1.08486	0.451812	2.40112	0.0163449	0.0726066	68.8383	256.116	613.111	76.1176	175.021	402.271	516.852	133.25	384.482	99.7759	144.9	158.482	195.9	2883.26	90.0218	151.605	294.776	397.295	948.838	446.202	141.189	851.208	775.446	106.248	134.731	820.107	192.35	772.266	206.946
JPH4	ENSG00000092051.16	597.97	1.08441	0.470743	2.30362	0.0212441	0.0848281	1810.79	300.743	152.386	495.157	117.686	57.4673	186.661	157.309	108.937	1059.23	78.1102	253.016	409.125	1268.46	549.569	1451.6	1991.73	339.756	118.605	3029.07	324.293	321.512	308.322	297.956	322.915	595.078	566.406	372.453	296.783
RP1-240B8.3	ENSG00000250686.2	18.7386	1.08394	0.659283	1.64413	0.10015	0.22746	0.97643	19.4028	0.509651	2.35415	6.03519	1.91558	14.848	2.77603	1.06801	65.0325	5.66016	22.2432	37.3144	43.1364	0	2.64119	1.59339	41.0995	17.2725	116.545	0.735357	15.1102	18.5612	13.8584	10.2513	36.4333	3.04111	31.7732	11.2296
TTLL7	ENSG00000137941.16	2492.95	1.08334	0.276	3.92516	8.66708e-05	0.00776257	2264.83	1441.63	1376.06	984.036	2284.32	3844.56	776.338	2466.97	1687.45	1991.06	2618.39	3032.02	2949.83	1693.57	2281.76	2396.09	1297.02	994.608	1898.83	6100.32	1042.74	3538.31	3466.82	2136.5	1967.51	4882.78	894.086	9335.74	651.318
SLC31A2	ENSG00000136867.10	57.303	1.08325	0.371233	2.91798	0.00352304	0.0312927	22.4579	50.4472	44.8493	32.9581	12.0704	126.428	33.2312	51.8193	35.2442	18.708	16.9805	87.5824	99.2829	42.5113	15.2456	29.5814	31.8677	5.47993	18.424	103.226	36.0325	119.203	91.7748	23.0973	57.1143	117.873	45.6166	236.534	56.1481
CADM3	ENSG00000162706.12	462.479	1.08037	0.480101	2.2503	0.0244299	0.0923716	1354.8	551.038	32.6177	797.273	81.4751	932.885	156.258	374.764	380.21	475.717	148.296	208.53	244.542	958.379	535.049	1059.12	82.8561	43.8395	146.241	1609.44	58.0932	350.053	359.881	92.3893	87.1359	1444.47	473.653	133.859	239.03
RP11-1360M22.2	ENSG00000259769.1	1.2938	1.08025	1.43813	0.75115	0.452562	0.617844	0	5.82083	0	0	0	0	0	0	0	1.78171	0	1.3902	0	6.87682	0	0	4.78016	8.2199	0	0	1.47071	5.03674	0	0	0	2.14314	25.8494	0	0
RP11-456J20.2	ENSG00000277500.1	2.96823	1.07982	0.479359	2.25263	0.0242825	0.0920936	1.46465	1.94028	2.54826	3.92359	6.03519	0	2.12114	11.1041	8.54404	1.78171	1.13203	2.78039	3.99797	1.8755	2.17795	4.75415	1.59339	0	0	7.76969	0.735357	3.35782	3.09353	0	2.1967	5.00066	0	2.94197	3.20846
MIR1296	ENSG00000221063.3	11.9757	1.07891	0.45631	2.36443	0.018058	0.0769945	4.39394	0	11.722	3.92359	3.0176	11.4935	4.94933	22.2083	19.2241	32.0708	31.6969	12.5118	4.6643	3.75099	39.929	16.9036	3.18677	8.2199	3.45451	29.9688	7.35357	10.9129	8.24942	27.7168	2.92894	4.28628	1.52055	13.8272	3.20846
MRPS36P4	ENSG00000255231.1	3.24364	1.07432	0.60464	1.77679	0.0756021	0.188634	4.39394	1.94028	0	3.13887	0	7.6623	2.82819	0	1.06801	3.56343	0	13.902	3.99797	7.50199	2.17795	1.05648	0	0	3.45451	2.21991	1.47071	2.51837	2.06236	0	1.46447	15.7163	5.32194	5.00134	1.60423
NPTX1	ENSG00000171246.5	267.813	1.07406	0.558886	1.92179	0.0546321	0.15343	11.2289	178.505	147.799	240.908	69.4047	105.357	96.1585	92.5344	28.8361	7.12685	192.445	161.263	165.249	1271.59	44.2849	211.824	516.257	13.6998	103.635	2031.22	200.753	220.777	240.264	161.681	208.687	172.88	495.701	44.4237	332.076
RP11-111F5.5	ENSG00000227449.8	2.56067	1.07373	0.928097	1.15692	0.247305	0.414098	1.46465	1.94028	0.509651	1.56944	0	3.83115	0.707048	5.55207	0	1.78171	1.13203	16.6824	0	0	2.90393	0	0	0	0	1.10996	12.5011	3.35782	0	2.30973	2.1967	0	0	14.7098	0
LONRF2	ENSG00000170500.12	2464	1.07363	0.352753	3.04357	0.00233786	0.0258343	1269.85	1307.75	3730.14	918.12	817.769	1616.75	2280.94	6480.19	7929.94	1595.52	2108.98	3645.1	3273.67	9858.24	1246.51	1745.3	4318.08	2104.29	1745.68	3736.11	1098.62	1453.1	1522.02	1231.09	1033.18	1097.29	655.359	1110.3	526.188
STXBP1	ENSG00000136854.18	1832.73	1.07309	0.291982	3.67521	0.000237652	0.0102493	2125.2	1039.99	1311.84	1809.56	802.681	1296.84	1148.95	1636.01	1313.65	1118.02	958.831	1145.52	1357.31	5080.72	1533.27	2301.01	2393.27	923.369	1235.56	10677.8	1128.77	1589.09	1426.12	727.566	827.425	1686.65	1322.12	2022.31	1209.59
MIR664A	ENSG00000281696.1	1.70508	1.07013	0.840198	1.27367	0.202782	0.363499	0.488215	0	0	1.56944	0	0	0.707048	1.85069	0	0.890856	1.13203	4.17059	3.99797	1.25033	7.25982	2.11296	1.59339	0	0	7.76969	0	6.71565	0	0	6.59011	0	0.760277	0.588393	0
ALDH1L1-AS1	ENSG00000250218.1	4.95964	1.06934	0.620639	1.72296	0.0848953	0.20399	7.32323	5.82083	4.58686	0.784718	9.05279	1.91558	4.94933	12.0295	33.1082	0.890856	1.13203	5.56079	5.33062	1.25033	6.53384	0	4.78016	0	1.1515	5.54978	0	1.67891	6.18707	6.9292	0	10.0013	2.28083	5.00134	0
OAS1	ENSG00000089127.12	394.157	1.06832	0.486416	2.19631	0.0280698	0.100833	107.896	228.953	653.883	91.0273	120.704	432.92	179.59	333.124	831.976	46.3245	381.495	223.822	227.884	248.816	19.6015	26.9402	181.646	134.258	294.785	142.074	223.549	2211.13	2039.67	461.947	239.441	576.504	260.775	251.538	258.281
ST18	ENSG00000147488.11	652.881	1.06465	0.468846	2.27079	0.0231595	0.0893577	365.185	584.023	307.32	744.697	274.601	1555.45	347.16	135.1	114.277	60.5782	187.917	558.859	671.659	265.07	90.0218	601.664	97.1965	249.337	271.754	1060.01	108.098	1249.11	1198.23	459.637	802.529	1027.99	393.063	4506.5	646.505
PCSK6	ENSG00000140479.16	480.965	1.06464	0.430435	2.47341	0.013383	0.0646127	120.589	556.859	177.359	207.166	208.214	1997.94	222.013	132.324	93.9845	349.216	131.316	371.183	387.137	170.67	647.576	468.548	63.7354	90.4189	232.603	662.644	224.284	711.859	749.666	108.557	610.684	517.211	684.249	2287.97	762.01
SDHCP2	ENSG00000214549.2	32.2212	1.06378	0.330158	3.22202	0.0012729	0.0195664	22.4579	40.7458	32.108	18.0485	6.03519	19.1558	26.8678	25.9096	44.8562	98.8851	35.093	38.9255	10.6612	34.3841	81.31	23.2425	9.56032	10.9599	11.515	96.5662	12.5011	31.0599	48.4654	2.30973	17.5736	40.7196	22.8083	26.7719	44.9185
AGAP2	ENSG00000135439.11	708.656	1.06171	0.333722	3.18143	0.00146548	0.0207634	511.161	413.279	459.706	363.324	280.636	270.096	303.323	466.374	770.032	665.47	659.975	875.824	815.586	1845.49	389.853	783.378	793.506	383.595	276.36	4686.23	806.687	574.188	484.654	358.009	366.85	702.235	559.564	276.545	409.079
ENPP4	ENSG00000001561.6	340.248	1.05992	0.377691	2.80631	0.00501126	0.0373464	704.983	277.459	201.312	161.652	153.897	685.776	362.008	140.652	238.165	1188.4	79.2422	481.008	395.133	661.425	169.88	209.183	30.2743	139.738	150.847	436.213	88.9782	479.329	479.498	212.495	132.534	227.173	95.7949	1093.23	190.904
AP000641.1	ENSG00000255403.1	65.4187	1.05987	0.435734	2.43239	0.0149996	0.0688378	87.8787	31.0444	58.1003	37.6665	3.0176	3.83115	34.6453	87.9077	67.2843	309.127	49.8094	48.6569	47.3093	11.8781	317.98	80.8206	12.7471	30.1396	48.3631	117.655	40.4446	31.0599	37.1224	53.1239	60.0432	42.1484	22.048	86.788	38.5016
MIR548A3	ENSG00000208032.1	3.60587	1.05895	0.67639	1.56559	0.117445	0.252245	5.37037	1.94028	2.03861	2.35415	0	0	0	0.925344	1.06801	0	6.79219	8.34118	0	8.75232	10.1638	6.86711	11.1537	0	0	14.4294	2.20607	0.839456	6.18707	2.30973	2.1967	0	3.04111	1.17679	6.41693
RP1-156L9.1	ENSG00000236485.1	1.857	1.05736	0.883893	1.19625	0.231598	0.396277	4.88215	0	0	0.784718	0	0	0.707048	0	1.06801	0	0	2.78039	0	3.12583	11.6157	0	1.59339	2.73997	0	8.87965	0	2.51837	0	2.30973	0.732235	3.5719	3.04111	0.294197	3.20846
DLGAP1-AS5	ENSG00000261520.5	109.236	1.05733	0.687436	1.53808	0.124028	0.261801	129.865	153.282	2.54826	333.505	6.03519	9.57788	64.3413	92.5344	83.3044	1687.28	109.807	19.4628	55.3052	96.2755	1268.29	2.11296	9.56032	60.2793	4.60601	348.526	16.9132	33.5782	16.4988	53.1239	35.1473	54.2928	25.8494	5.88393	25.6677
MAP1A	ENSG00000166963.12	8806.45	1.05713	0.285183	3.70683	0.000209872	0.00990896	6637.77	5774.26	5766.2	4064.05	8283.3	19741.9	12173.2	7069.63	7859.45	19744.1	8381.56	7748.96	8204.5	15654.1	4675.33	8201.97	6340.08	3783.89	6518.65	29639.2	7063.84	10445.3	10638.7	2570.73	3506.67	7553.85	2748.4	13272.4	1325.1
RNU6ATAC33P	ENSG00000221574.1	0.220186	1.05634	2.97737	0.354789	0.722748		0	0	0	0	0	0	0	0	0	0	0	0	0	0	0	0	0	0	0	0	0	5.03674	0	0	0	0	0.760277	0.588393	0
MIR4511	ENSG00000264737.1	0.66758	1.05594	0.921862	1.14545	0.252025		0	0	0	0	3.0176	1.91558	0.707048	0	0	0.890856	0	1.3902	0.666328	1.25033	2.17795	0.528239	0	0	0	2.21991	0	0.839456	0	2.30973	0.732235	0.714379	0	0	0
WASH5P	ENSG00000282458.1	25.9649	1.05578	0.851573	1.2398	0.215049	0.377509	0	38.8055	19.3668	15.6944	12.0704	26.8181	38.1806	0	0	2.67257	4.52813	122.337	70.6308	38.1351	55.1747	97.7242	0	0	18.424	56.6078	1.47071	48.6884	47.4342	0	35.1473	1.42876	0.760277	0.88259	0
snoU13	ENSG00000238902.1	5.63367	1.05548	0.841993	1.25355	0.210004	0.372075	8.78787	9.70138	0	7.84718	0	0	2.12114	0.925344	1.06801	67.7051	0	1.3902	1.99898	5.62649	10.1638	11.6213	0	0	0	6.65974	2.20607	0.839456	0	6.9292	7.32235	0	2.28083	1.76518	6.41693
PHYHIP	ENSG00000168490.13	186.935	1.05535	0.598406	1.7636	0.0777993	0.192276	193.821	213.43	23.444	67.4857	84.4927	143.668	72.8259	24.059	19.2241	26.7257	24.9047	101.484	117.94	960.88	40.655	31.6943	31.8677	10.9599	105.938	1687.13	39.7093	177.965	146.427	43.8849	178.665	159.307	442.481	27.0661	222.988
SNORA51	ENSG00000207177.1	1.974	1.05479	0.688097	1.53292	0.125297	0.263471	1.46465	0	1.0193	0	0	0	0.707048	2.77603	0	4.45428	0	5.56079	0.666328	1.8755	0.725982	1.05648	0	8.2199	0	4.43982	1.47071	4.19728	2.06236	0	4.39341	9.28693	2.28083	0.588393	0
Y_RNA	ENSG00000207473.1	1.27528	1.05373	0.87462	1.20479	0.228286	0.39228	0	1.94028	0	1.56944	6.03519	0	0.707048	2.77603	2.13601	0.890856	1.13203	4.17059	0	0.625166	0	0.528239	0	0	0	3.32987	0	0	0	2.30973	0	6.42941	1.52055	0.88259	0
RP11-390P2.2	ENSG00000216802.1	44.9106	1.05223	0.378526	2.7798	0.00543919	0.0389526	4.39394	27.1639	53.5134	25.111	42.2463	38.3115	21.9185	45.3419	90.7805	43.652	22.6406	65.3393	20.6562	267.571	52.9967	12.1495	33.4611	21.9197	8.06051	17.7593	30.1496	62.9592	39.1848	13.8584	42.4696	29.2896	38.7741	58.5451	72.1904
MIR491	ENSG00000207609.3	4.4102	1.05128	0.774432	1.35748	0.174629	0.328974	0	7.7611	0.509651	1.56944	0	0	9.19162	8.3281	7.47604	0	0	5.56079	2.66531	8.75232	0	2.11296	6.37354	0	0	28.8589	2.94143	2.51837	0	2.30973	0	9.28693	8.36305	5.29554	8.02116
RNA5SP505	ENSG00000201618.1	0.922772	1.05043	1.53129	0.685972	0.492731	0.651463	0	0	0	1.56944	0	0	0	0	0	0	0	0	0	0.625166	0	0	6.37354	0	0	0	0	4.19728	6.18707	0	16.1092	0.714379	2.28083	0	4.81269
MKRN3-AS1	ENSG00000260978.1	37.5883	1.05017	0.419794	2.50164	0.0123619	0.0617028	25.3872	19.4028	14.2702	30.604	24.1408	26.8181	52.3215	21.2829	22.4281	127.392	39.6211	41.7059	38.647	33.1338	188.755	72.897	15.9339	2.73997	8.06051	27.7489	32.3557	15.1102	36.0912	43.8849	25.6282	70.0092	13.685	20.0054	0
HIST2H3A	ENSG00000203852.3	3.33538	1.04986	0.54176	1.93786	0.0526402	0.149827	0.488215	1.94028	6.62547	3.13887	0	11.4935	0	1.85069	3.20402	7.12685	2.26406	9.73138	0	5.62649	5.08188	3.69767	6.37354	2.73997	6.90901	3.32987	0.735357	0	2.06236	2.30973	2.92894	1.42876	1.52055	4.11875	0
SNORD37	ENSG00000206775.1	0.528151	1.04788	1.63026	0.64277	0.520374		0	0	0	0	0	0	0	0	0	0.890856	0	2.78039	0	1.25033	0	1.58472	0	0	0	0	0	5.03674	0	0	0.732235	0	3.04111	0	0
CH17-478G19.2	ENSG00000275140.1	0.793382	1.04729	0.831426	1.25963	0.207804		0	1.94028	0	0.784718	0	0	0	0.925344	3.20402	0.890856	0	0	0.666328	0	0.725982	0	1.59339	0	0	1.10996	1.47071	0.839456	4.12471	0	0.732235	0.714379	1.52055	1.76518	0
CTD-2527I21.5	ENSG00000279619.1	33.8074	1.04299	0.5173	2.01621	0.043778	0.133291	4.39394	42.6861	10.193	12.5555	15.088	28.7336	19.7973	38.8645	29.9042	1.78171	2.26406	1.3902	8.66227	32.5086	61.7085	27.4684	7.96693	5.47993	12.6665	206.452	9.55964	69.6748	43.3095	27.7168	49.7919	81.4392	76.0277	13.8272	38.5016
CH17-80A12.1	ENSG00000276266.1	0.582712	1.04189	1.45937	0.713936	0.475267		0.488215	0	0	0	0	0	0	0	0	0	0	0	0	0	0	0	6.37354	0	0	0	0.735357	1.67891	3.09353	0	0.732235	0	0	0.588393	3.20846
ELAVL2	ENSG00000107105.14	122.019	1.04103	0.582482	1.78723	0.0739	0.186009	78.6026	145.521	4.58686	39.2359	181.056	44.0582	126.562	20.3576	4.27202	67.7051	6.79219	55.6079	86.6227	341.966	231.588	436.854	4.78016	10.9599	50.6661	627.125	13.9718	109.969	109.305	11.5487	25.6282	185.739	203.754	85.9054	227.801
RP11-1281K21.10	ENSG00000268967.1	1.0874	1.04102	1.02183	1.01877	0.30831	0.48007	0	0	0	1.56944	3.0176	0	0	0	0	9.79942	0	0	0	0	0.725982	0	1.59339	2.73997	0	1.10996	0	0.839456	3.09353	2.30973	0.732235	1.42876	2.28083	0.294197	0
STX1B	ENSG00000099365.9	610.909	1.04076	0.302455	3.44105	0.000579453	0.0140189	467.71	281.34	216.092	546.948	181.056	270.096	514.731	518.193	377.006	788.408	468.661	620.028	639.675	1532.28	807.292	772.285	610.267	419.215	607.993	3484.15	369.149	367.682	442.375	281.787	344.15	546.5	459.968	516.609	264.698
DBNDD2	ENSG00000244274.7	111.043	1.0399	0.507905	2.04743	0.040616	0.127114	12.2054	81.4916	24.4633	20.4027	3.0176	427.173	59.392	24.059	21.3601	23.1623	63.3938	112.606	135.931	45.0119	25.4094	44.3721	57.3619	68.4992	138.18	215.331	32.3557	197.272	157.77	16.1681	157.43	141.447	142.932	626.05	145.985
CMPK2	ENSG00000134326.11	148.612	1.03848	0.397621	2.61173	0.00900843	0.051739	50.7744	147.461	55.0424	43.1595	90.5279	448.245	170.398	74.0275	233.893	29.3983	132.448	65.3393	71.2971	123.158	34.1212	40.1462	105.163	73.9791	126.665	120.985	34.5618	597.693	478.467	120.106	62.2399	385.765	177.145	95.6139	121.922
RP13-461N9.2	ENSG00000223918.1	1.53258	1.03835	0.771371	1.34611	0.178266	0.333606	0	0	1.0193	0	0	0	0	5.55207	3.20402	1.78171	2.26406	9.73138	2.66531	0.625166	0	0.528239	0	2.73997	0	0	2.94143	0.839456	2.06236	0	1.46447	2.85752	1.52055	2.64777	0
RP11-895K13.2	ENSG00000261810.1	11.3072	1.03739	0.739679	1.40249	0.16077	0.311344	0	15.5222	0.509651	8.6319	0	0	5.65638	19.4322	14.9521	14.2537	11.3203	1.3902	2.66531	15.6291	0	1.58472	3.18677	5.47993	1.1515	67.7073	0	11.7524	3.09353	2.30973	12.448	60.7222	19.7672	1.47098	27.2719
RP11-142L16.2	ENSG00000279819.1	20.9135	1.03468	0.366695	2.82165	0.00477771	0.0364413	10.7407	17.4625	21.4054	7.84718	24.1408	40.2271	17.6762	26.835	12.8161	37.416	23.7727	40.3157	29.9848	11.253	20.3275	23.7708	0	8.2199	2.303	22.1991	15.4425	30.2204	44.3406	6.9292	15.3769	49.2922	4.56166	40.0107	1.60423
MIR320D1	ENSG00000211491.2	32.2264	1.0331	0.407374	2.53601	0.0112125	0.0582407	32.7104	11.6417	20.8957	15.6944	0	0	18.3832	24.9843	32.0402	133.628	45.2813	50.0471	13.9929	11.8781	68.2423	35.9202	19.1206	30.1396	4.60601	64.3774	32.3557	46.1701	39.1848	32.3363	37.344	41.434	21.2878	47.6598	3.20846
RN7SKP67	ENSG00000251714.1	0.668295	1.03309	1.06099	0.973699	0.330206		0	0	0	1.56944	0	1.91558	0.707048	0.925344	0	0	0	1.3902	0.666328	0.625166	0	2.11296	0	0	0	3.32987	0.735357	0	3.09353	2.30973	0	0	0	0	0
RP11-597D13.7	ENSG00000251429.1	142.373	1.03251	0.406922	2.53736	0.0111693	0.0581121	45.8922	95.0735	55.552	64.3469	129.757	218.376	108.178	50.8939	35.2442	44.5428	70.186	144.58	143.261	78.1457	22.5055	98.2524	46.2082	98.6388	47.2116	199.792	72.065	333.264	310.385	76.2212	186.72	197.169	69.9455	927.602	158.819
RP11-339N8.1	ENSG00000231678.2	4.19358	1.03078	0.72106	1.42954	0.15285	0.300993	2.92929	7.7611	0.509651	6.27774	0	19.1558	2.82819	3.70138	0	14.2537	2.26406	0	5.33062	3.75099	28.3133	2.64119	1.59339	0	0	1.10996	1.47071	0	0	2.30973	1.46447	4.28628	7.60277	2.05938	0
NRG3	ENSG00000185737.12	297.648	1.02889	0.515229	1.99696	0.04583	0.137318	476.498	248.355	50.4555	43.1595	96.5631	149.415	660.383	60.1474	25.6321	1009.34	47.5453	141.8	134.598	590.782	131.403	82.9335	15.9339	93.1588	238.361	1545.06	64.7114	280.378	272.231	103.938	109.103	891.545	358.09	464.831	245.447
SERPINI1	ENSG00000163536.12	298.104	1.02874	0.432984	2.37592	0.0175052	0.0756107	147.929	178.505	156.973	139.68	253.478	940.547	83.4316	157.309	59.8083	39.1977	73.5821	161.263	277.192	704.562	50.8188	93.4983	36.6479	175.358	241.815	1084.43	188.251	509.55	467.124	198.637	390.281	292.181	146.733	1070.58	325.659
CLVS2	ENSG00000146352.12	216.875	1.02864	0.480462	2.14095	0.0322785	0.110106	58.5858	205.669	30.0694	40.8053	250.46	233.7	310.394	21.2829	6.40803	721.594	30.5649	215.481	319.837	421.362	895.136	111.987	154.558	164.398	52.9691	765.87	59.5639	174.607	113.43	99.3185	90.7971	119.301	167.261	166.809	287.157
RNA5-8S5	ENSG00000278233.1	2.60004	1.02841	0.976793	1.05284	0.292413	0.463376	1.46465	0	0.509651	0	0	15.3246	0	0	186.901	0	2.26406	0	15.9919	0	0.725982	1.05648	1.59339	0	1.1515	13.3195	1.47071	3.35782	0	0	0	9.28693	1.52055	5.29554	0
IL1B	ENSG00000125538.11	350.182	1.0263	0.380047	2.70045	0.00692457	0.0444202	140.118	225.072	266.548	189.902	377.199	392.693	493.519	208.202	2248.15	244.986	263.763	272.479	202.564	1176.56	164.072	545.143	264.502	57.5393	89.8172	68.8173	302.232	227.493	230.984	140.894	224.796	249.318	221.241	361.862	304.804
RP4-799P18.4	ENSG00000231272.1	4.04823	1.02621	0.78996	1.29906	0.193923	0.352676	0	0	0.509651	1.56944	0	7.6623	3.53524	0	0	0.890856	0	1.3902	1.33266	7.50199	0	3.16943	3.18677	13.6998	0	37.7385	1.47071	3.35782	2.06236	0	8.05458	6.42941	6.08222	2.94197	4.81269
RP11-548P2.2	ENSG00000272564.1	9.41778	1.0252	0.401599	2.5528	0.010686	0.0566522	7.81144	1.94028	1.52895	3.13887	12.0704	17.2402	10.6057	12.9548	10.6801	13.3628	6.79219	5.56079	14.6592	10.6278	25.4094	3.69767	4.78016	5.47993	2.303	14.4294	0	11.7524	14.4365	18.4779	3.66117	7.14379	6.84249	24.1241	1.60423
RP11-129G17.2	ENSG00000275015.1	0.786149	1.02514	1.13062	0.9067	0.364565		0.488215	0	1.0193	0	0	0	1.4141	0	0	0	0	1.3902	0.666328	1.8755	0	0	0	0	0	1.10996	0	0	1.03118	2.30973	0.732235	10.0013	0.760277	0	0
RP11-323P17.2	ENSG00000274461.1	34.2169	1.0246	0.37783	2.7118	0.00669184	0.0436105	32.2222	25.2236	15.7992	11.7708	15.088	28.7336	39.5947	27.7603	23.4961	157.682	43.0172	41.7059	25.9868	17.5046	148.1	34.3355	14.3405	16.4398	4.60601	44.3982	10.295	15.9497	16.4988	23.0973	10.9835	52.8641	26.6097	26.4777	41.71
RNU6-219P	ENSG00000201598.1	0.456864	1.02413	2.37439	0.431324	0.666233		0	3.88055	0	0	0	5.74673	0	0	0	0	0	0	0	0	0	0.528239	0	0	0	0	0	0	3.09353	0	0	0	0	0	0
LIPT1P1	ENSG00000229975.1	16.8608	1.02314	0.561264	1.82292	0.0683158	0.177133	29.7811	15.5222	5.09651	25.111	3.0176	1.91558	3.53524	14.8055	13.8841	112.248	7.92422	1.3902	7.32961	6.25166	23.9574	80.2923	7.96693	5.47993	0	31.0788	31.6204	7.5551	5.15589	2.30973	12.448	5.00066	8.36305	10.2969	9.62539
HMGB1P35	ENSG00000251566.1	0.518788	1.02057	1.17153	0.871141	0.383677		0	1.94028	0	0	0	0	1.4141	0.925344	2.13601	1.78171	0	0	0	0.625166	2.90393	0	0	0	0	0	0	0	0	2.30973	0	0.714379	0	0.294197	0
RP11-101E3.5	ENSG00000251184.1	0.356928	1.02046	2.48034	0.411419	0.680766		0	0	0	0	0	0	0	0	0	3.56343	0	0	0	0	0	0	0	0	0	3.32987	0	0	0	0	0	0	2.28083	1.17679	0
RP11-374A22.1	ENSG00000237321.1	14.6339	1.0204	0.474214	2.15177	0.0314152	0.108093	7.81144	11.6417	1.52895	7.84718	0	22.9869	25.4537	9.25344	16.0201	0.890856	2.26406	11.1216	5.33062	17.5046	13.0677	9.5083	3.18677	21.9197	1.1515	48.8381	2.20607	18.468	25.7794	13.8584	22.6993	22.8601	8.36305	56.7799	16.0423
RNU4-8P	ENSG00000201806.1	2.44504	1.02034	0.544059	1.87543	0.0607338	0.164198	2.92929	3.88055	2.03861	0	0	7.6623	0.707048	2.77603	2.13601	3.56343	0	1.3902	3.99797	3.75099	0.725982	2.64119	1.59339	8.2199	1.1515	2.21991	0	2.51837	6.18707	2.30973	0.732235	5.71503	0	2.05938	0
ZNF365	ENSG00000138311.15	304.635	1.01973	0.293628	3.47285	0.000514958	0.0133216	134.259	318.205	141.173	124.77	229.337	381.199	127.976	364.586	308.654	449.883	376.967	230.773	299.181	779.582	68.2423	480.697	172.086	87.6789	155.453	1132.16	102.95	353.411	342.351	166.301	212.348	226.458	223.521	488.072	356.139
CNTN3	ENSG00000113805.8	258.043	1.01934	0.620365	1.64314	0.100355	0.227805	909.545	291.041	22.9343	30.604	30.176	38.3115	57.2709	48.1179	8.54404	969.252	36.225	253.016	288.52	446.993	1010.57	351.807	28.6809	167.138	4.60601	1278.67	9.55964	102.414	107.242	143.203	181.594	120.73	136.85	132.094	277.532
MIR1200	ENSG00000221325.1	10.4041	1.01931	0.509292	2.00143	0.0453457	0.136496	18.5522	7.7611	16.3088	10.2013	0	28.7336	4.24229	2.77603	1.06801	46.3245	5.66016	4.17059	8.66227	5.62649	26.1354	29.5814	3.18677	0	0	14.4294	4.41214	5.03674	5.15589	2.30973	10.9835	8.57255	3.80138	20.0054	8.02116
Y_RNA	ENSG00000201309.1	1.74531	1.01898	0.758903	1.3427	0.179369	0.334966	3.41751	1.94028	0.509651	0	0	3.83115	2.82819	0.925344	0	0.890856	0	1.3902	0.666328	6.25166	0	4.75415	6.37354	0	2.303	4.43982	0	0	3.09353	0	0	0	3.04111	2.35357	1.60423
MIR1249	ENSG00000221598.3	7.70274	1.0185	0.693406	1.46883	0.141879	0.286138	0.488215	11.6417	0	2.35415	0	28.7336	8.48457	1.85069	0	11.5811	0	1.3902	0	7.50199	12.3417	8.45182	6.37354	0	8.06051	29.9688	2.20607	8.39456	25.7794	6.9292	14.6447	0	12.1644	4.41295	9.62539
RNU2-62P	ENSG00000222800.1	1.68668	1.01843	0.743463	1.36984	0.170736	0.324076	0	0	0.509651	0	0	0	0.707048	1.85069	0	0.890856	1.13203	0	0	3.75099	2.17795	2.11296	3.18677	5.47993	2.303	0	0	4.19728	2.06236	4.61947	2.1967	8.57255	2.28083	0.88259	0
GNG3	ENSG00000162188.5	37.7603	1.01781	0.359331	2.83252	0.00461829	0.0357278	12.2054	34.925	42.3011	12.5555	27.1584	30.6492	20.5044	28.6857	19.2241	33.8525	35.093	41.7059	48.642	79.396	39.929	98.7807	36.6479	0	31.0906	176.483	32.3557	12.5918	54.6524	6.9292	27.8249	45.0059	29.6508	21.7705	14.4381
RP11-231C14.4	ENSG00000169203.16	253.295	1.01746	0.509278	1.99784	0.0457337	0.137139	172.34	15.5222	198.764	123.201	181.056	201.135	195.852	343.303	310.79	406.231	399.607	40.3157	852.9	447.619	127.047	426.289	30.2743	63.0192	16.121	838.017	19.8546	210.703	283.574	175.54	21.2348	415.769	89.7127	723.723	16.0423
RP11-424M22.3	ENSG00000256564.1	30.9342	1.01719	0.489296	2.07888	0.037628	0.121126	20.9933	38.8055	14.2702	2.35415	12.0704	34.4804	68.5836	104.564	71.5564	0	41.8852	34.7549	19.3235	39.3854	15.2456	10.5648	30.2743	16.4398	1.1515	76.587	19.1193	15.9497	19.5924	27.7168	4.39341	95.7268	18.2466	38.2455	4.81269
SNORD115-32	ENSG00000200949.1	51.7103	1.01641	0.415754	2.44474	0.0144957	0.0674324	23.9225	21.343	35.1659	36.8817	93.5455	78.5386	37.4735	148.98	54.4683	10.6903	57.7336	26.4137	25.3205	80.0212	110.349	32.7508	63.7354	76.7191	33.3936	240.86	5.88286	32.7388	34.0289	2.30973	10.2513	48.5778	23.5686	13.8272	40.1058
ERRFI1	ENSG00000116285.12	952.501	1.01615	0.400378	2.53797	0.0111498	0.0580531	220.185	376.414	652.863	577.552	458.675	664.705	1035.82	1638.78	1316.85	296.655	855.816	703.44	575.707	7050.62	525.611	547.256	1196.63	504.154	470.964	710.372	2054.59	1184.47	1394.15	367.248	937.26	360.762	299.549	468.949	176.465
MSTN	ENSG00000138379.4	177.183	1.01549	0.545031	1.86318	0.0624369	0.167129	336.38	143.58	31.0887	44.7289	172.003	9.57788	45.2511	44.4165	32.0402	1045.87	24.9047	141.8	117.94	30.6331	1134.71	39.6179	52.5817	145.218	73.6961	51.058	74.2711	67.1565	134.053	122.416	76.1524	479.349	107.959	93.5545	266.302
HIRAP1	ENSG00000271563.1	4.29475	1.01532	0.844153	1.20276	0.229068	0.393227	1.95286	5.82083	0	0	0	9.57788	2.12114	0	2.13601	48.9971	4.52813	6.95098	7.32961	3.12583	5.08188	1.05648	0	0	0	1.10996	0.735357	0	0	0	5.12564	2.85752	6.84249	1.17679	8.02116
GAPDHP59	ENSG00000231739.2	21.1116	1.01378	0.438544	2.31169	0.0207946	0.083655	37.1043	13.5819	13.2509	14.9096	9.05279	17.2402	12.7269	10.1788	9.61205	100.667	39.6211	19.4628	4.6643	55.6397	60.9825	33.2791	3.18677	0	10.3635	21.0892	5.1475	13.4313	26.8106	6.9292	9.51905	6.42941	6.84249	23.2415	27.2719
SLC25A27	ENSG00000153291.15	465.425	1.01362	0.260665	3.8886	0.000100823	0.0079976	487.239	368.652	274.192	432.38	226.32	383.115	481.499	779.14	1040.24	794.644	542.243	254.406	203.896	391.354	678.794	351.279	256.535	216.457	104.787	923.483	275.759	326.548	407.315	311.814	213.08	893.688	241.768	1338.3	298.387
SNORD115-40	ENSG00000272460.1	11.4601	1.00915	0.544482	1.85341	0.0638239	0.169574	3.90572	5.82083	3.05791	8.6319	0	3.83115	6.36343	12.9548	14.9521	0	31.6969	8.34118	0.666328	15.6291	13.7937	10.0365	12.7471	0	4.60601	73.2571	5.88286	8.39456	13.4053	0	8.05458	26.432	11.4042	4.41295	24.0635
WBSCR17	ENSG00000185274.11	247.276	1.00743	0.623921	1.61468	0.106379	0.236446	6.3468	250.296	24.4633	67.4857	78.4575	13.409	62.9272	881.853	1458.9	7.12685	581.864	20.853	58.6369	580.779	80.584	41.2026	44.6148	30.1396	90.9687	985.641	47.7982	127.597	97.9619	143.203	309.003	94.2981	385.46	243.006	356.139
RPS23P5	ENSG00000251374.1	6.36502	1.00523	0.425594	2.36195	0.0181791	0.0773279	9.7643	3.88055	3.05791	6.27774	0	11.4935	9.89867	16.6562	11.7481	11.5811	4.52813	1.3902	4.6643	2.50066	13.0677	14.2625	6.37354	0	5.75751	6.65974	6.61822	2.51837	5.15589	2.30973	3.66117	14.2876	0	6.47232	0
KCNH1	ENSG00000143473.11	244.168	1.0046	0.502723	1.99831	0.0456832	0.137057	46.8687	325.966	31.5984	293.484	75.4399	201.135	106.057	61.0727	8.54404	1048.54	73.5821	134.849	166.582	414.485	250.464	165.867	46.2082	57.5393	56.4236	1609.44	70.5943	125.918	146.427	159.372	205.758	150.734	284.344	251.832	511.75
PAIP2B	ENSG00000124374.8	235.029	1.00455	0.429114	2.34099	0.0192328	0.0799553	479.427	102.835	52.4941	114.569	81.4751	476.978	84.1387	53.67	65.1483	121.156	144.9	387.865	365.814	123.158	257.724	90.3289	44.6148	90.4189	280.966	378.495	47.7982	316.475	304.197	62.3628	200.632	399.338	116.322	1426.56	145.985
MIR6747	ENSG00000276102.1	0.541932	1.00349	1.14977	0.872779	0.382784		0	0	1.0193	0	0	0	0	4.62672	1.06801	0	0	0	0.666328	0.625166	0.725982	0.528239	0	0	0	1.10996	0	0	3.09353	0	0.732235	0	1.52055	0	0
RP11-443O13.3	ENSG00000236556.1	22.1015	1.00336	0.383189	2.61846	0.00883281	0.0511489	12.2054	7.7611	14.7799	14.9096	27.1584	17.2402	32.5242	31.4617	40.5842	82.8497	46.4133	25.0235	21.9888	8.12715	70.4203	30.1096	7.96693	5.47993	6.90901	15.5394	11.7657	17.6286	23.7171	2.30973	8.78681	23.5745	6.08222	24.4183	3.20846
ANKS1B	ENSG00000185046.18	1160.04	1.00328	0.339664	2.95373	0.00313958	0.0296151	1505.66	824.617	446.964	484.171	470.745	1670.38	1537.12	748.604	2074.07	643.198	1520.32	905.018	1090.11	2516.29	1793.9	722.103	140.218	887.749	378.844	4152.35	283.848	1018.26	842.472	408.823	624.596	1978.83	646.235	2719.26	606.4
CLDND1	ENSG00000080822.16	2288.58	1.00219	0.356541	2.81087	0.0049407	0.0370369	3337.44	772.23	1372.49	1660.46	1388.09	7147.01	1037.95	1276.98	1249.57	1314.01	1452.4	2188.17	2555.37	1592.92	1390.98	2369.15	1881.79	1767.28	3005.42	2024.56	1655.29	2434.42	2405.74	882.318	1376.6	2437.46	526.872	13528.9	336.889
RNU6-653P	ENSG00000199944.1	2.17561	0.999729	0.638028	1.56691	0.117137	0.251768	2.92929	3.88055	0	0.784718	3.0176	15.3246	2.82819	5.55207	2.13601	2.67257	1.13203	1.3902	0	1.8755	2.17795	3.69767	0	2.73997	0	1.10996	0.735357	0.839456	1.03118	2.30973	2.1967	2.14314	0	0.588393	0
HSPB1	ENSG00000106211.8	1628.31	0.999085	0.449012	2.22507	0.0260763	0.0962712	1393.37	355.071	2157.86	678.781	675.941	3151.12	1379.45	1169.64	1654.34	768.809	863.74	1273.42	1193.39	10121.4	243.204	737.422	5860.47	3066.02	1966.77	470.621	916.255	1955.09	1819	353.389	658.279	939.409	703.256	578.39	117.109
BMP2	ENSG00000125845.6	204.045	0.997359	0.477202	2.09001	0.0366166	0.119169	145.488	124.178	284.385	89.4578	69.4047	220.291	48.0792	59.222	33.1082	1069.03	55.4696	184.896	203.896	88.7735	1370.65	303.209	49.395	19.1798	122.059	54.3878	197.811	125.918	119.617	122.416	177.201	117.158	195.391	57.0741	210.154
RP11-82L20.1	ENSG00000231985.1	6.47648	0.996885	0.63387	1.5727	0.115789	0.250025	1.46465	3.88055	0.509651	2.35415	6.03519	0	0.707048	0	0	18.708	9.05625	4.17059	1.99898	6.87682	45.7369	2.11296	1.59339	5.47993	4.60601	16.6493	0.735357	5.87619	6.18707	11.5487	4.39341	10.0013	1.52055	1.17679	14.4381
CHURC1-FNTB	ENSG00000125954.12	1.71134	0.996363	1.01777	0.978966	0.327597	0.499754	2.92929	0	0	0.784718	0	0	0.707048	1.85069	2.13601	8.90856	0	9.73138	0.666328	0	0	1.05648	4.78016	0	3.45451	0	0	0	1.03118	9.23893	0	0	0	2.35357	0
AL135791.1	ENSG00000283179.1	0.160243	0.996225	2.98011	0.334291	0.73816		0	0	0	0	0	0	0	1.85069	0	0	0	0	0	0	0	0	0	0	0	0	0	0	1.03118	0	0	0	0	1.76518	0
AL450992.2	ENSG00000234614.1	8.62398	0.995553	0.583207	1.70703	0.0878159	0.208741	1.46465	15.5222	10.193	6.27774	3.0176	13.409	1.4141	7.40275	6.40803	0	0	4.17059	3.33164	40.6358	0	4.75415	3.18677	13.6998	0	17.7593	1.47071	21.8259	18.5612	13.8584	10.2513	7.85817	7.60277	14.4156	1.60423
U1	ENSG00000206828.1	13.2162	0.994499	0.367025	2.70962	0.00673606	0.0437731	5.85858	9.70138	6.11582	14.9096	12.0704	28.7336	4.24229	10.1788	3.20402	35.6343	2.26406	31.9745	7.99594	16.2543	26.8613	9.5083	14.3405	10.9599	3.45451	16.6493	19.8546	11.7524	20.6236	0	21.2348	20.717	8.36305	5.00134	4.81269
SNCA	ENSG00000145335.15	261.633	0.994295	0.374115	2.65773	0.00786695	0.047801	110.337	162.983	221.189	123.985	340.988	377.368	124.44	138.802	83.3044	79.2862	107.543	157.092	272.528	865.229	193.111	68.6711	87.6362	183.578	371.935	1329.73	125.011	486.045	343.382	138.584	142.786	239.317	114.802	482.188	115.505
RP11-756A22.7	ENSG00000273628.1	17.1168	0.99419	0.424692	2.34096	0.019234	0.0799553	14.1582	3.88055	14.7799	5.49302	0	15.3246	4.24229	13.8802	6.40803	70.3777	4.52813	25.0235	15.3255	16.8795	25.4094	22.7143	1.59339	16.4398	6.90901	52.1679	2.94143	6.71565	13.4053	6.9292	17.5736	28.5752	22.8083	25.0067	36.8973
HAPLN2	ENSG00000132702.12	126.47	0.994134	0.466555	2.1308	0.0331058	0.111944	16.1111	98.9541	29.0501	28.2498	48.2815	507.627	33.9383	26.835	20.2921	25.8348	40.7531	162.653	164.583	65.0172	125.595	78.1794	92.4164	43.8395	93.2717	190.912	14.7071	190.556	213.454	50.8141	153.769	121.444	294.987	565.446	170.049
OPCML-IT2	ENSG00000255371.1	6.25595	0.992538	0.702295	1.41328	0.157574	0.307279	9.27609	3.88055	8.66407	11.7708	0	5.74673	7.07048	1.85069	0	16.9263	3.3961	0	5.33062	8.75232	5.80786	39.6179	1.59339	2.73997	0	28.8589	0.735357	0	0	0	3.66117	8.57255	3.80138	1.76518	1.60423
IFI44	ENSG00000137965.10	1044.54	0.991367	0.305263	3.24759	0.00116387	0.0187365	580	617.008	760.91	500.65	796.645	1565.02	822.296	1343.6	2767.2	355.452	1169.39	804.924	797.595	1549.79	613.455	600.079	498.73	471.274	596.478	477.281	675.793	2594.76	2654.25	1729.99	265.069	2163.14	438.68	1692.51	389.828
MIR5008	ENSG00000264483.1	0.379756	0.991218	2.51321	0.394404	0.693283		0	0	0	0	0	0	0	0	0	0	0	0	0	0	0.725982	0	0	0	0	0	0	0	7.21824	0	1.46447	0	22.048	0	1.60423
RP11-64D24.2	ENSG00000256947.1	34.5082	0.989892	0.357543	2.76859	0.00562989	0.0397145	25.3872	19.4028	17.8378	8.6319	33.1936	38.3115	45.2511	18.5069	71.5564	141.646	5.66016	65.3393	51.9736	28.1325	104.541	35.392	15.9339	30.1396	9.21202	21.0892	11.7657	20.9864	31.9665	18.4779	24.896	42.8628	20.5275	13.2388	28.8762
PTPRN	ENSG00000054356.13	499.525	0.989257	0.502884	1.96717	0.0491637	0.143739	137.188	409.398	611.072	406.484	111.651	632.14	166.156	148.055	18.1561	409.794	46.4133	158.482	170.58	1534.16	116.157	782.322	645.321	65.7592	207.27	2791.54	158.837	883.108	882.688	168.61	457.647	312.184	1125.97	96.4965	832.596
RP11-169N13.4	ENSG00000239994.2	1.43828	0.989198	0.860587	1.14945	0.250372	0.417506	1.46465	1.94028	1.0193	0.784718	0	0	0.707048	2.77603	0	0	0	0	0	0.625166	2.17795	3.16943	3.18677	0	0	2.21991	0	1.67891	0	0	2.1967	11.4301	1.52055	0	4.81269
RNU6-1327P	ENSG00000202172.1	20.7958	0.988012	0.442888	2.23084	0.0256917	0.0953816	20.0168	29.1041	26.5019	6.27774	0	7.6623	6.36343	79.5796	90.7805	8.01771	23.7727	19.4628	15.3255	9.37748	39.929	45.9568	11.1537	16.4398	2.303	8.87965	2.20607	15.1102	16.4988	23.0973	13.9125	30.7183	10.6439	7.94331	16.0423
RP11-287D1.3	ENSG00000264324.1	6.47603	0.986659	0.425692	2.31778	0.0204615	0.0828586	5.37037	1.94028	0	7.84718	3.0176	3.83115	9.89867	4.62672	5.34003	28.5074	1.13203	8.34118	4.6643	13.7536	13.7937	4.75415	1.59339	2.73997	3.45451	6.65974	3.67679	2.51837	8.24942	6.9292	2.1967	12.8588	5.32194	6.76652	8.02116
CCL2	ENSG00000108691.9	671.816	0.984452	0.529272	1.86001	0.0628841	0.167814	286.582	310.444	533.095	205.596	1354.9	3490.18	1652.37	925.344	233.893	92.6491	61.1297	621.418	646.338	1740.46	14.5196	1837.74	219.887	205.497	371.935	140.964	355.178	830.222	830.098	62.3628	66.6333	1233.73	593.776	427.762	137.964
RNU6-883P	ENSG00000207327.1	6.9315	0.983626	0.628119	1.56599	0.117352	0.252115	1.95286	1.94028	0.509651	0	6.03519	7.6623	19.7973	1.85069	2.13601	41.8703	7.92422	13.902	14.6592	1.8755	21.0535	8.98006	1.59339	8.2199	5.75751	6.65974	0	5.87619	4.12471	0	2.92894	5.00066	0.760277	7.94331	0
SHTN1	ENSG00000187164.18	932.67	0.981718	0.380838	2.57778	0.00994363	0.0545	1179.53	523.875	730.33	640.33	887.173	2250.8	599.576	436.763	483.806	431.175	751.669	1192.79	1125.43	832.095	180.77	1494.39	144.998	175.358	1134.23	1610.55	464.746	1517.74	1386.93	217.115	560.892	1182.3	270.659	4391.18	250.26
ANLN	ENSG00000011426.10	2665.14	0.981697	0.328543	2.98803	0.00280782	0.0280494	1382.63	1057.45	1698.16	2511.1	1403.18	6346.3	2389.82	1980.24	1407.63	862.349	2165.58	2808.2	3147.07	4363.66	2172.14	2586.79	2127.17	2260.47	2459.61	1940.2	1150.1	3236.94	3777.2	1663.01	2826.43	2608.91	328.44	13887.3	741.155
CCL3L3	ENSG00000276085.1	123.298	0.981531	0.504179	1.94679	0.0515601	0.148017	15.1347	162.983	90.718	47.0831	0	143.668	97.5726	16.6562	305.45	193.316	7.92422	95.9236	89.9543	155.666	27.5873	162.698	41.428	54.7993	12.6665	79.9168	32.3557	198.112	292.854	48.5044	158.895	55.7216	134.569	548.677	304.804
PRUNE2	ENSG00000106772.17	6707.43	0.981402	0.298734	3.28521	0.00101908	0.0175264	3161.68	3141.31	10404.5	4755.39	6330.92	15809.2	3916.34	12948.3	10424.8	17729.8	7455.56	7026.06	6255.49	4029.19	1344.52	5541.75	8820.98	2474.19	5812.78	7725.29	4024.61	8480.18	8558.78	1787.73	5394.37	5603.59	2277.79	12052.9	1227.24
MTND4LP17	ENSG00000241221.2	0.336059	0.980831	1.55863	0.62929	0.52916		0	0	0	0	0	0	0.707048	0	0	0	0	0	0	0	1.45196	1.58472	0	0	0	2.21991	1.47071	0	0	0	0	1.42876	0	0.88259	0
KLK6	ENSG00000167755.13	118.422	0.980661	0.532515	1.84156	0.065539	0.1724	21.9697	98.9541	47.3976	26.6804	45.2639	486.556	38.1806	24.059	22.4281	11.5811	26.0367	139.02	113.276	42.5113	4.35589	103.007	35.0545	16.4398	146.241	137.635	20.59	158.657	201.08	76.2212	216.741	91.4405	156.617	769.03	157.215
MTURN	ENSG00000180354.15	1967.07	0.979646	0.354388	2.76433	0.00570398	0.0399894	2645.15	733.424	987.704	816.107	2248.11	4344.52	2564.46	991.044	740.128	2067.68	1622.2	2139.51	2402.78	2355.62	2805.2	2965.53	478.016	753.491	2320.28	4378.78	877.281	2244.71	2533.6	464.256	1055.88	2263.15	355.81	6656.49	234.218
DUXAP1	ENSG00000259056.1	6.13435	0.979173	0.621685	1.57503	0.11525	0.24923	1.46465	11.6417	0	2.35415	0	0	3.53524	7.40275	2.13601	5.34514	5.66016	1.3902	4.6643	6.87682	15.9716	2.11296	3.18677	2.73997	2.303	6.65974	0.735357	0	16.4988	11.5487	4.39341	45.0059	9.8836	1.17679	3.20846
MIR500B	ENSG00000239057.2	0.5115	0.978978	1.65862	0.590235	0.555033		0	0	0	0	0	0	0	0	0	0.890856	0	0	0	3.12583	0	0	1.59339	0	0	0	0	0	5.15589	0	0.732235	0	3.04111	0.294197	0
AMER2	ENSG00000165566.12	1561.35	0.978191	0.397702	2.45961	0.0139089	0.0659398	844.612	341.489	1475.44	88.6731	576.361	1729.76	1071.18	2293.93	2071.93	1302.43	647.522	1080.18	1275.35	430.114	6427.85	1248.76	1633.22	2348.15	4131.59	2390.85	972.142	1500.95	1542.64	716.017	844.266	1204.44	365.693	4470.02	253.469
MIR1255B2	ENSG00000221545.1	2.81803	0.977272	0.654793	1.49249	0.135571	0.277596	0.488215	3.88055	0.509651	4.70831	3.0176	17.2402	2.12114	0	2.13601	5.34514	0	4.17059	0	5.00133	4.35589	2.11296	0	0	0	6.65974	0.735357	1.67891	0	2.30973	3.66117	4.28628	3.80138	0.294197	3.20846
AATK	ENSG00000181409.11	489.982	0.975718	0.389141	2.50736	0.0121636	0.0611364	175.757	302.683	189.59	116.923	250.46	963.534	196.559	160.085	77.9644	506.897	209.426	734.024	734.294	562.024	245.382	515.561	278.843	79.459	223.391	1310.86	122.069	688.354	731.105	138.584	619.47	747.955	1051.46	1678.39	598.378
SOCS2-AS1	ENSG00000246985.7	102.592	0.975476	0.517294	1.88573	0.0593315	0.161837	15.1347	85.3722	24.9729	26.6804	24.1408	28.7336	38.1806	333.124	908.873	176.39	83.7704	115.386	101.948	20.0053	12.3417	25.8837	58.9553	172.618	154.301	25.529	25.7375	75.551	73.2136	73.9115	84.207	51.4353	66.1441	18.8286	73.7946
MIR3117	ENSG00000264720.3	3.95333	0.975201	0.494087	1.97374	0.0484109	0.142234	2.92929	0	7.13512	2.35415	0	1.91558	0	2.77603	8.54404	10.6903	7.92422	5.56079	3.33164	9.37748	9.43777	3.69767	0	5.47993	1.1515	6.65974	1.47071	4.19728	2.06236	6.9292	2.1967	5.00066	0	3.82455	0
IKBKGP1	ENSG00000275882.1	5.76075	0.975	0.548126	1.77879	0.0752749	0.188184	1.95286	1.94028	6.62547	0.784718	0	1.91558	0.707048	4.62672	8.54404	0.890856	2.26406	6.95098	14.6592	13.1285	2.90393	2.11296	3.18677	2.73997	0	6.65974	3.67679	8.39456	7.21824	4.61947	6.59011	40.0052	9.12332	3.23616	1.60423
RP11-183I6.2	ENSG00000231756.1	6.0182	0.974227	0.604694	1.61111	0.107156	0.237645	1.95286	3.88055	11.2123	1.56944	3.0176	15.3246	14.848	0.925344	1.06801	1.78171	1.13203	8.34118	5.99695	18.755	2.17795	4.22591	0	0	4.60601	1.10996	1.47071	9.23401	7.21824	0	2.1967	42.1484	6.08222	2.64777	1.60423
PRKCB	ENSG00000166501.12	718.805	0.97382	0.395009	2.46531	0.0136893	0.0654255	254.36	504.472	870.994	327.227	522.044	568.926	388.169	1196.47	289.429	124.72	1034.68	586.663	511.74	2640.7	145.922	185.94	919.384	254.817	673.629	4285.54	373.561	641.344	599.114	281.787	396.139	817.964	428.796	486.601	534.209
RP3-467L1.4	ENSG00000236266.1	11.2248	0.972914	0.354538	2.74417	0.00606634	0.041346	4.39394	3.88055	5.60617	7.06246	12.0704	17.2402	6.36343	35.1631	11.7481	11.5811	12.4523	9.73138	4.6643	17.5046	41.381	4.75415	4.78016	13.6998	4.60601	23.3091	12.5011	3.35782	9.2806	11.5487	7.32235	10.0013	8.36305	7.94331	3.20846
CCK	ENSG00000187094.11	37.4621	0.969402	0.745193	1.30087	0.193302	0.351894	3.90572	40.7458	0.509651	8.6319	30.176	5.74673	24.0396	2.77603	0	2.67257	7.92422	27.8039	25.3205	216.307	76.9541	0	4.78016	0	24.1815	294.138	9.55964	13.4313	14.4365	20.7876	35.8795	36.4333	95.0346	6.47232	57.7523
MIR7-2	ENSG00000207703.1	1.19554	0.968674	0.969854	0.998784	0.3179	0.489829	0	3.88055	0	1.56944	0	0	0	1.85069	0	0	2.26406	6.95098	0	5.00133	0	2.11296	0	0	0	4.43982	0	0	1.03118	0	2.1967	0.714379	0.760277	0.294197	1.60423
SYP	ENSG00000102003.10	618.058	0.968517	0.277888	3.48527	0.000491637	0.0130949	624.427	281.34	288.463	425.317	491.868	283.505	542.306	459.896	363.122	1498.42	424.512	476.838	407.126	1338.48	1112.93	645.508	492.356	356.196	458.298	2900.31	379.444	586.78	534.15	360.318	559.427	542.214	436.399	348.917	304.804
AC084149.1	ENSG00000230968.1	0.204377	0.96784	2.22696	0.434602	0.663851		0	0	0	0	0	0	0	0.925344	0	0	0	0	0	0	0	0	0	0	0	0	0	2.51837	0	0	0	1.42876	0.760277	0.294197	0
RP11-490D19.11	ENSG00000270982.1	0.666414	0.967061	1.28258	0.753998	0.450851		0	3.88055	0	0	0	0	0	2.77603	0	0	0	0	1.33266	0	0	0	3.18677	0	0	2.21991	0	2.51837	0	0	0	0.714379	1.52055	1.17679	0
PSD	ENSG00000059915.16	314.276	0.966345	0.438692	2.20279	0.0276098	0.0998071	83.4848	306.564	82.5635	79.2565	105.616	101.525	115.956	91.6091	119.617	342.98	152.824	233.553	251.206	781.457	818.908	294.757	355.325	95.8988	118.605	1932.43	78.6832	227.493	229.953	120.106	295.091	246.461	835.544	111.206	505.333
QDPR	ENSG00000151552.11	953.263	0.965934	0.283388	3.40852	0.000653174	0.0146169	707.912	372.533	771.612	499.865	606.537	2808.23	658.968	665.323	548.955	476.608	700.728	1127.45	1244.03	924.62	460.273	863.671	1131.3	534.293	1043.26	1597.23	1016.26	1630.22	1480.77	330.292	686.104	885.83	291.946	3257.34	322.451
RP11-82O18.2	ENSG00000261523.1	0.202296	0.965898	2.97853	0.324287	0.745721		0	0	0	0.784718	0	0	0	0	0	0	0	0	0	0	5.08188	0	0	0	0	0	0	0	0	0	0	0	0	0	0
CAMKV	ENSG00000164076.16	181.485	0.962373	0.490598	1.96163	0.0498056	0.144924	51.7508	151.342	85.1118	244.832	60.3519	45.9738	39.5947	57.3714	42.7202	40.0885	37.357	87.5824	82.6247	652.673	110.349	191.751	130.658	54.7993	63.3326	1519.53	60.2993	115.845	155.708	161.681	172.807	204.312	299.549	41.4817	301.596
ISG15	ENSG00000187608.8	83.3863	0.962146	0.438293	2.19521	0.0281482	0.10097	41.9865	44.6264	37.7142	23.5415	48.2815	132.175	59.392	31.4617	161.269	25.8348	39.6211	98.704	69.2981	166.294	31.9432	6.86711	79.6693	2.73997	70.2416	28.8589	39.7093	369.361	251.607	53.1239	76.8846	157.163	160.418	21.1822	88.2327
RP11-258C19.7	ENSG00000270189.1	86.959	0.961995	0.312293	3.08043	0.00206703	0.0243206	100.084	50.4472	74.9188	51.7914	63.3695	44.0582	99.6937	91.6091	88.6445	191.534	112.071	102.875	81.9584	73.1444	381.867	140.512	47.8016	30.1396	26.4845	162.054	56.6225	61.2803	54.6524	60.0531	44.6663	120.016	19.7672	68.842	20.855
Y_RNA	ENSG00000202414.1	2.15259	0.961814	0.625376	1.53798	0.124054	0.261846	0	1.94028	0.509651	3.92359	0	7.6623	3.53524	1.85069	0	8.01771	0	4.17059	0	3.75099	4.35589	2.11296	0	2.73997	1.1515	1.10996	0.735357	4.19728	1.03118	0	2.92894	1.42876	3.80138	1.47098	0
RNU6-441P	ENSG00000207275.1	0.928169	0.961503	1.21279	0.792803	0.427893	0.595498	1.46465	1.94028	0	0	0	1.91558	2.82819	0	0	2.67257	0	1.3902	0	0	0	0	0	0	0	9.9896	0.735357	0	1.03118	0	0	1.42876	1.52055	0	0
RCAN2	ENSG00000172348.14	287.163	0.96139	0.46893	2.05018	0.040347	0.126513	303.67	213.43	591.705	149.096	117.686	850.515	333.727	37.0138	39.5162	489.971	70.186	140.41	132.599	984.011	15.2456	173.791	15.9339	54.7993	143.938	754.77	182.369	625.395	580.553	154.752	117.158	253.605	185.508	414.229	202.133
LCE3C	ENSG00000244057.4	0.75897	0.961364	2.14446	0.448302	0.653935		0	0	0	0	0	0	4.24229	2.77603	0	0	0	0	0	0	0	0	0	0	0	0	0	7.5551	5.15589	0	57.8465	0	2.28083	0	0
CTD-2574D22.6	ENSG00000281348.1	0.370144	0.961067	1.28472	0.748077	0.454413		0.97643	0	0	0.784718	0	0	0.707048	1.85069	1.06801	0.890856	0	0	0	1.8755	0	0	0	0	0	1.10996	0	0	0	0	0	0	0	1.47098	0
MIR6071	ENSG00000278783.1	4.96377	0.960275	0.61039	1.57322	0.115669	0.249825	1.95286	7.7611	1.52895	4.70831	0	11.4935	1.4141	0	1.06801	24.0531	0	2.78039	3.33164	1.25033	21.7795	6.33887	0	10.9599	1.1515	6.65974	2.94143	2.51837	7.21824	0	7.32235	5.00066	8.36305	2.35357	0
RNU6-897P	ENSG00000252944.1	0.505273	0.959956	0.994386	0.965376	0.334356		0.97643	0	0	0	0	0	0.707048	0	0	0	1.13203	0	0	0.625166	2.17795	1.05648	0	0	0	1.10996	0	2.51837	1.03118	2.30973	0	0.714379	0	0.294197	0
SNORD78	ENSG00000212168.1	0.508465	0.959788	1.0982	0.873967	0.382136		0.488215	0	0	0	0	1.91558	0	0	0	0.890856	2.26406	0	0.666328	0	3.62991	0	0	0	0	1.10996	0	0	1.03118	0	0.732235	1.42876	0	0.588393	0
MIR7158	ENSG00000276733.1	2.74691	0.959684	0.63875	1.50244	0.132983	0.274142	1.46465	0	2.03861	2.35415	0	1.91558	9.19162	1.85069	0	6.236	0	1.3902	0	1.8755	2.17795	15.8472	3.18677	0	0	6.65974	1.47071	3.35782	0	2.30973	3.66117	2.14314	3.04111	5.88393	1.60423
Y_RNA	ENSG00000201635.1	0.419164	0.959434	1.57141	0.610557	0.541493		0	0	0	0.784718	3.0176	0	0	0	0	0	0	0	0	0	1.45196	0	0	0	0	2.21991	0.735357	3.35782	0	0	0	0	0	0.588393	0
SNORD115-46	ENSG00000276844.1	0.259713	0.958001	2.55873	0.374405	0.708103		0	0	0	0	0	0	0.707048	0	0	0	0	2.78039	0	0	0	0	0	0	0	3.32987	0	0	0	0	0	0.714379	0	0	0
KLHL9	ENSG00000198642.6	512.58	0.957759	0.40335	2.37451	0.0175723	0.0757613	186.986	624.769	377.652	827.877	235.372	570.841	670.281	165.637	193.309	495.316	159.616	278.039	229.883	888.986	126.321	1016.33	39.8346	156.178	247.573	915.714	154.425	948.585	795.038	92.3893	399.8	2115.28	618.865	1032.34	301.596
RP4-769N13.7	ENSG00000270050.1	3.20632	0.956366	0.47372	2.01884	0.0435035	0.132811	4.88215	0	2.54826	1.56944	0	0	0.707048	5.55207	2.13601	3.56343	5.66016	5.56079	0.666328	3.12583	11.6157	7.39535	3.18677	5.47993	1.1515	2.21991	2.20607	0.839456	7.21824	0	1.46447	5.71503	4.56166	2.35357	1.60423
RP11-258C19.4	ENSG00000227329.2	71.0937	0.956352	0.319708	2.99133	0.00277763	0.0278919	89.8316	25.2236	55.0424	24.3263	78.4575	80.4542	103.229	74.9529	58.7403	141.646	80.3743	98.704	63.3012	48.1378	247.56	110.93	30.2743	35.6196	24.1815	89.9064	41.9154	43.6517	46.403	43.8849	36.6117	157.878	24.3289	99.7326	6.41693
RP1-72E17.2	ENSG00000270477.1	2.989	0.955404	1.02406	0.93296	0.350841	0.523265	0	5.82083	0	0	0	0	0	0	0	0	0	5.56079	0	3.12583	0	3.16943	0	0	0	12.2095	0.735357	8.39456	4.12471	9.23893	2.92894	5.00066	3.80138	12.9446	9.62539
SERPINA3	ENSG00000196136.16	265.083	0.955292	0.519273	1.83967	0.0658164	0.172911	124.983	172.685	146.78	153.02	736.293	1291.1	306.152	199.874	379.142	92.6491	12.4523	159.873	145.926	498.257	21.7795	139.455	39.8346	35.6196	32.2421	51.058	61.77	147.744	159.833	175.54	139.125	1523.06	284.344	245.066	211.759
RP11-298C2.1	ENSG00000277539.1	15.9851	0.954564	0.391125	2.44056	0.0146645	0.0679099	9.7643	5.82083	15.7992	6.27774	36.2112	38.3115	4.94933	13.8802	17.0881	34.7434	26.0367	18.0726	19.3235	10.0027	59.5306	6.86711	3.18677	2.73997	3.45451	23.3091	8.82429	10.0735	22.6859	2.30973	7.32235	30.0039	12.1644	10.0027	4.81269
L34079.2	ENSG00000268361.1	0.180638	0.954515	2.9805	0.320253	0.748776		0	0	0	0	0	0	0	0	2.13601	0	0	0	0	0	0	0	0	0	0	2.21991	0	0	0	0	0	0	0	0.88259	0
BST2	ENSG00000130303.12	324.558	0.954303	0.418948	2.27785	0.0227352	0.088278	74.6969	110.596	310.887	80.0412	60.3519	252.856	148.48	437.688	969.749	82.8497	61.1297	510.202	413.79	807.714	42.833	68.1428	431.808	268.517	689.75	153.174	137.512	678.28	792.976	459.637	177.201	635.083	247.85	197.7	110.692
URGCP-MRPS24	ENSG00000270617.1	0.309837	0.954217	1.87582	0.508694	0.610967		0.97643	0	0	0	0	0	0	0.925344	3.20402	0	0	0	0	0	0	2.11296	0	0	0	0	0.735357	0	1.03118	0	0	0	0	0	0
SYN1	ENSG00000008056.12	370.497	0.952799	0.329718	2.88974	0.00385565	0.0326825	393.013	197.908	139.644	244.047	187.091	218.376	233.326	207.277	136.705	401.776	149.428	208.53	363.149	2442.52	296.201	487.036	340.985	183.578	379.996	5750.68	195.605	470.095	566.117	154.752	300.948	640.798	307.152	208.585	397.849
LGI3	ENSG00000168481.8	250.619	0.9526	0.520231	1.83111	0.067084	0.17506	118.148	145.521	54.5327	79.2565	78.4575	817.951	55.8568	30.5364	14.9521	69.4868	81.5063	154.312	199.898	358.22	32.6692	161.641	65.3288	63.0192	189.998	725.911	29.4143	381.113	455.781	41.5752	355.866	267.892	570.968	1143.54	524.584
RP11-1228E12.1	ENSG00000280279.1	16.3491	0.951677	0.739305	1.28726	0.198004	0.357638	13.1818	0	5.09651	0.784718	0	28.7336	24.0396	11.1041	28.8361	22.2714	11.3203	1.3902	11.9939	1.25033	1.45196	26.9402	1.59339	0	0	1.10996	30.885	0	5.15589	16.1681	21.2348	21.4314	14.4453	154.453	19.2508
Y_RNA	ENSG00000252965.1	2.90571	0.950034	0.786231	1.20834	0.226917	0.39073	0	0	0	0.784718	0	0	9.19162	0.925344	2.13601	1.78171	0	5.56079	7.99594	0	7.98581	2.64119	9.56032	0	5.75751	1.10996	1.47071	11.7524	0	2.30973	0.732235	3.5719	0.760277	8.2375	0
CNP	ENSG00000173786.16	1809	0.948479	0.317011	2.99194	0.00277208	0.0278818	1690.2	461.786	1026.44	718.802	1098.4	3802.42	1605.71	848.541	1081.89	815.134	1349.38	2484.28	2932.51	1247.83	1051.95	2262.98	1822.83	1808.38	2136.04	2779.33	1114.07	2651.84	2538.76	752.973	988.517	2302.44	626.468	8043.92	417.1
RP13-33H18.1	ENSG00000234969.1	31.9095	0.946431	0.286209	3.30678	0.000943733	0.0169869	7.32323	11.6417	21.915	6.27774	6.03519	47.8894	9.19162	37.0138	40.5842	21.3806	40.7531	37.5353	30.6511	49.3881	48.6408	39.0897	54.1751	21.9197	29.9391	77.6969	25.7375	41.9728	24.7483	46.1947	42.4696	20.717	11.4042	53.838	19.2508
RP11-17M24.3	ENSG00000265356.2	1.28595	0.946387	1.22234	0.774241	0.438788	0.605329	0	1.94028	0	0	0	3.83115	0	0	0	0	0	0	0.666328	4.37616	0	0	3.18677	5.47993	0	7.76969	0	3.35782	0	0	2.92894	0.714379	3.04111	0	0
TPD52L1	ENSG00000111907.20	206.407	0.94561	0.409772	2.30765	0.0210186	0.0842342	59.074	294.922	92.2469	54.9302	81.4751	241.362	165.449	74.0275	102.529	54.3422	117.731	93.1432	131.267	1282.21	94.3777	209.711	47.8016	93.1588	97.8777	730.351	103.685	198.112	162.926	108.557	128.141	235.745	280.542	318.026	332.076
AC011330.5	ENSG00000249839.1	12.1005	0.942804	0.65762	1.43366	0.151669	0.29929	2.92929	21.343	3.56756	3.92359	0	0	3.53524	21.2829	6.40803	23.1623	0	13.902	12.6602	32.5086	12.3417	5.81063	3.18677	16.4398	0	8.87965	8.08893	0.839456	0	2.30973	4.39341	88.583	26.6097	7.35491	20.855
RUNDC3A	ENSG00000108309.12	341.862	0.94225	0.337337	2.7932	0.00521895	0.0380972	492.609	170.744	105.498	155.374	96.5631	76.623	144.945	190.621	191.173	438.301	212.822	290.551	280.524	843.348	518.351	436.325	398.346	202.757	305.148	1839.2	127.952	225.814	272.231	221.734	222.599	299.325	453.125	346.858	354.535
RP11-874J12.3	ENSG00000266513.1	12.0662	0.940246	0.451328	2.08329	0.0372251	0.120441	6.3468	13.5819	7.64477	12.5555	6.03519	11.4935	4.24229	5.55207	5.34003	75.7228	3.3961	4.17059	9.32859	5.62649	50.8188	6.86711	4.78016	5.47993	6.90901	25.529	6.61822	10.0735	10.3118	18.4779	8.05458	2.85752	8.36305	4.11875	9.62539
Y_RNA	ENSG00000238749.1	0.196197	0.939791	2.2683	0.414314	0.678644		0	0	0	0	0	0	0.707048	0.925344	0	0	0	0	0	0.625166	2.90393	0.528239	0	0	0	0	0	0	0	0	0	0	0	0	0
AC090625.1	ENSG00000215380.2	102.503	0.938654	0.392649	2.39057	0.0168224	0.0738984	82.5084	58.2083	91.2276	43.9442	87.5103	53.6361	120.198	144.354	356.714	21.3806	12.4523	116.777	109.944	45.0119	10.8897	32.7508	68.5156	49.3194	85.2111	318.557	85.3014	119.203	107.242	46.1947	109.103	265.749	31.9316	247.419	51.3354
RP11-137L10.5	ENSG00000237139.1	23.8474	0.938622	0.371769	2.52475	0.0115781	0.0593726	13.67	15.5222	7.64477	6.27774	6.03519	9.57788	26.8678	27.7603	27.7681	112.248	16.9805	50.0471	61.9685	18.755	46.4629	29.0531	9.56032	19.1798	6.90901	24.419	6.61822	10.9129	19.5924	13.8584	14.6447	22.8601	14.4453	35.892	16.0423
PHLDA1	ENSG00000139289.13	4624.09	0.93809	0.395846	2.36983	0.017796	0.0762849	4206.46	1104.02	3874.37	4785.99	2492.53	1532.46	4127.04	7774.74	5032.44	10279.6	3654.2	2635.81	2856.55	5968.46	3424.46	26009.4	6540.85	6334.8	2243.13	1071.11	7285.92	4576.71	5167.23	2298.18	1462.27	1716.65	1038.54	4274.09	330.472
Y_RNA	ENSG00000199881.1	2.10938	0.937615	0.539416	1.7382	0.0821748	0.199646	0.97643	0	0.509651	0.784718	0	1.91558	2.12114	2.77603	2.13601	4.45428	4.52813	1.3902	3.33164	2.50066	4.35589	3.16943	0	2.73997	0	8.87965	0.735357	3.35782	0	2.30973	1.46447	3.5719	2.28083	0.88259	0
SUMO2P8	ENSG00000228976.1	128.71	0.937466	0.32372	2.89592	0.0037805	0.0323611	115.707	40.7458	69.3126	70.6246	147.862	78.5386	164.742	381.242	327.878	242.313	91.6946	84.802	72.6298	96.2755	107.445	157.415	74.8891	136.998	32.2421	75.477	151.484	99.0558	39.1848	90.0796	41.7374	375.764	46.3769	249.479	70.5862
SNORD115-47	ENSG00000212528.1	0.97863	0.937088	0.760509	1.23219	0.217879	0.380483	0.488215	0	0.509651	0.784718	0	1.91558	1.4141	0.925344	0	0	0	1.3902	0	0.625166	2.17795	0.528239	0	2.73997	0	4.43982	0	2.51837	0	0	0	1.42876	1.52055	1.76518	3.20846
RP11-508N22.12	ENSG00000272983.1	124.847	0.936992	0.290013	3.23086	0.00123417	0.0192967	96.1784	91.193	76.4477	81.6107	90.5279	160.908	214.235	165.637	169.813	196.879	90.5625	69.5098	107.945	68.1431	548.117	272.043	58.9553	63.0192	50.6661	236.421	69.1236	89.8218	82.4942	69.292	57.8465	112.158	84.3907	92.0835	54.5439
MIR4692	ENSG00000265064.1	0.416447	0.93655	1.64192	0.5704	0.568407		0	0	0	0.784718	0	0	0	0	0	4.45428	0	0	0	0	0	0	0	0	0	2.21991	0	1.67891	0	0	1.46447	0.714379	0.760277	0	0
RP11-393I23.3	ENSG00000230546.1	2.95191	0.93633	0.679592	1.37778	0.168271	0.3209	0	1.94028	1.0193	4.70831	3.0176	0	0	0.925344	0	3.56343	3.3961	4.17059	1.99898	8.12715	1.45196	0.528239	4.78016	0	0	25.529	3.67679	1.67891	1.03118	2.30973	3.66117	2.85752	3.04111	0.588393	1.60423
AC026150.8	ENSG00000260693.1	1.84815	0.935286	0.990444	0.94431	0.345011	0.517679	0.97643	0	0	2.35415	0	0	3.53524	0	0	0	0	5.56079	0.666328	7.50199	0.725982	1.58472	7.96693	0	1.1515	0	0	0	4.12471	0	6.59011	0	0	7.64911	3.20846
RN7SKP43	ENSG00000251982.1	0.933401	0.93479	0.869517	1.07507	0.282344	0.452583	0.97643	1.94028	1.52895	0	0	0	0	0.925344	0	1.78171	0	0	0	1.25033	1.45196	1.58472	1.59339	0	0	8.87965	1.47071	0	0	0	0.732235	0	0.760277	0.588393	1.60423
CAMK2N1	ENSG00000162545.5	1238.62	0.934696	0.307583	3.03884	0.00237491	0.0260197	973.501	413.279	2248.58	813.752	612.572	2363.82	899.365	1596.22	880.036	825.824	500.358	1285.93	1172.74	1251.58	510.366	2202.23	3247.32	1608.36	1075.5	2847.04	1122.16	1279.33	1233.29	455.017	321.451	1550.2	548.16	1948.76	133.151
RP11-77K12.7	ENSG00000260092.1	0.132421	0.934351	2.98069	0.313468	0.753925		0	0	0	0	0	0	0	0	0	0	0	0	0	3.12583	0	0	0	0	0	0	0	0	0	0	0	0.714379	0	0	0
MIR876	ENSG00000215966.1	3.41215	0.934191	1.18762	0.786606	0.431513	0.59886	0	15.5222	0	0	0	22.9869	4.94933	0	1.06801	0	0	0	1.99898	2.50066	0	0	0	0	0	26.6389	0	1.67891	0	0	5.85788	7.85817	3.80138	0.88259	3.20846
LACC1	ENSG00000179630.10	183.12	0.933796	0.403254	2.31565	0.0205772	0.0831172	90.808	153.282	263.999	91.812	117.686	915.645	89.088	69.4008	75.8284	72.1594	56.6016	182.116	201.231	98.151	15.2456	235.066	35.0545	101.379	64.4841	184.253	76.4772	365.163	299.042	140.894	192.578	192.168	131.528	664.59	134.755
RNU6-490P	ENSG00000199855.1	3.13082	0.931008	0.585527	1.59003	0.111827	0.244455	2.92929	1.94028	1.52895	0.784718	3.0176	9.57788	7.77752	7.40275	7.47604	8.90856	3.3961	0	0	1.8755	4.35589	1.58472	0	0	1.1515	7.76969	3.67679	0.839456	1.03118	2.30973	0.732235	7.85817	2.28083	0.588393	0
ATP1A3	ENSG00000105409.16	1686.32	0.929355	0.439111	2.11645	0.0343068	0.1143	1032.09	987.601	663.057	1232.79	615.59	304.576	1015.32	768.036	815.956	1428.04	3099.5	422.62	765.611	5543.34	1986.29	2345.91	2541.45	191.798	1179.14	11352.6	297.084	923.401	1162.14	732.185	1370.01	1035.14	1977.48	668.12	2446.45
ATP8A1	ENSG00000124406.16	1679.7	0.929012	0.38281	2.42683	0.0152316	0.0694845	1992.89	1138.94	415.366	1589.05	1502.76	3283.3	2290.83	479.328	507.303	2452.53	1155.8	1844.79	1965.67	1752.96	2024.04	929.701	119.504	432.915	978.777	4154.57	643.438	1949.22	1940.68	1117.91	1286.54	1968.83	376.337	7764.43	652.922
DMTN	ENSG00000158856.17	417.8	0.927387	0.417207	2.22285	0.0262261	0.0966196	342.239	298.803	95.8145	135.756	202.179	429.089	436.955	171.189	129.229	148.773	107.543	314.185	339.827	1662.94	158.99	164.282	258.129	331.536	530.842	2832.61	201.488	366.842	430.001	106.248	339.757	483.635	507.865	201.23	388.224
CTD-3096P4.1	ENSG00000254878.1	22.804	0.92722	0.507707	1.82629	0.0678067	0.176312	43.4511	17.4625	5.09651	45.5136	15.088	3.83115	12.0198	32.3871	13.8841	130.065	13.5844	23.6333	15.3255	3.12583	62.4345	70.2558	0	5.47993	4.60601	9.9896	5.1475	19.3075	12.3741	27.7168	16.1092	27.8608	5.32194	13.8272	6.41693
TSPYL2	ENSG00000184205.14	1742.12	0.926975	0.308781	3.00205	0.00268169	0.0274866	2167.19	896.408	1409.19	1571.01	1095.39	2877.19	1545.61	1624.9	1186.55	4620.87	1436.55	1212.25	1056.13	4364.91	623.619	1613.77	760.045	643.892	917.747	6634.21	2661.99	1529.49	1575.64	674.442	858.179	1464.48	743.551	2230.01	526.188
CPLX2	ENSG00000145920.14	290.35	0.926465	0.430996	2.14959	0.0315877	0.108438	117.172	166.864	90.718	145.173	105.616	57.4673	450.389	118.444	28.8361	148.773	126.788	328.086	410.458	2248.72	329.596	259.365	234.228	68.4992	192.301	6348.95	138.247	303.044	317.603	131.655	238.708	655.8	409.029	142.097	242.239
SORCS1	ENSG00000108018.15	388.727	0.925285	0.48542	1.90615	0.0566304	0.156949	342.727	467.607	28.0308	131.833	69.4047	61.2984	236.861	895.733	1164.13	93.5399	353.194	871.653	674.99	355.094	67.5164	1087.12	280.436	323.316	46.0601	1439.61	33.8264	146.065	191.799	166.301	281.178	485.778	424.235	67.6652	486.082
APLP1	ENSG00000105290.11	1699.86	0.924706	0.366214	2.52504	0.0115684	0.0593529	3066.97	570.441	2634.39	463.768	446.604	3787.09	511.903	756.932	972.953	676.16	1202.22	1908.74	2060.95	2902.64	460.273	1746.89	1566.3	611.012	2167.13	4044.68	1090.53	2575.45	2606.82	346.46	1151.8	1495.2	840.106	6017.2	614.421
RN7SL4P	ENSG00000263740.2	2833.02	0.923289	0.61388	1.50402	0.132575	0.273633	2101.28	87.3124	1124.8	219.721	467.727	3195.18	306.152	696.784	4584.95	709.122	751.669	1295.66	1759.77	6309.8	1181.9	537.747	11445.3	10677.6	5769.02	1092.2	964.053	2471.36	1670.51	383.416	421.767	605.079	4584.47	16699.8	43.3143
NUTM2A-AS1	ENSG00000223482.7	129.915	0.922711	0.350864	2.62983	0.00854288	0.050182	145	71.7902	35.1659	95.7356	30.176	47.8894	147.066	79.5796	96.1205	497.098	78.1102	130.679	192.569	161.918	497.298	225.558	84.4495	104.119	96.7262	154.284	115.451	59.6014	76.3072	11.5487	69.5623	130.731	87.4318	168.575	77.0031
RPL30P14	ENSG00000243256.1	43.2694	0.922439	0.401116	2.29968	0.0214664	0.0853986	104.966	21.343	9.17373	15.6944	78.4575	28.7336	28.2819	49.0433	103.597	83.7405	32.8289	40.3157	25.3205	13.1285	169.154	20.0731	28.6809	38.3595	20.727	38.8485	10.295	21.8259	13.4053	27.7168	13.1802	68.5804	14.4453	118.855	16.0423
GABPB1-AS1	ENSG00000244879.5	2537.81	0.921964	0.329145	2.80109	0.0050931	0.0376469	711.818	1721.02	3466.14	907.134	1282.48	1248.96	3364.13	4037.28	3285.18	6098.8	2797.25	2293.82	2120.92	1476.64	11162	1895.85	1634.81	1633.02	493.994	2427.47	2734.79	1908.08	1874.68	2270.47	1542.82	4790.63	1014.97	2878.42	522.979
USMG5P1	ENSG00000231549.1	78.1566	0.921773	0.310768	2.96611	0.00301592	0.0289905	86.9023	7.7611	54.0231	47.8678	45.2639	124.512	46.6651	193.397	119.617	57.0148	64.5258	59.7785	91.9533	80.6464	74.7762	126.777	68.5156	43.8395	35.6966	155.394	147.807	62.1197	53.6212	60.0531	37.344	47.8634	15.2055	227.12	30.4804
SUMO2P15	ENSG00000271236.1	4.96843	0.921328	0.433881	2.12346	0.0337156	0.113085	2.44108	5.82083	0.509651	3.92359	12.0704	3.83115	0	6.47741	5.34003	3.56343	3.3961	6.95098	2.66531	4.37616	2.90393	2.11296	11.1537	0	11.515	3.32987	3.67679	10.9129	5.15589	2.30973	3.66117	12.8588	1.52055	10.0027	1.60423
SNORA25	ENSG00000252993.1	2.21946	0.920152	0.674705	1.36378	0.172636	0.326513	3.90572	1.94028	0.509651	0	3.0176	0	3.53524	0.925344	1.06801	2.67257	2.26406	1.3902	0.666328	1.8755	7.25982	3.69767	7.96693	0	0	11.0996	0	0.839456	2.06236	0	1.46447	0.714379	2.28083	0	3.20846
SLAIN1	ENSG00000139737.21	2201.01	0.920108	0.334734	2.74877	0.00598194	0.0410695	2436.68	634.47	2764.86	1269.67	847.944	4980.5	868.962	1896.03	1412.97	1711.34	1516.92	2221.53	2432.1	1167.18	1849.08	4468.37	2312	1652.2	1950.64	2337.57	1333.2	2349.64	2724.37	3319.09	1501.08	2013.12	287.385	9310.44	259.886
RP11-932O9.8	ENSG00000270016.1	24.4318	0.919325	0.518552	1.77287	0.0762502	0.189748	7.81144	67.9097	4.07721	10.986	12.0704	24.9025	7.77752	54.5953	49.1283	18.708	13.5844	4.17059	47.9756	15.004	40.655	13.7342	14.3405	0	0	71.0372	19.8546	32.7388	4.12471	0	9.51905	82.1536	22.8083	26.7719	32.0846
RP11-285G1.14	ENSG00000273363.1	10.3923	0.917752	0.427984	2.14436	0.0320041	0.109436	6.3468	3.88055	5.09651	6.27774	27.1584	22.9869	23.3326	16.6562	11.7481	25.8348	4.52813	20.853	5.33062	1.8755	26.1354	13.7342	7.96693	5.47993	6.90901	12.2095	0.735357	6.71565	5.15589	4.61947	0	7.85817	6.84249	10.2969	4.81269
RNU7-169P	ENSG00000238457.1	2.34795	0.917521	0.663325	1.38322	0.166599	0.318925	0.97643	1.94028	3.56756	0.784718	0	0	0	3.70138	1.06801	10.6903	0	0	2.66531	0.625166	10.8897	5.81063	0	2.73997	2.303	2.21991	3.67679	0	1.03118	4.61947	1.46447	2.14314	0.760277	4.41295	0
SPOCK1	ENSG00000152377.13	755.405	0.917432	0.352669	2.6014	0.00928453	0.052579	1214.19	512.233	339.428	264.45	328.918	1837.04	1183.6	545.028	207.193	1122.48	255.839	430.961	659.665	753.95	298.379	1731.57	648.508	183.578	436.419	1712.66	1431.74	1165.16	1053.86	240.212	357.33	525.783	218.96	1950.82	296.783
PABPC5-AS1	ENSG00000234161.1	4.66638	0.917319	0.824419	1.11269	0.265843	0.434683	6.3468	5.82083	0.509651	0.784718	0	22.9869	1.4141	0	0	6.236	1.13203	0	1.33266	5.62649	42.833	0	0	2.73997	0	2.21991	1.47071	1.67891	1.03118	0	9.51905	3.5719	13.685	1.17679	3.20846
RN7SL93P	ENSG00000240327.3	1.29321	0.916777	0.961606	0.953381	0.340397	0.512905	1.46465	0	0.509651	1.56944	3.0176	3.83115	0.707048	0	0	0	0	8.34118	0	3.12583	3.62991	0	0	2.73997	0	0	0	0	3.09353	2.30973	0	0	2.28083	0.88259	0
KANK1	ENSG00000107104.18	2891.56	0.914994	0.277212	3.3007	0.00096444	0.0171048	2725.22	2124.6	3313.24	1242.99	1892.03	2679.89	1383.69	5715.85	9166.69	1435.17	4557.56	2346.65	2246.86	1491.65	4635.4	7002.34	4708.46	1802.9	2335.25	2789.32	1133.92	2051.63	2051.01	2078.76	1219.9	4764.91	1575.29	2633.35	750.78
SCHIP1	ENSG00000283245.1	4.78762	0.914017	0.806865	1.1328	0.257299	0.425295	2.44108	5.82083	0	1.56944	3.0176	0	1.4141	2.77603	0	0	0	1.3902	0	20.0053	0.725982	2.11296	3.18677	16.4398	0	43.2883	0.735357	2.51837	2.06236	0	3.66117	5.00066	9.12332	3.53036	8.02116
RP11-509J21.4	ENSG00000226669.2	13.7145	0.913659	0.419901	2.17589	0.0295635	0.104117	24.4108	17.4625	7.13512	10.986	0	15.3246	0	21.2829	21.3601	5.34514	10.1883	9.73138	7.32961	28.1325	37.7511	23.7708	23.9008	19.1798	1.1515	5.54978	2.20607	8.39456	7.21824	13.8584	8.78681	35.0046	12.9247	9.70849	9.62539
LARP6	ENSG00000166173.10	362.32	0.913524	0.288157	3.17023	0.0015232	0.0211631	142.559	238.654	284.385	135.756	256.496	946.294	266.557	219.307	132.433	342.98	224.142	340.598	357.152	454.495	69.6943	380.332	388.786	221.937	416.844	684.843	209.577	548.165	634.174	187.088	385.888	285.752	244.049	1270.93	237.426
SLC7A14	ENSG00000013293.5	341.2	0.913286	0.476044	1.91849	0.0550486	0.154173	306.111	339.548	106.007	202.457	268.566	1398.37	178.883	89.7584	38.4482	36.5251	57.7336	158.482	297.182	688.307	45.0109	270.458	73.2958	164.398	143.938	1464.03	45.5922	324.03	410.409	224.044	311.2	241.46	347.447	1067.93	595.17
RNU6ATAC7P	ENSG00000221038.1	1.12994	0.912653	0.953888	0.956771	0.338683	0.511038	0	0	2.54826	1.56944	0	0	2.82819	0.925344	1.06801	4.45428	0	1.3902	0	0	0	1.58472	0	0	0	0	0	2.51837	1.03118	0	2.92894	8.57255	0.760277	0.588393	0
DDT	ENSG00000099977.13	97.4524	0.911963	0.37162	2.45402	0.0141269	0.0664609	185.034	31.0444	86.6407	78.4718	84.4927	339.057	50.9074	111.967	87.5764	91.7582	56.6016	58.3883	68.6318	90.649	43.5589	87.6877	415.874	95.8988	54.1206	76.587	88.2429	71.3537	81.463	48.5044	38.0762	92.8693	54.7399	155.924	0
HIST1H2AD	ENSG00000196866.2	5.41024	0.911394	0.76052	1.19838	0.230768	0.395358	0.488215	0	2.03861	1.56944	0	5.74673	0.707048	0.925344	4.27202	4.45428	9.05625	2.78039	0.666328	0	21.7795	0	39.8346	0	24.1815	1.10996	3.67679	0	7.21824	6.9292	0.732235	8.57255	1.52055	3.82455	4.81269
AC007740.1	ENSG00000237750.2	50.5696	0.911373	0.555589	1.64037	0.100928	0.228644	32.2222	46.5666	27.0115	60.4233	21.1232	0	7.07048	37.0138	56.6043	2.67257	12.4523	58.3883	40.646	21.8808	459.547	15.3189	44.6148	35.6196	86.3626	82.1367	8.82429	18.468	8.24942	60.0531	27.0927	122.159	35.733	6.17813	32.0846
LINC00881	ENSG00000241135.5	9.13047	0.911207	0.654683	1.39183	0.163975	0.315565	0.488215	25.2236	1.52895	3.13887	0	7.6623	7.07048	4.62672	4.27202	0.890856	0	4.17059	2.66531	8.75232	12.3417	2.64119	9.56032	2.73997	0	2.21991	0.735357	20.9864	7.21824	11.5487	8.78681	80.0105	19.0069	2.05938	14.4381
Y_RNA	ENSG00000206816.1	4.73678	0.910932	0.553062	1.64707	0.0995435	0.226493	9.27609	1.94028	4.58686	3.92359	0	3.83115	1.4141	0.925344	7.47604	10.6903	12.4523	15.2922	2.66531	5.62649	23.9574	7.92358	1.59339	2.73997	0	4.43982	2.94143	2.51837	0	0	1.46447	1.42876	1.52055	3.53036	3.20846
NPIPB9	ENSG00000196993.8	49.5426	0.910469	0.476963	1.90889	0.0562764	0.156355	101.061	31.0444	51.9844	58.0691	0	21.0713	21.2114	67.5501	114.277	162.136	12.4523	16.6824	3.33164	32.5086	132.855	77.1229	49.395	30.1396	4.60601	88.7965	57.3579	5.87619	16.4988	43.8849	51.9887	60.0079	48.6577	72.9607	3.20846
SCARNA20	ENSG00000252722.1	1.4413	0.910288	0.702528	1.29573	0.195068	0.354121	0.488215	1.94028	0	1.56944	0	1.91558	0.707048	0	3.20402	5.34514	0	2.78039	0.666328	0	1.45196	3.16943	0	0	1.1515	4.43982	0	1.67891	0	0	1.46447	2.14314	2.28083	0.588393	4.81269
PAK3	ENSG00000077264.14	809.27	0.908498	0.364486	2.49255	0.012683	0.0626404	1885	389.996	439.829	1249.27	506.956	356.297	757.248	709.739	843.724	1219.58	177.729	332.257	467.096	1554.79	1369.2	2601.05	995.866	427.435	257.936	2871.46	148.542	522.981	550.649	778.38	458.379	517.925	213.638	496.898	368.973
RN7SL393P	ENSG00000243723.3	3.02668	0.907444	0.601233	1.5093	0.131221	0.271701	0.97643	1.94028	0.509651	0	6.03519	15.3246	0.707048	2.77603	12.8161	0.890856	1.13203	1.3902	2.66531	0	0.725982	2.11296	4.78016	5.47993	3.45451	4.43982	2.20607	0.839456	3.09353	4.61947	2.92894	4.28628	0.760277	0.88259	0
RP11-556G22.2	ENSG00000248343.1	9.11057	0.907233	0.606236	1.4965	0.134523	0.276171	10.2525	3.88055	6.11582	14.1249	9.05279	0	4.24229	0	1.06801	51.6697	4.52813	2.78039	3.99797	15.004	13.0677	19.0166	0	5.47993	0	41.0684	12.5011	3.35782	4.12471	9.23893	3.66117	15.7163	4.56166	0.88259	4.81269
RN7SKP268	ENSG00000223039.1	4.6281	0.906179	0.396419	2.28591	0.0222595	0.0872377	6.3468	3.88055	5.60617	3.13887	0	3.83115	1.4141	6.47741	6.40803	5.34514	1.13203	4.17059	3.33164	8.12715	4.35589	3.16943	12.7471	0	0	8.87965	6.61822	13.4313	5.15589	4.61947	5.12564	4.28628	0.760277	2.64777	3.20846
MTATP6P22	ENSG00000249580.1	7.79503	0.905598	0.446509	2.02818	0.0425424	0.130968	20.9933	1.94028	3.05791	4.70831	0	15.3246	2.12114	9.25344	2.13601	10.6903	5.66016	9.73138	4.6643	5.00133	29.7653	12.1495	1.59339	2.73997	1.1515	16.6493	11.7657	6.71565	7.21824	9.23893	8.78681	10.7157	2.28083	10.0027	0
PPP3CB-AS1	ENSG00000221817.9	197.665	0.904592	0.304638	2.9694	0.00298378	0.0288721	114.242	170.744	85.1118	94.9509	168.985	170.486	261.608	208.202	248.845	1061.01	176.597	294.722	256.536	83.147	360.813	179.601	68.5156	90.4189	81.7566	230.871	80.1539	172.928	163.957	78.5309	153.769	191.454	155.096	212.116	117.109
PFKP	ENSG00000067057.16	1693.21	0.904329	0.253785	3.56337	0.000366123	0.0117526	1288.4	717.902	1042.75	1476.84	1409.22	4013.13	2947.68	4151.09	2049.5	762.573	1199.95	1069.06	1547.88	2460.03	1522.39	2970.82	2831.45	443.875	850.96	2919.18	653.733	1330.54	1309.6	884.628	1091.03	1995.98	1511.43	1849.32	802.116
RP1-251M9.3	ENSG00000228027.1	6.76787	0.903666	0.512106	1.76461	0.07763	0.191974	0.97643	7.7611	6.62547	0.784718	0	9.57788	7.07048	14.8055	3.20402	0	3.3961	2.78039	4.6643	13.1285	14.5196	4.75415	3.18677	5.47993	4.60601	42.1783	2.94143	3.35782	4.12471	16.1681	8.05458	5.00066	2.28083	3.23616	1.60423
CACNG3	ENSG00000006116.3	70.3434	0.903063	0.7126	1.26728	0.205055	0.366104	3.90572	116.417	0.509651	16.4791	6.03519	3.83115	24.0396	50.8939	56.6043	0.890856	16.9805	16.6824	29.3184	285.701	20.3275	1.05648	7.96693	13.6998	25.333	682.623	11.0304	66.317	13.4053	48.5044	98.8517	69.2948	174.864	21.1822	157.215
RFX3-AS1	ENSG00000232104.3	76.6763	0.903051	0.332428	2.71653	0.00659694	0.0432759	103.013	85.3722	34.1466	39.2359	9.05279	34.4804	21.9185	137.876	183.697	40.9794	78.1102	47.2667	79.9594	159.417	249.012	130.475	70.109	46.5794	35.6966	35.5186	25.7375	38.615	51.5589	90.0796	48.3275	158.592	71.466	75.6085	41.71
RP11-397C18.2	ENSG00000235410.1	7.13071	0.902532	0.5784	1.56039	0.118667	0.253906	2.44108	5.82083	4.58686	9.41661	3.0176	0	13.4339	3.70138	6.40803	0.890856	7.92422	1.3902	3.33164	9.37748	5.08188	31.6943	6.37354	0	1.1515	51.058	0.735357	4.19728	4.12471	0	7.32235	7.14379	9.8836	1.47098	4.81269
UHRF2P1	ENSG00000223650.1	339.784	0.902302	0.28359	3.18171	0.00146406	0.0207608	188.451	100.894	283.876	214.228	304.777	287.336	224.841	781.916	633.327	126.502	319.233	404.547	362.482	350.093	239.574	602.721	208.734	178.098	160.059	596.046	477.982	286.254	226.859	360.318	156.698	367.905	95.0346	1149.72	165.236
AC007787.3	ENSG00000279044.1	20.6545	0.901826	0.412454	2.18649	0.0287799	0.102309	8.29966	11.6417	14.2702	10.986	27.1584	1.91558	16.9691	6.47741	10.6801	39.1977	14.7164	31.9745	27.9858	10.6278	115.431	12.1495	6.37354	2.73997	14.9695	57.7177	13.9718	13.4313	17.53	9.23893	20.5026	45.7203	15.2055	11.4737	9.62539
RP11-380F14.2	ENSG00000233262.1	0.715184	0.901499	1.26341	0.713547	0.475507		0.488215	0	0	0	0	0	0	0.925344	1.06801	0	0	0	0.666328	0	5.08188	0	0	2.73997	0	0	0	0	4.12471	4.61947	0.732235	0	0	0.294197	0
SNX18P3	ENSG00000225345.3	21.015	0.900936	0.575598	1.56522	0.117532	0.252334	5.37037	21.343	13.7606	1.56944	33.1936	59.3828	2.12114	3.70138	4.27202	0.890856	10.1883	38.9255	35.3154	8.12715	7.25982	9.5083	3.18677	0	4.60601	28.8589	1.47071	28.5415	57.746	13.8584	30.7539	27.1464	8.36305	108.264	41.71
MIR4645	ENSG00000266750.1	1.29736	0.900887	0.779636	1.15552	0.247876	0.414774	0.488215	1.94028	0.509651	0	0	5.74673	0.707048	0	1.06801	2.67257	1.13203	0	0	0	5.80786	3.69767	0	0	0	1.10996	0.735357	1.67891	0	4.61947	0.732235	0.714379	0.760277	0.294197	3.20846
RP11-161M6.2	ENSG00000260807.6	1801.03	0.899919	0.399588	2.25211	0.0243151	0.0921689	3103.58	436.562	594.763	871.822	597.484	499.965	2191.14	712.515	1165.19	6336.66	2664.8	2855.46	2911.85	768.329	6164.32	3841.35	874.769	1019.27	1249.38	4294.42	924.344	925.92	866.189	720.637	780.562	1250.88	598.338	2626	383.411
ZNF37BP	ENSG00000234420.7	1158.61	0.899016	0.274375	3.2766	0.00105065	0.0178318	648.35	801.334	891.38	983.251	1264.37	741.328	757.955	2726.06	2401.94	1048.54	1681.07	1101.04	1012.82	888.36	2029.85	2821.32	398.346	449.354	379.996	2519.6	972.142	938.512	982.712	1150.25	527.209	1176.58	364.173	1561.6	380.203
RP11-247C2.1	ENSG00000214702.6	0.940125	0.898593	1.56011	0.575982	0.564627	0.711073	0	0	0	0	0	0	0	1.85069	4.27202	0	0	0	0.666328	5.62649	0	0	0	0	0	0	0	0	0	0	0.732235	6.42941	6.08222	0	1.60423
HNRNPA1P14	ENSG00000227638.2	361.869	0.898572	0.271586	3.30861	0.000937594	0.0169618	378.855	157.162	177.868	291.915	175.021	203.051	384.634	770.812	812.752	345.652	267.16	376.743	314.507	134.411	502.38	630.717	310.71	273.997	219.937	360.736	303.703	161.176	182.518	254.071	183.059	826.537	133.809	1045.87	314.429
RP11-5N11.5	ENSG00000248378.1	5.43857	0.898376	0.513442	1.74971	0.0801676	0.196264	5.37037	7.7611	3.56756	2.35415	0	3.83115	6.36343	2.77603	2.13601	11.5811	9.05625	1.3902	2.66531	23.1311	10.8897	1.58472	1.59339	2.73997	1.1515	29.9688	1.47071	4.19728	2.06236	2.30973	2.92894	4.28628	4.56166	1.17679	4.81269
CDH18	ENSG00000145526.11	147.514	0.898029	0.637005	1.40977	0.158608	0.308725	335.404	151.342	14.7799	46.2984	30.176	13.409	39.5947	25.9096	2.13601	578.166	24.9047	19.4628	14.6592	364.472	246.108	13.206	54.1751	106.859	21.8785	1135.48	15.4425	80.5878	84.5566	136.274	165.485	80.0105	130.007	18.2402	328.867
Y_RNA	ENSG00000207401.1	3.88409	0.897878	0.550865	1.62994	0.103114	0.231831	0.488215	1.94028	2.03861	3.13887	0	5.74673	1.4141	8.3281	14.9521	0.890856	6.79219	8.34118	2.66531	0	0	2.64119	1.59339	2.73997	1.1515	6.65974	8.08893	5.87619	5.15589	0	0.732235	10.0013	3.80138	2.64777	4.81269
MIR4269	ENSG00000265215.1	8.83887	0.895872	0.54081	1.65654	0.0976127	0.223666	5.37037	0	7.13512	3.13887	0	13.409	9.89867	4.62672	21.3601	7.12685	6.79219	19.4628	31.9837	3.75099	53.7227	9.5083	1.59339	0	5.75751	5.54978	3.67679	5.03674	10.3118	0	5.12564	10.0013	7.60277	1.17679	3.20846
C10orf10	ENSG00000165507.8	481.454	0.895705	0.312946	2.86217	0.00420754	0.0340824	329.545	161.043	350.131	160.867	666.889	858.178	909.263	383.093	671.775	1091.3	341.874	853.581	826.913	573.277	877.713	469.604	328.238	186.318	335.087	350.746	147.807	639.665	615.613	124.726	146.447	630.797	356.57	518.963	56.1481
RNU6-466P	ENSG00000212526.1	6.93687	0.895451	0.347554	2.57644	0.00998248	0.0546361	4.39394	5.82083	4.07721	3.13887	12.0704	15.3246	7.07048	10.1788	6.40803	12.472	7.92422	11.1216	4.6643	1.8755	21.0535	6.86711	1.59339	5.47993	1.1515	9.9896	8.08893	5.03674	8.24942	2.30973	5.12564	9.28693	3.04111	7.35491	0
RANBP3L	ENSG00000164188.8	608.896	0.895171	0.334608	2.67529	0.00746652	0.0463281	510.185	252.236	183.984	244.832	262.531	490.387	1033	534.849	845.86	512.242	369.042	547.738	450.438	442.617	1700.98	264.119	277.249	542.513	1157.26	1494	275.759	473.453	438.251	552.026	234.315	1913.82	228.083	1267.4	158.819
RP11-797H7.5	ENSG00000189316.3	4.94406	0.89479	0.6456	1.38598	0.165752	0.317844	0	5.82083	2.54826	2.35415	0	17.2402	5.65638	4.62672	5.34003	0.890856	1.13203	0	0	5.00133	5.08188	1.58472	1.59339	0	1.1515	26.6389	1.47071	5.03674	0	4.61947	10.2513	12.1444	12.9247	7.06072	3.20846
SMIM11A	ENSG00000205670.10	1.98239	0.894709	0.933316	0.958634	0.337743	0.510205	1.46465	0	0	2.35415	0	1.91558	0	0.925344	4.27202	4.45428	10.1883	0	2.66531	1.25033	1.45196	0.528239	0	0	0	0	0.735357	20.1469	1.03118	0	2.92894	0	0	1.17679	0
MIR421	ENSG00000202566.4	68.3067	0.893836	0.300862	2.97091	0.00296916	0.028832	50.2862	9.70138	38.2239	51.0067	15.088	74.7074	79.8964	114.743	70.4884	56.124	89.4305	93.1432	59.3032	69.3934	92.1998	64.9734	87.6362	71.2391	36.8481	158.724	71.3297	41.9728	48.4654	92.3893	31.4861	90.7262	19.7672	193.581	8.02116
ENO2	ENSG00000111674.8	2170.33	0.892994	0.268322	3.32807	0.000874494	0.0164594	2948.82	911.93	1315.92	2372.2	1828.66	6382.7	2283.06	3778.18	1760.07	1716.68	1780.69	1887.89	1888.37	3702.86	855.933	3495.36	3814.57	580.873	1214.83	4612.98	830.954	2008.82	1988.11	1711.51	1324.61	2379.6	1498.51	1535.41	529.396
CAMK1D	ENSG00000183049.12	584.07	0.8927	0.282352	3.16166	0.00156873	0.0214476	482.357	395.816	372.046	420.609	386.252	333.31	567.759	641.264	575.655	299.328	649.786	528.275	585.036	1442.26	631.605	1065.46	578.399	342.496	617.205	2805.97	221.343	466.737	426.908	249.451	239.441	566.503	396.865	380.396	269.511
GOT1	ENSG00000120053.10	229.027	0.892149	0.249287	3.5788	0.000345174	0.011536	171.364	174.625	259.413	157.728	57.3343	249.025	144.945	210.053	159.133	275.275	269.424	176.555	171.913	711.439	140.115	272.043	258.129	147.958	204.967	788.069	185.31	296.328	268.106	117.796	122.283	161.45	111	250.067	129.943
RN7SL417P	ENSG00000244056.3	13.4557	0.892003	0.541904	1.64605	0.0997526	0.22683	2.44108	7.7611	10.7027	8.6319	12.0704	42.1427	4.94933	6.47741	6.40803	8.01771	6.79219	6.95098	0	16.8795	2.17795	44.3721	15.9339	0	0	51.058	5.88286	9.23401	2.06236	9.23893	12.448	26.432	29.6508	9.41429	32.0846
ARFGEF3	ENSG00000112379.8	1573.48	0.891033	0.27794	3.20585	0.00134663	0.0200316	2842.88	1435.8	507.103	1247.7	1442.41	3438.46	631.394	1315.84	608.763	2562.1	1522.58	1056.55	1067.46	2174.95	1353.96	2082.85	1743.16	704.171	505.509	4929.31	926.55	1387.62	1530.27	473.495	1000.96	1378.75	1154.1	3361.2	1244.88
AC005488.11	ENSG00000205584.6	13.2583	0.890958	0.424364	2.09951	0.0357716	0.117353	11.7172	7.7611	21.4054	7.06246	0	3.83115	5.65638	21.2829	9.61205	5.34514	16.9805	26.4137	9.32859	18.755	18.1496	4.22591	15.9339	2.73997	4.60601	25.529	22.0607	0.839456	21.6547	2.30973	9.51905	55.7216	10.6439	20.5938	4.81269
FCGR2C	ENSG00000244682.7	194.937	0.890255	0.426754	2.08611	0.0369688	0.119891	119.613	289.101	304.262	148.312	286.672	674.282	222.72	144.354	215.737	41.8703	83.7704	161.263	117.274	603.285	10.1638	257.252	60.5487	65.7592	47.2116	67.7073	55.8872	492.761	397.003	48.5044	35.8795	283.609	130.768	172.105	115.505
RP11-299P2.1	ENSG00000267766.1	12.4315	0.889402	0.412631	2.15544	0.0311272	0.107575	8.78787	15.5222	10.7027	6.27774	0	19.1558	5.65638	1.85069	17.0881	6.236	4.52813	12.5118	13.3266	21.8808	32.6692	12.1495	1.59339	5.47993	0	16.6493	6.61822	13.4313	25.7794	13.8584	18.3059	42.1484	16.7261	6.76652	4.81269
RP11-809C18.3	ENSG00000225140.1	70.1013	0.88932	0.31884	2.78924	0.00528323	0.0383536	39.0572	29.1041	39.2432	42.3748	72.4223	86.2009	77.0682	97.1612	77.9644	106.903	117.731	90.3628	78.6267	40.6358	204.727	167.452	7.96693	2.73997	35.6966	126.535	34.5618	73.8721	59.8083	32.3363	47.5952	81.4392	60.8222	68.842	33.6889
CH507-513H4.3	ENSG00000281181.1	2521.47	0.889098	0.560345	1.5867	0.112581	0.245495	7651.8	114.476	3065.04	288.776	558.255	4488.19	1174.41	1115.04	932.369	820.479	2125.96	3478.27	2502.06	9512.52	8112.13	905.93	2986.01	36370.3	5777.09	2278.74	966.995	3838.83	1415.81	122.416	126.677	973.699	187.028	5467.94	64.1693
bP-2171C21.6	ENSG00000279720.1	2.86804	0.889064	0.532087	1.6709	0.0947416	0.219417	0	0	2.54826	1.56944	0	1.91558	1.4141	0.925344	5.34003	1.78171	2.26406	4.17059	5.33062	4.37616	4.35589	0.528239	11.1537	0	1.1515	2.21991	2.20607	2.51837	2.06236	0	1.46447	10.0013	6.84249	3.82455	3.20846
CEND1	ENSG00000184524.5	142.951	0.887477	0.324357	2.73611	0.00621706	0.0419067	132.306	73.7305	92.2469	54.9302	39.2287	97.6943	100.401	121.22	161.269	196.879	176.597	273.869	283.856	274.448	89.2958	122.551	162.525	65.7592	133.574	553.868	53.6811	220.777	209.329	34.646	81.278	100.727	154.336	47.6598	36.8973
SNORD101	ENSG00000206754.1	12.5632	0.886782	0.333449	2.65942	0.0078275	0.0476603	7.81144	7.7611	14.7799	9.41661	0	19.1558	17.6762	12.0295	4.27202	11.5811	22.6406	22.2432	9.99492	11.253	35.5731	24.8272	15.9339	0	4.60601	12.2095	11.7657	13.4313	29.9042	4.61947	6.59011	7.14379	6.84249	17.0634	3.20846
LGI4	ENSG00000153902.13	424.728	0.886142	0.407741	2.1733	0.0297579	0.104544	22.9461	281.34	251.768	194.61	138.809	312.239	680.18	617.205	1886.1	30.2891	93.9586	284.99	258.535	364.472	294.023	257.781	294.776	358.936	511.267	1254.25	105.891	454.985	390.816	196.327	300.216	575.79	624.187	779.915	500.52
REREP1Y	ENSG00000225189.1	0.171365	0.885775	2.98116	0.297124	0.766372		0	0	0	0	0	0	0	0.925344	0	0	0	0	0	0	0	0	0	0	0	3.32987	0	0	0	0	0	0.714379	0	0	0
OR7E148P	ENSG00000214487.3	0.249501	0.884871	1.87894	0.470941	0.637683		0	0	0	0	0	0	0.707048	0.925344	0	0	0	0	0	0	0	3.16943	0	0	0	1.10996	0.735357	0	0	0	0	0	0	0.588393	0
RP11-459I19.1	ENSG00000272555.1	3.56975	0.883943	0.446137	1.98132	0.047555	0.140732	0.97643	3.88055	0.509651	1.56944	0	7.6623	4.94933	7.40275	2.13601	4.45428	2.26406	8.34118	4.6643	3.75099	0.725982	3.69767	3.18677	0	1.1515	3.32987	0.735357	10.9129	3.09353	0	5.12564	3.5719	5.32194	5.29554	4.81269
MIR4459	ENSG00000265421.1	7.71468	0.883829	0.370909	2.38287	0.0171782	0.0747998	4.39394	1.94028	3.05791	7.06246	3.0176	3.83115	4.24229	10.1788	10.6801	11.5811	11.3203	19.4628	11.9939	5.62649	26.1354	15.3189	3.18677	2.73997	1.1515	7.76969	1.47071	3.35782	7.21824	4.61947	7.32235	10.0013	4.56166	7.64911	12.8339
KLRK1	ENSG00000213809.8	24.3529	0.88223	0.588003	1.50038	0.133515	0.274891	11.2289	31.0444	10.7027	25.111	0	7.6623	4.24229	15.7309	7.47604	16.9263	9.05625	13.902	10.6612	4.37616	116.157	201.787	14.3405	30.1396	0	5.54978	8.82429	4.19728	13.4053	11.5487	31.4861	6.42941	25.8494	17.0634	51.3354
RAET1E-AS1	ENSG00000223701.3	1.99052	0.881571	0.778927	1.13178	0.257728	0.425712	0.97643	1.94028	0	2.35415	0	11.4935	0.707048	0.925344	1.06801	1.78171	4.52813	1.3902	0	1.8755	0	0	0	0	1.1515	6.65974	0	0.839456	2.06236	0	1.46447	9.28693	5.32194	0.294197	1.60423
SNORD116-24	ENSG00000207279.1	468.091	0.881499	0.35619	2.4748	0.0133311	0.0644728	679.595	120.297	322.609	148.312	271.584	356.297	226.255	607.026	338.558	799.989	895.437	490.74	540.392	173.796	2271.6	579.478	4700.49	3682.51	291.33	669.303	302.232	371.879	368.13	378.796	155.966	600.079	205.275	529.554	25.6677
RP11-1035H13.3	ENSG00000260342.2	0.284297	0.881232	2.97404	0.296308	0.766995		0	0	1.52895	0	0	0	0	0	0	0	0	0	0	0	0	0	0	0	0	0	0	6.71565	0	0	0	0	0	0	0
CNTNAP3P1	ENSG00000273509.1	2.67796	0.879908	0.539832	1.62997	0.103109	0.231831	5.37037	1.94028	1.0193	1.56944	0	3.83115	4.24229	4.62672	5.34003	0	0	1.3902	1.33266	2.50066	7.98581	5.81063	3.18677	0	0	4.43982	0	2.51837	4.12471	0	3.66117	0.714379	1.52055	4.11875	6.41693
RP11-297M9.2	ENSG00000283221.1	1.40878	0.879672	0.993358	0.885554	0.375858	0.547485	0	0	0	1.56944	0	1.91558	2.82819	1.85069	0	3.56343	2.26406	0	0	3.12583	0	1.05648	0	0	0	6.65974	0	0	0	0	5.12564	7.14379	2.28083	1.47098	0
SNORD116-14	ENSG00000206621.1	130.32	0.879608	0.367496	2.39352	0.0166876	0.073573	107.407	44.6264	99.382	67.4857	72.4223	74.7074	109.592	161.01	151.657	231.623	208.294	113.996	82.6247	88.7735	199.645	171.678	648.508	287.696	25.333	192.022	88.9782	71.3537	43.3095	99.3185	32.2183	111.443	53.2194	126.505	14.4381
SPDYE13P	ENSG00000274959.1	13.5468	0.878781	0.598141	1.46919	0.141782	0.286023	4.88215	1.94028	11.2123	2.35415	3.0176	53.6361	8.48457	27.7603	10.6801	16.0354	5.66016	41.7059	57.9705	41.2609	11.6157	5.28239	0	0	0	5.54978	33.0911	10.9129	5.15589	2.30973	5.12564	12.8588	3.04111	9.70849	1.60423
GEM	ENSG00000164949.7	416.879	0.878206	0.437713	2.00635	0.0448189	0.135382	223.603	252.236	785.883	327.227	322.883	1266.2	543.72	138.802	99.3245	903.328	61.1297	290.551	261.867	2736.35	205.453	251.442	183.239	120.559	347.754	83.2467	463.275	351.732	325.852	113.177	161.092	638.655	301.07	166.221	163.632
RNU7-63P	ENSG00000238417.1	1.77274	0.875692	0.70195	1.24751	0.212209	0.37451	0.488215	0	0.509651	0.784718	0	9.57788	1.4141	0	0	3.56343	0	0	5.33062	1.25033	7.98581	1.58472	3.18677	2.73997	1.1515	1.10996	0	0	2.06236	0	1.46447	2.14314	2.28083	1.17679	1.60423
SNAP91	ENSG00000065609.14	572.945	0.874541	0.506868	1.72538	0.0844588	0.203248	1647.24	875.065	116.201	376.665	138.809	178.148	190.196	127.698	22.4281	1373.7	104.147	136.239	281.857	1609.18	1303.86	675.089	84.4495	295.916	175.028	3311	155.896	396.223	316.572	284.097	333.167	488.635	418.913	464.242	734.738
NPTX2	ENSG00000106236.3	293.37	0.873977	0.586066	1.49126	0.135893	0.277888	9.27609	139.7	181.946	292.7	488.851	277.758	65.7554	550.58	249.913	19.5988	492.434	27.8039	36.648	598.284	21.0535	105.648	22.3074	27.3997	65.6356	225.321	212.518	1549.64	1547.8	399.584	158.895	34.2902	280.542	137.096	288.762
AC092295.4	ENSG00000228629.2	4.08505	0.87382	0.493406	1.771	0.076561	0.190108	2.92929	9.70138	1.52895	4.70831	0	7.6623	7.07048	1.85069	0	11.5811	4.52813	5.56079	0.666328	2.50066	10.1638	2.64119	6.37354	0	1.1515	7.76969	0	7.5551	5.15589	2.30973	0.732235	5.00066	3.04111	1.47098	4.81269
CTXN1	ENSG00000178531.5	89.5015	0.873776	0.369821	2.3627	0.0181424	0.0772081	112.289	32.9847	55.552	47.0831	33.1936	26.8181	65.0484	47.1926	36.3122	63.2508	86.0344	101.484	105.28	158.167	137.211	247.744	89.2296	19.1798	141.635	283.039	30.1496	70.5143	68.0577	92.3893	19.7703	262.892	100.357	48.2482	14.4381
MIR5586	ENSG00000263629.1	1.26686	0.872169	0.78856	1.10603	0.268715	0.43795	1.95286	0	1.52895	0	3.0176	0	0	0	0	5.34514	0	2.78039	0	0.625166	0	3.16943	0	5.47993	1.1515	3.32987	1.47071	2.51837	1.03118	0	0.732235	1.42876	0	1.17679	0
RNU6-831P	ENSG00000207278.1	3.84068	0.871835	0.818608	1.06502	0.286866	0.457311	3.41751	9.70138	0	2.35415	6.03519	0	2.12114	2.77603	5.34003	29.3983	0	0	0	0.625166	11.6157	0.528239	3.18677	5.47993	0	9.9896	0	0.839456	0	2.30973	5.12564	4.28628	3.04111	0	3.20846
NALCN	ENSG00000102452.15	943.515	0.87155	0.318804	2.73381	0.00626054	0.0420705	2043.67	783.872	247.691	211.874	491.868	940.547	552.911	1434.28	1148.11	1460.11	1299.57	731.244	873.556	1100.92	596.032	429.458	1188.67	635.672	339.693	2582.87	223.549	993.076	864.127	487.354	724.912	627.939	405.228	3160.26	782.865
RNU6-957P	ENSG00000200522.1	1.50924	0.871394	0.672388	1.29597	0.194986	0.354021	0.97643	0	2.54826	1.56944	0	0	0	2.77603	0	1.78171	1.13203	0	1.99898	1.8755	7.25982	6.33887	0	0	2.303	0	0	2.51837	2.06236	0	1.46447	1.42876	0.760277	1.76518	3.20846
RP3-393E18.3	ENSG00000276413.1	2.31577	0.871304	0.812672	1.07215	0.283654	0.454011	0	3.88055	1.52895	3.92359	6.03519	17.2402	0.707048	4.62672	7.47604	0	0	0	0	2.50066	0	1.05648	0	0	0	1.10996	0	0.839456	1.03118	0	1.46447	2.85752	1.52055	2.94197	6.41693
RP11-272D12.2	ENSG00000259528.1	4.06372	0.871005	0.389686	2.23515	0.0254077	0.0946948	1.95286	3.88055	2.03861	4.70831	6.03519	5.74673	2.82819	1.85069	4.27202	3.56343	2.26406	15.2922	4.6643	1.8755	2.90393	6.86711	1.59339	0	1.1515	6.65974	3.67679	5.87619	7.21824	6.9292	1.46447	6.42941	2.28083	3.82455	0
DIP2C	ENSG00000151240.16	1659.74	0.870831	0.192579	4.52194	6.12753e-06	0.00528927	1070.66	807.155	1168.63	996.592	1149.7	2110.96	1671.46	2423.48	2084.75	2545.18	2056.9	1233.1	1585.86	1302.22	3553.68	3774.8	1556.74	616.492	1203.32	2844.82	894.93	1517.74	1438.49	833.814	1006.82	1333.03	1317.56	2636.3	1397.29
KCNIP2	ENSG00000120049.18	150.815	0.869821	0.406795	2.13823	0.032498	0.110604	69.8148	170.744	52.4941	65.1316	108.633	30.6492	149.894	73.1022	41.6522	202.224	106.411	91.753	91.2869	193.176	636.687	436.325	140.218	54.7993	50.6661	628.235	69.1236	72.1932	46.403	78.5309	88.6004	96.4412	294.227	67.371	166.84
RP11-1415C14.3	ENSG00000253816.3	67.6336	0.86891	0.329782	2.6348	0.00841859	0.0497294	76.6498	13.5819	82.0539	29.0346	48.2815	61.2984	37.4735	35.1631	108.937	72.1594	107.543	47.2667	31.3174	13.7536	212.713	97.7242	58.9553	32.8796	40.3026	59.9376	91.9197	83.1061	64.9642	20.7876	41.0051	87.1543	33.4522	235.063	36.8973
MIR4482	ENSG00000266852.2	2.52941	0.867801	0.558225	1.55457	0.120048	0.255873	1.46465	0	0.509651	1.56944	0	0	6.36343	1.85069	2.13601	5.34514	1.13203	5.56079	1.33266	2.50066	5.08188	5.28239	0	0	0	6.65974	2.94143	3.35782	0	9.23893	2.1967	5.71503	0.760277	2.35357	0
RP3-525N10.2	ENSG00000230910.2	223.36	0.867377	0.372452	2.32883	0.0198681	0.0814528	358.35	190.147	116.71	281.714	102.598	80.4542	337.262	424.733	312.926	301.109	148.296	113.996	106.612	105.028	1350.33	286.834	138.625	153.438	109.393	308.568	97.8025	140.189	95.8995	187.088	114.961	152.877	53.2194	269.778	38.5016
RP11-419I17.2	ENSG00000270154.1	9.73554	0.867367	0.502742	1.72527	0.0844781	0.20326	17.5757	3.88055	1.52895	6.27774	0	15.3246	11.3128	8.3281	0	8.01771	1.13203	30.5843	21.9888	40.6358	13.0677	8.45182	6.37354	2.73997	1.1515	15.5394	7.35357	10.0735	12.3741	11.5487	9.51905	9.28693	5.32194	2.94197	0
RP11-449I17.9	ENSG00000235679.1	0.482663	0.867266	2.42673	0.357381	0.720807		0	3.88055	0	0	3.0176	0	0	0	0	0	0	0	0	0	0	0	0	0	0	0	0	5.03674	2.06236	0	0	0	0	0	0
RP11-158M2.3	ENSG00000259407.1	64.0306	0.866186	0.4338	1.99674	0.0458535	0.13738	54.6801	69.8499	25.9922	40.8053	117.686	15.3246	96.8655	67.5501	88.6445	166.59	52.0735	116.777	96.6176	32.5086	337.582	51.2392	31.8677	10.9599	23.03	39.9584	36.7679	16.7891	47.4342	23.0973	19.0381	84.2968	19.7672	71.4898	1.60423
SCN3B	ENSG00000166257.8	368.49	0.865172	0.441402	1.96005	0.0499896	0.145227	728.417	415.219	121.807	400.206	132.774	151.33	168.984	161.935	96.1205	361.688	93.9586	102.875	142.594	1135.3	325.966	276.269	154.558	90.4189	126.665	2762.68	218.401	314.796	357.819	221.734	248.228	427.199	418.152	101.792	428.33
RNU6-433P	ENSG00000200086.1	20.5976	0.865085	0.362969	2.38336	0.0171555	0.074732	16.1111	13.5819	32.6177	14.1249	18.1056	44.0582	19.0903	4.62672	17.0881	23.1623	22.6406	36.1451	35.3154	35.6344	40.655	41.7309	4.78016	0	3.45451	29.9688	12.5011	33.5782	29.9042	6.9292	13.9125	18.5739	6.84249	20.5938	1.60423
GABRG3-AS1	ENSG00000228740.2	4.43108	0.864253	0.852025	1.01435	0.310415	0.482169	0	13.5819	0.509651	1.56944	9.05279	3.83115	0	0	0	0	1.13203	2.78039	0	5.62649	0.725982	1.05648	1.59339	5.47993	0	28.8589	2.20607	5.87619	1.03118	2.30973	3.66117	27.1464	9.8836	0.588393	0
TMEM63A	ENSG00000196187.11	1300.74	0.863671	0.269324	3.20681	0.00134215	0.0200103	502.373	754.767	970.376	736.85	796.645	2823.56	926.232	897.584	1034.9	943.417	1430.89	1347.1	1511.9	1078.41	1133.98	699.917	536.971	843.91	1271.26	1830.32	851.544	1937.46	1945.83	854.601	1115.19	1588.78	708.578	5943.95	704.258
NT5DC3	ENSG00000111696.11	1166.18	0.862464	0.395622	2.18002	0.029256	0.103439	504.814	589.844	1153.34	864.759	2130.42	3999.72	2195.38	911.464	566.043	2029.37	247.915	1166.38	1167.41	4508.69	3240.06	622.265	237.415	430.175	720.84	1087.76	269.876	588.459	541.368	711.398	484.007	1375.89	497.981	403.343	572.711
RNU7-3P	ENSG00000252244.1	1.79407	0.862372	0.565454	1.5251	0.127235	0.266084	0.97643	0	2.03861	0	0	1.91558	2.12114	2.77603	1.06801	2.67257	1.13203	0	2.66531	1.25033	3.62991	7.39535	3.18677	0	0	3.32987	1.47071	2.51837	0	4.61947	0.732235	1.42876	3.04111	2.05938	0
FBXO2	ENSG00000116661.9	123.64	0.861912	0.461333	1.86831	0.061719	0.165951	55.6565	89.2527	46.8879	17.2638	42.2463	231.785	78.4823	28.6857	9.61205	16.9263	26.0367	137.629	111.277	366.347	60.9825	105.12	33.4611	27.3997	155.453	460.632	41.18	164.533	129.928	43.8849	117.158	210.028	331.481	301.846	144.381
MIR942	ENSG00000215930.1	4.05002	0.861768	0.578357	1.49003	0.136217	0.278324	1.46465	9.70138	1.0193	3.13887	0	5.74673	4.24229	6.47741	1.06801	11.5811	0	1.3902	1.33266	4.37616	23.2314	8.98006	0	0	0	1.10996	5.88286	3.35782	3.09353	2.30973	2.92894	0.714379	6.84249	2.64777	4.81269
PMS2P11	ENSG00000241350.1	0.873501	0.86172	1.0518	0.81928	0.412627	0.58176	0	0	0	0.784718	0	0	1.4141	0	1.06801	0	0	11.1216	1.33266	0	2.90393	0	0	0	0	0	0.735357	0.839456	0	0	1.46447	0.714379	0.760277	0.588393	1.60423
TUBA4A	ENSG00000127824.13	326.786	0.861537	0.418032	2.06093	0.0393094	0.124281	350.538	232.833	109.575	130.263	175.021	306.492	161.914	133.25	79.0324	34.7434	333.949	173.775	159.252	939.624	66.7904	109.345	798.286	273.997	189.998	1440.72	126.481	643.023	795.038	143.203	203.561	129.303	382.419	312.143	542.23
MIR2681	ENSG00000265164.1	2.15418	0.860612	0.706725	1.21775	0.22332	0.386433	2.92929	0	0.509651	3.13887	0	0	0	2.77603	1.06801	13.3628	1.13203	1.3902	1.33266	2.50066	1.45196	7.92358	0	0	0	2.21991	5.1475	0	5.15589	0	5.12564	2.14314	2.28083	0.88259	0
CTD-2530H12.8	ENSG00000255434.1	15.5573	0.858966	0.317197	2.70799	0.0067692	0.0438756	7.81144	7.7611	7.64477	18.0485	15.088	22.9869	21.9185	12.9548	24.5641	19.5988	7.92422	19.4628	11.9939	8.75232	22.5055	22.186	4.78016	13.6998	13.818	64.3774	11.0304	25.1837	14.4365	2.30973	9.51905	14.2876	15.2055	9.70849	1.60423
RGS11	ENSG00000076344.15	385.351	0.85878	0.307073	2.79666	0.00516337	0.037895	193.333	174.625	222.208	262.096	66.3871	160.908	434.834	327.572	337.49	886.402	76.9782	310.014	325.834	356.344	417.44	419.422	372.852	112.339	503.206	1101.08	250.021	360.127	491.872	136.274	481.078	693.662	657.64	796.096	247.052
RN7SKP5	ENSG00000252854.1	1.24537	0.858194	1.01851	0.842594	0.399455	0.569735	0	3.88055	0	0.784718	0	7.6623	0	0	2.13601	0	1.13203	1.3902	0.666328	0	0	0	0	2.73997	0	1.10996	0	0	2.06236	2.30973	2.92894	1.42876	0	5.88393	0
PPP1R14A	ENSG00000167641.10	175.111	0.858038	0.449342	1.90954	0.0561919	0.156199	79.5791	98.9541	128.942	89.4578	132.774	634.055	67.8766	49.9686	35.2442	26.7257	72.45	209.92	196.567	62.5166	15.9716	75.5382	71.7024	65.7592	143.938	279.709	64.7114	323.191	257.794	62.3628	249.692	150.734	231.884	999.68	200.529
RP11-413E1.4	ENSG00000230735.1	7.12002	0.857932	0.385607	2.22489	0.0260888	0.0962875	4.88215	1.94028	8.66407	7.84718	6.03519	21.0713	6.36343	3.70138	4.27202	3.56343	3.3961	15.2922	11.3276	3.12583	23.2314	10.0365	6.37354	0	2.303	17.7593	2.94143	2.51837	6.18707	2.30973	4.39341	8.57255	5.32194	8.2375	4.81269
MIR4264	ENSG00000266436.1	0.843316	0.856249	0.942853	0.908147	0.3638	0.535882	0.97643	0	0	0	0	0	0	0	2.13601	0.890856	0	0	1.99898	0	0	0.528239	3.18677	2.73997	0	0	0	0.839456	2.06236	2.30973	0.732235	5.00066	0.760277	0.294197	0
NCS1	ENSG00000107130.9	801.901	0.855912	0.303775	2.81758	0.00483864	0.0366932	522.878	314.325	521.373	360.185	449.622	837.106	960.878	542.252	630.123	359.015	817.327	959.236	1010.82	2154.95	623.619	828.279	967.185	284.956	799.142	3726.12	334.588	834.419	802.256	302.575	519.154	1058.71	866.716	289.784	577.523
RP11-277P12.9	ENSG00000256155.1	9.15109	0.855011	0.692457	1.23475	0.216924	0.379406	2.92929	11.6417	2.03861	10.986	0	11.4935	2.82819	9.25344	1.06801	8.01771	0	0	11.9939	1.8755	55.1747	52.8239	4.78016	13.6998	0	1.10996	0	1.67891	1.03118	6.9292	11.7158	13.5732	13.685	3.82455	11.2296
RNU6-564P	ENSG00000222915.1	13.647	0.854983	0.407916	2.09598	0.0360841	0.11801	19.0404	1.94028	7.13512	20.4027	12.0704	19.1558	11.3128	66.6248	37.3802	16.9263	9.05625	11.1216	9.32859	3.12583	26.1354	21.1296	3.18677	16.4398	4.60601	8.87965	9.55964	6.71565	12.3741	9.23893	9.51905	11.4301	5.32194	5.00134	1.60423
RP4-635E18.8	ENSG00000271895.2	54.6733	0.85464	0.267927	3.18982	0.00142361	0.0205047	42.4747	25.2236	31.0887	34.5276	27.1584	51.7205	38.8876	72.1769	74.7604	73.0502	19.2445	79.2412	95.9512	31.8834	196.015	70.2558	58.9553	49.3194	58.7266	72.1471	43.3861	41.1333	30.9353	55.4336	21.2348	90.7262	16.7261	52.6612	30.4804
RNU6-834P	ENSG00000199237.1	7.9875	0.854526	0.428514	1.99416	0.0461346	0.137964	5.37037	0	7.13512	7.84718	3.0176	7.6623	4.94933	11.1041	5.34003	18.708	5.66016	15.2922	7.32961	1.25033	33.3952	5.81063	6.37354	0	3.45451	13.3195	10.295	9.23401	7.21824	16.1681	8.78681	8.57255	0	3.53036	4.81269
Metazoa_SRP	ENSG00000274008.1	15.4058	0.854102	0.622653	1.37171	0.170152	0.323298	0	25.2236	41.7914	4.70831	3.0176	67.0451	0.707048	3.70138	18.1561	29.3983	1.13203	43.0961	28.6521	36.8848	3.62991	9.5083	6.37354	5.47993	0	0	8.08893	11.7524	31.9665	2.30973	9.51905	10.0013	19.0069	11.1795	14.4381
RNU6-844P	ENSG00000252984.1	1.06427	0.852722	0.997686	0.854699	0.392718	0.563791	0.488215	0	0	0	0	0	0	0	1.06801	0	0	5.56079	0	7.50199	0	1.58472	0	0	1.1515	1.10996	0	0.839456	1.03118	2.30973	3.66117	0	0.760277	0.588393	3.20846
SLITRK1	ENSG00000178235.7	446.47	0.852474	0.503932	1.69164	0.0907139	0.213246	1044.78	419.1	215.073	346.845	51.2991	124.512	376.149	77.7289	21.3601	1489.51	82.6383	442.083	804.258	430.739	1067.92	699.917	23.9008	93.1588	412.238	1345.27	17.6486	333.264	378.442	175.54	245.299	891.545	240.248	801.98	295.179
Y_RNA	ENSG00000206756.1	3.61592	0.852186	0.544685	1.56455	0.117689	0.2525	1.46465	5.82083	7.64477	1.56944	0	11.4935	2.82819	0.925344	1.06801	11.5811	2.26406	5.56079	1.99898	0	5.08188	2.64119	1.59339	0	2.303	9.9896	3.67679	2.51837	1.03118	2.30973	0.732235	12.8588	1.52055	1.17679	3.20846
U3	ENSG00000199856.2	2.8482	0.85134	0.58427	1.4571	0.145088	0.29043	1.46465	0	1.0193	0.784718	6.03519	3.83115	3.53524	1.85069	2.13601	8.90856	3.3961	9.73138	2.66531	1.8755	5.80786	1.05648	1.59339	0	0	11.0996	2.20607	3.35782	0	0	3.66117	0.714379	0.760277	0.294197	4.81269
RP11-404G16.2	ENSG00000244062.1	30.1984	0.850931	0.461362	1.84439	0.0651264	0.171726	7.32323	36.8652	12.7413	9.41661	33.1936	76.623	11.3128	3.70138	8.54404	8.90856	18.1125	20.853	31.3174	14.3788	9.43777	17.4319	6.37354	21.9197	6.90901	46.6182	8.82429	49.5279	49.4965	16.1681	41.7374	55.7216	15.9658	178.577	57.7523
ELAVL3	ENSG00000196361.9	878.045	0.850017	0.294629	2.88504	0.00391361	0.0329014	1270.82	481.188	634.516	807.475	292.707	1091.88	135.753	586.668	451.766	1542.96	1014.3	875.824	1056.13	743.322	2237.48	2711.45	1011.8	257.557	685.144	1525.08	828.748	795.804	805.35	690.61	567.482	488.635	466.81	1107.65	298.387
RP1-111D6.3	ENSG00000228408.6	44.3413	0.849069	0.415128	2.04532	0.0408237	0.127582	20.9933	56.268	8.66407	8.6319	18.1056	28.7336	74.9471	24.059	22.4281	40.0885	6.79219	23.6333	21.3225	125.658	45.7369	7.39535	28.6809	73.9791	47.2116	119.875	8.08893	36.9361	41.2471	23.0973	32.2183	95.7268	57.0208	162.691	25.6677
KLHL32	ENSG00000186231.16	281.373	0.848677	0.339151	2.50236	0.0123369	0.0616187	461.852	273.579	62.1775	110.645	126.739	632.14	209.993	155.458	223.213	160.354	451.681	234.943	241.877	196.927	518.351	122.551	106.757	186.318	153.15	511.69	46.3275	303.044	388.754	138.584	218.938	427.913	151.295	1134.42	210.154
PCDH11X	ENSG00000102290.21	479.12	0.848395	0.660212	1.28503	0.198781	0.358623	1869.86	174.625	18.3475	667.01	159.933	28.7336	86.9669	53.67	16.0201	1456.55	67.9219	47.2667	275.86	285.076	3061.47	1642.29	73.2958	142.478	71.3931	1588.35	33.8264	140.189	102.087	699.849	301.681	159.307	209.076	57.0741	404.266
ZNF192P1	ENSG00000226314.7	77.5581	0.847426	0.296091	2.86205	0.00420917	0.0340904	32.7104	83.4319	29.0501	49.4372	75.4399	107.272	75.6541	126.772	88.6445	100.667	67.9219	63.9491	63.9675	50.6384	364.443	60.7475	31.8677	76.7191	36.8481	150.954	22.0607	56.2435	34.0289	55.4336	48.3275	99.2987	47.8974	68.5478	80.2116
RNU4-56P	ENSG00000201570.1	1.02704	0.847403	0.872222	0.971545	0.331277	0.503412	2.44108	1.94028	0.509651	0.784718	0	0	0	1.85069	0	2.67257	0	1.3902	0	0	0	0	0	2.73997	0	2.21991	0	0.839456	3.09353	0	0	5.00066	1.52055	1.17679	1.60423
RP11-799D4.2	ENSG00000266981.1	0.20622	0.846704	2.97972	0.284155	0.776292		0	0	0	0	0	0	0	0	0	0	0	0	0	4.37616	0	0	0	0	0	0	0	0	0	0	0	0	0	0	1.60423
RP1-267L14.6	ENSG00000274227.1	4.40219	0.846395	0.47589	1.77855	0.0753137	0.18819	1.46465	0	1.52895	2.35415	12.0704	15.3246	8.48457	7.40275	7.47604	8.01771	1.13203	5.56079	9.32859	3.12583	6.53384	3.69767	1.59339	0	2.303	5.54978	2.20607	4.19728	1.03118	4.61947	0	7.14379	2.28083	3.23616	0
OLFM1	ENSG00000130558.19	1156.87	0.846359	0.429014	1.9728	0.0485183	0.142454	1034.04	793.573	643.69	2559.75	386.252	260.518	566.345	1727.62	760.42	121.156	1609.75	574.151	639.009	2888.27	344.116	1656.03	2312	178.098	1364.53	6355.61	576.52	918.365	940.434	143.203	626.793	1044.42	888.764	1122.36	513.354
Y_RNA	ENSG00000202407.1	0.815612	0.846036	1.17338	0.721025	0.470894	0.633232	0	0	0	0.784718	3.0176	0	0	1.85069	0	0.890856	0	0	0	0.625166	0	0	4.78016	0	1.1515	0	0	1.67891	5.15589	0	2.1967	0	1.52055	0	0
PRR26	ENSG00000180525.11	997.236	0.845592	0.265812	3.18117	0.00146683	0.0207634	842.659	527.755	716.06	538.316	666.889	902.236	1182.89	1359.33	1151.31	1467.24	1599.56	927.261	1004.16	529.515	2947.49	2416.69	277.249	484.974	257.936	1535.07	555.195	853.727	916.717	558.955	607.022	1335.89	675.886	1499.52	582.336
RPS12P26	ENSG00000225193.5	21.7645	0.843944	0.396159	2.13031	0.0331456	0.112033	2.44108	44.6264	12.7413	9.41661	39.2287	11.4935	19.7973	21.2829	24.5641	15.1446	13.5844	27.8039	20.6562	27.5073	92.1998	14.7907	3.18677	5.47993	4.60601	48.8381	5.88286	20.9864	16.4988	4.61947	26.3604	35.719	8.36305	30.8906	22.4592
HSPA1A	ENSG00000204389.9	1150.65	0.843855	0.492448	1.71359	0.0866035	0.206821	440.858	1144.76	2737.34	765.1	425.481	817.951	951.686	766.185	1206.85	1060.12	409.796	600.565	540.392	10292.7	121.239	245.631	1669.87	811.03	225.694	156.504	1575.87	1526.13	1769.5	614.389	1207.45	267.178	351.248	396.283	271.115
XAF1	ENSG00000132530.16	604.493	0.843693	0.404727	2.0846	0.037106	0.120166	46.3804	285.221	530.547	178.916	428.499	542.108	357.766	587.594	2149.89	112.248	637.334	1023.18	795.596	675.804	61.7085	63.9169	312.304	561.693	479.025	946.792	406.653	1376.71	1193.07	642.106	438.608	1576.64	441.721	354.213	324.055
GLUL	ENSG00000135821.17	16638.1	0.843556	0.310249	2.71897	0.00654865	0.0431172	19673.1	6565.89	27057.4	10135.4	14876.7	57327.4	12424.9	14295.6	14343.3	25107.9	10149.8	17360.8	18873.7	12183.9	13963.5	10588.5	28403.7	15028.7	17758.5	16682.6	7620.51	26749.3	25804.2	6090.77	8711.39	12751	4258.31	26561.5	1156.65
KCNQ5-IT1	ENSG00000233844.1	22.1856	0.843533	0.626234	1.34699	0.177983	0.333193	42.9629	38.8055	4.58686	49.4372	21.1232	7.6623	14.141	16.6562	7.47604	30.2891	2.26406	26.4137	3.99797	15.004	135.033	66.0299	0	8.2199	2.303	58.8277	0	9.23401	2.06236	34.646	0.732235	21.4314	9.12332	5.29554	9.62539
RNU6-571P	ENSG00000206855.1	1.4378	0.843148	0.752122	1.12103	0.262277	0.430617	0	3.88055	0.509651	0	0	0	0.707048	0	0	2.67257	1.13203	6.95098	1.99898	3.75099	3.62991	2.11296	3.18677	0	0	0	2.94143	0	1.03118	0	1.46447	2.85752	2.28083	0.588393	0
MKRN5P	ENSG00000224430.2	187.365	0.843047	0.278615	3.02585	0.00247938	0.0264978	30.2693	93.1333	202.332	140.464	144.845	136.006	144.945	381.242	369.53	105.121	249.047	219.651	163.25	238.188	133.581	186.468	117.911	73.9791	59.8781	429.553	244.874	197.272	151.583	136.274	102.513	196.454	98.0757	539.556	147.589
FAM13C	ENSG00000148541.12	751.556	0.842298	0.291896	2.88561	0.00390655	0.0328819	741.599	378.354	540.74	505.358	956.578	457.822	762.904	966.985	1408.7	2404.42	1173.92	606.126	525.733	360.721	1883.2	840.428	248.568	328.796	536.6	966.772	382.386	654.776	725.949	519.69	289.965	602.936	246.33	1512.46	266.302
NQO1	ENSG00000181019.12	275.33	0.842155	0.295038	2.85439	0.00431189	0.0344851	179.175	213.43	256.355	224.429	168.985	567.01	342.918	235.963	327.878	156.791	233.199	227.992	217.223	839.597	63.1605	162.169	168.899	216.457	193.452	411.794	192.664	744.597	717.7	83.1504	133.999	148.591	149.014	228.297	179.674
PKP4	ENSG00000144283.21	2361.87	0.840796	0.257411	3.26635	0.00108943	0.0181321	3024.49	1067.15	1519.78	2409.08	1692.87	3779.43	1225.31	2067.22	3150.62	2258.32	2309.34	2452.31	2636.66	1590.42	1555.78	3826.56	1383.06	1934.42	2235.07	4707.32	1646.46	2488.15	2770.77	1189.51	1463	2446.03	694.133	8382.25	588.753
SYNPO	ENSG00000171992.12	2098.39	0.840768	0.395255	2.12715	0.0334074	0.112557	172.34	844.02	3189.91	955.786	1321.71	7616.33	1706.11	3029.58	1526.18	369.705	882.985	1406.88	1343.32	2565.05	233.766	4112.34	3178.8	1019.27	1098.53	4090.19	2744.35	4258.56	4232.98	1704.58	3135.43	828.68	1620.91	630.169	1034.73
SRCIN1	ENSG00000277363.4	649.397	0.840763	0.397733	2.11389	0.0345249	0.114758	199.68	580.143	178.378	371.172	217.267	1055.48	380.392	194.322	130.297	102.448	450.549	542.177	570.377	823.343	198.919	809.262	446.148	221.937	415.692	2501.84	161.779	888.984	883.719	431.92	815.709	930.836	1436.92	2276.79	616.025
ENPP7P12	ENSG00000254527.1	2.58805	0.840593	0.685339	1.22654	0.219997	0.38305	0	0	1.0193	1.56944	3.0176	7.6623	5.65638	1.85069	0	4.45428	0	5.56079	8.66227	6.87682	4.35589	1.05648	0	0	0	9.9896	0.735357	2.51837	1.03118	0	0.732235	2.14314	0.760277	0.588393	4.81269
MIR454	ENSG00000211514.1	53.5384	0.840119	0.420076	1.99992	0.0455086	0.136752	57.6094	25.2236	56.5713	65.1316	39.2287	28.7336	64.3413	89.7584	61.9443	70.3777	70.186	52.8275	61.3022	11.8781	206.905	135.757	25.4942	16.4398	18.424	25.529	30.885	21.8259	23.7171	43.8849	23.4315	137.875	7.60277	79.7273	0
MT2A	ENSG00000125148.6	3687.38	0.840013	0.451764	1.85941	0.0629696	0.167983	3887.66	999.242	6016.44	1462.71	1095.39	7771.49	2266.09	4253.81	4698.16	1894.85	892.041	4180.32	4225.85	16389.3	1449.06	1774.88	14181.1	3786.63	3729.71	1052.24	8181.58	2581.33	3183.25	367.248	1040.51	1217.3	1825.42	2272.08	258.281
MIR548F1	ENSG00000221594.1	4.32524	0.839844	0.862137	0.974142	0.329986	0.502162	4.88215	5.82083	1.0193	4.70831	0	0	1.4141	0.925344	1.06801	18.708	1.13203	0	7.32961	0	30.4913	22.186	3.18677	2.73997	0	1.10996	0	0	0	6.9292	4.39341	0	2.28083	0.294197	4.81269
MFSD6	ENSG00000151690.14	1133.67	0.83979	0.196241	4.27938	1.87412e-05	0.00568031	1679.95	809.095	879.149	798.843	989.771	2032.43	833.609	1301.96	1297.63	1663.23	1315.42	966.187	908.872	1387.24	1027.99	1214.42	1607.73	567.173	872.839	1828.1	608.876	1202.1	1252.88	616.699	582.859	975.842	383.18	2811.93	460.414
MTATP6P29	ENSG00000232179.1	1.60501	0.839338	0.653308	1.28475	0.19888	0.358752	3.41751	0	1.52895	0.784718	0	1.91558	2.12114	8.3281	2.13601	2.67257	2.26406	4.17059	0.666328	0	1.45196	0	1.59339	0	0	0	0.735357	0.839456	2.06236	2.30973	0.732235	2.85752	0	2.35357	1.60423
SGK1	ENSG00000118515.11	2279.41	0.8387	0.319301	2.62668	0.00862236	0.0504406	1989.48	1738.49	4287.19	1354.42	1828.66	4536.08	1764.08	1447.24	2823.81	3665.87	1163.73	3713.22	3512.22	6257.28	924.176	3246.03	1118.56	1676.86	1467.01	703.712	1456.74	3338.52	3304.92	491.973	998.036	2339.59	559.564	3922.23	473.248
MIR4697HG	ENSG00000280237.2	407.594	0.838584	0.395736	2.11905	0.0340862	0.113853	253.384	374.473	296.617	625.42	337.971	254.772	296.253	263.723	126.025	819.588	390.551	595.004	674.324	272.572	635.961	1952.9	156.152	60.2793	162.362	1260.91	299.29	169.57	157.77	263.31	147.179	525.783	194.631	202.113	51.3354
FGF14-AS2	ENSG00000272143.1	29.0174	0.838048	0.430599	1.94624	0.0516259	0.148131	35.1515	25.2236	13.2509	25.111	3.0176	7.6623	12.7269	25.9096	35.2442	150.555	14.7164	11.1216	15.9919	8.75232	44.2849	110.93	15.9339	8.2199	6.90901	51.058	51.475	25.1837	6.18707	20.7876	39.5407	17.8595	26.6097	17.6518	14.4381
ARPC4-TTLL3	ENSG00000250151.9	5.05295	0.837781	0.550516	1.52181	0.128057	0.267283	1.46465	0	3.05791	0.784718	12.0704	0	2.12114	10.1788	19.2241	3.56343	4.52813	5.56079	9.32859	18.1298	1.45196	2.64119	4.78016	0	2.303	1.10996	11.7657	5.03674	7.21824	4.61947	3.66117	4.28628	0	7.64911	0
CELF2-AS2	ENSG00000237986.3	73.8277	0.837622	0.364784	2.29622	0.0216635	0.0857854	24.4108	31.0444	75.9381	30.604	102.598	32.5648	114.542	167.487	113.209	97.1034	88.2985	54.2177	63.9675	180.048	116.157	64.4452	17.5272	27.3997	33.3936	307.458	65.4468	47.0095	55.6836	69.292	43.2018	54.2928	20.5275	30.3022	12.8339
RP11-165A20.3	ENSG00000273107.1	4.24574	0.837575	0.444132	1.88587	0.0593126	0.161802	7.81144	5.82083	1.0193	2.35415	3.0176	7.6623	2.82819	3.70138	1.06801	1.78171	1.13203	6.95098	0	6.87682	3.62991	2.11296	3.18677	0	8.06051	7.76969	0.735357	9.23401	8.24942	2.30973	2.1967	10.0013	3.80138	5.00134	4.81269
MTCO2P27	ENSG00000230321.1	6.7324	0.837251	0.485723	1.72372	0.0847582	0.203735	8.29966	5.82083	0.509651	2.35415	3.0176	9.57788	11.3128	0.925344	11.7481	16.0354	2.26406	4.17059	3.99797	2.50066	35.5731	17.9601	0	5.47993	4.60601	3.32987	3.67679	5.87619	4.12471	4.61947	9.51905	7.14379	3.04111	2.94197	4.81269
RN7SKP275	ENSG00000201496.1	3.78874	0.836551	0.613678	1.36317	0.172827	0.326749	2.92929	3.88055	1.0193	6.27774	3.0176	0	2.12114	2.77603	0	3.56343	1.13203	11.1216	4.6643	0	0.725982	17.4319	20.714	0	0	1.10996	4.41214	0.839456	4.12471	2.30973	1.46447	4.28628	3.80138	2.94197	3.20846
RP4-714D9.2	ENSG00000241073.1	2.36311	0.836494	0.501189	1.66902	0.0951132	0.220028	1.46465	1.94028	2.03861	1.56944	0	1.91558	2.12114	1.85069	0	6.236	0	8.34118	1.99898	3.12583	2.90393	4.22591	3.18677	0	0	1.10996	6.61822	5.03674	3.09353	2.30973	1.46447	2.14314	0.760277	1.47098	1.60423
KIF1A	ENSG00000130294.14	5603.44	0.835636	0.356416	2.34455	0.0190502	0.0795036	8880.63	2382.66	1245.59	2784.96	5531.25	10369	11772.3	3072.14	5128.56	1756.77	2624.05	6406.03	6726.58	8599.15	3115.92	5904.13	5200.81	2844.08	6334.41	22983.9	908.166	5485.84	5722.01	2039.49	1621.9	7401.68	3434.17	10396.3	1827.22
AC008074.1	ENSG00000279644.1	0.449736	0.835482	1.09162	0.765362	0.444056		0.488215	0	0	0	0	0	0	1.85069	1.06801	0	1.13203	0	0	1.8755	0	0.528239	0	0	0	0	0.735357	2.51837	1.03118	0	0	0	1.52055	0.294197	0
RP11-130C19.3	ENSG00000227914.3	28.495	0.834885	0.390902	2.13579	0.0326963	0.111114	14.6465	50.4472	28.5405	10.2013	12.0704	19.1558	9.89867	50.8939	96.1205	13.3628	27.1688	16.6824	27.9858	6.25166	84.214	68.6711	28.6809	2.73997	4.60601	14.4294	5.88286	25.1837	29.9042	34.646	18.3059	45.0059	28.8905	16.475	35.2931
AP001056.1	ENSG00000237604.1	2.64274	0.834433	0.638449	1.30697	0.191224	0.349327	1.46465	0	1.0193	0.784718	3.0176	9.57788	4.24229	3.70138	1.06801	1.78171	0	2.78039	4.6643	15.004	1.45196	0.528239	4.78016	0	2.303	0	0.735357	0	4.12471	2.30973	2.1967	0	0.760277	3.53036	4.81269
SNORD115-42	ENSG00000201143.1	3.16708	0.832867	1.08483	0.767741	0.442641	0.608815	0	5.82083	0	0.784718	0	0	6.36343	7.40275	4.27202	0	2.26406	0	5.99695	0.625166	5.80786	0	4.78016	0	0	34.4086	0.735357	0.839456	0	0	10.9835	0	0.760277	0	0
RNU4-81P	ENSG00000200431.1	0.833955	0.832812	0.861412	0.966799	0.333644	0.505857	0.488215	0	0	0.784718	0	0	0.707048	0	0	3.56343	0	0	0	0.625166	1.45196	0	1.59339	2.73997	0	1.10996	0	3.35782	2.06236	2.30973	0.732235	0	0.760277	0.294197	1.60423
NPIPB4	ENSG00000185864.16	579.199	0.832148	0.282099	2.94984	0.00317938	0.0298002	495.538	155.222	691.087	240.124	401.34	501.881	802.499	655.144	1003.93	794.644	457.341	411.498	639.675	518.887	726.708	1144.17	261.315	227.417	613.751	1269.79	675.058	528.857	467.124	302.575	335.363	909.405	105.678	1297.11	163.632
ALDOC	ENSG00000109107.13	1097.96	0.83198	0.370895	2.24317	0.024886	0.0935105	16884.9	684.917	279.289	674.857	775.522	865.84	991.281	686.606	425.066	2593.28	452.813	2157.59	2190.22	932.122	2960.56	250.385	2037.94	1465.88	1499.26	3513.01	371.355	568.312	544.462	716.017	315.593	810.82	342.885	1530.41	247.052
ZNF483	ENSG00000173258.12	1588.92	0.831608	0.289505	2.87252	0.00407212	0.0334778	1853.75	574.322	729.311	628.559	1025.98	1429.02	2355.88	3471.89	3477.43	1451.21	1319.95	1173.33	1164.08	1934.89	1769.22	1066.51	2216.4	3057.8	1262.05	4725.08	683.147	1000.63	962.089	849.982	605.558	1536.63	500.262	2544.8	709.07
Y_RNA	ENSG00000206679.1	3.14622	0.831588	0.597753	1.39119	0.164168	0.315832	6.3468	9.70138	0	0.784718	0	1.91558	0.707048	2.77603	2.13601	0	3.3961	2.78039	3.99797	3.75099	4.35589	3.16943	3.18677	0	0	17.7593	2.94143	1.67891	9.2806	0	2.1967	3.5719	3.04111	1.76518	0
FGFR2	ENSG00000066468.21	1604.61	0.831054	0.362725	2.29114	0.0219554	0.0864554	675.69	743.126	538.192	348.415	1025.98	4005.47	1462.17	1578.64	1688.52	354.561	2242.56	1302.61	1360.64	718.315	588.046	945.548	1279.49	1326.14	3376.2	2900.31	656.674	2009.66	1979.86	852.291	1254.32	1634.5	699.455	8055.98	930.454
MIR4705	ENSG00000264482.1	2.0423	0.830974	0.855113	0.971772	0.331164	0.503304	5.37037	0	0	1.56944	0	0	0.707048	2.77603	1.06801	16.9263	1.13203	0	1.99898	0.625166	1.45196	9.5083	0	2.73997	0	2.21991	7.35357	0.839456	1.03118	0	0.732235	0	0	1.17679	0
GLDC	ENSG00000178445.8	2104.08	0.830266	0.454324	1.82748	0.0676282	0.176031	1978.74	929.392	1555.46	1009.93	633.695	195.389	777.752	9462.57	11374.3	1145.64	6223.91	1084.35	1114.77	701.436	1430.19	2271.43	4882.13	1794.68	1741.07	439.543	1757.5	1286.05	1414.78	965.468	644.366	1357.32	997.483	1030.86	818.158
RPL12P20	ENSG00000239627.3	11.4199	0.829945	0.389938	2.1284	0.033304	0.112352	8.29966	9.70138	6.62547	5.49302	3.0176	3.83115	14.848	7.40275	7.47604	6.236	6.79219	9.73138	9.99492	7.50199	5.80786	12.6777	1.59339	5.47993	6.90901	53.2779	3.67679	14.2707	24.7483	6.9292	10.9835	12.1444	8.36305	39.7165	17.6465
RP11-509J21.2	ENSG00000237359.1	21.5049	0.829915	0.410238	2.02301	0.0430725	0.131985	39.0572	23.2833	12.2316	8.6319	21.1232	13.409	3.53524	33.3124	52.3323	11.5811	31.6969	25.0235	19.3235	25.6318	90.7478	42.2591	3.18677	8.2199	4.60601	7.76969	10.295	10.0735	6.18707	13.8584	17.5736	52.8641	13.685	14.1214	8.02116
DNM3	ENSG00000197959.13	2155.16	0.829267	0.324882	2.55252	0.0106947	0.0566637	3611.82	1435.8	1129.39	3502.2	1608.38	2647.32	1626.21	900.36	656.823	6085.44	2193.88	2202.07	2251.52	1313.47	4090.91	5485.76	1411.74	569.913	1395.62	3369.83	710.355	1662.96	1677.73	970.088	989.249	2142.42	770.921	5344.67	742.759
Y_RNA	ENSG00000201102.1	1.76721	0.829074	0.586987	1.41242	0.157826	0.307657	0.488215	3.88055	0	1.56944	0	5.74673	2.12114	0.925344	2.13601	1.78171	0	1.3902	0	1.25033	4.35589	1.58472	3.18677	2.73997	1.1515	2.21991	0.735357	4.19728	0	2.30973	0.732235	1.42876	1.52055	0.588393	3.20846
GRASP	ENSG00000161835.10	199.905	0.829	0.353808	2.34308	0.0191253	0.0797051	69.3265	228.953	248.2	143.603	84.4927	116.85	110.299	79.5796	227.485	213.806	131.316	240.504	221.887	1359.74	83.488	69.1993	113.13	90.4189	85.2111	356.296	179.427	196.433	279.449	113.177	130.338	161.45	206.795	120.032	136.36
RNA5SP449	ENSG00000252680.1	8.39904	0.828624	0.37149	2.23054	0.0257114	0.0954349	5.37037	9.70138	5.60617	3.92359	6.03519	7.6623	4.24229	24.059	17.0881	4.45428	3.3961	13.902	5.99695	27.5073	4.35589	10.0365	7.96693	10.9599	0	4.43982	5.1475	12.5918	5.15589	6.9292	11.7158	2.14314	5.32194	8.2375	9.62539
OPHN1	ENSG00000079482.12	1866.4	0.827867	0.403609	2.05116	0.0402514	0.126273	3837.86	797.453	703.319	1710.68	2749.03	785.386	1667.22	1438.91	1255.97	8822.15	914.682	1680.75	1831.74	1161.56	10005.5	1016.86	913.01	1279.56	1446.29	1954.63	688.294	1086.26	1090.99	1053.24	839.873	805.105	481.255	1734.29	373.786
MIR4733	ENSG00000265444.1	0.674272	0.827597	1.10834	0.746698	0.455246		0	0	0	0	0	0	0	0	0	1.78171	0	0	0	0	2.90393	0.528239	0	2.73997	2.303	0	0	2.51837	3.09353	0	0.732235	0	0.760277	0.588393	1.60423
RP11-327I22.3	ENSG00000276257.1	0.221782	0.82701	2.61204	0.316615	0.751536		0	1.94028	0	0	0	0	0	0	0	0	0	0	0	1.8755	0	1.58472	0	0	0	0	0	0	1.03118	0	0	0	0	0	0
MTCO1P27	ENSG00000232579.1	6.94897	0.826209	0.487743	1.69394	0.0902758	0.212554	5.85858	5.82083	2.54826	2.35415	3.0176	1.91558	8.48457	4.62672	21.3601	16.0354	13.5844	8.34118	4.6643	3.12583	27.5873	18.4884	1.59339	8.2199	0	4.43982	1.47071	8.39456	3.09353	2.30973	13.9125	2.85752	2.28083	3.53036	1.60423
FTH1	ENSG00000167996.15	4598.63	0.825579	0.383715	2.15154	0.0314334	0.108141	9766.26	1206.85	3466.65	2011.23	3249.95	22483.1	5596.28	3743.02	2590.98	3451.18	2257.27	4003.77	4838.87	6121	1651.61	4787.96	4361.1	2652.29	6799.62	5132.44	2831.86	5810.71	5315.72	1468.99	974.604	4273.42	2950.63	9392.81	170.049
LTF	ENSG00000012223.12	797.888	0.823553	0.715053	1.15174	0.249429	0.416433	18.5522	413.279	692.107	309.179	350.041	5231.44	287.768	34.2377	12.8161	19.5988	28.3008	22326.6	19179.6	6042.85	135.033	63.9169	1234.87	2339.93	88.6657	138.744	83.0954	194.754	255.732	2198.87	162.556	507.924	881.161	91.2009	426.726
RP4-719C8.1	ENSG00000238194.1	20.809	0.82308	0.501385	1.64161	0.10067	0.228267	49.7979	36.8652	4.07721	25.111	3.0176	13.409	23.3326	6.47741	11.7481	68.5959	9.05625	18.0726	11.9939	17.5046	25.4094	27.4684	0	0	1.1515	89.9064	4.41214	26.0231	20.6236	2.30973	15.3769	22.1458	25.8494	30.8906	12.8339
DAOA-AS1_2	ENSG00000273515.1	0.566293	0.822942	1.67937	0.490031	0.624112		0	0	0	0.784718	0	0	0	0	0	0	0	0	0	0	0	0	1.59339	0	0	0	0	0	0	0	1.46447	8.57255	1.52055	0.88259	1.60423
SPANXA1	ENSG00000198021.7	0.277478	0.822696	2.55965	0.321409	0.7479		0	0	0	0.784718	0	0	0	4.62672	0	0	0	0	0	0	0	0	0	0	0	0	0	0	1.03118	0	0	0	0	0	1.60423
KCNK1	ENSG00000135750.14	132.984	0.82263	0.565134	1.45564	0.145493	0.290942	10.7407	164.923	20.8957	31.3887	69.4047	147.499	68.5836	22.2083	7.47604	3.56343	6.79219	119.557	121.938	344.466	18.8755	50.1827	27.0876	54.7993	95.5747	997.85	91.9197	145.226	130.96	99.3185	205.026	96.4412	171.823	289.784	242.239
SNORA63	ENSG00000201791.1	1.09775	0.822046	0.724274	1.13499	0.256378	0.424307	1.46465	0	2.03861	0.784718	0	0	1.4141	1.85069	0	2.67257	0	1.3902	0	0.625166	5.08188	1.58472	1.59339	0	1.1515	4.43982	0	0	1.03118	0	1.46447	0	0.760277	0.88259	1.60423
LINC00710	ENSG00000229240.8	24.8528	0.820791	0.57059	1.4385	0.150293	0.297422	1.46465	42.6861	12.7413	2.35415	12.0704	11.4935	14.141	24.9843	7.47604	4.45428	10.1883	13.902	9.32859	98.7762	3.62991	3.16943	11.1537	19.1798	2.303	188.693	4.41214	21.8259	26.8106	16.1681	26.3604	26.432	51.6988	4.70714	48.1269
RNU11-6P	ENSG00000212429.1	3.17458	0.819193	0.473018	1.73184	0.0833016	0.201476	1.95286	1.94028	1.52895	3.92359	0	1.91558	0.707048	1.85069	2.13601	8.90856	9.05625	2.78039	1.99898	2.50066	10.8897	5.81063	0	2.73997	2.303	4.43982	2.94143	4.19728	1.03118	4.61947	1.46447	6.42941	0.760277	3.23616	0
DGCR5	ENSG00000283406.1	7.69938	0.818905	0.457487	1.79001	0.0734526	0.185268	8.29966	1.94028	3.05791	6.27774	6.03519	0	2.12114	2.77603	0	23.1623	2.26406	13.902	7.99594	18.1298	10.8897	5.81063	11.1537	0	10.3635	24.419	3.67679	10.0735	14.4365	9.23893	6.59011	2.85752	10.6439	2.35357	4.81269
U51244.2	ENSG00000228481.1	16.742	0.818342	0.397109	2.06075	0.0393267	0.124293	10.7407	0	10.7027	17.2638	30.176	7.6623	23.3326	8.3281	19.2241	94.4308	11.3203	18.0726	15.9919	17.5046	28.3133	25.8837	4.78016	2.73997	8.06051	31.0788	17.6486	11.7524	13.4053	4.61947	11.7158	16.4307	9.12332	5.58973	9.62539
AC126544.4	ENSG00000282774.1	7.05711	0.817974	0.368284	2.22104	0.0263481	0.0969218	6.3468	5.82083	3.56756	7.06246	12.0704	11.4935	6.36343	6.47741	1.06801	16.0354	6.79219	6.95098	11.9939	8.75232	8.71179	13.206	4.78016	2.73997	1.1515	18.8693	2.20607	13.4313	6.18707	0	6.59011	8.57255	2.28083	3.53036	1.60423
RNU6-633P	ENSG00000199482.1	1.7853	0.81771	0.937947	0.871808	0.383313	0.55486	1.46465	1.94028	0	0.784718	0	0	0	5.55207	0	0	1.13203	5.56079	0	2.50066	0	0	4.78016	2.73997	0	0	1.47071	0.839456	0	0	2.92894	12.8588	5.32194	0.294197	1.60423
LINC00320	ENSG00000224924.6	38.4176	0.817409	0.464401	1.76014	0.0783846	0.193329	58.5858	36.8652	4.07721	10.2013	24.1408	70.8763	16.2621	8.3281	11.7481	32.9617	11.3203	87.5824	57.9705	31.8834	5.08188	7.39535	6.37354	8.2199	33.3936	67.7073	4.41214	51.2068	78.3695	46.1947	45.3985	82.1536	28.8905	151.217	35.2931
PRKX-AS1	ENSG00000236188.1	8.67701	0.817298	0.500841	1.63185	0.102711	0.231277	5.37037	21.343	3.56756	5.49302	0	3.83115	14.141	18.5069	17.0881	24.944	6.79219	15.2922	7.32961	1.8755	22.5055	5.28239	9.56032	0	0	1.10996	1.47071	0.839456	17.53	6.9292	13.1802	15.002	5.32194	4.11875	3.20846
RP11-63I8.1	ENSG00000279829.1	23.4881	0.816549	0.453657	1.79992	0.0718725	0.182671	32.7104	15.5222	12.2316	22.7568	3.0176	13.409	12.7269	11.1041	4.27202	62.36	11.3203	20.853	14.6592	15.004	66.7904	118.854	7.96693	5.47993	6.90901	34.4086	5.1475	6.71565	9.2806	48.5044	16.1092	42.8628	39.5344	9.41429	11.2296
CTC-563A5.2	ENSG00000249412.1	16.8876	0.815684	0.361881	2.25401	0.0241954	0.0918741	9.7643	5.82083	18.8571	18.0485	24.1408	7.6623	24.0396	12.0295	16.0201	18.708	19.2445	23.6333	17.3245	17.5046	88.5699	23.2425	4.78016	2.73997	3.45451	24.419	13.2364	20.9864	21.6547	2.30973	10.2513	13.5732	8.36305	12.9446	6.41693
RP11-70L8.4	ENSG00000265194.1	28.7751	0.815139	0.50354	1.61882	0.105486	0.235207	10.2525	3.88055	25.9922	90.2426	27.1584	45.9738	19.0903	4.62672	11.7481	41.8703	12.4523	22.2432	15.9919	50.6384	5.80786	12.6777	0	10.9599	4.60601	37.7385	4.41214	38.615	36.0912	9.23893	10.9835	155.02	45.6166	56.4857	24.0635
SULT4A1	ENSG00000130540.13	113.607	0.815064	0.512142	1.59148	0.111502	0.24399	100.084	71.7902	126.394	69.0552	57.3343	55.5517	37.4735	72.1769	39.5162	4.45428	26.0367	48.6569	33.9827	500.133	18.8755	114.1	20.714	10.9599	46.0601	782.519	135.306	118.363	129.928	41.5752	88.6004	102.156	209.836	42.0701	190.904
SNORD115-44	ENSG00000202261.1	23.3561	0.814965	0.522175	1.56071	0.118592	0.253812	3.90572	17.4625	25.4826	15.6944	0	30.6492	20.5044	106.415	36.3122	1.78171	41.8852	15.2922	4.6643	10.6278	35.5731	21.6578	27.0876	68.4992	3.45451	85.4666	11.0304	7.5551	18.5612	0	2.92894	13.5732	21.2878	9.12009	20.855
NUDT4	ENSG00000173598.13	796.712	0.814906	0.29239	2.78705	0.005319	0.0384476	499.444	333.727	882.716	609.726	995.807	886.911	1054.92	644.04	567.111	2886.37	496.962	950.895	1150.75	1746.71	1978.3	1089.23	457.302	326.056	612.599	572.737	408.859	690.033	745.542	422.681	462.772	482.206	282.063	662.825	205.342
SNORA22	ENSG00000199571.1	2.17769	0.814732	0.547094	1.4892	0.136435	0.278666	1.95286	1.94028	2.54826	4.70831	0	0	0.707048	3.70138	1.06801	8.01771	3.3961	1.3902	1.99898	1.25033	4.35589	7.39535	0	0	1.1515	2.21991	0.735357	5.03674	4.12471	0	0.732235	0.714379	1.52055	0.88259	1.60423
SNCG	ENSG00000173267.13	47.3621	0.814414	0.500002	1.62882	0.103351	0.232164	6.83501	19.4028	12.2316	14.1249	48.2815	11.4935	16.2621	16.6562	7.47604	38.3068	4.52813	43.0961	39.3134	241.314	31.9432	8.45182	19.1206	13.6998	24.1815	162.054	17.6486	94.8585	85.5878	16.1681	39.5407	47.8634	131.528	44.4237	117.109
CLIP4	ENSG00000115295.19	929.085	0.814388	0.166534	4.89021	1.00727e-06	0.00368809	1076.51	655.813	887.813	502.219	600.502	1689.54	816.64	979.94	880.036	1158.11	876.193	714.561	884.884	1208.45	939.421	875.292	1144.05	720.611	816.415	1546.17	435.331	1071.15	1133.26	498.902	531.602	1578.78	516.988	1830.49	373.786
NEFM	ENSG00000104722.13	440.469	0.813666	0.569865	1.42782	0.153343	0.301611	25.8754	556.859	60.1389	344.491	313.83	180.064	5043.37	129.548	30.9722	57.9057	123.391	65.3393	137.93	2858.26	38.4771	139.983	144.998	364.415	168.119	2545.13	92.655	618.679	531.057	367.248	692.694	477.205	472.132	116.502	839.013
SNORA70	ENSG00000276094.1	0.959406	0.813145	0.933083	0.871461	0.383502	0.555042	1.46465	0	1.0193	0	0	0	0.707048	1.85069	1.06801	0.890856	2.26406	0	1.99898	0	0.725982	5.81063	0	0	0	0	0	0	6.18707	0	0	0	0.760277	1.47098	1.60423
SNORD6	ENSG00000202314.1	18.7891	0.812691	0.395626	2.05419	0.0399574	0.125651	20.505	7.7611	14.2702	8.6319	9.05279	9.57788	22.6255	24.059	12.8161	57.9057	14.7164	51.4373	8.66227	1.25033	37.0251	49.6545	6.37354	5.47993	5.75751	29.9688	16.1779	1.67891	15.4677	25.4071	18.3059	23.5745	12.1644	18.5344	16.0423
NPIPA7	ENSG00000214967.5	308.031	0.812287	0.333039	2.43902	0.0147272	0.0680529	338.821	89.2527	207.938	131.048	69.4047	252.856	381.099	318.318	522.255	455.228	321.497	209.92	247.208	316.334	174.962	911.74	191.206	279.477	157.756	889.075	523.574	143.547	187.674	274.858	177.201	612.937	154.336	364.51	28.8762
RP1-68D18.3	ENSG00000255004.1	29.6911	0.812127	0.436844	1.85908	0.0630162	0.168064	19.0404	27.1639	36.6949	9.41661	6.03519	3.83115	24.7467	43.4912	100.393	6.236	4.52813	33.3647	43.9777	10.0027	19.6015	11.6213	19.1206	13.6998	20.727	138.744	21.3254	35.2571	23.7171	55.4336	23.4315	66.4373	15.9658	23.8299	3.20846
MIR4767	ENSG00000264268.1	2.00098	0.811947	0.789907	1.0279	0.303996	0.475462	1.46465	0	1.0193	0	3.0176	7.6623	2.82819	1.85069	4.27202	0	2.26406	1.3902	0.666328	0.625166	0	0.528239	11.1537	0	5.75751	5.54978	0.735357	0	0	0	2.1967	4.28628	0.760277	0	0
RIMS3	ENSG00000117016.9	228.219	0.811852	0.384295	2.11257	0.0346373	0.114957	220.185	186.267	77.467	149.096	181.056	222.207	84.8457	91.6091	56.6043	118.484	142.636	226.602	186.572	770.829	261.354	215.521	127.471	63.0192	158.907	1242.04	33.0911	203.988	203.142	150.133	183.059	296.467	371.015	73.8433	320.846
PPDPF	ENSG00000125534.9	432.013	0.811767	0.289192	2.80702	0.00500017	0.0373053	382.272	126.118	418.933	141.249	247.443	796.879	226.255	405.301	495.555	174.608	292.064	443.473	527.732	1004.64	425.426	465.379	858.835	515.114	652.902	537.219	498.572	733.684	665.11	108.557	303.877	266.463	244.049	511.314	59.3566
SNORA66	ENSG00000207523.1	200.104	0.810916	0.368591	2.20004	0.0278041	0.100275	174.293	112.536	212.525	63.5621	114.669	109.188	44.544	245.216	105.733	505.116	201.502	122.337	107.279	75.645	686.779	131.003	826.967	1844	345.451	92.1263	193.399	195.593	253.67	254.071	68.0978	127.874	108.72	125.622	43.3143
MIR4317	ENSG00000283532.1	1.12573	0.810438	0.931742	0.869809	0.384405	0.55589	0.488215	0	1.52895	0	0	3.83115	1.4141	1.85069	1.06801	0	0	5.56079	1.99898	0	0	3.16943	0	0	0	0	0	5.03674	0	2.30973	2.1967	0	0	0.588393	1.60423
MIR648	ENSG00000207780.1	26.0066	0.810351	0.368585	2.19855	0.0279102	0.100523	17.0875	32.9847	22.9343	21.1874	18.1056	61.2984	19.0903	12.0295	17.0881	48.9971	27.1688	2.78039	15.9919	25.6318	32.6692	22.186	15.9339	2.73997	0	95.4562	7.35357	26.8626	36.0912	18.4779	28.5571	35.0046	25.8494	37.363	27.2719
PPIP5K1	ENSG00000168781.21	317.243	0.810069	0.262793	3.08254	0.00205243	0.0242371	60.5387	246.415	372.555	127.909	407.375	655.127	305.445	297.036	318.266	272.602	210.558	328.086	285.188	663.926	188.755	247.216	203.953	202.757	241.815	1214.29	200.017	337.461	328.946	170.92	222.599	388.622	209.076	264.777	227.801
RP4-673D20.3	ENSG00000232528.3	19.4113	0.809849	0.352906	2.2948	0.0217445	0.0859526	9.27609	9.70138	16.3088	3.13887	21.1232	32.5648	14.848	16.6562	11.7481	6.236	6.79219	19.4628	18.6572	58.1404	30.4913	9.5083	14.3405	2.73997	5.75751	59.9376	5.88286	26.0231	16.4988	18.4779	30.7539	20.717	22.8083	27.0661	27.2719
PI4KAP2	ENSG00000183506.16	299.932	0.809601	0.266536	3.03749	0.00238557	0.0260822	122.054	145.521	66.7643	223.645	392.287	193.473	227.669	353.482	559.635	321.599	211.69	234.943	283.189	263.195	671.534	251.97	309.117	213.717	138.18	1182.1	208.106	186.359	205.204	267.929	263.604	419.341	285.104	241.535	255.073
SYNJ2BP-COX16	ENSG00000258644.5	1.08473	0.809329	1.14612	0.706145	0.480098	0.640666	0.488215	0	0.509651	2.35415	0	0	0	0.925344	0	0	2.26406	0	0	5.00133	0	0	0	2.73997	0	0	0	8.39456	4.12471	0	0.732235	0.714379	0	0	3.20846
RN7SL362P	ENSG00000242707.3	1.89595	0.808668	0.606298	1.33378	0.182276	0.338663	0.97643	0	1.52895	4.70831	0	0	0	0.925344	0	1.78171	1.13203	5.56079	3.33164	3.12583	3.62991	4.22591	1.59339	0	0	6.65974	0	1.67891	2.06236	2.30973	2.92894	2.14314	0	1.47098	3.20846
SNORA51	ENSG00000206878.1	6.4934	0.808623	0.656584	1.23156	0.218113	0.380731	0	13.5819	4.07721	4.70831	0	3.83115	0	5.55207	21.3601	0	2.26406	1.3902	0	37.5099	2.17795	10.5648	3.18677	24.6597	1.1515	9.9896	2.20607	6.71565	5.15589	4.61947	8.05458	5.00066	4.56166	1.17679	4.81269
DDX3P1	ENSG00000232928.2	502.401	0.808392	0.275672	2.93244	0.00336308	0.0306482	366.161	170.744	338.918	291.13	488.851	323.732	353.524	876.301	701.68	232.514	419.984	579.712	551.053	487.004	511.092	905.402	470.049	410.995	309.754	816.928	744.182	364.324	359.881	547.407	241.637	481.492	131.528	1925.22	168.444
PCLO	ENSG00000186472.19	2323.34	0.808104	0.542329	1.49006	0.136208	0.278315	7378.4	1410.58	510.671	1049.95	745.346	2281.45	1336.32	669.024	123.889	78.3954	348.666	1751.65	1550.55	6957.47	959.749	323.81	568.839	2364.59	887.808	17964.6	510.338	1788.88	1836.53	1663.01	1703.18	5083.52	1685.53	1412.14	2432.01
LCNL1	ENSG00000214402.6	114.436	0.80794	0.382369	2.11299	0.0346019	0.114912	41.0101	83.4319	120.787	50.2219	57.3343	191.558	84.1387	79.5796	36.3122	93.5399	44.1492	111.216	143.261	68.7682	130.677	110.402	52.5817	10.9599	10.3635	277.489	29.4143	151.102	154.677	41.5752	131.07	227.173	258.494	376.572	150.798
CCSER2	ENSG00000107771.15	2131.75	0.807479	0.263896	3.05984	0.00221455	0.025236	2817.98	1038.05	1750.14	1651.83	1729.08	2432.78	2703.75	1735.02	2100.77	7935.75	1770.5	1736.36	1707.8	1929.89	3483.99	3992.43	1419.71	1542.6	1965.61	2852.59	1798.68	2018.05	1868.49	1277.28	695.623	1862.39	507.865	2979.33	516.563
RP11-688I9.5	ENSG00000279358.1	46.5432	0.807403	0.52091	1.54999	0.121145	0.257543	27.34	67.9097	10.7027	10.2013	18.1056	34.4804	83.4316	20.3576	4.27202	2.67257	3.3961	34.7549	42.645	50.0133	35.5731	37.505	3.18677	30.1396	3.45451	195.352	6.61822	51.2068	62.9018	30.0265	53.4531	180.738	61.5824	123.563	64.1693
USP54	ENSG00000166348.18	2270.66	0.807319	0.306697	2.6323	0.0084809	0.0499294	1613.06	1191.33	991.272	797.273	1608.38	2662.65	2539.72	2436.43	2598.46	7521.5	3893.06	3540.83	3988.64	1115.3	3672.02	2142.01	1289.05	1608.36	2740.57	3266.6	901.548	1858.56	2129.38	933.132	954.102	1648.79	644.715	4962.51	599.983
RNY1P15	ENSG00000222351.1	5.91377	0.807087	0.366433	2.20255	0.0276263	0.0998254	6.83501	1.94028	3.56756	3.92359	3.0176	9.57788	7.77752	8.3281	6.40803	8.01771	2.26406	16.6824	4.6643	1.8755	6.53384	8.98006	4.78016	2.73997	1.1515	9.9896	4.41214	6.71565	2.06236	6.9292	3.66117	15.7163	9.12332	3.82455	0
NPTXR	ENSG00000221890.2	474.01	0.806522	0.37006	2.17944	0.0292994	0.103493	411.077	223.132	436.771	254.249	353.059	147.499	295.546	243.366	302.246	163.918	335.081	264.137	282.523	1103.42	524.159	708.897	876.362	312.356	452.54	3112.32	638.29	329.906	339.257	173.23	297.287	307.183	454.646	103.851	299.991
Y_RNA	ENSG00000251812.1	1.11226	0.806246	0.626314	1.28729	0.197994	0.357636	0	0	1.0193	0.784718	0	0	1.4141	2.77603	3.20402	1.78171	2.26406	0	0.666328	0.625166	2.17795	2.64119	0	2.73997	0	1.10996	0.735357	0.839456	1.03118	0	2.1967	1.42876	0.760277	2.05938	0
AC003005.4	ENSG00000268107.5	0.299224	0.805493	2.53676	0.317528	0.750843		0	0	0	0	0	0	0	0	0	0	0	0	0	0	0	3.69767	0	0	0	0	2.20607	0	0	0	0	0.714379	0	2.05938	0
SPDYE14P	ENSG00000278807.1	0.335573	0.805358	2.21011	0.364397	0.715562		0.488215	0	0.509651	0	0	0	1.4141	0	1.06801	0	0	0	0	6.25166	0	0	0	0	0	0	0	0	0	0	0	0	0	0	0
MIR4529	ENSG00000264571.1	1.72426	0.805157	0.794286	1.01369	0.310732	0.482397	3.90572	0	1.52895	0.784718	3.0176	0	0	0.925344	1.06801	1.78171	4.52813	8.34118	0	3.75099	3.62991	1.05648	0	0	1.1515	6.65974	0	0.839456	3.09353	0	0.732235	0	0	0	3.20846
PPFIA2	ENSG00000139220.16	909.56	0.801172	0.391258	2.04768	0.040591	0.127078	1399.71	826.558	429.636	1236.72	274.601	1141.68	917.748	503.387	225.349	1221.36	249.047	1009.28	992.829	1954.27	532.145	424.704	127.471	364.415	441.025	4055.78	302.967	451.627	466.092	561.265	421.035	3198.28	868.997	1025.27	753.989
FRMD5	ENSG00000171877.20	761.272	0.801029	0.299343	2.67596	0.00745161	0.0462704	569.259	529.695	944.894	621.497	1146.69	1660.8	345.039	322.02	105.733	2371.46	362.25	571.371	786.267	520.763	1183.35	1575.74	869.989	361.676	277.512	1098.86	546.37	854.566	834.223	413.442	762.988	605.079	351.248	1095.88	388.224
SH3PXD2A	ENSG00000107957.16	932.99	0.800574	0.272136	2.94181	0.00326299	0.0301756	358.838	570.441	958.145	530.469	688.012	1894.5	670.281	545.953	587.403	860.567	827.515	941.163	976.837	1077.16	415.988	1223.4	356.918	443.875	529.691	3433.09	1319.23	1024.98	975.494	494.283	500.116	1488.05	907.01	1931.11	526.188
RP11-981G7.3	ENSG00000253678.1	9.51157	0.80011	0.489899	1.63321	0.102424	0.230872	3.41751	5.82083	3.05791	8.6319	3.0176	1.91558	6.36343	3.70138	2.13601	32.0708	1.13203	6.95098	3.33164	13.1285	42.107	21.1296	3.18677	0	1.1515	21.0892	13.2364	6.71565	4.12471	13.8584	13.9125	7.85817	19.7672	5.00134	8.02116
NBPF5P	ENSG00000243967.4	0.257343	0.799126	2.60194	0.307127	0.758747		0	0	0	0	0	0	0	0	0	0	0	0	0	0	0	0	0	0	0	0	0.735357	0.839456	5.15589	0	0.732235	0	0	0	0
RP5-1024G6.2	ENSG00000236723.2	10.0386	0.798919	0.42397	1.88438	0.0595142	0.162175	4.88215	15.5222	3.56756	3.92359	6.03519	32.5648	0.707048	8.3281	26.7001	11.5811	5.66016	23.6333	6.66328	16.8795	2.17795	7.39535	3.18677	16.4398	3.45451	3.32987	5.1475	0.839456	17.53	11.5487	14.6447	11.4301	9.8836	12.6505	4.81269
RPS26P21	ENSG00000242829.1	30.0067	0.79865	0.361249	2.2108	0.0270495	0.0984354	43.9394	13.5819	11.2123	39.2359	9.05279	21.0713	43.1299	56.446	61.9443	130.956	19.2445	30.5843	21.9888	16.8795	85.6659	18.4884	14.3405	13.6998	8.06051	23.3091	18.3839	6.71565	26.8106	23.0973	26.3604	19.2882	16.7261	29.1255	20.855
RP11-325L12.3	ENSG00000259258.1	52.0327	0.798492	0.281718	2.83436	0.00459169	0.0356369	27.34	13.5819	31.5984	24.3263	120.704	42.1427	48.7863	109.191	60.8763	61.4691	30.5649	48.6569	76.6277	31.2583	91.4738	60.2192	76.4825	21.9197	21.8785	109.886	38.2386	37.7755	26.8106	34.646	33.6828	47.8634	37.2536	124.445	19.2508
TMEM151A	ENSG00000179292.4	75.9538	0.798385	0.542422	1.47189	0.14105	0.284977	32.2222	31.0444	14.2702	21.9721	27.1584	285.421	22.6255	6.47741	2.13601	4.45428	16.9805	84.802	70.6308	70.0186	27.5873	62.3322	31.8677	16.4398	33.3936	215.331	18.3839	101.574	115.492	18.4779	106.174	81.4392	287.385	276.251	120.317
SNORD116-17	ENSG00000206656.1	13.3347	0.798198	0.333758	2.39155	0.0167773	0.0737867	7.81144	9.70138	16.3088	9.41661	15.088	9.57788	4.94933	12.0295	12.8161	13.3628	12.4523	6.95098	0.666328	16.8795	21.7795	25.8837	9.56032	16.4398	0	39.9584	8.08893	15.9497	23.7171	16.1681	13.1802	11.4301	6.08222	14.4156	16.0423
AGAP9	ENSG00000204172.12	695.07	0.797382	0.276609	2.8827	0.00394279	0.0330248	306.599	353.13	470.918	357.047	766.469	463.569	612.303	1215.9	1562.49	1656.1	1345.99	678.416	626.348	589.531	899.492	1067.04	282.029	265.777	249.876	1220.95	597.11	418.888	333.07	265.619	336.828	1218.02	542.077	863.467	591.961
ASXL3	ENSG00000141431.10	700.255	0.796701	0.368055	2.16462	0.0304167	0.106057	572.188	653.873	198.764	450.428	540.15	576.588	299.081	205.426	111.073	2340.28	538.847	396.206	547.055	534.517	1804.79	1035.88	239.008	506.894	552.721	1775.93	196.34	331.585	271.2	1037.07	468.63	2226.01	499.502	707.543	689.82
RNU7-187P	ENSG00000238998.1	2.52475	0.796616	0.641571	1.24166	0.214361	0.376851	7.32323	0	1.0193	3.13887	0	0	2.82819	0.925344	0	8.01771	1.13203	9.73138	4.6643	0.625166	3.62991	7.39535	0	2.73997	1.1515	3.32987	0.735357	3.35782	4.12471	0	1.46447	5.00066	0	0.88259	0
DLGAP1-AS2	ENSG00000262001.1	173.864	0.796514	0.297264	2.67948	0.00737362	0.0460362	101.549	186.267	91.2276	267.589	138.809	74.7074	154.843	309.99	232.825	583.511	75.8461	134.849	134.598	141.913	586.594	166.924	111.537	150.698	85.2111	280.819	97.8025	145.226	123.741	200.947	116.425	97.87	64.6235	124.151	60.9608
LINC00901	ENSG00000274732.1	1.94785	0.796241	0.679864	1.17118	0.241528	0.407806	4.39394	1.94028	0.509651	5.49302	0	5.74673	2.12114	0	3.20402	2.67257	1.13203	0	1.99898	3.12583	1.45196	7.39535	0	0	1.1515	4.43982	0	3.35782	0	0	0	3.5719	0	1.17679	1.60423
RP11-650J17.1	ENSG00000248152.1	41.5955	0.796216	0.32759	2.43052	0.015077	0.0690319	6.3468	17.4625	25.9922	33.7429	51.2991	28.7336	77.0682	40.7152	34.1762	132.738	21.5086	30.5843	31.3174	31.8834	100.186	38.5614	9.56032	8.2199	20.727	95.4562	21.3254	44.4912	49.4965	36.9557	37.344	77.153	42.5755	31.7732	28.8762
NFASC	ENSG00000163531.15	4383.28	0.795622	0.292312	2.72182	0.00649228	0.0429156	4073.18	2211.91	5534.3	2201.92	5063.53	10957.1	1399.95	2615.95	1741.92	3407.53	1737.67	6301.76	6320.79	2863.88	2236.03	7346.22	5930.58	1364.5	6244.6	9597.79	3274.55	4621.2	4410.35	1921.7	2431.75	8583.98	3133.1	7989.5	1597.81
CBSL	ENSG00000274276.4	39.2694	0.795434	0.539917	1.47325	0.140683	0.284456	11.7172	1.94028	54.0231	26.6804	3.0176	3.83115	30.403	61.9981	42.7202	57.9057	80.3743	75.0706	99.9492	41.2609	70.4203	3.16943	3.18677	5.47993	3.45451	149.844	7.35357	26.8626	76.3072	2.30973	23.4315	72.1523	58.5413	22.9473	22.4592
SNORD116-6	ENSG00000207442.1	67.7328	0.795186	0.379482	2.09545	0.0361309	0.118127	49.7979	13.5819	58.6099	27.4651	27.1584	45.9738	57.9779	61.0727	54.4683	135.41	124.523	55.6079	33.9827	20.0053	187.303	89.2724	301.15	158.918	55.2721	83.2467	46.3275	37.7755	47.4342	34.646	21.967	53.5784	10.6439	40.5991	30.4804
C1orf132	ENSG00000203709.10	712.659	0.79482	0.294716	2.6969	0.0069988	0.0447139	466.245	543.277	616.169	386.866	805.698	1095.71	789.772	752.305	563.907	590.638	459.605	1525.05	1375.97	1451.01	489.312	411.498	219.887	241.117	290.179	2471.87	489.748	732.845	786.789	434.23	417.374	1053.71	386.981	634.876	184.487
HSPA2	ENSG00000126803.9	1020.03	0.794813	0.396574	2.0042	0.0450487	0.135882	268.518	273.579	453.59	807.475	467.727	1821.71	687.957	310.916	389.822	239.64	736.953	1062.11	1243.37	762.077	182.948	503.94	1784.59	926.109	2218.94	1083.32	522.104	1645.33	1693.19	242.522	934.331	1230.88	749.633	5577.08	760.406
RAB40B	ENSG00000141542.10	311.1	0.794158	0.287121	2.76593	0.00567602	0.0398624	143.535	213.43	151.876	103.583	159.933	553.601	224.841	176.741	158.065	239.64	148.296	354.5	273.195	357.595	186.577	285.249	133.844	200.018	299.391	843.567	179.427	481.848	426.908	108.557	349.276	424.341	479.735	955.256	409.079
MIR4460	ENSG00000265691.1	0.212974	0.794052	2.61972	0.303105	0.76181		0	0	0	0	0	0	0	0	0	3.56343	0	0	0	0	0	0	0	0	0	0	0	0	0	0	0	0.714379	0	0.294197	1.60423
Y_RNA	ENSG00000199472.1	4.76313	0.794031	0.418688	1.89648	0.057897	0.159342	1.95286	5.82083	2.03861	3.92359	3.0176	5.74673	1.4141	1.85069	2.13601	8.90856	2.26406	6.95098	1.99898	8.12715	7.25982	4.22591	4.78016	5.47993	1.1515	1.10996	2.94143	17.6286	5.15589	4.61947	11.7158	7.85817	3.80138	2.64777	1.60423
SOD2	ENSG00000112096.16	11235.7	0.793667	0.491247	1.61562	0.106177	0.236128	4640	4307.41	9785.31	5578.56	29050.4	82877.4	16160.3	6316.4	3216.83	7330.86	1938.04	18244.9	16776.8	17153.9	1111.48	23694.7	6128.16	5444.31	13349.4	2652.79	5144.56	10729.9	10379.8	2111.1	1999	6440.13	7021.92	5094.31	1156.65
RP11-298E9.7	ENSG00000278419.1	0.233597	0.793079	2.97799	0.266314	0.789998		0	0	0	0	0	0	0	0	0	0	0	0	0	0	0	1.05648	0	0	0	0	0	4.19728	0	0	0	0	1.52055	0	0
U8	ENSG00000212145.2	1.90193	0.792814	0.673351	1.17742	0.239029	0.405277	1.95286	5.82083	0	1.56944	0	7.6623	2.12114	0	2.13601	2.67257	0	4.17059	0.666328	3.75099	0	0.528239	1.59339	0	1.1515	0	1.47071	0.839456	2.06236	0	2.1967	8.57255	3.04111	1.17679	0
RP4-669P10.16	ENSG00000232710.1	3.32439	0.792484	0.571832	1.38587	0.165787	0.31787	1.95286	0	1.0193	0.784718	0	5.74673	5.65638	2.77603	2.13601	5.34514	3.3961	4.17059	3.99797	1.25033	14.5196	5.81063	1.59339	0	0	7.76969	0.735357	0	1.03118	0	5.85788	7.85817	3.80138	1.17679	8.02116
AP1G2	ENSG00000213983.11	340.018	0.792417	0.268118	2.95547	0.0031219	0.0295185	158.67	195.968	320.061	225.999	298.742	312.239	210.7	220.232	201.853	339.416	131.316	419.839	353.82	810.84	264.258	240.349	250.162	142.478	204.967	1581.69	350.03	395.384	312.447	272.548	315.593	482.92	265.337	261.835	320.846
CSDC2	ENSG00000172346.14	69.732	0.792196	0.518255	1.52858	0.126368	0.264797	71.2794	56.268	19.3668	44.7289	6.03519	42.1427	31.1101	12.0295	8.54404	305.564	18.1125	26.4137	29.9848	53.7642	433.412	82.4053	30.2743	5.47993	6.90901	67.7073	24.2668	42.8122	50.5277	53.1239	95.1905	56.436	200.713	38.5397	109.088
SEMA4D	ENSG00000187764.11	997.867	0.792159	0.227975	3.47476	0.000511308	0.0133125	489.68	741.185	568.771	321.734	603.519	1865.77	913.506	681.979	914.213	547.877	751.669	1283.15	1384.63	976.509	928.532	1090.81	793.506	558.953	899.323	2004.58	755.212	1406.09	1264.22	364.938	858.179	1175.15	1005.09	2948.73	840.617
SCARNA2	ENSG00000270066.3	0.194823	0.79205	2.21193	0.358081	0.720283		0	0	0	0	0	0	0	2.77603	0	0	1.13203	0	0	0.625166	0	0.528239	0	0	0	0	0	0	0	0	0	0	0	0.588393	0
CGREF1	ENSG00000138028.14	183.371	0.791997	0.35061	2.25891	0.0238888	0.0911168	139.63	131.939	14.2702	195.395	81.4751	300.745	96.1585	174.89	158.065	332.289	58.8657	27.8039	91.2869	193.801	172.058	254.611	250.162	60.2793	140.483	780.299	78.6832	143.547	158.801	140.894	186.72	176.452	292.707	162.985	322.451
LINC00173	ENSG00000196668.3	100.559	0.791424	0.374482	2.11338	0.0345678	0.114835	98.1312	120.297	9.17373	102.798	42.2463	134.09	72.1189	114.743	72.6244	194.207	103.015	170.994	122.604	33.1338	361.539	72.897	98.7899	30.1396	77.1506	53.2779	2.20607	85.6245	88.6813	60.0531	91.5293	240.746	104.918	81.4924	77.0031
LINC01123	ENSG00000204588.5	11.5824	0.790996	0.773281	1.02291	0.306351	0.477909	0.488215	21.343	1.0193	2.35415	6.03519	0	8.48457	4.62672	0	0	1.13203	2.78039	1.99898	52.5139	0	0.528239	1.59339	5.47993	3.45451	99.896	5.88286	8.39456	25.7794	27.7168	10.9835	8.57255	20.5275	1.47098	12.8339
SNORD48	ENSG00000201823.1	2.52445	0.790676	0.839794	0.941512	0.346443	0.518995	1.95286	0	0.509651	1.56944	0	0	2.12114	5.55207	0	16.0354	1.13203	0	0	0	4.35589	2.11296	3.18677	0	10.3635	4.43982	2.94143	0	5.15589	6.9292	0.732235	0	0	4.11875	0
CFAP70	ENSG00000156042.17	458.398	0.790212	0.292495	2.70163	0.00690012	0.0443505	497.979	391.936	131.49	297.408	371.164	279.674	403.724	749.529	664.299	502.443	261.499	770.169	685.652	425.113	460.999	232.953	160.932	309.616	189.998	591.607	219.872	298.846	394.941	307.194	216.741	2156	455.406	519.845	346.514
NTN4	ENSG00000074527.11	139.673	0.789993	0.404533	1.95285	0.0508373	0.146682	185.034	116.417	36.6949	120.847	21.1232	47.8894	76.3611	140.652	258.457	671.706	92.8266	41.7059	99.9492	267.571	248.286	105.648	20.714	19.1798	21.8785	122.095	49.2689	114.166	100.024	145.513	159.627	182.881	195.391	180.048	208.55
RP11-429B14.4	ENSG00000261478.1	70.71	0.789723	0.461539	1.71107	0.0870691	0.207528	49.3097	38.8055	23.9536	28.2498	96.5631	34.4804	89.088	40.7152	33.1082	392.868	104.147	123.728	103.947	6.25166	318.706	47.5415	43.0214	43.8395	34.5451	78.8069	17.6486	24.3442	53.6212	101.628	27.8249	34.2902	15.9658	32.3616	11.2296
AC068279.3	ENSG00000224881.1	2.41973	0.789254	0.690291	1.14336	0.252887	0.420326	0	3.88055	0	0	0	0	3.53524	1.85069	3.20402	1.78171	1.13203	5.56079	1.33266	2.50066	3.62991	2.64119	3.18677	0	0	8.87965	2.20607	9.23401	1.03118	2.30973	3.66117	0	3.80138	0	4.81269
GRIA2	ENSG00000120251.18	4604.29	0.78918	0.367633	2.14665	0.0318208	0.108987	6102.2	2087.74	5018.03	7133.87	3147.35	978.859	2568.7	3322.91	2975.46	10656.4	2976.11	2143.68	2974.49	3237.11	6890.3	24357.6	3516.6	3268.78	4130.44	9426.86	2279.61	2609.03	2755.31	4663.35	3147.88	3563.32	885.723	5988.08	718.696
RNU6-187P	ENSG00000206866.1	0.381224	0.789164	2.07785	0.379799	0.704095		0	3.88055	0	0	0	0	0	0	0	0	0	0	0	2.50066	0	1.05648	0	0	0	0	0	0	0	0	0	2.85752	0.760277	0	0
VTRNA1-3	ENSG00000202515.1	18.1452	0.789099	0.618226	1.27639	0.201817	0.362275	5.85858	1.94028	13.2509	10.2013	21.1232	22.9869	36.0594	22.2083	1.06801	0	1.13203	18.0726	16.6582	31.2583	5.80786	24.299	143.405	5.47993	51.8176	9.9896	11.7657	5.03674	12.3741	0	8.78681	25.7177	15.2055	4.70714	0
MIR5188	ENSG00000265345.1	2.07736	0.788709	0.661041	1.19313	0.232818	0.397846	2.44108	1.94028	5.09651	1.56944	0	11.4935	4.24229	1.85069	2.13601	3.56343	1.13203	0	0	2.50066	1.45196	0	0	0	1.1515	0	0.735357	5.87619	6.18707	0	0.732235	2.85752	1.52055	1.76518	0
SLC44A1	ENSG00000070214.15	3934.49	0.787957	0.283488	2.77951	0.00544417	0.0389776	6965.85	1771.47	2580.87	4690.26	2918.02	7681.46	3119.49	3893.85	3328.97	4657.4	3162.9	4124.71	4398.43	2225.59	6542.55	6535.9	4633.57	3164.66	4257.1	3329.87	1877.37	3552.58	3516.32	595.911	1817.41	5775.04	1662.73	10615.8	704.258
STH	ENSG00000256762.1	37.6372	0.787693	0.403844	1.95049	0.0511179	0.147227	30.2693	11.6417	6.62547	25.8957	36.2112	11.4935	21.2114	23.1336	13.8841	135.41	57.7336	44.4863	44.644	16.2543	145.196	27.9967	9.56032	10.9599	43.7571	88.7965	5.1475	56.2435	25.7794	13.8584	50.5242	37.8621	36.4933	37.9514	22.4592
CRHR1	ENSG00000263715.7	1.15543	0.786491	0.752866	1.04466	0.296179	0.467299	0.97643	0	0	3.13887	0	0	0	0.925344	0	2.67257	0	2.78039	0.666328	1.25033	0	1.05648	0	0	1.1515	4.43982	0	3.35782	1.03118	0	1.46447	0.714379	3.04111	3.23616	1.60423
CA11	ENSG00000063180.8	451.766	0.78635	0.42895	1.83319	0.0667736	0.174569	143.535	244.475	212.525	156.159	132.774	158.993	236.154	188.77	139.909	151.446	170.937	447.643	351.821	1682.95	102.364	131.003	522.631	520.594	561.933	3115.65	679.47	383.631	362.975	304.885	491.329	405.053	394.584	288.313	418.704
SNORA64	ENSG00000252441.1	0.582188	0.785752	1.08908	0.72148	0.470614		0	0	0	0.784718	0	1.91558	0.707048	2.77603	1.06801	0	0	0	1.33266	0	0	1.05648	0	0	0	0	0	0	2.06236	0	0	1.42876	2.28083	1.47098	0
HLA-DQA1	ENSG00000196735.11	548.938	0.785752	0.528348	1.48718	0.136966	0.279291	658.114	159.103	116.71	398.637	141.827	538.277	451.803	85.1317	340.694	1057.45	64.5258	1605.68	1581.86	2495.04	63.1605	175.904	154.558	150.698	1389.86	65.4874	211.783	1018.26	920.842	307.194	38.0762	1101.57	279.782	197.994	149.194
LL22NC03-2H8.5	ENSG00000274422.1	444.02	0.785621	0.36276	2.16568	0.0303359	0.105881	360.303	298.803	455.628	325.658	331.936	262.434	400.189	363.66	384.482	1365.68	635.07	197.408	192.569	153.166	1689.36	569.442	68.5156	241.117	58.7266	800.278	574.314	497.797	451.656	436.54	304.61	890.117	214.398	246.831	105.879
RN7SL308P	ENSG00000243951.1	11.8752	0.784699	0.43223	1.81547	0.0694522	0.178894	11.7172	13.5819	7.64477	6.27774	3.0176	3.83115	3.53524	8.3281	5.34003	32.9617	18.1125	16.6824	13.3266	3.12583	48.6408	38.5614	3.18677	2.73997	8.06051	17.7593	5.88286	10.0735	5.15589	16.1681	15.3769	3.5719	3.80138	14.7098	3.20846
DLGAP1-AS4	ENSG00000263878.1	18.057	0.784496	0.700956	1.11918	0.263063	0.431527	17.0875	29.1041	1.0193	49.4372	0	1.91558	5.65638	11.1041	7.47604	235.186	6.79219	0	13.9929	18.1298	184.4	0.528239	1.59339	2.73997	2.303	66.5974	2.94143	5.03674	4.12471	25.4071	14.6447	11.4301	12.1644	1.47098	17.6465
MIR6880	ENSG00000275967.1	7.73681	0.783546	0.742214	1.05569	0.291111	0.461924	1.46465	7.7611	0.509651	5.49302	0	32.5648	2.12114	1.85069	11.7481	0	13.5844	5.56079	0	4.37616	0	0	1.59339	0	0	5.54978	13.9718	3.35782	50.5277	13.8584	9.51905	13.5732	9.12332	8.2375	8.02116
RP11-392E22.9	ENSG00000283486.1	9.24616	0.781964	0.713057	1.09664	0.272801	0.442473	2.44108	17.4625	11.2123	2.35415	0	9.57788	4.24229	0	3.20402	0	2.26406	22.2432	10.6612	4.37616	2.17795	14.2625	0	0	0	25.529	0.735357	25.1837	4.12471	0	22.6993	5.71503	6.08222	49.1308	22.4592
AF228730.5	ENSG00000231930.1	0.220357	0.781557	2.61993	0.298312	0.765465		0	1.94028	0	0	0	0	0	0	0	0	0	0	0	2.50066	0	0	0	0	0	1.10996	0	0.839456	0	0	0	0	0	0	0
U1	ENSG00000277678.1	0.806807	0.780038	0.942116	0.827963	0.407691		0	0	0.509651	0	0	3.83115	2.12114	2.77603	0	0.890856	1.13203	1.3902	0.666328	1.25033	0	2.64119	0	0	0	1.10996	0.735357	0	2.06236	0	0	0	2.28083	0	0
MYBPC1	ENSG00000196091.13	745.53	0.779432	0.582697	1.33763	0.181017	0.3371	346.145	690.738	41.7914	135.756	211.232	218.376	1836.2	314.617	465.65	97.1034	181.125	115.386	147.259	7453.22	72.5982	80.2923	207.14	821.99	1274.71	778.079	41.18	1008.19	901.249	471.185	456.182	980.128	621.907	617.813	1033.13
RP13-36G14.3	ENSG00000203397.2	126.302	0.779289	0.32919	2.3673	0.0179186	0.076617	44.9158	64.0291	87.1504	69.8399	217.267	124.512	72.8259	286.857	254.185	47.2154	170.937	107.045	134.598	99.4013	116.157	131.531	68.5156	19.1798	26.4845	369.615	223.549	109.129	140.24	43.8849	101.048	126.445	68.4249	273.603	64.1693
DDN	ENSG00000181418.7	99.8662	0.779024	0.559246	1.39299	0.163623	0.31513	5.85858	108.655	35.1659	32.1734	36.2112	21.0713	28.989	30.5364	10.6801	12.472	157.352	77.851	93.9523	380.726	46.4629	26.9402	60.5487	16.4398	41.4541	758.1	18.3839	98.2163	96.9307	57.7433	102.513	155.02	199.953	7.64911	178.07
NKD1	ENSG00000140807.6	1053.94	0.778856	0.399097	1.95155	0.050992	0.146955	1402.15	931.333	464.292	849.849	736.293	377.368	1607.83	477.478	358.85	3050.29	604.505	1017.62	961.511	223.809	7061.63	1465.86	500.323	320.576	1233.26	1414.08	497.102	582.582	618.707	524.309	546.979	497.922	614.304	1169.43	453.998
MIR6508	ENSG00000275523.1	0.827091	0.778848	0.987188	0.788956	0.430138	0.597613	0.488215	3.88055	0	0	0	0	0	0	0	0	1.13203	0	0	1.25033	1.45196	3.16943	1.59339	0	0	1.10996	0	0	5.15589	0	1.46447	0.714379	2.28083	0.294197	0
FLJ16779	ENSG00000275620.1	558.008	0.777593	0.496898	1.5649	0.117607	0.252408	5146.28	405.518	82.0539	862.405	525.062	40.2271	1286.12	182.293	160.201	3335.37	392.815	435.132	443.775	91.2742	2540.21	236.123	135.438	87.6789	184.24	568.297	244.874	255.195	315.54	237.902	328.773	330.758	396.865	1332.42	383.411
U8	ENSG00000212581.1	0.481671	0.777014	1.21744	0.638238	0.523319		0	0	1.52895	0	0	0	0	1.85069	1.06801	0	0	2.78039	0	0	0	0.528239	1.59339	0	0	1.10996	2.20607	0	0	0	0	0.714379	0	0.588393	0
JMJD1C	ENSG00000171988.17	6721.57	0.776974	0.293654	2.64588	0.00814786	0.0486985	5023.25	3046.23	6704.46	6170.24	5220.44	4352.19	3612.31	15059.1	14958.5	18816.7	12765.9	5157.63	5308.64	5062.59	10876.7	10722.2	4455.11	3852.39	5246.24	7878.47	7335.92	5218.9	5310.57	4995.95	3150.81	4058.39	1208.84	8007.74	1349.16
PARGP1	ENSG00000239883.8	726.941	0.776139	0.228241	3.40052	0.000672578	0.0148085	323.687	358.951	693.126	575.198	666.889	486.556	591.799	1281.6	1417.24	1527.82	910.154	660.344	674.324	757.076	1286.44	1306.86	320.271	232.897	708.174	1115.51	507.397	507.031	553.742	480.424	317.79	688.662	396.104	1058.22	676.986
RP11-452N17.1	ENSG00000277998.1	39.52	0.776116	0.363899	2.13278	0.0329431	0.111591	15.6229	38.8055	24.4633	32.1734	48.2815	51.7205	24.0396	27.7603	12.8161	17.8171	10.1883	76.4608	31.9837	28.7576	103.815	25.8837	54.1751	5.47993	23.03	21.0892	5.88286	98.2163	101.055	101.628	19.7703	53.5784	22.8083	27.0661	41.71
NDRG1	ENSG00000104419.14	2823.66	0.77552	0.407671	1.90232	0.0571297	0.157901	1004.26	2147.89	2507.99	5610.73	1925.23	11587.3	1315.82	2729.77	674.979	261.021	1207.88	2918.02	2895.2	1245.96	434.137	8220.45	3688.69	383.595	1361.08	3408.67	3287.05	3636.52	3858.67	907.725	3504.47	2507.47	2321.89	5196.39	1137.4
RP11-267C16.2	ENSG00000266003.1	6.21031	0.775332	0.62597	1.23861	0.21549	0.377966	7.32323	15.5222	0	0.784718	0	5.74673	0.707048	2.77603	3.20402	4.45428	3.3961	2.78039	7.32961	1.25033	50.0928	6.86711	3.18677	8.2199	0	4.43982	0	2.51837	10.3118	13.8584	6.59011	4.28628	6.08222	6.76652	1.60423
RPSAP14	ENSG00000233984.1	14.4957	0.775139	0.371772	2.08498	0.037071	0.120104	8.29966	15.5222	7.64477	5.49302	0	1.91558	4.24229	39.7898	33.1082	12.472	19.2445	16.6824	8.66227	20.0053	23.2314	22.186	9.56032	0	19.5755	8.87965	28.6789	5.03674	26.8106	13.8584	14.6447	11.4301	6.84249	28.5371	8.02116
DLG2	ENSG00000150672.16	1657.12	0.775073	0.305888	2.53384	0.0112819	0.058486	1702.89	1220.43	716.57	782.364	965.631	2001.78	1782.47	1128.92	1091.5	1771.91	2154.26	1511.14	1556.54	1985.53	2286.84	746.93	262.909	1131.61	1819.37	6794.04	1194.22	1431.27	1347.75	810.716	1068.33	2816.08	700.215	4377.35	896.765
RNU6-277P	ENSG00000252081.1	8.30243	0.775034	0.469901	1.64935	0.0990751	0.225755	10.7407	3.88055	10.193	10.986	0	3.83115	6.36343	12.0295	10.6801	34.7434	5.66016	5.56079	6.66328	0	31.2172	12.1495	0	10.9599	5.75751	6.65974	5.88286	9.23401	7.21824	2.30973	8.78681	8.57255	3.04111	7.64911	0
MTCO1P35	ENSG00000250630.1	1.46096	0.774931	0.894409	0.866417	0.386262	0.557702	5.37037	1.94028	0	0	0	1.91558	1.4141	0	5.34003	1.78171	1.13203	0	0	1.25033	5.80786	0.528239	0	5.47993	0	4.43982	1.47071	0	0	0	0	2.14314	0	2.35357	0
RNU2-7P	ENSG00000222726.1	3.10883	0.774896	0.551253	1.4057	0.159814	0.310256	0	5.82083	2.03861	3.13887	0	1.91558	0.707048	0.925344	3.20402	8.01771	1.13203	4.17059	3.99797	0.625166	9.43777	5.81063	0	0	1.1515	5.54978	5.1475	2.51837	9.2806	4.61947	5.85788	2.85752	0.760277	1.47098	0
C7orf55-LUC7L2	ENSG00000269955.2	1.37088	0.774409	1.67118	0.463391	0.643084	0.770858	0	0	0	0.784718	18.1056	0	0	0	6.40803	0	0	0	0	0	10.8897	0.528239	1.59339	0	1.1515	0	0	0	0	0	0	0	0	0.294197	0
RNU6-519P	ENSG00000222522.1	1.00781	0.774367	0.884232	0.875752	0.381165	0.552693	1.46465	1.94028	0.509651	0	0	0	3.53524	2.77603	0	0	0	0	0	0	2.90393	1.05648	3.18677	0	0	2.21991	0	4.19728	0	0	0	1.42876	1.52055	0.88259	1.60423
RP11-26M5.2	ENSG00000253551.1	6.34988	0.774146	0.527895	1.46648	0.142518	0.28702	0.97643	11.6417	2.54826	9.41661	9.05279	17.2402	4.24229	0	3.20402	0	4.52813	2.78039	1.99898	6.25166	2.90393	4.75415	0	2.73997	1.1515	19.9792	2.20607	10.9129	10.3118	4.61947	8.78681	12.8588	6.84249	20.5938	1.60423
BEST1	ENSG00000167995.15	721.752	0.773874	0.316041	2.44865	0.0143392	0.0670286	396.431	609.247	350.64	537.532	811.733	1679.96	731.087	410.853	540.411	1062.79	405.267	813.265	851.567	345.091	487.134	547.784	159.339	131.518	474.419	1264.24	216.93	1088.77	1038.4	233.283	827.425	880.83	780.804	2549.8	704.258
SNORA14B	ENSG00000207181.1	547.631	0.77383	0.366629	2.11066	0.0348014	0.115264	720.606	403.577	314.455	346.845	422.463	521.036	238.275	665.323	346.034	826.715	656.578	368.402	425.784	461.372	1845.45	424.176	2367.77	10883.1	1074.35	396.254	429.449	417.21	408.346	367.248	110.567	278.608	118.603	437.47	41.71
RAPGEF4	ENSG00000091428.17	989.453	0.773683	0.29711	2.60403	0.00921355	0.0523969	877.811	739.245	466.331	1156.67	485.833	432.92	989.867	1477.77	1833.77	474.826	779.97	1708.55	1698.47	1377.24	370.977	1275.17	1690.58	1383.68	497.449	3036.84	366.208	755.51	805.35	471.185	353.669	1483.77	319.316	916.716	468.436
AC009237.11	ENSG00000236431.1	16.5515	0.773553	0.366578	2.1102	0.0348408	0.115338	8.78787	7.7611	18.3475	3.92359	9.05279	9.57788	16.2621	18.5069	8.54404	1.78171	10.1883	45.8765	19.3235	33.7589	46.4629	2.11296	9.56032	5.47993	14.9695	27.7489	13.9718	23.5048	24.7483	18.4779	11.7158	17.8595	6.84249	25.5951	19.2508
MAPRE3	ENSG00000084764.10	371.979	0.773302	0.198206	3.9015	9.56004e-05	0.00785627	493.585	285.221	323.119	359.401	226.32	505.712	295.546	341.452	263.797	511.352	352.062	375.353	363.149	633.918	324.514	556.236	527.411	142.478	265.997	899.064	151.484	407.976	442.375	182.469	155.966	527.926	372.536	324.499	176.465
FOXP1-IT1	ENSG00000242094.1	45.1593	0.773167	0.363229	2.1286	0.0332877	0.112319	17.5757	77.611	39.2432	24.3263	66.3871	42.1427	22.6255	36.0884	48.0602	103.339	53.2055	33.3647	40.646	23.7563	227.958	14.2625	7.96693	21.9197	14.9695	41.0684	44.8568	51.2068	46.403	25.4071	16.8414	92.1549	20.5275	33.2442	22.4592
ERC2	ENSG00000187672.12	461.083	0.773072	0.392172	1.97126	0.0486941	0.142718	717.188	421.04	87.66	470.831	162.95	270.096	171.813	121.22	69.4204	917.582	237.727	454.594	461.099	1091.54	793.499	262.007	74.8891	230.157	318.966	2531.81	447.097	386.15	402.159	334.911	300.216	480.777	326.159	364.215	463.623
ARHGAP21	ENSG00000107863.17	8847.7	0.77177	0.270062	2.85775	0.00426655	0.0343294	5324.96	3075.34	9423.96	6439.39	7163.77	13083.4	13728.7	15816	15972	9940.18	10550.5	6645.14	7067.08	6960.59	7709.21	13457.9	6305.03	5033.32	8774.45	13341.7	7774.2	10686.3	10304.6	6330.98	5675.55	8125.35	1530.44	19306.9	1036.33
SSX2IP	ENSG00000117155.16	862.358	0.771625	0.30546	2.52611	0.0115333	0.0592749	473.08	597.605	1527.43	324.873	591.449	632.14	526.043	723.619	712.36	1130.5	612.429	561.64	684.319	5003.2	367.347	732.139	717.024	742.531	894.717	1361.92	558.872	969.572	913.624	695.23	622.399	1100.86	425.755	438.353	367.369
NXPE3	ENSG00000144815.15	665.844	0.771393	0.210064	3.67218	0.000240486	0.0103127	985.706	537.456	509.651	391.574	446.604	1333.24	357.766	540.401	522.255	1293.52	547.903	905.018	820.25	878.358	680.246	595.325	396.753	454.834	473.267	874.645	363.266	798.323	780.602	392.655	561.624	570.789	283.583	1697.81	316.034
CTNNA3	ENSG00000183230.16	452.912	0.77104	0.422086	1.82673	0.0677397	0.176164	290.976	316.265	55.552	538.316	181.056	557.432	207.165	256.32	523.323	715.358	1333.53	422.62	508.408	101.902	453.013	194.392	66.9222	284.956	221.088	412.904	42.6507	608.606	686.764	115.487	300.948	800.105	246.33	2268.55	423.517
TARBP1	ENSG00000059588.9	1305.81	0.770968	0.277072	2.78255	0.0053933	0.0387611	990.588	791.633	1326.62	1023.27	1385.08	1522.88	989.867	1167.78	1607.35	1994.63	1154.67	1095.48	1062.13	1300.34	2699.93	1518.69	618.234	958.988	74.8476	3278.81	1029.5	1265.06	1194.1	2092.62	689.765	2158.85	551.961	1835.49	489.291
ABCC3	ENSG00000108846.15	1646.65	0.77087	0.521272	1.47882	0.139188	0.282442	523.855	1367.89	4455.37	758.822	1116.51	2084.15	531.7	968.836	633.327	358.124	149.428	3075.12	2960.5	13783.7	55.1747	1579.96	1312.95	350.716	194.604	416.233	440.479	1002.31	1140.48	866.15	981.194	1338.03	2294.52	1586.6	1426.16
SNORD115-38	ENSG00000201907.1	19.42	0.770457	0.439604	1.75262	0.0796678	0.195383	7.81144	13.5819	15.7992	10.986	6.03519	13.409	9.89867	61.0727	22.4281	1.78171	50.9414	18.0726	13.3266	23.7563	26.8613	11.6213	9.56032	10.9599	2.303	93.2363	5.1475	11.7524	24.7483	9.23893	7.32235	23.5745	18.2466	4.41295	35.2931
PHYHIPL	ENSG00000165443.11	1441.11	0.769924	0.425485	1.80952	0.0703698	0.180296	3812.96	357.011	547.366	455.136	1348.87	735.581	1587.32	1276.05	1792.11	6494.34	1335.8	998.161	1296.01	430.114	4408.17	1387.68	889.109	1126.13	2478.03	1651.61	404.446	1244.91	1087.89	813.026	184.523	903.69	228.843	2366.52	150.798
RP4-539M6.20	ENSG00000273350.1	37.3298	0.769783	0.33609	2.29041	0.0219977	0.0865463	29.7811	29.1041	38.2239	44.7289	48.2815	57.4673	53.0286	121.22	84.3724	37.416	22.6406	51.4373	49.3083	26.8821	71.8723	26.4119	12.7471	19.1798	5.75751	38.8485	27.9436	43.6517	23.7171	11.5487	19.0381	55.0072	10.6439	15.8866	6.41693
MIR548N	ENSG00000221669.1	1.91998	0.769602	0.678564	1.13416	0.256726	0.424629	0	0	3.56756	0	0	1.91558	0.707048	1.85069	2.13601	2.67257	0	6.95098	0.666328	0	6.53384	1.05648	3.18677	0	2.303	1.10996	2.20607	2.51837	1.03118	2.30973	7.32235	4.28628	0.760277	0.588393	0
ZNF248	ENSG00000198105.12	708.532	0.768992	0.263468	2.91874	0.00351453	0.0312422	392.525	438.502	716.57	790.996	516.009	530.614	1074.71	981.79	882.172	1606.21	931.662	550.518	639.675	751.449	1486.09	1205.97	213.514	224.677	329.33	1526.19	510.338	553.201	470.217	390.345	317.79	800.819	296.508	1059.7	359.348
RP11-38O23.3	ENSG00000230241.1	0.393596	0.768957	1.60372	0.479484	0.631594		0	0	0	0	0	0	0	0	0	0.890856	0	0	0	0.625166	0	0	1.59339	0	0	3.32987	0.735357	0	1.03118	0	0	0	0	0	3.20846
SYS1-DBNDD2	ENSG00000254806.5	7.45836	0.768386	0.528662	1.45345	0.146098	0.291774	1.46465	13.5819	4.58686	0.784718	0	1.91558	10.6057	3.70138	9.61205	2.67257	4.52813	8.34118	0	4.37616	0.725982	4.75415	15.9339	0	2.303	25.529	12.5011	5.03674	7.21824	6.9292	13.9125	17.1451	6.84249	26.4777	4.81269
SNORA48	ENSG00000212214.1	0.738154	0.768375	1.08127	0.710621	0.477319		0	1.94028	0	2.35415	0	0	0	2.77603	1.06801	0	2.26406	0	0	0	1.45196	3.16943	0	0	0	0	0	1.67891	2.06236	0	1.46447	0	0	1.17679	0
LINCR-0001	ENSG00000253641.5	91.1335	0.767793	0.352108	2.18056	0.0292156	0.103341	55.1683	64.0291	42.8107	129.478	120.704	45.9738	119.491	96.2358	80.1004	223.605	105.279	66.7295	107.279	77.5205	294.023	208.654	25.4942	13.6998	14.9695	198.682	74.2711	70.5143	68.0577	60.0531	53.4531	117.158	41.055	49.1308	19.2508
SQSTM1	ENSG00000161011.19	1616.99	0.76775	0.236053	3.25244	0.00114418	0.0185793	1101.9	911.93	1571.26	919.689	1369.99	3997.81	1327.84	2319.84	1670.36	1487.73	1781.82	1783.62	1891.04	2644.45	671.534	1159.48	1681.02	901.449	1772.16	1490.67	1336.88	3612.18	3272.96	487.354	878.681	1194.44	1292.47	1802.25	559.877
SNORA3	ENSG00000221639.1	4.44301	0.767692	0.402126	1.90908	0.0562513	0.156317	2.44108	3.88055	3.56756	7.84718	0	3.83115	8.48457	5.55207	6.40803	4.45428	4.52813	12.5118	3.99797	3.75099	13.0677	4.22591	3.18677	2.73997	0	3.32987	1.47071	4.19728	7.21824	2.30973	5.12564	6.42941	0.760277	3.53036	0
RP11-675F6.3	ENSG00000253361.1	4.41406	0.766979	0.638681	1.20088	0.229798	0.394221	1.46465	17.4625	0	4.70831	0	1.91558	0.707048	5.55207	3.20402	0.890856	1.13203	4.17059	6.66328	11.253	0	6.86711	4.78016	2.73997	0	23.3091	0.735357	10.9129	1.03118	2.30973	2.1967	2.85752	8.36305	1.17679	1.60423
U3	ENSG00000212195.2	65.3565	0.766836	0.382078	2.00701	0.0447483	0.135231	50.2862	40.7458	29.5598	95.7356	33.1936	63.214	38.1806	59.222	23.4961	290.419	24.9047	38.9255	52.6399	22.506	68.9683	81.877	203.953	57.5393	92.1202	18.8693	116.186	54.5646	78.3695	18.4779	24.896	117.873	48.6577	43.5411	6.41693
SORCS3-AS1	ENSG00000226387.2	19.2093	0.766551	0.489102	1.56726	0.117053	0.251733	33.6868	19.4028	4.58686	36.097	0	9.57788	20.5044	18.5069	39.5162	44.5428	40.7531	12.5118	11.9939	10.6278	35.5731	63.3887	23.9008	13.6998	0	27.7489	0.735357	16.7891	9.2806	0	12.448	24.2889	14.4453	7.64911	4.81269
RP11-388P9.2	ENSG00000232682.2	11.2527	0.765987	0.500281	1.53111	0.125741	0.264038	13.1818	21.343	4.07721	3.13887	6.03519	1.91558	9.19162	12.0295	10.6801	0	4.52813	6.95098	3.99797	11.8781	2.17795	66.5581	1.59339	10.9599	6.90901	28.8589	5.1475	5.87619	16.4988	4.61947	9.51905	11.4301	2.28083	20.888	24.0635
CLCN4	ENSG00000073464.11	452.114	0.76563	0.249503	3.06862	0.00215051	0.0248489	375.437	271.639	317.513	258.957	428.499	844.769	284.233	288.707	184.765	404.449	298.856	400.377	437.778	867.105	177.866	471.717	334.611	306.876	616.054	1225.39	305.909	619.518	688.827	182.469	435.68	475.062	225.802	1059.99	322.451
RNA5SP360	ENSG00000252364.1	0.483929	0.765519	1.18198	0.647656	0.517208		0.488215	0	0	0	0	0	0.707048	0	0	0	0	0	0	3.75099	0.725982	0	0	0	0	1.10996	0	0	0	2.30973	0.732235	1.42876	0	1.17679	1.60423
MXI1	ENSG00000119950.20	850.537	0.76526	0.252593	3.02962	0.00244863	0.0263556	1346.5	473.427	378.671	707.031	1050.12	1852.36	564.224	651.442	515.847	1795.97	642.994	977.308	1000.82	552.646	1323.47	1111.94	696.31	471.274	963.807	1346.38	373.561	843.653	923.935	508.141	519.887	965.126	377.858	1573.66	157.215
MIR5190	ENSG00000266146.1	4.7641	0.764936	0.564025	1.35621	0.175033	0.32944	3.90572	9.70138	2.54826	0	6.03519	5.74673	4.94933	0	1.06801	3.56343	2.26406	11.1216	9.32859	0.625166	25.4094	4.22591	1.59339	0	1.1515	2.21991	3.67679	5.03674	7.21824	6.9292	1.46447	12.8588	2.28083	3.23616	0
RP11-1415C14.4	ENSG00000254701.3	31.4307	0.764767	0.481481	1.58836	0.112204	0.244942	35.6397	3.88055	20.8957	36.097	45.2639	47.8894	113.128	33.3124	28.8361	97.1034	14.7164	37.5353	3.99797	3.12583	57.3526	94.5548	6.37354	0	12.6665	17.7593	13.9718	30.2204	10.3118	13.8584	13.9125	33.5758	16.7261	62.3697	6.41693
PLCL1	ENSG00000115896.15	678.642	0.764537	0.355847	2.1485	0.0316741	0.108612	1217.61	595.665	359.814	498.296	485.833	1861.94	203.63	203.576	152.725	536.296	455.077	685.367	589.7	323.836	1025.81	566.272	157.745	391.815	389.208	1034.48	907.431	809.235	753.791	265.619	563.088	732.953	321.597	3226.45	365.765
Y_RNA	ENSG00000201047.1	1.83516	0.764147	0.590966	1.29305	0.195994	0.355178	2.44108	0	3.56756	2.35415	0	1.91558	2.12114	0.925344	0	3.56343	0	1.3902	2.66531	5.62649	8.71179	2.64119	1.59339	0	0	2.21991	2.20607	0.839456	2.06236	0	0.732235	0.714379	2.28083	2.64777	0
GPR158	ENSG00000151025.9	807.647	0.763928	0.407826	1.87317	0.0610445	0.164742	434.023	362.832	937.249	363.324	503.939	1028.66	3194.44	2492.88	1583.85	3998.16	283.008	475.447	528.398	386.978	235.944	641.282	595.926	309.616	510.115	838.017	268.405	505.352	522.807	286.407	328.041	462.918	338.323	596.336	409.079
CD24	ENSG00000272398.5	199.922	0.763796	0.617046	1.23783	0.21578	0.378311	523.855	244.475	60.6485	386.866	66.3871	440.582	71.4118	24.9843	11.7481	604.892	7.92422	9.73138	152.589	49.3881	900.218	264.119	22.3074	8.2199	112.847	35.5186	28.6789	47.849	65.9954	207.876	52.7209	1011.56	205.275	66.7826	112.296
HLF	ENSG00000108924.13	240.789	0.76355	0.293691	2.59984	0.00932671	0.0527083	166.97	178.505	94.2855	107.506	102.598	180.064	199.387	355.332	340.694	245.876	315.837	205.749	183.24	653.923	116.883	71.8405	137.031	221.937	299.391	909.054	122.805	321.512	269.137	138.584	153.769	361.476	203.754	112.383	213.363
ZNF33BP1	ENSG00000225192.1	74.3172	0.762907	0.307488	2.4811	0.0130979	0.0638038	23.9225	40.7458	74.9188	63.5621	69.4047	72.7919	117.37	96.2358	111.073	174.608	87.1664	50.0471	77.2941	50.0133	161.168	101.422	12.7471	10.9599	21.8785	127.645	75.0064	51.2068	61.8707	64.6725	38.8084	119.301	25.8494	131.8	41.71
FOSB	ENSG00000125740.13	1110.98	0.762879	0.656424	1.16217	0.245165	0.411794	17.5757	440.443	1705.29	317.026	108.633	632.14	125.854	93.4598	819.16	968.361	1330.14	3950.94	3706.12	8281.57	42.833	379.276	157.745	60.2793	191.149	47.7281	2829.65	1212.17	1109.55	71.6017	461.308	1596.64	699.455	459.535	402.662
RP11-289H16.1	ENSG00000224363.2	8.65422	0.762776	0.354175	2.15367	0.0312664	0.107849	7.32323	1.94028	10.7027	3.92359	9.05279	7.6623	7.77752	7.40275	20.2921	18.708	7.92422	4.17059	15.9919	13.1285	10.1638	10.0365	1.59339	2.73997	3.45451	8.87965	2.20607	9.23401	16.4988	16.1681	2.1967	18.5739	4.56166	7.06072	1.60423
AC011196.3	ENSG00000235518.2	4.12167	0.762733	0.713428	1.06911	0.28502	0.455444	5.85858	5.82083	0.509651	3.13887	0	0	9.19162	0	0	7.12685	0	2.78039	0	6.25166	10.1638	1.58472	1.59339	5.47993	0	28.8589	2.20607	5.03674	2.06236	0	5.85788	7.85817	3.04111	0.294197	4.81269
RNU6-1176P	ENSG00000212257.1	14.8309	0.762384	0.381952	1.99602	0.0459316	0.137528	12.6936	17.4625	15.2895	5.49302	9.05279	44.0582	7.07048	9.25344	4.27202	31.18	4.52813	6.95098	11.3276	5.00133	36.2991	10.0365	4.78016	24.6597	4.60601	24.419	28.6789	17.6286	15.4677	11.5487	7.32235	32.8614	3.04111	20.2996	4.81269
KB-1572G7.2	ENSG00000273000.5	2.28534	0.761744	0.600819	1.26784	0.204854	0.365893	1.95286	0	2.03861	0.784718	0	0	1.4141	3.70138	3.20402	1.78171	2.26406	0	5.33062	1.25033	6.53384	3.16943	0	0	1.1515	2.21991	2.94143	0.839456	0	0	3.66117	12.1444	1.52055	6.76652	1.60423
RP11-406O23.2	ENSG00000232939.1	6.55558	0.761255	0.603746	1.26089	0.20735	0.368936	1.46465	9.70138	5.09651	0.784718	6.03519	13.409	0.707048	2.77603	0	0	7.92422	8.34118	3.99797	0.625166	0	17.4319	3.18677	0	4.60601	17.7593	1.47071	3.35782	9.2806	6.9292	13.1802	15.002	9.12332	24.7125	3.20846
RP11-70L8.5	ENSG00000279670.1	19.6313	0.761244	0.479838	1.58646	0.112635	0.245572	7.81144	29.1041	11.722	14.9096	9.05279	34.4804	19.0903	6.47741	6.40803	24.0531	5.66016	12.5118	27.3195	6.87682	2.17795	10.5648	1.59339	5.47993	1.1515	21.0892	13.2364	28.5415	36.0912	6.9292	6.59011	95.7268	39.5344	62.6639	22.4592
PTPRD	ENSG00000153707.16	4073.49	0.761144	0.34112	2.23131	0.0256606	0.0952931	8847.92	3779.66	1600.31	2351.01	1870.91	3369.5	2856.47	11150.4	5037.78	617.364	6291.83	2695.59	2913.19	1806.1	7051.47	4759.96	4036.05	2244.03	3962.32	6625.33	867.722	3729.7	3822.58	3282.13	2617.01	7014.49	1460.49	10661.4	808.533
LINC01069	ENSG00000236133.1	2.44636	0.760587	0.747844	1.01704	0.309134	0.480874	0.97643	0	0.509651	1.56944	0	1.91558	4.24229	0	0	6.236	1.13203	0	0	1.25033	13.7937	0.528239	3.18677	13.6998	0	3.32987	0	0.839456	7.21824	2.30973	1.46447	0.714379	0.760277	2.05938	3.20846
RP11-381E24.1	ENSG00000241634.1	6.28656	0.760263	0.409358	1.85721	0.0632813	0.168515	4.88215	1.94028	2.03861	11.7708	6.03519	7.6623	10.6057	3.70138	2.13601	6.236	1.13203	8.34118	6.66328	18.1298	23.2314	8.45182	9.56032	2.73997	3.45451	6.65974	1.47071	1.67891	5.15589	2.30973	3.66117	7.85817	4.56166	3.82455	6.41693
MTND4LP30	ENSG00000198868.3	5.86096	0.759782	0.388949	1.95343	0.0507691	0.146609	3.90572	1.94028	3.05791	4.70831	0	7.6623	12.7269	11.1041	4.27202	13.3628	13.5844	6.95098	3.99797	5.62649	15.9716	2.64119	9.56032	5.47993	5.75751	4.43982	2.94143	7.5551	5.15589	0	0.732235	5.71503	3.04111	6.47232	1.60423
IGKV2D-40	ENSG00000251039.2	2.08142	0.759668	1.55327	0.489078	0.624787	0.757375	0	9.70138	0	3.13887	0	0	0	0	0	0	0	0	0	18.1298	0	0	15.9339	0	0	0	0	2.51837	0	2.30973	0.732235	0	7.60277	0.294197	102.671
MIR378B	ENSG00000264534.3	1.48032	0.759565	0.676895	1.12213	0.261807	0.4301	0.488215	0	0	0	3.0176	0	1.4141	0.925344	3.20402	0	1.13203	2.78039	0.666328	3.75099	2.90393	0	3.18677	2.73997	3.45451	1.10996	0	1.67891	0	0	1.46447	3.5719	0.760277	1.47098	3.20846
SEPP1	ENSG00000250722.5	565.431	0.758635	0.433407	1.7504	0.0800498	0.196066	496.027	432.682	397.528	195.395	322.883	1503.73	393.119	328.497	470.99	96.2125	456.209	428.181	626.348	150.665	241.026	432.628	229.448	498.674	1377.2	316.337	551.518	863.8	953.839	127.035	274.588	362.19	115.562	3662.16	93.0454
ST3GAL5-AS1	ENSG00000232504.4	22.4674	0.758051	0.274058	2.76603	0.00567439	0.0398562	14.1582	25.2236	10.7027	10.2013	21.1232	32.5648	20.5044	22.2083	28.8361	24.0531	27.1688	31.9745	20.6562	9.37748	52.9967	6.86711	33.4611	10.9599	13.818	34.4086	5.88286	26.8626	29.9042	16.1681	23.4315	14.2876	19.0069	50.3076	14.4381
EGR1	ENSG00000120738.7	8804.76	0.757945	0.439026	1.72642	0.0842711	0.20301	932.003	2293.41	21135.8	6725.82	4402.67	6574.25	3489.99	8839.81	20037.9	14359.7	8250.25	12061.3	10508	22895.4	566.992	16606.8	20455.9	4918.24	3622.63	1492.89	21551.9	5892.98	6334.53	2780.92	3497.88	7365.96	3929.11	12825.2	989.811
NSUN6	ENSG00000241058.3	575.696	0.757737	0.226701	3.34246	0.0008304	0.0160857	416.447	353.13	370.007	432.38	268.566	304.576	631.394	1084.5	1021.01	957.671	881.853	411.498	511.74	537.017	1266.84	943.963	395.16	342.496	468.661	786.959	466.952	474.293	341.32	528.929	317.058	730.096	240.248	964.965	245.447
MIR5682	ENSG00000264477.1	0.528839	0.757678	1.23972	0.611167	0.541089		0.97643	0	0	0.784718	0	0	0	0	0	0	0	1.3902	1.99898	0	0	0.528239	0	0	0	3.32987	0	1.67891	1.03118	0	0	2.85752	0.760277	0	0
RP11-554J4.1	ENSG00000272606.1	1.34065	0.757461	0.84191	0.899694	0.368283	0.540113	1.95286	0	0.509651	3.13887	0	0	0	4.62672	1.06801	0	2.26406	2.78039	1.99898	0.625166	5.08188	0	7.96693	0	2.303	1.10996	0	0.839456	0	0	0	0.714379	0	0.294197	1.60423
APLNR	ENSG00000134817.10	678.108	0.756983	0.455018	1.66363	0.0961858	0.221631	164.528	401.637	682.423	241.693	606.537	3164.53	232.619	336.825	397.298	518.478	119.995	654.783	706.974	748.323	124.143	1125.68	173.679	246.597	2886.82	245.3	169.132	1137.46	1092.02	106.248	218.206	825.108	540.557	1492.75	304.804
GAPDHP55	ENSG00000224055.1	53.0367	0.756962	0.415492	1.82185	0.0684784	0.177306	39.5454	5.82083	80.0153	44.7289	102.598	59.3828	24.0396	11.1041	6.40803	128.283	23.7727	51.4373	41.3123	42.5113	52.2707	151.076	22.3074	8.2199	4.60601	92.1263	55.8872	77.2299	90.7436	27.7168	90.0648	38.5765	15.2055	117.384	33.6889
RN7SL856P	ENSG00000276653.1	7.16604	0.756847	0.367723	2.0582	0.039571	0.124808	2.92929	5.82083	2.03861	3.92359	0	17.2402	4.24229	5.55207	6.40803	8.01771	5.66016	5.56079	5.99695	10.0027	15.9716	1.58472	7.96693	8.2199	0	16.6493	8.08893	6.71565	4.12471	11.5487	10.2513	13.5732	3.04111	7.06072	9.62539
RP11-165F24.5	ENSG00000228115.1	6.68845	0.756285	0.479909	1.57589	0.11505	0.249019	4.88215	3.88055	0	5.49302	6.03519	3.83115	1.4141	12.0295	24.5641	2.67257	5.66016	4.17059	4.6643	5.62649	2.90393	10.0365	3.18677	13.6998	0	8.87965	0.735357	10.0735	3.09353	9.23893	5.12564	21.4314	8.36305	2.64777	9.62539
SNORD116-23	ENSG00000207375.1	45.2382	0.756268	0.335414	2.25473	0.0241502	0.0917622	86.9023	17.4625	30.0694	13.3402	0	51.7205	25.4537	58.2967	35.2442	76.6137	73.5821	26.4137	43.3113	21.2556	172.784	71.8405	855.648	495.934	25.333	79.9168	36.7679	32.7388	47.4342	46.1947	19.7703	36.4333	32.6919	51.7786	14.4381
RP1-146A15.1	ENSG00000237994.1	19.3669	0.755839	0.562844	1.34289	0.179306	0.334861	49.3097	19.4028	4.58686	44.7289	6.03519	26.8181	27.5749	1.85069	1.06801	41.8703	14.7164	37.5353	24.6541	8.12715	39.2031	59.691	3.18677	10.9599	0	27.7489	3.67679	12.5918	16.4988	2.30973	4.39341	34.2902	3.80138	35.0094	0
RP11-569A2.2	ENSG00000219150.2	10.8079	0.755833	0.341513	2.21319	0.0268846	0.0980132	2.92929	11.6417	7.64477	5.49302	18.1056	3.83115	3.53524	7.40275	6.40803	18.708	2.26406	12.5118	11.3276	11.253	10.8897	22.7143	15.9339	2.73997	2.303	27.7489	4.41214	12.5918	14.4365	4.61947	9.51905	7.85817	15.9658	16.1808	22.4592
RP11-650K20.2	ENSG00000257754.1	13.9243	0.755355	0.573696	1.31665	0.187957	0.345678	2.92929	17.4625	5.09651	12.5555	33.1936	51.7205	32.5242	16.6562	2.13601	30.2891	0	15.2922	20.6562	18.755	49.3668	8.45182	0	2.73997	0	11.0996	0.735357	15.9497	8.24942	4.61947	13.1802	16.4307	6.84249	2.05938	4.81269
CLSTN2-AS1	ENSG00000250433.1	12.4014	0.754685	0.537695	1.40355	0.160452	0.31099	2.92929	19.4028	2.54826	9.41661	9.05279	0	2.82819	4.62672	2.13601	7.12685	6.79219	2.78039	5.33062	14.3788	72.5982	7.92358	7.96693	2.73997	16.121	51.058	1.47071	15.1102	3.09353	16.1681	10.9835	26.432	16.7261	2.64777	19.2508
SNHG22	ENSG00000267322.2	683.153	0.754474	0.2786	2.70809	0.00676727	0.0438685	563.4	250.296	596.802	171.068	739.311	840.938	680.887	735.649	968.681	818.697	680.351	668.685	800.26	457.621	1067.19	473.83	1344.82	263.037	1077.81	1060.01	711.09	640.505	714.606	314.124	228.457	1422.33	542.077	906.714	72.1904
SNORD45	ENSG00000200051.1	2.33282	0.754378	0.512528	1.47188	0.141054	0.284977	2.44108	1.94028	1.52895	0.784718	0	0	3.53524	3.70138	3.20402	0.890856	3.3961	11.1216	3.33164	2.50066	7.25982	2.64119	1.59339	2.73997	0	1.10996	1.47071	2.51837	0	2.30973	0.732235	2.14314	1.52055	3.23616	0
RNU6-1290P	ENSG00000199827.1	0.776001	0.754108	0.924147	0.816005	0.414498		0	0	1.0193	0	0	0	0.707048	0	1.06801	1.78171	0	0	0	1.8755	0	0.528239	1.59339	2.73997	1.1515	0	0.735357	0.839456	4.12471	0	2.1967	2.14314	0	0	0
RAB3C	ENSG00000152932.7	227.214	0.752658	0.49191	1.53007	0.125998	0.264297	539.966	219.251	283.876	279.36	60.3519	82.3697	166.156	55.5207	21.3601	292.201	50.9414	54.2177	108.611	827.094	295.475	631.774	23.9008	123.298	62.1811	1248.7	40.4446	143.547	129.928	143.203	122.283	165.736	146.733	57.3683	213.363
RP13-26D14.2	ENSG00000231053.1	2.02709	0.752613	0.688547	1.09305	0.274374	0.444148	0.97643	5.82083	0.509651	3.13887	0	3.83115	2.12114	3.70138	0	5.34514	4.52813	0	0	1.8755	2.17795	0	4.78016	0	0	3.32987	0	0	6.18707	0	2.92894	4.28628	0.760277	0.88259	1.60423
RNU7-11P	ENSG00000252796.1	0.869967	0.752242	0.859425	0.875285	0.381419	0.552954	0.97643	0	0	0	0	1.91558	0	0	0	1.78171	2.26406	2.78039	0.666328	1.25033	0.725982	0	0	0	0	2.21991	1.47071	2.51837	1.03118	4.61947	0	0.714379	0	0.294197	0
RP11-2C24.7	ENSG00000274678.1	1.12602	0.75223	0.95742	0.785684	0.432053	0.599341	0	0	0	0	0	3.83115	0	0.925344	0	0	0	2.78039	0	3.12583	0	1.58472	0	0	3.45451	4.43982	0.735357	1.67891	2.06236	0	0.732235	0	3.80138	0.294197	3.20846
LINC01117	ENSG00000224577.1	6.25185	0.752104	0.581103	1.29427	0.195572	0.354718	9.7643	7.7611	0	4.70831	15.088	7.6623	2.82819	3.70138	13.8841	0.890856	1.13203	8.34118	5.33062	1.8755	47.9148	5.28239	4.78016	0	0	2.21991	1.47071	4.19728	4.12471	4.61947	7.32235	3.5719	6.84249	1.17679	4.81269
uc_338	ENSG00000274127.1	0.82581	0.751984	0.999906	0.752054	0.452018	0.617372	0	1.94028	0.509651	1.56944	0	0	1.4141	0	0	0	0	0	0.666328	6.25166	0	1.58472	0	0	0	25.529	0	1.67891	3.09353	0	0.732235	2.14314	0.760277	0	1.60423
SNORD116-27	ENSG00000251896.1	36.4967	0.751849	0.409673	1.83524	0.06647	0.173997	50.7744	15.5222	52.4941	22.7568	0	21.0713	42.4229	39.7898	43.7882	53.4514	59.9977	55.6079	60.6359	28.1325	63.8865	20.6013	89.2296	38.3595	3.45451	115.435	16.1779	10.0735	22.6859	13.8584	6.59011	51.4353	5.32194	35.5978	19.2508
RN7SKP296	ENSG00000223117.1	7.35017	0.751794	0.474732	1.58362	0.113281	0.246509	5.37037	5.82083	6.11582	7.06246	0	1.91558	5.65638	5.55207	6.40803	8.01771	1.13203	6.95098	11.3276	29.3828	0.725982	24.299	11.1537	0	0	3.32987	3.67679	8.39456	10.3118	4.61947	20.5026	6.42941	6.08222	9.70849	3.20846
RP11-656D10.5	ENSG00000227278.1	1.17764	0.750199	0.862079	0.870221	0.384179	0.555624	0.488215	1.94028	0	3.13887	0	0	0.707048	0.925344	1.06801	0	0	5.56079	0.666328	5.62649	2.17795	3.69767	1.59339	0	1.1515	0	0.735357	0	0	2.30973	0	0	0.760277	0	1.60423
CTD-2583A14.10	ENSG00000268750.6	3.07789	0.749219	0.934589	0.801656	0.422752	0.590923	0.97643	0	9.68338	3.13887	0	0	0	6.47741	6.40803	8.90856	5.66016	5.56079	0	18.1298	0	0	0	0	1.1515	2.21991	10.295	0	0	2.30973	0.732235	1.42876	0	6.17813	0
LHX2	ENSG00000106689.10	308.694	0.749094	0.359041	2.08638	0.0369445	0.119886	46.8687	294.922	171.753	141.249	283.654	84.2853	149.187	867.048	718.768	40.9794	535.451	169.604	157.92	189.425	631.605	704.143	587.959	150.698	257.936	589.387	159.573	183.001	175.3	198.637	223.332	330.043	436.399	193.876	279.136
SNORD115-45	ENSG00000212380.1	2.97556	0.748894	0.697629	1.07348	0.283054	0.453334	2.44108	0	5.60617	1.56944	9.05279	3.83115	3.53524	3.70138	7.47604	0	1.13203	0	1.33266	3.75099	7.25982	1.58472	0	2.73997	0	16.6493	0	0.839456	0	0	0.732235	6.42941	1.52055	0.294197	4.81269
PHACTR1	ENSG00000112137.17	845.685	0.74884	0.304432	2.45979	0.0139018	0.0659379	714.747	807.155	473.976	408.838	733.276	752.821	1187.13	604.25	658.959	769.7	1257.69	604.736	585.702	1160.93	2713.72	395.651	232.634	369.895	522.782	2677.21	339	809.235	747.604	464.256	366.117	2163.85	763.318	684.595	555.064
MIR645	ENSG00000208018.1	13.3718	0.748373	0.337103	2.22001	0.0264178	0.0970373	7.81144	5.82083	13.7606	3.92359	9.05279	11.4935	8.48457	22.2083	9.61205	14.2537	13.5844	22.2432	11.9939	35.0093	4.35589	10.0365	7.96693	8.2199	3.45451	39.9584	13.9718	9.23401	12.3741	4.61947	14.6447	29.2896	5.32194	9.41429	25.6677
PRR18	ENSG00000176381.5	84.9499	0.748148	0.442971	1.68893	0.0912326	0.214069	72.7441	97.0138	9.17373	44.7289	9.05279	222.207	128.683	49.0433	55.5363	8.90856	30.5649	77.851	81.292	25.0066	7.98581	34.8638	101.977	109.599	81.7566	103.226	22.7961	169.57	129.928	41.5752	77.6169	231.459	124.685	287.43	27.2719
PER3	ENSG00000049246.14	813.991	0.748095	0.279675	2.67487	0.00747573	0.0463548	410.589	440.443	212.525	515.56	337.971	519.121	497.762	2100.53	954.797	1074.37	1390.14	539.396	483.088	1102.79	1915.87	239.292	979.932	1079.55	1149.2	1411.86	578.726	676.601	681.609	404.203	549.176	1486.62	460.728	726.665	686.611
RP11-567F11.2	ENSG00000281772.1	2.37057	0.747447	0.562839	1.32799	0.18418	0.340983	5.37037	1.94028	2.03861	3.92359	0	0	2.82819	0	1.06801	9.79942	1.13203	1.3902	0.666328	5.00133	1.45196	6.33887	3.18677	2.73997	0	6.65974	0.735357	2.51837	2.06236	0	0.732235	1.42876	0.760277	1.76518	3.20846
CALN1	ENSG00000183166.10	160.259	0.74742	0.444866	1.6801	0.0929377	0.216631	122.542	133.879	50.9651	48.6525	172.003	321.817	82.7246	39.7898	12.8161	261.021	67.9219	61.1687	65.3002	396.98	135.759	43.3156	41.428	60.2793	64.4841	720.361	28.6789	155.299	135.084	94.699	228.457	92.8693	262.296	418.053	328.867
RP11-654A16.1	ENSG00000259621.1	4.92139	0.74637	0.444708	1.67834	0.093281	0.217133	1.95286	1.94028	9.68338	6.27774	0	0	6.36343	6.47741	5.34003	6.236	6.79219	8.34118	0	6.87682	16.6976	7.92358	4.78016	2.73997	2.303	8.87965	2.94143	8.39456	1.03118	6.9292	4.39341	2.14314	2.28083	5.00134	0
Y_RNA	ENSG00000206847.1	14.5668	0.745937	0.422656	1.76488	0.0775843	0.191908	13.1818	15.5222	20.8957	17.2638	18.1056	7.6623	5.65638	18.5069	12.8161	35.6343	16.9805	36.1451	13.3266	1.8755	37.7511	18.4884	0	0	2.303	16.6493	14.7071	20.1469	7.21824	6.9292	8.05458	38.5765	4.56166	7.06072	6.41693
ELMO1	ENSG00000155849.15	1238.97	0.74569	0.265872	2.80469	0.00503649	0.0374493	1789.31	906.109	1357.71	1051.52	847.944	2168.43	692.2	322.02	508.371	2261.88	886.381	1324.86	1446.6	1472.89	1387.35	2604.75	615.047	556.213	1043.26	1566.15	714.032	1542.08	1538.52	752.973	798.868	1153.01	412.83	3459.75	749.176
BMP2KL	ENSG00000204113.6	82.2506	0.745365	0.269307	2.76772	0.00564503	0.0397348	46.3804	23.2833	64.2161	53.3608	141.827	70.8763	63.6343	156.383	130.297	33.8525	75.8461	97.3138	95.9512	90.649	73.3242	99.8372	71.7024	35.6196	52.9691	200.902	98.5379	76.3905	50.5277	73.9115	49.7919	81.4392	31.1714	218	27.2719
WASF1	ENSG00000112290.12	513.772	0.74535	0.366496	2.03372	0.04198	0.129893	1414.85	304.623	191.119	576.768	383.235	421.427	256.658	187.845	186.901	1302.43	117.731	247.455	377.808	676.429	587.32	1690.89	782.352	586.353	390.359	1354.15	430.919	266.947	275.324	247.141	143.518	307.897	192.35	802.862	195.716
FOCAD	ENSG00000188352.12	989.254	0.7453	0.344458	2.16369	0.0304881	0.106173	227.508	944.914	436.262	1006.01	241.408	622.562	1123.5	1119.67	1298.69	734.066	652.05	981.479	974.172	2754.48	100.186	726.329	1325.7	1180.93	736.961	3233.3	1078.03	601.05	739.354	799.168	166.217	2318.88	880.401	945.548	739.551
RN7SL328P	ENSG00000240853.3	17.1201	0.745022	0.280227	2.65864	0.0078457	0.0477159	8.29966	17.4625	18.3475	13.3402	12.0704	30.6492	14.848	17.5815	8.54404	16.9263	14.7164	19.4628	23.9878	27.5073	43.5589	14.7907	12.7471	0	1.1515	34.4086	19.8546	18.468	15.4677	9.23893	13.1802	23.5745	7.60277	22.6531	16.0423
SH3GL2	ENSG00000107295.9	141.814	0.745001	0.556553	1.3386	0.180702	0.336658	511.161	190.147	21.4054	69.0552	105.616	120.681	66.4625	31.4617	1.06801	356.343	72.45	30.5843	86.6227	377.6	315.802	39.6179	11.1537	32.8796	80.6051	811.378	16.1779	92.3401	116.523	60.0531	49.7919	179.309	120.124	25.8893	120.317
SRGAP3-AS1	ENSG00000224808.1	7.35905	0.744704	0.408128	1.82468	0.0680488	0.176697	4.88215	9.70138	4.58686	9.41661	12.0704	3.83115	4.24229	0.925344	7.47604	16.0354	3.3961	8.34118	2.66531	6.87682	21.0535	5.28239	1.59339	0	0	18.8693	1.47071	8.39456	12.3741	11.5487	3.66117	10.0013	7.60277	5.88393	11.2296
CATSPER2	ENSG00000166762.16	374.691	0.744287	0.281793	2.64126	0.0082599	0.0491393	76.6498	395.816	245.142	164.791	410.393	289.252	268.678	414.554	390.89	449.883	286.404	458.765	361.816	413.86	402.92	314.302	173.679	235.637	74.8476	1542.84	234.579	327.388	287.699	348.77	289.965	751.527	316.275	404.52	534.209
MIR1254-1	ENSG00000221184.1	10.7668	0.743801	0.329561	2.25695	0.0240114	0.0913996	6.3468	1.94028	17.3281	5.49302	3.0176	15.3246	14.141	6.47741	10.6801	25.8348	10.1883	8.34118	14.6592	13.1285	31.9432	18.4884	12.7471	2.73997	5.75751	16.6493	10.295	17.6286	5.15589	4.61947	7.32235	5.71503	9.12332	7.94331	3.20846
RASGRF2	ENSG00000113319.11	532.757	0.743181	0.283152	2.62467	0.00867336	0.0505822	293.417	551.038	317.003	277.79	509.974	741.328	345.039	417.33	356.714	380.396	389.419	422.62	545.056	996.514	619.989	265.176	135.438	219.197	278.663	1933.54	291.201	493.6	457.843	441.159	484.739	705.092	391.543	1491.28	697.841
RP11-323F24.3	ENSG00000276524.1	6.37914	0.743168	0.46804	1.58783	0.112325	0.245138	4.39394	9.70138	6.11582	3.13887	0	26.8181	12.0198	0.925344	2.13601	4.45428	3.3961	2.78039	2.66531	8.12715	23.2314	3.69767	1.59339	0	4.60601	12.2095	5.1475	14.2707	7.21824	6.9292	3.66117	2.85752	0.760277	4.11875	8.02116
ST8SIA3	ENSG00000177511.5	231.063	0.743068	0.512822	1.44898	0.147343	0.293405	460.387	219.251	379.69	349.984	27.1584	59.3828	94.7444	68.4755	71.5564	418.703	10.1883	87.5824	134.598	793.335	104.541	368.711	23.9008	131.518	77.1506	1538.4	25.0021	135.992	128.897	110.867	203.561	162.164	201.473	125.916	187.695
CTD-2033D15.3	ENSG00000278621.1	0.626151	0.742838	1.22174	0.608019	0.543175		0	1.94028	1.0193	0	0	1.91558	0	0	0	0	0	0	0.666328	3.12583	0	1.05648	0	0	2.303	1.10996	0.735357	0	0	0	0	4.28628	0	0	0
RNU6-444P	ENSG00000206715.1	9.29717	0.742822	0.409042	1.816	0.0693696	0.178734	8.78787	5.82083	5.09651	12.5555	12.0704	24.9025	16.2621	10.1788	7.47604	8.90856	6.79219	4.17059	5.33062	5.62649	30.4913	7.92358	6.37354	2.73997	0	19.9792	5.1475	16.7891	17.53	4.61947	13.1802	3.5719	3.04111	2.64777	1.60423
LDB1	ENSG00000198728.10	750.731	0.742811	0.203806	3.64469	0.000267716	0.0106922	533.131	296.862	718.099	404.13	494.886	697.269	716.239	569.087	558.567	1563.45	656.578	707.61	822.249	1149.68	1373.56	1216.01	834.934	498.674	986.837	1427.4	766.978	910.81	880.626	538.168	305.342	497.922	441.721	889.945	314.429
uc_338	ENSG00000278498.1	1.53655	0.742746	0.808265	0.918939	0.358128	0.530184	0.97643	3.88055	1.0193	0.784718	9.05279	0	1.4141	0	1.06801	3.56343	2.26406	2.78039	0	1.8755	8.71179	1.05648	0	0	0	1.10996	0	0	3.09353	0	0.732235	0	0	1.17679	0
MIR301A	ENSG00000207996.1	5.69808	0.742355	0.38827	1.91196	0.0558819	0.155668	2.44108	9.70138	4.07721	7.84718	0	3.83115	4.24229	11.1041	4.27202	7.12685	5.66016	4.17059	6.66328	5.62649	5.08188	6.86711	12.7471	0	0	5.54978	2.94143	0	12.3741	2.30973	5.12564	12.1444	8.36305	11.7679	3.20846
RP11-351O1.4	ENSG00000270421.1	18.2238	0.741207	0.426703	1.73706	0.0823774	0.200002	22.4579	15.5222	23.444	21.9721	12.0704	11.4935	12.0198	39.7898	40.5842	56.124	28.3008	5.56079	15.3255	8.12715	50.8188	47.5415	1.59339	5.47993	3.45451	18.8693	6.61822	5.03674	5.15589	20.7876	10.2513	15.002	3.80138	16.475	4.81269
PCSK1N	ENSG00000102109.8	260.051	0.741114	0.397352	1.86513	0.0621626	0.166711	561.936	79.5513	177.868	57.2844	66.3871	118.766	330.191	301.662	222.145	568.366	150.56	83.4118	173.912	333.838	331.774	396.707	761.638	290.436	526.236	802.498	239.726	118.363	121.679	76.2212	91.5293	163.593	95.0346	274.485	25.6677
MGEA5	ENSG00000198408.13	4310.88	0.741108	0.243955	3.03788	0.00238245	0.0260644	4573.6	1961.62	4592.98	4003.63	3956.07	4032.29	3182.42	6173.9	6525.51	5776.31	4567.75	3549.17	3636.82	4764.39	9895.87	8300.75	3113.48	2405.69	4948	7910.66	4187.86	4068.84	3754.52	3369.9	1623.36	3638.33	1089.48	4679.2	733.134
FTH1P2	ENSG00000234975.6	223.499	0.740514	0.333411	2.22102	0.0263494	0.0969218	367.626	223.132	267.567	146.742	120.704	1162.75	142.824	141.578	180.493	186.189	148.296	134.849	201.897	330.087	46.4629	242.99	73.2958	46.5794	180.786	195.352	145.601	433.999	269.137	161.681	94.4583	226.458	159.658	331.559	118.713
RNPC3	ENSG00000185946.15	1254.67	0.740474	0.247231	2.99507	0.00274382	0.0277423	1105.81	653.873	1154.87	773.732	1062.19	1149.35	632.808	1218.68	1220.73	1670.36	902.229	1477.78	1499.24	882.109	2180.85	1306.86	450.928	613.752	1272.41	2333.13	1121.42	897.378	806.381	1526.73	691.229	3351.15	720.743	3221.16	487.686
CH507-154B10.1	ENSG00000280145.3	24.7586	0.740443	0.553004	1.33895	0.180588	0.336575	41.4983	19.4028	9.68338	30.604	18.1056	36.3959	14.848	80.505	68.3523	55.2331	56.6016	5.56079	6.66328	1.25033	95.1037	44.3721	25.4942	35.6196	1.1515	2.21991	12.5011	1.67891	3.09353	11.5487	9.51905	5.00066	5.32194	12.6505	8.02116
RP11-274B21.2	ENSG00000243302.3	2449.74	0.739936	0.258685	2.86038	0.00423133	0.0341964	1805.91	454.025	2097.22	943.231	1729.08	2618.59	3253.13	3523.71	4851.95	2985.26	4107.01	2464.82	2290.17	2621.94	3058.56	3831.32	2474.53	1904.28	2077.31	4039.13	2731.12	1892.13	1737.53	1674.56	1099.08	1625.93	799.051	5554.72	797.303
RP11-701P16.2	ENSG00000251139.2	75.7968	0.739923	0.475252	1.55691	0.119493	0.255031	16.1111	69.8499	195.706	42.3748	57.3343	250.94	58.685	11.1041	133.501	127.392	18.1125	145.971	160.585	196.302	5.08188	42.2591	4.78016	8.2199	19.5755	24.419	36.7679	132.634	137.147	50.8141	30.0216	60.7222	48.6577	69.7246	43.3143
SLIT1	ENSG00000187122.16	1535.61	0.739608	0.35263	2.0974	0.035958	0.117749	964.713	500.591	1035.61	510.067	781.557	130.259	832.902	1160.38	788.188	2619.12	1422.96	1816.99	1872.38	837.722	7001.37	1834.05	1851.51	997.348	1498.1	3902.61	2655.38	1176.08	1158.01	789.929	1038.31	621.51	1508.39	2230.3	996.228
RP11-534C12.1	ENSG00000272707.1	4.15856	0.739338	0.421225	1.75521	0.0792236	0.194699	3.90572	3.88055	4.07721	1.56944	0	3.83115	5.65638	1.85069	1.06801	3.56343	0	8.34118	3.33164	5.62649	10.8897	8.98006	6.37354	0	4.60601	2.21991	2.20607	2.51837	11.343	2.30973	8.05458	5.71503	4.56166	4.11875	0
SNORA51	ENSG00000201516.1	2.19491	0.73871	0.632254	1.16837	0.242656	0.408872	3.41751	5.82083	0.509651	1.56944	0	1.91558	3.53524	1.85069	0	3.56343	0	0	2.66531	1.8755	5.80786	9.5083	0	2.73997	0	2.21991	0.735357	0.839456	3.09353	0	1.46447	6.42941	0	0.88259	3.20846
RNU6-936P	ENSG00000206732.1	7.39121	0.738572	0.411679	1.79405	0.0728051	0.184276	11.2289	0	6.11582	1.56944	3.0176	15.3246	13.4339	17.5815	18.1561	11.5811	1.13203	13.902	10.6612	1.8755	10.8897	11.093	6.37354	0	6.90901	6.65974	2.20607	3.35782	5.15589	6.9292	5.85788	5.71503	1.52055	6.47232	9.62539
MIR1229	ENSG00000221394.1	0.346252	0.737737	2.14563	0.343833	0.730972		0	0	0	0	0	0	0	1.85069	0	4.45428	0	0	0.666328	0	0	0	0	0	0	0	0	0	0	2.30973	0	0	0.760277	0	0
RTN4	ENSG00000115310.17	7858.53	0.737047	0.267999	2.75019	0.00595612	0.040966	11932	5215.46	8020.89	9838.79	6493.87	12123.7	7856.71	6222.02	5406.24	11328.1	5065.84	6140.5	6783.22	8749.19	10036.7	17075.9	6625.3	3115.34	8377.18	8572.19	5544.59	11478.7	12139	4513.22	3801.76	7358.82	1773.73	15470.9	837.409
RP11-575L7.8	ENSG00000235298.1	62.3348	0.73675	0.431811	1.70619	0.0879736	0.209058	61.0269	42.6861	36.6949	51.0067	33.1936	34.4804	190.903	210.053	173.017	15.1446	46.4133	33.3647	29.3184	18.755	75.5022	117.269	49.395	43.8395	18.424	52.1679	66.9175	9.23401	38.1536	32.3363	7.32235	142.161	39.5344	132.977	6.41693
CELF2-AS1	ENSG00000181800.5	162.297	0.736702	0.355949	2.06969	0.0384818	0.122778	85.4376	85.3722	203.351	82.3954	147.862	76.623	295.546	137.876	146.317	398.213	210.558	189.067	233.881	230.686	540.857	148.963	33.4611	21.9197	49.5146	459.522	94.8611	116.684	131.991	78.5309	54.1854	160.735	131.528	96.4965	64.1693
KIF3C	ENSG00000084731.14	994.457	0.736595	0.253283	2.90819	0.0036353	0.0317743	1225.42	644.172	887.813	696.045	817.769	722.172	799.671	429.36	491.283	1187.51	578.468	875.824	1175.4	2477.53	1279.18	1004.71	1744.76	435.655	899.323	3175.58	441.214	1545.44	1345.69	725.256	563.821	565.788	791.448	711.367	601.587
RP11-512N4.2	ENSG00000225303.2	7.95342	0.736117	0.420719	1.74966	0.0801764	0.196271	3.90572	3.88055	6.11582	4.70831	0	1.91558	6.36343	7.40275	8.54404	32.9617	9.05625	5.56079	3.33164	5.00133	21.7795	7.92358	0	10.9599	3.45451	22.1991	5.1475	7.5551	9.2806	0	14.6447	7.14379	8.36305	3.82455	9.62539
GSN-AS1	ENSG00000235865.2	445.139	0.735759	0.31572	2.33042	0.0197839	0.0812165	241.666	242.535	689.049	311.533	398.323	1024.83	362.008	455.269	459.242	262.803	398.475	706.22	708.973	407.608	120.513	227.143	148.185	147.958	73.6961	753.66	419.889	784.891	801.225	196.327	456.182	773.673	227.323	934.957	174.861
RP11-427L15.2	ENSG00000277687.1	41.8212	0.735594	0.268015	2.7446	0.00605853	0.04132	63.468	36.8652	53.5134	28.2498	48.2815	59.3828	45.9581	36.0884	40.5842	87.3039	22.6406	55.6079	43.3113	47.5126	75.5022	100.365	19.1206	8.2199	23.03	41.0684	27.2082	41.1333	38.1536	30.0265	19.0381	62.151	12.9247	36.4804	9.62539
RP4-816N1.6	ENSG00000258325.2	2.87311	0.735592	0.596037	1.23414	0.217151	0.379577	0.97643	3.88055	0	1.56944	0	9.57788	2.82819	1.85069	2.13601	0	0	2.78039	0.666328	5.62649	11.6157	2.64119	0	2.73997	0	2.21991	1.47071	0.839456	6.18707	4.61947	3.66117	3.5719	4.56166	0.88259	6.41693
SYT13	ENSG00000019505.7	111.665	0.735092	0.663889	1.10725	0.268185	0.437443	155.252	155.222	17.8378	65.1316	33.1936	22.9869	30.403	19.4322	6.40803	2.67257	10.1883	27.8039	53.9726	611.412	5.08188	27.9967	25.4942	10.9599	41.4541	947.902	9.55964	83.9456	112.398	87.7698	122.283	64.2941	267.617	12.6505	206.946
RP11-370K11.1	ENSG00000232184.1	17.9127	0.734966	0.342566	2.14547	0.0319152	0.109214	33.6868	21.343	9.68338	14.1249	9.05279	11.4935	12.7269	24.9843	27.7681	40.0885	12.4523	33.3647	27.3195	5.62649	68.2423	16.9036	9.56032	10.9599	5.75751	24.419	9.55964	16.7891	9.2806	13.8584	7.32235	14.2876	6.08222	14.7098	8.02116
RP11-717A5.2	ENSG00000273196.1	3.03848	0.734093	0.585578	1.25362	0.209979	0.372074	3.41751	3.88055	8.15442	3.13887	0	1.91558	2.12114	5.55207	3.20402	10.6903	0	0	1.99898	0	0.725982	4.75415	1.59339	0	3.45451	4.43982	2.94143	4.19728	1.03118	0	0	11.4301	2.28083	5.58973	1.60423
RP11-4L24.4	ENSG00000279561.2	62.5415	0.734078	0.359095	2.04425	0.0409291	0.127851	78.6026	64.0291	18.3475	22.7568	36.2112	40.2271	47.3722	141.578	93.9845	37.416	71.318	76.4608	71.2971	25.0066	129.951	299.511	30.2743	8.2199	62.1811	61.0476	33.0911	26.8626	19.5924	41.5752	59.311	80.7249	61.5824	41.4817	33.6889
HIST2H4A	ENSG00000270882.2	3.19119	0.733909	0.590381	1.24311	0.213827	0.376179	1.95286	0	0	1.56944	0	1.91558	0.707048	2.77603	3.20402	0.890856	7.92422	2.78039	1.33266	0	4.35589	3.16943	15.9339	2.73997	3.45451	1.10996	0.735357	5.03674	6.18707	9.23893	1.46447	5.00066	0	2.64777	6.41693
GRIA1	ENSG00000155511.17	2458.39	0.733131	0.454004	1.61481	0.106352	0.236413	2508.94	1876.25	4147.03	1035.83	799.663	515.29	1420.46	10888.5	9439.03	1450.31	3107.43	1141.35	1333.32	1438.51	1219.65	1807.63	7300.89	6118.34	1012.17	3359.84	2395.79	905.773	791.945	304.885	470.827	1110.15	634.071	1981.41	778.052
PRKCE	ENSG00000171132.13	638.411	0.732203	0.230971	3.1701	0.00152384	0.0211666	439.882	442.383	418.424	611.295	552.22	655.127	541.599	529.297	415.454	2563.88	535.451	378.134	505.077	946.501	749.214	720.518	642.135	367.155	422.601	1618.32	447.097	543.967	500.121	473.495	473.024	567.932	475.933	424.231	553.46
PXK	ENSG00000168297.15	1234.65	0.732164	0.214555	3.41248	0.000643736	0.0145265	1695.57	756.708	840.415	776.086	820.786	2243.14	865.426	1155.76	1000.72	1539.4	1383.34	1766.94	1565.87	780.207	1567.4	1101.91	944.878	832.95	1020.23	1569.48	1075.83	1194.55	1314.75	540.477	745.415	1915.97	565.646	3676.28	548.647
RASD1	ENSG00000108551.4	405.596	0.73213	0.382077	1.91619	0.0553415	0.154688	192.845	122.237	944.384	167.93	178.038	563.179	1009.66	196.173	231.757	2040.06	81.5063	308.624	259.868	425.113	396.386	204.957	339.391	120.559	485.934	296.358	177.956	617	603.239	117.796	220.403	540.071	389.262	393.635	137.964
MIR4257	ENSG00000264553.1	3.97775	0.732087	0.534359	1.37003	0.170678	0.323977	3.90572	3.88055	2.54826	0.784718	0	3.83115	2.12114	1.85069	1.06801	7.12685	4.52813	12.5118	9.99492	10.6278	0.725982	6.86711	1.59339	0	1.1515	2.21991	2.20607	6.71565	4.12471	13.8584	0.732235	7.14379	0	3.23616	0
ZNF25	ENSG00000175395.15	1068.08	0.732025	0.256407	2.85493	0.00430463	0.0344449	815.319	547.158	973.944	967.557	1007.88	953.956	1471.37	1561.06	1424.72	2660.1	1470.51	827.167	958.846	842.723	1474.47	2381.3	658.068	515.114	619.508	1932.43	1147.16	882.268	705.326	598.221	423.964	955.125	244.049	1571.6	383.411
LPAR1	ENSG00000198121.13	846.338	0.731218	0.41871	1.74636	0.0807485	0.197176	257.289	194.028	583.551	238.554	1113.49	2199.08	231.205	1283.45	1681.04	383.959	400.739	1536.17	1607.85	547.02	75.5022	709.425	630.981	767.191	561.933	739.231	2711.26	877.231	954.871	212.495	320.719	896.546	246.33	2403	179.674
ADD2	ENSG00000075340.22	1196	0.730849	0.26916	2.7153	0.00662165	0.0433516	1726.82	795.513	526.47	1249.27	1050.12	735.581	1101.58	747.678	860.812	1909.11	486.774	971.748	976.837	1797.35	2400.1	2231.28	3245.73	1660.42	1009.87	2522.93	470.629	871.355	782.664	485.044	730.77	1396.61	816.537	603.103	521.375
AP000936.1	ENSG00000234268.1	30.909	0.730538	0.260615	2.80313	0.0050609	0.0375195	30.2693	13.5819	24.4633	29.8193	21.1232	57.4673	20.5044	35.1631	29.9042	39.1977	13.5844	56.9981	31.3174	65.6424	39.2031	26.9402	9.56032	10.9599	34.5451	36.6285	24.2668	21.8259	28.873	23.0973	27.8249	15.7163	10.6439	83.5518	33.6889
RP11-53B2.1	ENSG00000267529.3	102.367	0.730099	0.376376	1.93981	0.0524023	0.149424	49.7979	95.0735	154.934	43.9442	81.4751	93.8632	115.249	43.4912	48.0602	204.006	45.2813	259.967	215.224	135.661	349.924	69.7275	17.5272	19.1798	12.6665	127.645	109.568	130.116	138.178	92.3893	54.9176	127.874	45.6166	60.0161	27.2719
IDS	ENSG00000010404.17	2716.55	0.729817	0.331041	2.20461	0.0274814	0.0994706	2825.3	1148.64	3309.68	1315.19	1605.36	2900.18	2328.31	2627.98	1982.22	1405.77	2268.59	3055.65	3084.43	5566.47	2010.25	3407.67	4765.82	4167.49	2954.75	8987.31	3519.42	3215.96	3172.93	946.99	675.852	3024.68	572.489	1738.7	195.716
SNORD115-37	ENSG00000200638.1	11.1722	0.729668	0.697153	1.04664	0.295266	0.466399	1.95286	7.7611	9.17373	3.92359	0	0	4.24229	20.3576	4.27202	0	1.13203	11.1216	7.99594	4.37616	13.0677	2.11296	9.56032	0	0	83.2467	2.94143	15.1102	7.21824	0	15.3769	22.1458	14.4453	4.70714	57.7523
ST3GAL5	ENSG00000115525.16	968.393	0.729429	0.249294	2.92598	0.00343371	0.0309161	988.147	877.005	1412.75	574.413	778.54	2999.79	566.345	1267.72	1594.53	1030.72	1355.04	1016.23	976.171	657.674	993.144	1026.37	1728.82	832.95	489.388	1053.35	414.006	991.397	930.122	318.743	434.215	380.05	418.913	1394.49	582.336
TAGLN3	ENSG00000144834.13	172.274	0.729277	0.38511	1.89368	0.0582669	0.159941	282.188	122.237	63.1968	147.527	60.3519	49.805	96.1585	100.863	38.4482	49.888	52.0735	98.704	167.915	537.642	294.023	371.352	141.811	82.199	269.451	765.87	133.835	132.634	110.336	184.779	44.6663	233.602	100.357	110.03	154.006
SNRPEP9	ENSG00000214124.3	4.37371	0.7287	0.467354	1.5592	0.118948	0.254328	3.41751	0	5.09651	1.56944	6.03519	19.1558	4.24229	3.70138	1.06801	0.890856	1.13203	6.95098	1.99898	4.37616	0.725982	3.16943	9.56032	0	0	9.9896	3.67679	1.67891	3.09353	6.9292	5.85788	8.57255	4.56166	6.17813	3.20846
RP6-60B16.1	ENSG00000215310.2	2.99582	0.728313	0.953354	0.763948	0.444898	0.610749	0	9.70138	0	0.784718	0	11.4935	0.707048	0	0	0	0	1.3902	0	6.25166	0	0.528239	3.18677	2.73997	0	25.529	0.735357	1.67891	2.06236	4.61947	7.32235	0	3.04111	0.294197	4.81269
AC117490.2	ENSG00000225240.1	5.72556	0.728304	0.404994	1.79831	0.0721284	0.183102	4.88215	0	5.09651	3.13887	0	1.91558	3.53524	8.3281	6.40803	25.8348	6.79219	8.34118	3.99797	6.87682	3.62991	7.92358	3.18677	0	1.1515	2.21991	9.55964	1.67891	11.343	4.61947	5.12564	7.14379	8.36305	8.5317	6.41693
RP3-428L16.2	ENSG00000272841.1	38.1389	0.727644	0.557482	1.30523	0.191814	0.349982	27.8283	42.6861	42.8107	88.6731	15.088	45.9738	39.5947	9.25344	1.06801	367.033	5.66016	9.73138	13.9929	15.004	29.0393	70.2558	20.714	5.47993	8.06051	8.87965	49.2689	26.0231	24.7483	4.61947	10.9835	33.5758	61.5824	12.3563	16.0423
Y_RNA	ENSG00000201573.1	2.95476	0.727314	0.516729	1.40754	0.159268	0.309529	1.46465	3.88055	2.54826	0	9.05279	3.83115	2.82819	0.925344	1.06801	8.01771	2.26406	2.78039	3.99797	1.25033	4.35589	7.39535	0	2.73997	0	9.9896	0	1.67891	2.06236	2.30973	2.1967	3.5719	1.52055	2.35357	1.60423
LRP2	ENSG00000081479.12	1377.57	0.727146	0.531822	1.36727	0.171539	0.325108	149.882	1852.96	423.52	444.935	790.61	4160.63	349.989	319.244	214.669	79.2862	424.512	1092.69	1184.73	436.366	119.787	895.893	482.796	917.889	598.781	1519.53	139.718	2321.1	2209.81	1445.89	2387.82	1017.28	1400.43	9381.04	3187.61
RP11-589P10.5	ENSG00000262089.1	13.1555	0.727062	0.31351	2.3191	0.0203897	0.0827151	10.7407	13.5819	6.11582	10.2013	3.0176	15.3246	14.141	4.62672	8.54404	18.708	7.92422	26.4137	24.6541	15.004	45.0109	16.3754	9.56032	0	5.75751	19.9792	7.35357	10.9129	9.2806	9.23893	13.1802	22.8601	9.12332	12.6505	11.2296
NR4A3	ENSG00000119508.17	310.291	0.726975	0.467754	1.55418	0.120141	0.255978	119.613	259.997	1213.99	169.499	63.3695	281.59	92.6232	97.1612	369.53	541.641	100.751	102.875	117.274	2374.38	104.541	152.133	146.592	98.6388	80.6051	84.3567	264.729	329.906	196.955	129.345	205.758	278.608	323.878	404.52	293.574
RP11-284F21.7	ENSG00000229953.1	83.3736	0.726947	0.510911	1.42284	0.154781	0.303463	77.138	58.2083	20.3861	61.9927	114.669	0	116.663	43.4912	19.2241	462.355	121.127	107.045	113.276	40.0106	421.07	79.7641	14.3405	21.9197	39.1511	65.4874	25.7375	33.5782	22.6859	60.0531	43.2018	105.014	67.6646	52.9554	9.62539
FA2H	ENSG00000103089.8	182.057	0.72681	0.511768	1.4202	0.155551	0.304406	274.865	143.58	33.1273	71.4093	42.2463	421.427	54.4427	27.7603	23.4961	32.9617	71.318	125.118	196.567	46.2623	37.0251	229.256	109.944	84.939	93.2717	195.352	19.1193	202.309	195.924	78.5309	233.583	105.728	323.118	1452.45	354.535
MTHFD2	ENSG00000065911.11	645.892	0.72656	0.398121	1.82497	0.068005	0.176627	1088.72	430.741	613.111	595.601	1004.86	963.534	582.607	373.839	316.13	3607.97	316.969	521.324	708.973	403.232	2503.91	668.222	304.337	139.738	379.996	175.373	456.657	433.999	520.745	198.637	363.188	321.471	286.624	256.245	194.112
RP11-502F1.1	ENSG00000279606.1	78.5175	0.726472	0.367467	1.97697	0.0480448	0.141598	76.6498	65.9694	17.8378	43.1595	99.5807	22.9869	79.1893	91.6091	152.725	129.174	30.5649	104.265	53.9726	19.3801	380.415	60.7475	50.9884	68.4992	24.1815	37.7385	39.7093	41.9728	52.5901	150.133	46.863	184.31	60.8222	47.6598	43.3143
FAM124A	ENSG00000150510.16	205.381	0.725273	0.300813	2.41105	0.0159069	0.071347	79.0908	161.043	99.382	54.1455	81.4751	461.654	132.218	108.265	81.1684	305.564	140.372	172.384	188.571	104.403	320.158	244.046	68.5156	65.7592	172.725	309.678	266.199	254.355	286.667	120.106	211.616	326.471	329.2	573.389	237.426
RP1-111B22.3	ENSG00000271734.1	3.25248	0.725056	0.584129	1.24126	0.21451	0.377002	1.46465	3.88055	2.54826	3.13887	0	7.6623	7.07048	4.62672	2.13601	0	2.26406	0	2.66531	3.12583	1.45196	4.22591	0	0	0	2.21991	5.1475	5.03674	3.09353	0	2.1967	22.1458	0.760277	2.64777	4.81269
KIF5C	ENSG00000168280.16	3946.99	0.724487	0.326026	2.22218	0.0262712	0.0967432	8817.65	2035.35	3250.05	5400.43	3986.24	5505.36	3900.78	2028.35	1475.98	3244.5	2243.69	3796.63	3881.36	5984.71	4077.84	7820.58	4566.64	783.63	2757.85	11478.1	2762.74	3769.16	3627.68	2238.13	1490.83	4146.97	869.757	7918.59	603.191
SNORD116-30	ENSG00000252277.1	13.9096	0.724181	0.331179	2.18667	0.0287663	0.102288	16.1111	17.4625	18.3475	9.41661	3.0176	9.57788	14.141	7.40275	17.0881	16.0354	10.1883	23.6333	14.6592	18.755	48.6408	16.3754	3.18677	5.47993	0	26.6389	9.55964	13.4313	11.343	4.61947	8.05458	21.4314	7.60277	13.533	17.6465
GS1-115G20.1	ENSG00000230470.1	23.8624	0.723404	0.349023	2.07266	0.0382043	0.122256	26.8518	13.5819	27.0115	18.8332	12.0704	26.8181	28.989	41.6405	45.9242	70.3777	23.7727	31.9745	34.6491	6.87682	68.9683	23.7708	1.59339	19.1798	9.21202	24.419	16.9132	20.1469	20.6236	9.23893	11.7158	29.2896	12.1644	10.5911	4.81269
RP11-446H18.6	ENSG00000272597.1	3.39348	0.723261	0.476226	1.51873	0.12883	0.268418	2.92929	1.94028	3.05791	2.35415	0	7.6623	2.12114	3.70138	4.27202	4.45428	3.3961	0	2.66531	3.75099	11.6157	3.16943	1.59339	0	1.1515	14.4294	2.20607	2.51837	2.06236	2.30973	3.66117	0	6.84249	2.94197	1.60423
MICALL2	ENSG00000164877.18	1207.57	0.722893	0.37121	1.9474	0.0514871	0.147896	447.205	471.487	1231.83	635.621	663.871	1323.66	933.303	1983.01	3035.27	579.057	632.806	2963.9	2927.18	4979.44	175.688	602.721	975.152	471.274	324.724	1125.5	1367.76	1150.89	1014.68	461.947	891.862	763.671	1454.41	566.917	864.681
RP11-73E17.3	ENSG00000258493.2	1.3063	0.722619	0.933519	0.774081	0.438883	0.605402	0.488215	1.94028	0	0.784718	0	0	0	0.925344	0	0.890856	0	0	0.666328	0	5.80786	0	1.59339	0	0	0	1.47071	5.87619	1.03118	0	2.92894	3.5719	6.08222	3.82455	0
GAS7	ENSG00000007237.18	2151.05	0.722309	0.319964	2.25747	0.0239785	0.0913129	686.43	1022.53	5388.03	903.21	1644.59	4319.62	2746.88	1639.71	1577.44	1138.51	1086.75	1993.54	2194.22	8396.6	1203.68	1321.13	2120.8	1457.66	1948.34	4780.58	1044.21	2490.67	2482.04	1612.19	1364.89	1796.66	913.853	2561.86	543.834
FXYD5	ENSG00000089327.14	664.934	0.722291	0.36836	1.96083	0.0498991	0.145094	438.417	446.264	1214.5	418.255	395.305	2925.08	561.396	663.472	606.627	311.8	284.14	664.514	540.392	794.586	75.5022	328.565	358.512	438.395	835.99	190.912	492.689	2012.18	1704.54	307.194	325.112	272.893	506.344	786.093	383.411
KLHL6-AS1	ENSG00000242522.1	6.39026	0.722136	0.673363	1.07243	0.283526	0.45388	3.41751	7.7611	22.9343	0	6.03519	3.83115	2.82819	0	3.20402	11.5811	5.66016	15.2922	5.33062	31.8834	1.45196	2.11296	4.78016	0	0	0	1.47071	10.9129	12.3741	0	7.32235	2.85752	0	12.6505	9.62539
IQSEC2	ENSG00000124313.12	630.218	0.722079	0.256488	2.81526	0.00487383	0.0368065	762.104	386.115	376.632	279.36	449.622	601.491	548.669	576.49	1039.17	1188.4	511.678	450.424	481.755	1166.56	507.462	244.046	627.794	243.857	756.537	2183.28	291.937	716.056	839.379	286.407	654.618	586.505	710.859	358.331	450.789
RNU6-377P	ENSG00000251774.1	8.16882	0.72174	0.400397	1.80256	0.0714575	0.182031	12.2054	7.7611	3.05791	5.49302	6.03519	9.57788	9.19162	19.4322	7.47604	30.2891	6.79219	4.17059	7.32961	3.75099	7.98581	15.8472	4.78016	8.2199	4.60601	7.76969	6.61822	10.9129	1.03118	6.9292	2.1967	15.002	0	4.41295	8.02116
AP001092.4	ENSG00000237410.1	14.4949	0.721735	0.400509	1.80205	0.0715382	0.182092	25.3872	11.6417	8.15442	17.2638	9.05279	17.2402	17.6762	5.55207	8.54404	54.3422	5.66016	23.6333	13.3266	6.25166	33.3952	21.1296	1.59339	2.73997	5.75751	32.1887	7.35357	5.03674	4.12471	6.9292	12.448	28.5752	15.9658	16.1808	3.20846
RP11-25C19.3	ENSG00000233340.1	22.7492	0.721296	0.320414	2.25114	0.0243767	0.092283	24.899	17.4625	37.7142	32.1734	6.03519	15.3246	34.6453	28.6857	26.7001	38.3068	7.92422	44.4863	17.9909	23.1311	39.2031	58.1063	6.37354	2.73997	12.6665	25.529	27.2082	22.6653	27.8418	6.9292	11.7158	29.2896	9.8836	20.888	3.20846
KCNJ3	ENSG00000162989.4	113.825	0.720796	0.580095	1.24255	0.214035	0.376414	41.4983	128.058	10.7027	66.701	111.651	65.1296	47.3722	12.9548	2.13601	9.79942	12.4523	23.6333	36.648	471.375	66.7904	24.8272	39.8346	98.6388	70.2416	681.513	6.61822	78.0694	81.463	120.106	107.638	366.477	251.652	74.4317	192.508
RNU6-430P	ENSG00000252887.1	3.54926	0.719972	0.486475	1.47998	0.138879	0.28199	3.41751	0	9.68338	3.92359	0	1.91558	2.12114	4.62672	7.47604	12.472	1.13203	0	0.666328	6.25166	5.80786	3.69767	0	2.73997	1.1515	3.32987	2.20607	6.71565	2.06236	0	6.59011	5.00066	3.04111	5.29554	1.60423
RP11-177G23.1	ENSG00000279659.1	43.7531	0.719703	0.324466	2.21812	0.026547	0.0972878	59.074	46.5666	30.5791	67.4857	42.2463	42.1427	33.2312	28.6857	48.0602	65.0325	63.3938	18.0726	31.9837	84.3974	125.595	73.9535	11.1537	10.9599	11.515	98.7861	28.6789	31.0599	37.1224	20.7876	26.3604	71.4379	16.7261	34.1268	9.62539
MIR7978	ENSG00000283281.1	5.98745	0.7194	0.693072	1.03799	0.299276	0.470285	6.3468	3.88055	6.11582	10.2013	6.03519	0	0.707048	4.62672	5.34003	21.3806	4.52813	2.78039	0.666328	5.62649	10.8897	18.4884	0	5.47993	10.3635	31.0788	9.55964	0.839456	1.03118	0	0	2.85752	0	0	4.81269
CXCL10	ENSG00000169245.5	71.63	0.718692	0.564162	1.27391	0.202695	0.363385	7.32323	44.6264	12.7413	18.8332	63.3695	49.805	208.579	48.1179	476.33	5.34514	62.2617	50.0471	73.9624	93.7748	2.17795	19.5448	17.5272	30.1396	92.1202	4.43982	16.9132	180.483	192.83	16.1681	34.415	102.871	42.5755	15.2982	94.6497
CCDC18-AS1	ENSG00000223745.7	401.166	0.718348	0.241656	2.9726	0.00295286	0.0287509	497.979	314.325	354.208	257.387	280.636	442.498	277.163	562.609	405.842	1089.52	199.238	595.004	529.731	570.776	1070.1	333.847	253.348	304.136	187.695	216.441	336.794	226.653	219.641	360.318	218.938	662.944	274.46	397.46	194.112
RAB3A	ENSG00000105649.9	234.386	0.718178	0.362365	1.98191	0.0474888	0.140614	309.04	116.417	219.66	169.499	78.4575	65.1296	119.491	107.34	71.5564	156.791	110.939	61.1687	211.892	783.333	109.623	373.993	401.533	147.958	141.635	1152.13	152.954	243.442	227.89	147.823	281.178	195.026	225.802	170.046	245.447
Y_RNA	ENSG00000201196.1	0.415022	0.718048	1.80852	0.397036	0.691341		0	1.94028	0	0.784718	0	3.83115	0	0	0	0	0	0	0	3.12583	0	0	1.59339	0	0	0	0	0	0	0	0	0	0.760277	0	0
CCDC7	ENSG00000216937.12	347.189	0.717241	0.249954	2.86949	0.00411137	0.0336555	185.522	289.101	271.135	179.7	226.32	352.466	339.383	456.195	519.051	580.838	475.453	379.524	494.415	297.579	1109.3	290.003	95.6032	180.838	171.574	475.061	197.076	284.576	254.701	339.531	178.665	404.339	156.617	595.16	288.762
PDZD4	ENSG00000067840.12	786.975	0.717157	0.273335	2.62373	0.00869721	0.0506621	836.801	370.593	535.644	565.782	591.449	249.025	683.008	663.472	836.248	481.953	1017.7	962.016	1019.48	1099.67	1700.98	1068.63	1252.4	380.855	991.443	2502.95	432.39	869.676	837.316	295.646	545.515	950.124	507.865	347.446	226.197
ARRB1	ENSG00000137486.16	391.243	0.716602	0.280929	2.55083	0.0107467	0.0568335	289.512	329.847	348.602	248.756	289.689	526.783	253.83	182.293	234.961	216.478	166.409	322.526	416.455	604.535	571.348	444.249	191.206	134.258	299.391	1734.86	197.811	483.527	458.874	138.584	355.866	389.337	543.598	510.431	462.019
RP11-697G4.4	ENSG00000271608.1	1.77734	0.716477	0.946755	0.756772	0.449187	0.614814	0.488215	1.94028	0	0	0	0	2.12114	7.40275	0	2.67257	1.13203	0	1.99898	1.8755	0.725982	0.528239	0	0	0	0	0	0	0	2.30973	0.732235	16.4307	2.28083	0.88259	8.02116
DPYSL5	ENSG00000157851.16	1001.63	0.716191	0.303229	2.36188	0.0181824	0.0773279	417.912	549.098	862.33	1142.55	875.103	1068.89	504.125	782.841	1384.14	294.873	567.148	822.997	972.173	342.591	543.035	2562.49	3929.29	731.571	1237.86	879.085	465.481	1040.09	964.151	1256.49	856.714	741.526	551.961	2224.42	476.457
RP11-351C21.2	ENSG00000274943.1	6.25103	0.716064	0.389829	1.83687	0.0662291	0.173603	7.81144	5.82083	2.03861	6.27774	6.03519	1.91558	3.53524	5.55207	3.20402	15.1446	2.26406	12.5118	4.6643	16.8795	15.9716	7.92358	1.59339	2.73997	2.303	2.21991	2.20607	9.23401	3.09353	4.61947	2.92894	7.85817	6.08222	4.41295	14.4381
KB-7G2.9	ENSG00000267338.1	4.2445	0.715684	0.7791	0.918604	0.358303	0.530382	0.97643	1.94028	0	1.56944	0	11.4935	2.12114	0.925344	0	37.416	1.13203	0	1.33266	3.12583	5.08188	0	1.59339	10.9599	0	1.10996	0.735357	6.71565	2.06236	9.23893	2.92894	0	4.56166	3.23616	12.8339
C14orf132	ENSG00000227051.6	627.244	0.715101	0.316576	2.25886	0.0238922	0.0911168	1243	314.325	334.331	670.934	1016.93	888.827	615.131	403.45	252.049	1207.11	204.898	636.71	706.974	1434.76	840.688	468.548	846.088	213.717	628.72	1430.73	194.87	418.049	372.255	226.354	176.469	1181.58	430.317	626.933	205.342
IGSF11-AS1	ENSG00000239877.2	45.8416	0.715001	0.320818	2.22868	0.0258349	0.095738	78.1144	38.8055	11.2123	47.8678	33.1936	22.9869	28.989	64.7741	34.1762	157.682	30.5649	50.0471	39.9797	54.3894	109.623	86.1029	12.7471	46.5794	24.1815	36.6285	22.0607	29.381	44.3406	48.5044	48.3275	66.4373	22.048	33.2442	6.41693
RP11-509E10.1	ENSG00000257180.1	10.3823	0.714252	0.720312	0.991586	0.321399	0.49346	14.6465	7.7611	2.54826	7.84718	3.0176	0	6.36343	1.85069	2.13601	0	1.13203	0	5.33062	45.0119	7.98581	1.05648	14.3405	19.1798	0	78.8069	0.735357	12.5918	0	18.4779	11.7158	13.5732	3.80138	3.53036	17.6465
RP11-58O15.1	ENSG00000240777.2	1.96679	0.714203	0.769904	0.927651	0.353588	0.525587	2.44108	9.70138	0	0.784718	0	3.83115	0	3.70138	0	0.890856	1.13203	0	0	3.75099	10.1638	1.58472	0	0	0	4.43982	2.94143	0	2.06236	0	2.1967	2.85752	0.760277	0.588393	3.20846
KIAA0513	ENSG00000135709.12	492	0.714163	0.336075	2.12501	0.0335856	0.112847	357.862	434.622	299.675	253.464	262.531	342.888	560.689	285.006	339.626	344.761	353.194	433.741	452.437	1841.11	168.428	299.511	272.469	178.098	474.419	2537.36	305.909	565.793	531.057	261	352.205	462.203	612.023	209.468	476.457
PWAR6	ENSG00000257151.1	555.159	0.714123	0.365265	1.95508	0.0505737	0.146229	1137.05	358.951	526.47	532.823	383.235	461.654	707.048	441.389	337.49	862.349	388.287	589.443	590.367	693.934	2013.88	968.262	251.755	353.456	67.9386	1424.07	410.329	321.512	380.505	552.026	199.168	694.377	98.836	300.08	52.9396
AC009299.5	ENSG00000232320.6	121.602	0.714063	0.293237	2.43511	0.0148873	0.0685195	119.613	44.6264	102.44	43.9442	102.598	227.953	116.663	291.483	131.365	96.2125	177.729	137.629	104.614	267.571	28.3133	120.967	211.92	19.1798	93.2717	149.844	205.165	121.721	130.96	50.8141	62.2399	96.4412	103.398	127.681	40.1058
GUSBP1	ENSG00000283352.1	20.2636	0.713975	0.402974	1.77177	0.0764335	0.189934	28.3165	1.94028	14.2702	25.8957	12.0704	42.1427	7.77752	23.1336	10.6801	19.5988	5.66016	16.6824	22.6552	21.8808	12.3417	23.2425	25.4942	16.4398	25.333	17.7593	38.2386	9.23401	5.15589	9.23893	9.51905	89.2974	12.1644	41.4817	0
NR4A2	ENSG00000153234.13	376.679	0.713846	0.421722	1.69269	0.0905144	0.212896	35.6397	570.441	619.736	263.665	69.4047	390.777	95.4514	99.9372	355.646	770.591	230.934	278.039	179.909	1863.62	215.617	176.96	165.712	68.4992	94.4232	98.7861	729.474	489.403	642.424	263.31	336.096	561.502	454.646	499.84	303.2
RP11-574K11.24	ENSG00000279088.1	44.6603	0.713111	0.250047	2.8519	0.00434582	0.0346271	20.9933	19.4028	42.3011	44.7289	51.2991	30.6492	57.9779	34.2377	28.8361	97.1034	28.3008	82.0216	50.6409	46.2623	90.7478	67.0863	46.2082	32.8796	26.4845	98.7861	28.6789	36.9361	41.2471	46.1947	29.2894	57.8647	22.048	24.7125	11.2296
PPIAP20	ENSG00000235686.1	18.3075	0.712776	0.496082	1.43681	0.150772	0.298022	10.2525	15.5222	1.52895	7.06246	0	0	23.3326	31.4617	42.7202	22.2714	15.8484	25.0235	19.9898	6.87682	59.5306	42.7874	9.56032	5.47993	9.21202	35.5186	6.61822	15.1102	7.21824	13.8584	42.4696	0	12.1644	23.8299	25.6677
CTD-2583A14.9	ENSG00000269476.1	0.110555	0.712334	2.98218	0.238863	0.811212		0	0	0	0	0	0	0	0	0	0	0	0	0	0.625166	0	0	0	0	0	1.10996	0	0	0	0	0	0	0	1.47098	0
CTD-2366F13.2	ENSG00000272123.1	4.55301	0.711888	0.418762	1.69998	0.0891343	0.210742	2.44108	1.94028	1.0193	2.35415	0	9.57788	4.94933	8.3281	7.47604	7.12685	6.79219	8.34118	7.99594	0	10.8897	7.39535	1.59339	0	3.45451	1.10996	4.41214	4.19728	3.09353	6.9292	3.66117	6.42941	3.04111	5.88393	1.60423
RP11-20I23.7	ENSG00000260436.1	0.848327	0.711817	0.876114	0.81247	0.416522	0.58519	0.97643	0	0	0	0	0	0	2.77603	0	1.78171	1.13203	2.78039	1.99898	1.8755	0.725982	1.05648	0	0	0	0	0.735357	0.839456	2.06236	0	0	0	3.80138	2.05938	0
SLC6A6	ENSG00000131389.16	682.756	0.711792	0.394663	1.80354	0.0713027	0.181802	464.293	764.469	849.079	1772.68	485.833	2522.81	325.949	2626.13	213.601	318.036	164.145	415.669	518.403	379.476	134.307	1058.06	1252.4	112.339	335.087	664.864	252.963	563.275	652.736	240.212	452.521	337.187	593.776	835.518	494.103
LY6E	ENSG00000160932.10	224.768	0.711778	0.343616	2.07143	0.0383184	0.122486	111.801	98.9541	119.768	111.43	63.3695	264.349	96.8655	145.279	312.926	93.5399	103.015	209.92	189.904	649.547	23.9574	157.415	605.487	323.316	245.27	367.395	362.531	438.196	346.476	78.5309	143.518	205.741	342.885	122.386	184.487
RP13-216E22.5	ENSG00000271199.1	46.6688	0.711364	0.267921	2.65512	0.00792802	0.0480058	35.6397	9.70138	54.0231	43.9442	36.2112	22.9869	39.5947	71.2515	77.9644	91.7582	55.4696	68.1196	64.6338	36.8848	105.267	88.2159	33.4611	38.3595	43.7571	36.6285	29.4143	47.0095	31.9665	25.4071	34.415	67.866	12.9247	40.8933	9.62539
RNU6-888P	ENSG00000199880.1	2.87788	0.711324	0.544167	1.30718	0.191152	0.349286	5.37037	1.94028	2.03861	3.92359	0	0	1.4141	4.62672	6.40803	5.34514	1.13203	0	0.666328	1.25033	10.1638	2.11296	3.18677	8.2199	0	5.54978	1.47071	0.839456	2.06236	0	3.66117	7.85817	3.04111	1.17679	0
BEX1	ENSG00000133169.5	480.83	0.710916	0.42043	1.69093	0.0908511	0.21344	1686.78	108.655	285.914	369.602	81.4751	187.726	110.299	460.821	320.402	1153.66	365.646	293.332	328.5	663.301	823.99	769.116	1314.54	534.293	718.537	1092.2	483.13	214.061	251.607	157.062	102.513	191.454	100.357	694.892	80.2116
RP4-631H13.6	ENSG00000230953.2	60.854	0.710916	0.390007	1.82283	0.0683297	0.177142	77.138	52.3875	45.359	17.2638	0	42.1427	24.7467	141.578	124.957	24.944	38.4891	113.996	83.291	51.2636	6.53384	31.6943	47.8016	82.199	58.7266	54.3878	71.3297	42.8122	71.1513	11.5487	46.1308	122.873	24.3289	191.522	64.1693
RP11-532M24.1	ENSG00000272486.1	27.8156	0.710592	0.313896	2.26378	0.0235877	0.0904471	37.1043	17.4625	35.6756	31.3887	9.05279	82.3697	26.8678	12.9548	22.4281	35.6343	27.1688	13.902	20.6562	15.004	55.1747	82.9335	12.7471	8.2199	13.818	31.0788	11.0304	30.2204	16.4988	13.8584	28.5571	38.5765	22.8083	43.8353	9.62539
SULF1	ENSG00000137573.13	1245.62	0.710531	0.449937	1.57918	0.114295	0.247918	576.094	962.377	3179.72	1051.52	944.508	3501.67	2128.92	640.338	506.235	7977.62	744.877	1063.5	1208.72	395.73	691.135	343.884	551.312	347.976	457.146	254.18	914.049	1333.06	1288.97	348.77	279.714	2866.8	647.756	419.23	497.312
C1QL3	ENSG00000165985.9	46.6684	0.709901	0.635378	1.11729	0.26387	0.432343	7.32323	60.1486	33.637	13.3402	51.2991	11.4935	38.1806	15.7309	9.61205	7.12685	14.7164	5.56079	3.99797	255.068	9.43777	8.45182	3.18677	5.47993	14.9695	369.615	2.94143	42.8122	31.9665	11.5487	38.8084	31.4327	149.775	15.8866	89.837
RNU6-319P	ENSG00000251834.1	7.19568	0.70981	0.345676	2.0534	0.0400342	0.125817	9.7643	11.6417	10.7027	2.35415	0	3.83115	3.53524	9.25344	13.8841	8.01771	6.79219	2.78039	3.99797	10.0027	7.25982	10.0365	7.96693	5.47993	0	9.9896	2.94143	8.39456	9.2806	9.23893	2.92894	20.717	8.36305	4.70714	4.81269
CRHR1-IT1	ENSG00000204650.13	502.373	0.70949	0.260379	2.72483	0.00643338	0.0427208	408.636	492.83	222.208	636.406	187.091	197.304	439.077	370.138	242.437	1193.75	302.252	533.836	587.035	587.031	962.653	1136.77	462.082	249.337	293.633	1234.27	244.139	493.6	423.814	464.256	592.378	318.613	344.405	647.232	301.596
MIR384	ENSG00000283242.1	13.8091	0.709371	0.768381	0.923202	0.355902	0.527941	30.2693	13.5819	0	29.0346	0	24.9025	31.1101	13.8802	11.7481	63.2508	22.6406	2.78039	11.3276	1.25033	71.8723	21.6578	1.59339	8.2199	0	5.54978	3.67679	0	0	0	2.92894	12.8588	4.56166	11.7679	0
BRSK1	ENSG00000160469.16	748.964	0.709118	0.288153	2.4609	0.0138587	0.0658406	39.0572	428.801	651.335	644.253	516.009	689.607	511.903	562.609	509.439	311.8	609.033	1053.77	796.262	1602.92	424.7	845.711	933.724	531.553	640.235	2457.44	686.088	700.946	716.669	614.389	790.813	887.259	609.742	1424.5	529.396
RNU6-81P	ENSG00000202478.1	0.101807	0.709042	2.9822	0.237758	0.812069		0	0	0	0	0	0	0	0	0	0	0	0	0	0	0	2.11296	0	0	0	0	0	0.839456	0	0	0	0	0	0	0
RP11-290H9.2	ENSG00000259753.1	0.109688	0.709042	2.9822	0.237758	0.812069		0	0	0	0	0	0	0	0	1.06801	0	0	0	0	0	0	2.11296	0	0	0	0	0	0	0	0	0	0	0	0	0
SNORD127	ENSG00000239043.1	1.18905	0.708841	0.897329	0.789946	0.42956	0.596987	0.97643	0	1.52895	0.784718	0	5.74673	2.12114	0	0	4.45428	1.13203	0	0.666328	0	7.25982	2.11296	0	2.73997	1.1515	0	0	0	0	0	0.732235	0	0	1.47098	1.60423
RNU6-1301P	ENSG00000199594.1	3.78825	0.708704	0.56912	1.24526	0.213035	0.37536	0.97643	0	6.11582	3.92359	12.0704	5.74673	5.65638	6.47741	0	6.236	0	0	5.99695	3.12583	15.2456	1.58472	0	0	0	6.65974	2.20607	5.03674	7.21824	0	2.1967	5.71503	1.52055	2.94197	3.20846
RP11-145M4.2	ENSG00000235215.2	2.93976	0.708693	0.5874	1.20649	0.227628	0.391508	2.44108	3.88055	3.56756	3.13887	0	11.4935	0.707048	0	0	4.45428	1.13203	0	0	1.25033	4.35589	2.11296	0	0	1.1515	6.65974	1.47071	5.87619	8.24942	0	6.59011	5.71503	4.56166	3.23616	3.20846
snoU13	ENSG00000238724.1	1.12485	0.708596	0.993957	0.712904	0.475905	0.637365	0	1.94028	1.0193	1.56944	0	5.74673	0.707048	0	1.06801	0	1.13203	0	0	0.625166	0	0	0	0	0	0	0.735357	0	1.03118	0	0	7.14379	2.28083	4.41295	3.20846
EEF1E1-BLOC1S5	ENSG00000265818.1	0.125957	0.708094	2.98221	0.23744	0.812316		0	0	0	0	0	0	0	0	0	0	0	0	0	0	0	0	1.59339	0	0	0	0	0	0	0	0	0	0	2.05938	0
SCAMP5	ENSG00000198794.11	473.53	0.707964	0.22992	3.07917	0.00207579	0.0243652	412.054	283.28	315.474	165.575	325.9	404.186	370.493	378.466	382.346	616.473	327.157	428.181	595.697	838.972	837.784	572.083	1110.59	441.135	666.72	1274.23	287.525	321.512	282.543	237.902	275.32	379.335	409.029	468.361	324.055
Y_RNA	ENSG00000201451.1	2.53098	0.707949	0.46624	1.51842	0.128908	0.268486	1.46465	3.88055	1.0193	0.784718	6.03519	1.91558	2.12114	3.70138	2.13601	3.56343	0	0	3.99797	5.00133	2.90393	1.05648	0	0	0	4.43982	2.20607	5.03674	4.12471	4.61947	2.1967	5.71503	1.52055	2.35357	1.60423
SNORA20	ENSG00000207392.1	208.704	0.707922	0.355766	1.98985	0.0466073	0.138857	271.936	188.207	132.509	104.367	114.669	216.46	108.885	290.558	186.901	313.581	333.949	137.629	137.93	186.925	548.843	170.621	777.572	3852.39	441.025	119.875	198.546	190.556	192.83	73.9115	21.2348	115.015	55.5002	209.468	32.0846
RNU6-670P	ENSG00000201182.1	0.255666	0.707902	1.85599	0.381415	0.702895		0	1.94028	0	0	0	0	0.707048	0	0	0.890856	0	0	0	0	1.45196	1.58472	0	0	0	0	0	0.839456	0	0	0	0	0	0	0
CPEB3	ENSG00000107864.14	340.971	0.707661	0.236592	2.99106	0.00278015	0.027899	351.027	341.489	215.073	158.513	265.548	285.421	318.171	193.397	249.913	505.116	285.272	343.379	318.505	674.554	581.512	345.997	216.7	213.717	271.754	1238.71	144.13	366.842	289.761	143.203	198.436	311.469	315.515	368.04	376.994
ANXA1	ENSG00000135046.13	3266.69	0.707485	0.451345	1.5675	0.116997	0.251683	344.192	1428.04	5102.63	1398.37	2263.2	5838.67	2102.05	7598	8288.79	282.401	5123.58	4804.52	4426.42	7016.23	153.182	1744.25	2837.82	2819.43	6348.23	362.956	1406.74	4695.92	4780.54	1318.86	886.736	5904.34	1917.42	2895.48	644.901
RP13-487P22.1	ENSG00000261529.1	106.354	0.707468	0.311507	2.27112	0.0231399	0.0893222	100.572	58.2083	138.116	92.5967	108.633	88.1165	98.2796	168.413	132.433	66.8142	75.8461	86.1922	102.615	191.926	135.033	222.389	46.2082	90.4189	28.7875	358.516	74.2711	54.5646	37.1224	136.274	61.5077	210.742	31.9316	62.0755	25.6677
GDA	ENSG00000119125.16	241.078	0.707397	0.478589	1.47809	0.139384	0.282669	14.6465	450.144	174.301	65.1316	165.968	264.349	80.6034	354.407	326.81	11.5811	44.1492	50.0471	93.9523	696.435	76.2282	94.5548	125.877	145.218	139.332	1094.42	67.6529	379.434	380.505	131.655	205.758	262.892	669.804	102.969	322.451
RP11-496I2.2	ENSG00000257310.1	0.333062	0.707392	1.86427	0.379447	0.704356		0.488215	0	0	0	0	0	0	1.85069	0	0	0	0	0	0.625166	2.90393	1.58472	0	0	0	0	2.20607	0	0	0	0	0	0	0	0
SORBS1	ENSG00000095637.21	5442.8	0.707379	0.245797	2.8779	0.00400334	0.0332049	5514.39	2557.28	3543.61	4009.12	8053.96	7748.5	6748.06	5338.31	7458.95	15708.5	3606.65	4664.11	4341.13	4121.09	7842.06	5979.66	3852.81	4737.4	7261.37	7244.68	3854.01	4396.23	4416.53	2880.24	2196.7	8241.79	2044.38	8287.81	1191.94
RP11-325K4.2	ENSG00000261114.1	6.80501	0.707375	0.480186	1.47313	0.140717	0.284504	3.90572	3.88055	19.8764	7.06246	0	7.6623	4.94933	2.77603	5.34003	17.8171	15.8484	11.1216	8.66227	12.5033	9.43777	5.81063	4.78016	0	3.45451	2.21991	4.41214	13.4313	19.5924	0	0.732235	6.42941	1.52055	4.11875	0
RP11-277P12.6	ENSG00000255641.1	0.592618	0.707277	1.68592	0.419519	0.674837		0.97643	0	0	0.784718	0	0	2.82819	1.85069	0	0	0	0	0	0	8.71179	15.3189	0	0	1.1515	0	0	0	0	0	0	0	0	0.88259	0
AC007566.10	ENSG00000244055.1	98.0931	0.706826	0.248054	2.84948	0.00437904	0.0347498	131.33	58.2083	95.8145	85.5342	90.5279	134.09	118.077	170.263	146.317	66.8142	88.2985	166.824	109.944	40.0106	140.115	123.608	94.0098	49.3194	56.4236	93.2363	58.8286	78.9089	90.7436	78.5309	49.7919	154.306	37.2536	221.53	16.0423
RP11-213G2.2	ENSG00000230303.5	8.65126	0.706	0.357603	1.97425	0.0483529	0.14215	5.37037	15.5222	4.07721	5.49302	0	7.6623	11.3128	6.47741	8.54404	7.12685	2.26406	9.73138	3.99797	4.37616	16.6976	2.64119	7.96693	8.2199	6.90901	17.7593	8.08893	4.19728	12.3741	4.61947	6.59011	32.8614	10.6439	12.9446	6.41693
CTC-304I17.3	ENSG00000265775.1	1.64816	0.705625	1.13309	0.622741	0.533455	0.685425	0.488215	5.82083	0	0	0	0	1.4141	0	1.06801	0	0	0	0	3.12583	0	0	0	0	1.1515	17.7593	0	4.19728	2.06236	0	1.46447	0.714379	5.32194	0	3.20846
USP32P3	ENSG00000189423.11	258.973	0.705602	0.319537	2.2082	0.0272301	0.0988668	129.377	116.417	190.61	160.867	325.9	231.785	324.535	332.199	610.899	163.918	482.246	425.4	337.828	86.898	579.334	224.502	132.251	84.939	257.936	477.281	168.397	159.497	187.674	129.345	120.819	323.614	41.055	597.219	107.484
INO80B-WBP1	ENSG00000274049.4	0.142837	0.705468	2.98105	0.236651	0.812927		0.488215	0	0	0	0	0	0	0	0	0	0	0	0	3.12583	0	0.528239	0	0	0	0	0	0	0	0	0	0	0	0	0
RP11-799M12.2	ENSG00000273133.1	18.1476	0.705423	0.257624	2.73818	0.00617796	0.0417446	2.44108	11.6417	13.7606	18.8332	15.088	30.6492	23.3326	14.8055	21.3601	13.3628	14.7164	13.902	21.3225	30.6331	40.655	28.5249	14.3405	5.47993	10.3635	18.8693	22.0607	18.468	29.9042	18.4779	9.51905	20.0026	9.8836	22.6531	11.2296
FRA10AC1	ENSG00000148690.11	644.368	0.704742	0.221889	3.1761	0.00149271	0.0209609	520.437	454.025	855.705	377.449	446.604	839.022	374.028	566.311	428.27	2136.27	440.36	393.426	497.747	400.731	1110.75	965.093	431.808	528.813	657.508	1003.4	450.039	613.642	617.676	612.079	432.018	633.654	285.864	1132.66	481.269
RP4-549F15.1	ENSG00000225126.1	4.3038	0.704316	0.493905	1.42602	0.153864	0.302327	2.44108	1.94028	1.0193	2.35415	0	0	4.94933	4.62672	4.27202	2.67257	3.3961	5.56079	1.99898	3.75099	18.8755	3.16943	0	8.2199	0	11.0996	2.94143	4.19728	6.18707	6.9292	7.32235	8.57255	6.84249	1.47098	0
RNU6-341P	ENSG00000252782.1	5.728	0.704017	0.363044	1.93921	0.0524759	0.149561	3.41751	5.82083	7.13512	5.49302	3.0176	1.91558	5.65638	10.1788	8.54404	9.79942	7.92422	4.17059	2.66531	2.50066	13.7937	10.5648	4.78016	10.9599	3.45451	4.43982	5.88286	3.35782	6.18707	4.61947	1.46447	11.4301	0.760277	6.17813	0
MVB12B	ENSG00000196814.14	939.077	0.703901	0.239114	2.94379	0.00324219	0.0300867	1087.74	384.175	615.149	598.74	678.959	1331.32	801.792	1103.01	1189.76	513.133	833.175	1014.84	1194.06	494.506	914.738	1429.94	1622.07	868.569	1462.41	1174.33	632.407	926.759	989.931	318.743	551.373	1120.86	482.776	2605.99	291.97
RP11-778J15.1	ENSG00000250062.5	32.652	0.703877	0.358576	1.96298	0.0496487	0.144619	56.1447	31.0444	22.9343	20.4027	27.1584	24.9025	27.5749	22.2083	18.1561	87.3039	16.9805	23.6333	35.9817	16.8795	151.73	35.392	19.1206	8.2199	19.5755	69.9272	8.82429	16.7891	18.5612	27.7168	45.3985	45.7203	18.2466	22.3589	8.02116
RP11-348N5.9	ENSG00000278601.1	12.0309	0.703717	0.344655	2.0418	0.0411716	0.128289	11.2289	13.5819	7.13512	8.6319	27.1584	7.6623	6.36343	11.1041	12.8161	32.0708	5.66016	12.5118	7.32961	8.75232	11.6157	26.4119	3.18677	0	6.90901	27.7489	13.9718	3.35782	19.5924	11.5487	14.6447	8.57255	3.04111	21.4763	4.81269
MIR4434	ENSG00000283204.1	1.84443	0.7037	0.628463	1.11972	0.262835	0.431237	0.488215	3.88055	0	1.56944	0	0	0	0.925344	0	3.56343	0	4.17059	3.33164	1.25033	1.45196	2.64119	3.18677	5.47993	0	4.43982	0.735357	1.67891	2.06236	2.30973	2.1967	0	1.52055	5.00134	1.60423
GABARAPL1	ENSG00000139112.10	797.222	0.703484	0.243398	2.89026	0.00384926	0.0326644	1035.5	463.726	728.802	741.558	636.713	1304.51	415.037	1006.77	742.264	783.954	879.589	754.877	799.594	1724.83	516.899	673.505	739.331	567.173	886.657	1866.95	908.902	1092.97	1060.05	351.079	259.211	585.077	334.522	1097.35	162.027
WBP2	ENSG00000132471.11	1573.05	0.703246	0.259726	2.70765	0.0067762	0.0438994	2149.61	529.695	1371.98	743.128	1062.19	2923.17	1508.13	1675.8	1430.06	2160.33	746.009	1487.51	1451.26	1919.26	1626.2	1728.4	4238.41	2515.29	2574.76	2046.76	986.849	1289.4	1288.97	734.495	530.138	1545.2	816.537	2155.58	383.411
NEFH	ENSG00000100285.9	413.706	0.703222	0.478356	1.47008	0.14154	0.285663	145.488	487.009	146.78	590.108	337.971	455.907	508.367	157.309	61.9443	82.8497	96.2227	118.167	151.256	798.962	100.186	125.193	106.757	90.4189	107.09	1479.57	186.045	1660.44	1672.57	353.389	359.527	213.599	497.981	202.113	704.258
RP13-514E23.1	ENSG00000261496.1	56.7103	0.703218	0.301223	2.33454	0.0195674	0.0807502	116.195	42.6861	27.0115	40.0206	51.2991	42.1427	50.2004	37.9391	29.9042	97.9942	33.961	54.2177	48.642	66.8927	195.289	62.3322	27.0876	41.0995	40.3026	162.054	37.5032	50.3674	35.06	48.5044	42.4696	83.5824	16.7261	47.0714	16.0423
LHPP	ENSG00000107902.13	244.801	0.703214	0.271593	2.58922	0.00961935	0.0535534	206.515	137.76	113.143	85.5342	96.5631	549.77	135.046	132.324	175.153	163.918	187.917	284.99	320.504	233.812	162.62	197.561	246.975	246.597	236.058	431.773	99.2732	346.695	300.073	97.0088	188.917	251.462	331.481	806.099	333.68
RP11-756J15.2	ENSG00000279275.1	16.2824	0.702994	0.405396	1.73409	0.0829018	0.200832	12.2054	7.7611	33.1273	10.2013	0	13.409	24.0396	8.3281	5.34003	31.18	3.3961	31.9745	24.6541	33.1338	43.5589	5.81063	3.18677	10.9599	2.303	22.1991	6.61822	17.6286	21.6547	23.0973	7.32235	35.719	14.4453	14.1214	4.81269
RP11-257I14.1	ENSG00000234173.1	21.5502	0.702953	0.684688	1.02668	0.304573	0.476171	27.8283	32.9847	4.58686	32.1734	3.0176	0	0	10.1788	1.06801	113.139	5.66016	25.0235	37.3144	10.0027	104.541	91.3853	1.59339	21.9197	3.45451	2.21991	5.88286	10.0735	4.12471	16.1681	12.448	0.714379	25.8494	2.35357	19.2508
RP11-5N19.3	ENSG00000261072.2	45.712	0.702478	0.309811	2.26744	0.0233633	0.08988	26.8518	44.6264	61.1582	23.5415	27.1584	36.3959	43.1299	27.7603	29.9042	109.575	59.9977	104.265	40.646	26.8821	116.157	94.5548	30.2743	5.47993	9.21202	57.7177	55.8872	23.5048	34.0289	16.1681	34.415	53.5784	25.0891	57.9567	49.7312
RP13-36G14.4	ENSG00000270223.1	72.5869	0.70171	0.261418	2.68425	0.00726929	0.0457299	59.074	38.8055	65.745	69.0552	66.3871	61.2984	53.7356	173.965	107.869	127.392	113.203	58.3883	59.9695	31.2583	164.798	142.625	54.1751	30.1396	72.5446	76.587	55.8872	72.1932	60.8395	62.3628	53.4531	70.7236	22.048	67.6652	12.8339
NCDN	ENSG00000020129.15	636.011	0.700402	0.209076	3.34998	0.000808168	0.0159307	392.525	355.071	594.763	324.088	691.029	1415.61	390.29	538.55	575.655	504.225	492.434	709	700.311	2072.42	699.121	515.561	801.473	487.714	596.478	4234.48	492.689	750.474	819.786	270.239	423.964	617.224	728.345	519.257	386.62
DDIT4	ENSG00000168209.4	267.867	0.700084	0.293269	2.38717	0.0169786	0.0743179	416.447	234.773	419.953	152.235	108.633	605.322	244.638	258.171	407.978	300.219	70.186	230.773	305.845	458.872	453.739	183.299	734.551	210.977	128.968	117.655	234.579	341.659	293.886	64.6725	118.622	105.728	220.48	197.7	147.589
RNU7-96P	ENSG00000238719.1	2.53265	0.699981	0.532788	1.31381	0.188911	0.346686	2.44108	0	1.0193	1.56944	3.0176	1.91558	4.94933	1.85069	1.06801	2.67257	0	4.17059	5.33062	1.8755	14.5196	1.58472	1.59339	0	3.45451	3.32987	3.67679	1.67891	4.12471	0	1.46447	2.14314	0.760277	3.23616	0
DNAJB2	ENSG00000135924.15	1067.62	0.699921	0.237225	2.95045	0.00317314	0.0297872	1322.09	475.368	525.96	609.726	968.648	1997.94	893.708	994.745	959.069	512.242	1103.73	1013.45	1084.12	1446.01	894.41	826.166	2823.48	942.548	1683.5	1455.15	650.056	1296.12	1368.37	491.973	570.411	1203.73	669.804	1868.74	309.617
RP11-529A4.15	ENSG00000255360.1	0.0913024	0.699883	2.98225	0.234683	0.814455		0	0	0	0	0	0	0	0	0	0	0	0	0	0	0	0	0	0	0	0	0	0	0	0	0	0	0	2.64777	0
CH17-212P11.6	ENSG00000282359.1	0.179812	0.699689	2.9811	0.234708	0.814435		0	0	0	0	0	0	0	0	0	4.45428	0	0	0	0	0	0	0	0	0	0	0	0	0	0	0	0	0.760277	0	0
BSNDP1	ENSG00000275048.1	0.258286	0.699688	2.9811	0.234708	0.814435		0	0	0	0	0	0	0	1.85069	0	0	0	0	0	0	0	0	0	0	0	3.32987	0	0	0	2.30973	0	0	0	0	0
RP11-244H3.4	ENSG00000271741.1	0.347141	0.699532	1.81872	0.38463	0.700512		0	0	0	0	0	0	0	0	2.13601	0	0	0	1.33266	1.25033	0	0	0	0	0	0	0	0	2.06236	0	0	0	1.52055	1.76518	0
MAST3	ENSG00000099308.10	938.439	0.699377	0.347893	2.01032	0.0443971	0.134463	636.144	492.83	685.481	265.235	350.041	1036.33	582.607	374.764	379.142	595.983	426.776	909.189	915.535	2343.12	402.92	362.9	599.113	375.375	1415.2	4429.83	602.258	1023.3	1247.73	392.655	1112.26	886.545	1364.7	1808.43	1198.36
SNORD12B	ENSG00000222365.1	12.7948	0.698827	0.386184	1.80957	0.0703629	0.180287	9.7643	3.88055	9.68338	5.49302	0	3.83115	24.7467	14.8055	14.9521	17.8171	10.1883	8.34118	7.99594	12.5033	26.8613	25.8837	38.2413	38.3595	11.515	12.2095	11.7657	12.5918	5.15589	9.23893	2.92894	11.4301	3.80138	17.0634	0
SNORD116-12	ENSG00000207197.1	12.4145	0.698747	0.404726	1.72647	0.0842629	0.202999	5.85858	11.6417	18.8571	8.6319	0	5.74673	8.48457	17.5815	6.40803	11.5811	13.5844	11.1216	17.9909	36.8848	29.0393	10.0365	17.5272	0	0	34.4086	7.35357	2.51837	7.21824	18.4779	4.39341	10.7157	12.1644	17.3576	14.4381
RP11-196G18.22	ENSG00000261716.1	257.514	0.698619	0.254443	2.74568	0.00603852	0.0412418	244.596	197.908	243.613	244.047	138.809	174.317	318.879	361.81	243.505	496.207	220.746	369.792	359.817	159.417	609.825	451.644	167.306	136.998	151.998	279.709	124.275	386.15	372.255	314.124	103.245	281.465	118.603	147.098	49.7312
RP11-505K9.5	ENSG00000274677.1	10.2214	0.698343	0.320096	2.18167	0.029134	0.103129	11.7172	9.70138	3.56756	4.70831	0	11.4935	15.555	12.0295	9.61205	17.8171	12.4523	12.5118	7.32961	9.37748	23.9574	19.0166	1.59339	5.47993	2.303	26.6389	7.35357	7.5551	9.2806	6.9292	11.7158	10.0013	12.9247	10.5911	3.20846
TRIM22	ENSG00000132274.15	1198.11	0.697867	0.361683	1.9295	0.0536687	0.15172	945.673	857.602	620.246	395.498	609.554	2178.01	2211.65	1481.48	4039.2	394.649	1601.83	2416.16	2098.93	1499.77	283.859	383.501	543.345	512.374	1166.47	463.962	719.179	2317.74	2208.78	856.911	385.888	1608.07	413.591	1109.42	421.913
EPB41L4B	ENSG00000095203.14	290.299	0.697847	0.395434	1.76476	0.0776036	0.191935	310.017	382.234	63.1968	306.04	129.757	143.668	91.9162	284.081	274.477	89.9765	211.69	150.141	128.601	558.898	238.848	508.694	508.29	205.497	42.6056	1143.25	38.9739	171.249	155.708	157.062	237.244	725.809	428.796	115.913	616.025
MAPT-IT1	ENSG00000279685.2	59.2745	0.697825	0.337947	2.0649	0.0389329	0.123618	47.3569	54.3277	18.8571	38.4512	21.1232	28.7336	80.6034	34.2377	49.1283	168.372	54.3375	73.6804	73.2961	23.7563	212.713	70.2558	41.428	10.9599	29.9391	122.095	17.6486	52.0463	70.1201	34.646	96.655	45.7203	76.0277	46.7772	25.6677
CHKB	ENSG00000100288.19	93.9194	0.697773	0.223501	3.12201	0.00179621	0.0227209	37.5926	48.5069	81.5442	61.9927	51.2991	136.006	96.8655	80.505	112.141	158.572	40.7531	107.045	98.6166	123.158	127.773	120.438	73.2958	82.199	16.121	180.923	89.7136	66.317	77.3383	66.9823	100.316	186.453	123.925	93.8487	83.42
HLA-DQB1	ENSG00000179344.16	460.624	0.69755	0.577511	1.20786	0.227103	0.390955	323.687	95.0735	108.556	300.547	172.003	469.316	205.751	70.3262	164.473	147.882	112.071	1780.84	1653.83	1856.12	10.8897	184.884	116.317	120.559	1321.92	26.6389	155.16	1008.19	991.993	184.779	68.0978	1098	377.858	120.032	112.296
IFNA10	ENSG00000186803.3	0.884926	0.697508	1.38827	0.502428	0.615367	0.750257	0	54.3277	0	3.13887	0	0	0	0.925344	0	0	0	0	0	2.50066	0	1.05648	0	0	0	3.32987	0	6.71565	1.03118	0	0	0	6.08222	0.88259	0
SCG3	ENSG00000104112.8	1918.13	0.697242	0.394228	1.76863	0.0769561	0.190837	4033.63	822.677	2761.8	1421.12	739.311	442.498	684.422	3264.61	4306.2	5842.24	2857.25	1458.32	1581.86	780.207	3765.67	2758.99	4300.55	1279.56	2695.67	1595.01	1281.73	998.952	975.494	988.566	479.614	835.109	235.686	2172.64	266.302
TRO	ENSG00000067445.20	1549.66	0.696991	0.332132	2.09854	0.0358576	0.117533	1599.88	626.709	1597.76	1417.99	428.499	296.914	974.312	1589.74	2079.41	1991.06	2676.12	3122.38	3004.47	1472.27	5450.68	2372.32	917.79	775.41	404.177	2046.76	1339.82	1130.75	1071.39	1166.42	886.004	2203.86	597.578	1316.24	383.411
IFITM3	ENSG00000142089.15	1697.25	0.696917	0.410485	1.69779	0.0895475	0.211396	592.205	263.878	2939.67	369.602	488.851	4147.22	865.426	1846.99	3373.83	331.399	1390.14	1926.81	2368.13	3837.27	201.823	1283.09	2343.87	1413.82	2190.16	853.556	4252.57	2241.35	2404.71	861.53	376.369	2607.48	938.942	2238.54	271.115
RP11-162G10.1	ENSG00000228828.1	155.377	0.696692	0.271575	2.56538	0.0103064	0.0555568	43.4511	122.237	117.729	109.076	117.686	145.584	193.024	213.755	194.377	367.924	190.181	169.604	148.591	128.784	354.279	174.319	43.0214	21.9197	69.0901	205.342	104.421	137.671	97.9619	127.035	102.513	243.603	95.7949	235.946	231.009
B3GAT1	ENSG00000109956.12	866.211	0.696615	0.215474	3.23294	0.00122521	0.0192308	528.249	533.576	822.577	454.352	509.974	881.165	513.317	884.629	1347.82	690.414	1293.91	1045.43	954.182	655.799	1505.69	1049.08	858.835	389.075	750.779	2228.79	1267.02	923.401	1014.68	270.239	525.744	768.672	685.009	1276.81	490.895
NPIPP1	ENSG00000188599.17	716.389	0.696511	0.301527	2.30994	0.0208913	0.0839285	1101.9	201.789	488.756	715.663	135.792	239.447	851.992	1033.61	893.921	836.514	675.823	339.208	325.168	433.865	770.993	1320.07	924.164	542.513	735.81	1359.7	867.722	662.331	616.644	676.752	502.313	1113.72	291.186	1965.53	152.402
RP11-981G7.6	ENSG00000272505.1	191.791	0.696014	0.354324	1.96434	0.0494905	0.144342	164.04	118.357	88.1697	271.512	229.337	107.272	240.396	258.171	173.017	336.744	263.763	218.261	287.854	121.907	610.551	449.531	82.8561	68.4992	28.7875	392.924	117.657	128.437	127.866	168.61	84.207	243.603	63.8633	96.4965	19.2508
RP11-437J2.3	ENSG00000280660.1	131.367	0.695904	0.377867	1.84166	0.0655242	0.172378	95.2019	98.9541	25.4826	40.0206	69.4047	116.85	238.275	90.6837	315.062	14.2537	79.2422	130.679	142.594	78.7709	150.278	32.7508	58.9553	183.578	112.847	579.397	141.189	156.978	152.614	64.6725	47.5952	305.754	97.3154	110.03	80.2116
uc_338	ENSG00000275227.1	11.8692	0.695829	0.349247	1.99237	0.0463306	0.138306	10.7407	13.5819	9.17373	14.1249	15.088	22.9869	4.94933	9.25344	12.8161	24.944	19.2445	15.2922	13.9929	9.37748	21.0535	18.4884	6.37354	5.47993	1.1515	22.1991	11.7657	11.7524	4.12471	11.5487	4.39341	20.0026	0.760277	7.94331	1.60423
RP11-180P8.4	ENSG00000270324.1	12.3164	0.695373	0.445892	1.55951	0.118875	0.254249	19.5286	5.82083	13.7606	8.6319	12.0704	0	9.89867	21.2829	8.54404	8.90856	16.9805	54.2177	22.6552	36.8848	14.5196	19.5448	3.18677	0	4.60601	11.0996	8.82429	11.7524	10.3118	9.23893	5.85788	7.85817	0.760277	8.8259	1.60423
TMEM35B	ENSG00000243749.1	3.13943	0.695331	0.958659	0.725317	0.468258	0.631186	3.41751	3.88055	2.54826	1.56944	0	32.5648	0	1.85069	0	0	0	0	0	5.00133	0	1.05648	9.56032	0	3.45451	0	0.735357	3.35782	0	0	7.32235	0	9.8836	3.23616	1.60423
RNU4ATAC	ENSG00000264229.1	375.702	0.694726	0.35509	1.95648	0.0504089	0.145951	641.515	215.371	247.691	385.296	419.446	553.601	168.984	1442.61	233.893	276.166	476.585	232.163	187.905	233.812	474.067	299.511	1289.05	2690.65	370.784	259.73	319.88	463.38	461.968	302.575	150.108	150.734	107.199	186.226	27.2719
MIR4744	ENSG00000263849.1	1.61962	0.694675	0.660019	1.05251	0.292567	0.463563	0.488215	0	2.03861	0	0	0	2.82819	0	0	6.236	1.13203	1.3902	2.66531	1.25033	2.90393	3.16943	1.59339	0	1.1515	4.43982	0.735357	4.19728	0	0	2.1967	2.85752	0	0.88259	4.81269
RNU6-635P	ENSG00000252460.1	0.384288	0.694516	2.13054	0.325981	0.744439		0	0	0	0	0	0	0	0	0	0	0	0	0	0	0	0	0	2.73997	0	0	0	5.03674	1.03118	0	0.732235	0	0	0	1.60423
OFD1	ENSG00000046651.14	2001.46	0.694512	0.274969	2.52578	0.0115441	0.0592787	1384.09	1175.81	1496.34	1863.7	1997.65	2304.44	1497.53	7127.93	5346.44	1853.87	3073.47	2100.59	2012.31	1137.18	2685.41	1758.51	986.306	1032.97	1374.89	1677.14	1665.58	1281.01	1376.62	2215.03	1120.32	2411.74	678.927	2874.01	532.605
SNORD116	ENSG00000252985.1	22.2996	0.694469	0.34438	2.01658	0.0437396	0.133277	23.9225	11.6417	20.8957	21.9721	6.03519	17.2402	27.5749	23.1336	36.3122	6.236	13.5844	36.1451	37.9807	6.87682	34.1212	29.0531	7.96693	8.2199	5.75751	36.6285	17.6486	26.8626	16.4988	27.7168	19.7703	46.4347	6.08222	67.9594	6.41693
SCD	ENSG00000099194.5	4180.46	0.694462	0.378104	1.8367	0.0662549	0.173649	4873.85	1069.09	2377.52	2584.08	2456.32	10369	8021.46	3971.58	2024.94	2021.35	2262.93	3861.97	4128.57	2359.38	2927.16	3784.3	11043.8	8345.94	5436.24	3406.45	2648.02	6109.56	5708.6	893.867	2146.91	3160.41	713.14	12193.3	333.68
MEGF9	ENSG00000106780.8	1280.02	0.694199	0.242646	2.86095	0.00422371	0.0341713	1349.43	626.709	1268.52	856.912	1068.23	2321.68	970.776	1573.09	2317.57	775.936	1395.8	1082.96	1083.45	833.971	1111.48	1135.19	1711.3	1098.73	2263.85	1570.59	975.819	1592.45	1623.07	558.955	493.526	1742.37	463.769	2943.14	311.221
AC011330.13	ENSG00000275601.1	1.8574	0.69418	0.613295	1.13189	0.257682	0.425689	0	0	1.0193	2.35415	0	0	2.12114	1.85069	4.27202	1.78171	3.3961	1.3902	0.666328	7.50199	0	2.64119	0	2.73997	2.303	5.54978	0.735357	3.35782	3.09353	0	2.1967	0.714379	2.28083	0.294197	1.60423
FAM84B	ENSG00000168672.3	284.267	0.694088	0.37818	1.83534	0.066456	0.173986	366.65	157.162	511.18	170.284	190.109	153.246	135.753	254.47	227.485	1747.86	176.597	223.822	231.216	71.2689	797.855	153.189	372.852	301.396	381.147	184.253	157.366	228.332	206.236	99.3185	137.66	244.318	194.631	95.9081	72.1904
RP13-204A15.5	ENSG00000280375.1	53.9504	0.694044	0.290276	2.39098	0.0168036	0.0738589	43.4511	9.70138	30.5791	36.8817	48.2815	38.3115	45.9581	120.295	79.0324	34.7434	26.0367	30.5843	48.642	46.2623	52.9967	127.834	65.3288	63.0192	33.3936	76.587	94.1257	37.7755	52.5901	80.8406	37.344	52.8641	17.4864	122.386	11.2296
Y_RNA	ENSG00000207034.1	4.74813	0.693915	0.482319	1.43871	0.150234	0.297375	6.83501	7.7611	3.56756	6.27774	0	3.83115	7.77752	7.40275	2.13601	12.472	3.3961	2.78039	1.33266	1.25033	15.9716	9.5083	0	8.2199	2.303	4.43982	4.41214	6.71565	5.15589	0	2.92894	8.57255	0	2.64777	0
NPB	ENSG00000183979.7	0.202148	0.693571	2.72651	0.254381	0.799201		0.488215	0	0	0	0	0	0	0	0	0.890856	0	0	0	3.75099	0	0	0	0	0	0	0	0	0	0	0.732235	0	0	0	0
CHN1	ENSG00000128656.13	1767.1	0.693411	0.324144	2.1392	0.0324191	0.110427	1400.69	859.542	1491.24	1159.81	1466.55	1042.07	2476.79	1977.46	2818.47	477.499	1464.85	1337.37	1401.29	5972.21	1318.38	1064.4	1773.44	2449.53	2669.18	6446.62	1155.25	1895.49	1583.89	873.079	593.842	1745.94	488.858	1368.9	473.248
PARP4P3	ENSG00000249263.2	1.95632	0.693348	0.735626	0.942528	0.345922	0.518523	0.488215	5.82083	1.52895	2.35415	0	0	3.53524	2.77603	0	123.829	1.13203	0	0	1.25033	9.43777	1.05648	0	0	0	3.32987	0	3.35782	2.06236	4.61947	2.1967	0	0.760277	8.5317	1.60423
RP11-424M24.5	ENSG00000262890.1	4.99496	0.693319	0.681537	1.01729	0.309017	0.4808	1.95286	9.70138	0.509651	4.70831	0	0	12.0198	4.62672	4.27202	2.67257	3.3961	4.17059	3.99797	2.50066	0	1.58472	1.59339	8.2199	2.303	4.43982	0	0	10.3118	0	2.1967	47.149	6.08222	3.23616	3.20846
NT5C2	ENSG00000076685.18	993.439	0.693226	0.225119	3.07937	0.00207436	0.0243643	1018.42	632.53	1122.76	681.92	853.98	1101.46	994.816	892.032	923.825	1666.79	791.29	925.871	810.921	1072.78	2904.66	1279.92	538.564	742.531	1409.44	1183.21	757.418	1146.7	966.214	644.415	401.997	1032.99	305.631	1692.22	314.429
MIR155HG	ENSG00000234883.4	57.774	0.693126	0.250416	2.7679	0.00564191	0.0397288	44.9158	62.0888	54.5327	44.7289	24.1408	45.9738	50.2004	48.1179	36.3122	74.8319	64.5258	55.6079	59.9695	105.028	148.1	125.721	9.56032	30.1396	37.9996	104.336	36.7679	61.2803	50.5277	41.5752	47.5952	96.4412	38.7741	46.7772	28.8762
CACNA1A	ENSG00000141837.19	2723.92	0.692733	0.488119	1.41919	0.155844	0.304877	7216.8	1948.04	4600.62	2532.28	1717.01	1846.61	728.259	395.122	161.269	9570.47	938.454	1662.68	1847.06	7223.79	12979.1	1187.48	914.604	572.653	572.296	6612.01	569.167	1382.58	1243.6	1184.89	1911.86	1188.01	2480.02	1139.13	2667.84
RP11-284F21.11	ENSG00000272971.1	8.22647	0.692684	0.528707	1.31015	0.190146	0.348176	9.7643	38.8055	3.05791	7.06246	3.0176	0	1.4141	6.47741	2.13601	11.5811	2.26406	5.56079	8.66227	12.5033	42.833	13.7342	3.18677	2.73997	1.1515	19.9792	2.20607	7.5551	3.09353	2.30973	2.1967	10.0013	9.12332	2.94197	3.20846
RP11-561B11.2	ENSG00000258790.1	2.29646	0.692523	0.732262	0.945732	0.344285	0.51693	0	0	4.58686	1.56944	0	11.4935	0.707048	0.925344	8.54404	3.56343	0	2.78039	3.99797	0	1.45196	0.528239	1.59339	0	0	0	0.735357	2.51837	0	6.9292	2.92894	5.00066	3.80138	2.94197	0
RUFY2	ENSG00000204130.12	1199.83	0.692483	0.193741	3.57426	0.000351215	0.0116009	1056.5	789.692	1044.28	1075.06	1201	1291.1	1250.77	1292.71	1246.36	2122.02	1113.92	1053.77	882.218	1043.4	1893.36	2282.52	548.125	786.37	1119.26	1769.27	983.173	1082.9	1078.61	972.398	697.82	1661.65	452.365	2553.63	450.789
MAPK8IP1	ENSG00000121653.11	1594.5	0.692353	0.278619	2.48495	0.0129569	0.0634002	2430.33	405.518	964.26	444.935	1228.16	2298.69	882.395	908.688	1104.32	1977.7	1304.1	2111.71	2101.6	1362.24	692.587	1090.81	2370.96	1364.5	2658.82	3368.72	975.819	1867.79	1919.02	997.805	601.165	2818.94	1344.17	3914.87	729.925
TNR-IT1	ENSG00000235628.1	16.6949	0.692257	0.685356	1.01007	0.312462	0.484129	41.9865	36.8652	0	6.27774	15.088	0	4.24229	0	4.27202	110.466	3.3961	11.1216	21.3225	11.253	49.3668	18.4884	7.96693	5.47993	8.06051	36.6285	0	11.7524	15.4677	11.5487	4.39341	0	22.048	13.8272	12.8339
SNORD116-25	ENSG00000252326.1	22.0183	0.6922	0.397168	1.74284	0.0813621	0.198243	21.4815	9.70138	11.722	14.9096	3.0176	0	14.848	22.2083	14.9521	16.9263	20.3766	20.853	11.3276	23.1311	60.9825	20.0731	55.7685	87.6789	3.45451	42.1783	17.6486	11.7524	27.8418	9.23893	7.32235	43.5771	15.2055	19.1228	11.2296
RNU6-780P	ENSG00000212332.1	7.60584	0.69218	0.359619	1.92476	0.0542593	0.152766	10.2525	11.6417	2.03861	1.56944	0	7.6623	4.24229	6.47741	4.27202	8.90856	4.52813	16.6824	6.66328	5.00133	6.53384	14.7907	15.9339	13.6998	2.303	2.21991	5.1475	5.03674	17.53	2.30973	6.59011	15.7163	7.60277	5.58973	9.62539
RP11-284N8.3	ENSG00000259834.1	35.604	0.692129	0.419476	1.64998	0.0989462	0.225573	36.1279	62.0888	11.2123	12.5555	6.03519	11.4935	17.6762	12.0295	21.3601	26.7257	15.8484	9.73138	13.9929	45.0119	150.278	58.1063	41.428	73.9791	8.06051	143.184	12.5011	29.381	31.9665	46.1947	41.0051	20.717	29.6508	15.2982	28.8762
TSC22D1	ENSG00000102804.14	2871.59	0.691955	0.306231	2.25959	0.023847	0.0910075	4596.55	842.08	2350.51	1430.54	1958.42	2252.72	1671.46	2939.82	3771.13	10533.5	3519.49	3095.97	2809.24	2661.96	4040.82	5300.88	2490.46	2238.55	5010.19	4450.92	2153.86	2207.77	2210.85	2397.5	1096.16	1695.94	621.146	2417.71	510.146
MAPK8	ENSG00000107643.15	667.777	0.691918	0.256453	2.69803	0.00697514	0.0446152	632.727	454.025	643.18	562.643	573.343	484.641	433.42	810.602	755.08	1407.55	839.968	408.718	509.741	539.518	2123.5	1690.36	282.029	427.435	636.781	881.305	589.757	497.797	420.721	577.433	265.069	623.653	244.049	715.192	335.284
SH3BP5-AS1	ENSG00000224660.1	242.308	0.69153	0.227533	3.03925	0.00237167	0.0260004	138.165	230.893	249.729	193.041	304.777	406.102	219.892	263.723	231.757	408.903	118.863	367.012	331.165	303.831	516.899	227.143	98.7899	98.6388	64.4841	345.196	268.405	216.58	210.36	180.159	141.321	376.478	156.617	252.126	105.879
LRRC37A2	ENSG00000238083.7	853.894	0.691329	0.285571	2.42087	0.0154836	0.0702022	601.481	446.264	487.736	1031.12	856.997	785.386	1243.7	815.228	714.496	1575.03	866.004	731.244	869.558	693.934	682.423	2399.79	608.673	649.372	233.755	2172.18	945.669	599.371	441.344	743.734	373.44	818.679	209.076	1846.38	320.846
PARG	ENSG00000227345.8	1201.38	0.690875	0.216794	3.18677	0.00143869	0.0206275	904.663	694.619	1231.83	1071.92	760.434	959.703	1089.56	2468.82	2297.28	2813.32	1895.02	1028.75	962.178	1268.46	1481.73	1980.9	605.487	553.473	1089.32	1460.7	1021.41	1020.78	987.868	803.787	638.509	937.266	529.153	1633.38	649.714
RP11-627D16.1	ENSG00000259255.1	15.7505	0.690321	0.428609	1.61061	0.107265	0.237735	25.8754	13.5819	6.62547	7.06246	12.0704	42.1427	19.0903	5.55207	4.27202	16.9263	1.13203	6.95098	16.6582	2.50066	65.3384	6.33887	15.9339	5.47993	11.515	12.2095	8.08893	5.03674	23.7171	18.4779	10.9835	37.8621	6.08222	30.008	19.2508
PKD1	ENSG00000008710.18	5621.61	0.690076	0.255889	2.69678	0.0070013	0.0447139	5307.39	1887.89	5741.22	2337.67	2896.89	3549.56	4207.64	3720.81	3561.8	5477.88	4682.08	5982.02	5808.38	8873.6	7454.39	4165.16	7955.78	3315.36	5339.51	22870.6	4834.97	5152.58	5238.38	2372.1	5619.17	9461.95	7116.19	4510.33	3585.46
WAC	ENSG00000095787.21	3900.76	0.689894	0.237772	2.9015	0.00371386	0.0320786	3792.46	1635.65	3390.2	3069.82	2619.27	4959.42	5008.73	5842.62	5249.25	9937.5	4639.07	2838.78	2981.82	3895.41	4160.61	6619.36	3229.79	3381.12	4133.89	4680.68	4416.56	3398.96	3497.76	2471.41	1739.06	3407.59	1125.97	6259.62	739.551
RP11-87H9.5	ENSG00000279456.1	19.7499	0.689827	0.333073	2.0711	0.0383493	0.122556	12.2054	5.82083	17.3281	13.3402	24.1408	32.5648	24.7467	27.7603	14.9521	8.01771	3.3961	34.7549	29.3184	13.7536	81.31	30.6379	11.1537	8.2199	25.333	32.1887	17.6486	11.7524	14.4365	16.1681	10.9835	20.0026	9.12332	12.0621	9.62539
AMMECR1LP1	ENSG00000233273.1	7.73251	0.689788	0.646655	1.0667	0.286107	0.45657	3.41751	11.6417	4.07721	2.35415	0	0	4.94933	1.85069	1.06801	0	3.3961	0	1.99898	25.0066	0	8.45182	6.37354	2.73997	1.1515	55.4978	6.61822	7.5551	10.3118	13.8584	8.05458	15.002	9.8836	2.94197	16.0423
RGPD5	ENSG00000015568.12	197.516	0.689225	0.290982	2.36862	0.0178548	0.0764435	191.869	131.939	159.521	112.215	425.481	193.473	69.2907	500.611	418.658	327.835	210.558	113.996	85.29	145.664	243.204	265.176	70.109	139.738	192.301	522.789	194.134	141.868	164.988	71.6017	138.392	133.589	86.6716	193.581	83.42
NUDT13	ENSG00000166321.13	203.66	0.68877	0.230199	2.99207	0.00277093	0.0278809	146.465	126.118	144.741	179.7	280.636	237.531	240.396	146.204	148.453	612.018	182.257	227.992	187.238	211.931	391.305	310.076	78.0759	95.8988	90.9687	375.165	165.455	180.483	179.425	140.894	169.146	240.746	99.5963	206.526	110.692
CPLX1	ENSG00000168993.14	78.6698	0.688751	0.454121	1.51667	0.129351	0.269141	62.4915	60.1486	23.444	25.8957	9.05279	13.409	44.544	48.1179	35.2442	52.5605	48.6774	47.2667	77.9604	285.701	76.2282	36.9767	71.7024	8.2199	54.1206	509.47	66.1822	67.1565	35.06	43.8849	120.086	68.5804	184.747	25.8893	78.6073
RP11-631M21.7	ENSG00000276662.1	11.0858	0.688724	0.401014	1.71745	0.0858961	0.205663	6.83501	1.94028	11.722	6.27774	24.1408	0	14.141	7.40275	11.7481	12.472	9.05625	22.2432	13.3266	6.87682	46.4629	16.9036	3.18677	0	4.60601	21.0892	9.55964	8.39456	17.53	0	11.7158	12.1444	5.32194	6.76652	9.62539
FAM107B	ENSG00000065809.13	700.076	0.688196	0.283065	2.43123	0.0150475	0.0689795	778.703	646.112	486.207	759.607	434.534	1478.82	702.098	528.372	539.343	673.487	997.32	593.614	680.987	220.058	1359.77	1211.78	218.294	386.335	339.693	505.03	511.073	853.727	938.372	362.628	452.521	724.381	291.186	2350.63	277.532
KCNMB4	ENSG00000135643.4	287.341	0.687972	0.309428	2.22336	0.0261913	0.0965761	240.202	217.311	292.54	210.304	488.851	825.613	188.782	253.544	187.969	58.7965	230.934	247.455	301.18	160.042	379.689	268.874	144.998	87.6789	198.058	428.443	122.069	398.742	405.253	124.726	352.937	244.318	149.775	1000.27	123.526
BTG2	ENSG00000159388.5	908.817	0.687699	0.313015	2.19702	0.0280191	0.100726	849.983	684.917	1388.8	729.788	437.551	1407.95	504.125	347.929	656.823	2578.14	807.139	1473.61	1559.87	2225.59	869.001	951.358	1038.89	545.253	989.14	303.018	883.164	1073.66	1039.43	337.221	314.861	891.545	390.022	975.85	101.067
CH507-42P11.6	ENSG00000280179.1	1.40762	0.687159	0.731667	0.939169	0.347644	0.520054	0.488215	0	1.0193	0	3.0176	0	0	2.77603	0	0	2.26406	2.78039	0	2.50066	3.62991	0	6.37354	0	0	2.21991	0.735357	1.67891	0	2.30973	2.1967	0.714379	3.04111	1.47098	1.60423
RP11-112J3.16	ENSG00000227388.2	21.4428	0.686834	0.386635	1.77644	0.0756605	0.188742	7.81144	23.2833	8.15442	10.986	6.03519	17.2402	6.36343	74.9529	63.0123	9.79942	26.0367	13.902	23.9878	21.8808	35.5731	12.6777	12.7471	0	6.90901	32.1887	11.7657	14.2707	21.6547	27.7168	24.1637	35.0046	14.4453	7.94331	51.3354
SGIP1	ENSG00000118473.21	976.46	0.686417	0.244185	2.81106	0.00493785	0.0370349	1743.42	896.408	717.08	598.74	340.988	994.184	328.777	1356.55	1462.1	1284.62	766.386	920.31	902.208	936.498	1324.19	1164.77	681.969	983.648	427.207	2415.26	835.366	621.197	538.275	1018.59	618.006	991.558	389.262	2307.38	752.385
FXYD6	ENSG00000137726.16	1518.65	0.686369	0.392735	1.74767	0.0805219	0.196787	3625	797.453	691.597	1478.41	808.716	239.447	390.29	1166.86	859.744	5108.17	739.217	1390.2	1594.52	1158.43	4694.2	3184.75	941.691	463.054	1522.29	2484.08	2873.04	1035.05	1113.67	1376.6	527.941	1753.09	556.523	1311.23	155.61
MTND1P16	ENSG00000239586.1	15.3782	0.686158	0.373467	1.83727	0.0661707	0.173549	32.7104	11.6417	3.56756	7.84718	24.1408	15.3246	11.3128	8.3281	4.27202	30.2891	16.9805	23.6333	5.33062	8.12715	51.5448	10.5648	7.96693	8.2199	3.45451	36.6285	12.5011	10.0735	13.4053	13.8584	16.1092	30.0039	6.84249	16.475	4.81269
ZNF444P1	ENSG00000259738.1	0.387993	0.685869	1.57779	0.434703	0.663778		0	3.88055	0	0	0	0	0	0	0	0	0	1.3902	0	0	0	0	0	0	0	1.10996	0	1.67891	1.03118	0	0.732235	1.42876	31.1714	0	0
RP11-262H14.4	ENSG00000170161.6	21.0594	0.685858	0.31994	2.14371	0.0320564	0.109555	15.6229	15.5222	11.2123	16.4791	6.03519	9.57788	20.5044	38.8645	30.9722	42.7611	32.8289	12.5118	14.6592	5.00133	74.0502	24.299	17.5272	13.6998	3.45451	12.2095	25.7375	22.6653	28.873	16.1681	16.1092	34.2902	20.5275	14.1214	14.4381
RN7SL648P	ENSG00000265727.2	47.28	0.685599	0.287223	2.38699	0.016987	0.0743362	49.3097	1.94028	47.3976	25.8957	27.1584	49.805	50.2004	44.4165	36.3122	63.2508	61.1297	90.3628	69.9644	47.5126	85.6659	66.0299	43.0214	41.0995	37.9996	69.9272	71.3297	55.4041	46.403	13.8584	15.3769	63.5798	23.5686	66.7826	6.41693
CKMT1B	ENSG00000237289.9	34.5407	0.685269	0.566219	1.21025	0.226181	0.38987	22.9461	32.9847	24.4633	11.7708	27.1584	1.91558	9.89867	13.8802	0	53.4514	5.66016	4.17059	5.99695	71.2689	27.5873	41.2026	28.6809	24.6597	1.1515	246.41	6.61822	35.2571	24.7483	41.5752	40.2729	37.1477	34.9727	13.533	112.296
MIR6877	ENSG00000273932.1	0.607987	0.685039	1.49546	0.458081	0.646894		0	1.94028	0	0	0	0	0	0	0	0	0	0	0	0	1.45196	0	0	0	0	1.10996	0	0	7.21824	2.30973	0.732235	0	2.28083	0.588393	0
NPIPA1	ENSG00000183426.16	426.929	0.684943	0.200717	3.41247	0.000643764	0.0145265	287.07	168.804	253.297	291.13	337.971	377.368	496.347	599.623	730.516	387.523	401.871	476.838	515.738	377.6	511.818	552.538	478.016	465.794	366.178	808.048	366.943	379.434	282.543	367.248	298.019	436.486	190.069	1028.51	147.589
SNORA67	ENSG00000207094.1	3.92931	0.684873	0.779985	0.878059	0.379912	0.551513	0.488215	5.82083	1.0193	2.35415	0	0	0.707048	0.925344	3.20402	0	10.1883	5.56079	5.33062	1.25033	41.381	0	0	0	1.1515	6.65974	0	3.35782	2.06236	0	4.39341	2.14314	4.56166	1.76518	9.62539
RAB33A	ENSG00000134594.4	46.3812	0.684685	0.409251	1.67302	0.0943236	0.218796	108.384	50.4472	9.68338	35.3123	18.1056	65.1296	16.2621	12.9548	4.27202	68.5959	53.2055	31.9745	25.9868	56.2649	129.951	131.003	49.395	10.9599	13.818	59.9376	25.0021	35.2571	34.0289	11.5487	70.2945	14.2876	60.8222	116.502	25.6677
RNU7-105P	ENSG00000251919.1	2.1383	0.684174	0.993774	0.68846	0.491163	0.650144	0.488215	3.88055	1.52895	7.84718	0	0	0	0	0	2.67257	0	0	0	8.12715	0	0	1.59339	0	0	15.5394	2.20607	1.67891	7.21824	0	1.46447	0	0.760277	0.588393	6.41693
KIAA1324L	ENSG00000164659.14	759.476	0.684042	0.336147	2.03495	0.041856	0.129616	1650.66	556.859	227.814	699.184	319.865	1051.65	277.87	216.531	307.586	1061.01	217.35	909.189	960.179	820.842	2059.61	283.136	1093.06	1194.63	446.783	1003.4	291.201	736.203	796.069	445.778	650.224	552.93	288.145	2321.5	585.544
SNORA74	ENSG00000252917.1	2.28797	0.683894	0.646131	1.05844	0.289853	0.460553	1.95286	0	0	3.13887	0	0	4.24229	2.77603	3.20402	3.56343	1.13203	0	2.66531	3.75099	13.7937	5.81063	1.59339	0	3.45451	1.10996	0	0	3.09353	0	2.92894	0.714379	3.04111	1.17679	3.20846
snoU13	ENSG00000239035.1	32.6024	0.683787	0.354148	1.9308	0.0535083	0.151418	32.2222	25.2236	28.0308	14.9096	12.0704	11.4935	31.8171	13.8802	24.5641	119.375	14.7164	41.7059	48.642	21.2556	77.6801	99.8372	17.5272	24.6597	4.60601	21.0892	26.4729	22.6653	22.6859	36.9557	35.1473	16.4307	14.4453	56.4857	28.8762
RP4-562D20.2	ENSG00000255288.1	1.05577	0.682916	1.16144	0.587989	0.55654	0.704765	0	1.94028	0	0	0	0	0	0	0	5.34514	0	1.3902	0	0	7.25982	0	1.59339	0	0	1.10996	0	0	1.03118	0	2.92894	0.714379	3.80138	0.294197	3.20846
SH3BGRL2	ENSG00000198478.7	174.689	0.682888	0.287751	2.37319	0.0176351	0.0759228	396.919	162.983	106.517	252.679	105.616	180.064	56.5638	139.727	184.765	246.767	140.372	100.094	89.288	468.249	256.272	159.528	109.944	90.4189	86.3626	544.988	183.104	175.446	168.082	62.3628	98.8517	141.447	91.9935	167.104	99.4624
RP11-108K3.5	ENSG00000270378.1	6.93166	0.682656	0.661241	1.03239	0.301891	0.47307	12.6936	9.70138	4.07721	0	12.0704	0	9.19162	0.925344	0	3.56343	0	4.17059	0.666328	5.00133	4.35589	3.69767	4.78016	0	8.06051	7.76969	2.94143	14.2707	11.343	0	2.92894	2.85752	5.32194	56.1915	14.4381
DUSP1	ENSG00000120129.5	1029.22	0.682381	0.467978	1.45815	0.144799	0.290205	238.249	917.751	3548.7	710.954	606.537	2287.2	309.687	594.071	1694.92	997.759	1009.77	1885.11	1636.5	4096.09	92.9258	690.408	377.632	254.817	277.512	91.0164	1131.71	1609.24	1538.52	110.867	312.664	1066.57	684.249	880.236	195.716
DDX3P2	ENSG00000230986.1	23.2221	0.682346	0.341793	1.99638	0.0458931	0.137444	16.5993	5.82083	24.4633	18.0485	39.2287	24.9025	6.36343	50.8939	21.3601	11.5811	27.1688	27.8039	7.99594	18.755	62.4345	31.6943	20.714	19.1798	16.121	31.0788	36.0325	13.4313	11.343	36.9557	12.448	20.0026	4.56166	53.2496	3.20846
RP11-792A8.3	ENSG00000271064.1	34.3928	0.682017	0.296856	2.29747	0.0215921	0.085655	13.1818	5.82083	36.6949	25.111	39.2287	42.1427	36.7665	52.7446	53.4003	40.9794	35.093	62.5589	39.3134	85.6477	42.107	23.2425	30.2743	19.1798	13.818	83.2467	44.8568	10.0735	13.4053	25.4071	32.2183	24.2889	15.9658	36.1862	14.4381
GNAZ	ENSG00000128266.8	394.413	0.681931	0.168633	4.04387	5.25765e-05	0.00708581	314.411	242.535	225.266	236.2	374.182	758.568	483.621	455.269	362.054	628.945	371.306	216.871	287.854	408.233	543.761	569.97	470.049	323.316	360.42	752.55	158.837	417.21	450.625	224.044	295.823	322.899	358.09	501.017	324.055
SLC25A28	ENSG00000155287.10	336.942	0.681406	0.196162	3.47369	0.000513353	0.0133193	212.862	133.879	264.509	193.825	289.689	408.018	275.749	351.631	416.522	393.759	268.292	354.5	422.452	448.244	551.021	385.614	246.975	430.175	426.056	800.278	297.82	457.503	383.598	237.902	143.518	275.75	212.117	381.573	107.484
Y_RNA	ENSG00000201217.1	3.91201	0.680957	0.417747	1.63007	0.103087	0.231829	5.85858	1.94028	3.05791	3.92359	0	1.91558	9.19162	7.40275	2.13601	9.79942	2.26406	2.78039	2.66531	3.12583	13.0677	4.75415	1.59339	2.73997	3.45451	3.32987	1.47071	3.35782	6.18707	0	2.1967	7.85817	1.52055	2.64777	3.20846
NPIPB11	ENSG00000254206.5	455.848	0.680526	0.270851	2.51255	0.0119861	0.0605656	191.869	240.594	278.779	529.685	175.021	201.135	277.163	1232.56	919.553	805.334	551.299	237.724	253.871	372.599	259.176	406.216	396.753	284.956	344.299	922.373	587.55	219.937	397.003	381.106	327.309	555.787	336.803	997.326	535.813
DNAJC19P5	ENSG00000225808.1	26.8716	0.680435	0.288301	2.36016	0.0182672	0.0775441	32.2222	27.1639	19.3668	17.2638	9.05279	15.3246	57.2709	46.2672	25.6321	25.8348	23.7727	16.6824	25.3205	37.5099	62.4345	30.1096	35.0545	2.73997	3.45451	39.9584	19.1193	36.0966	15.4677	13.8584	20.5026	37.1477	12.9247	47.6598	24.0635
LL0XNC01-116E7.1	ENSG00000234345.2	15.7469	0.680196	0.329799	2.06246	0.0391643	0.124046	14.6465	7.7611	12.2316	40.8053	0	5.74673	18.3832	11.1041	19.2241	37.416	7.92422	12.5118	11.3276	18.1298	36.2991	27.4684	11.1537	5.47993	6.90901	31.0788	11.7657	15.9497	13.4053	18.4779	8.05458	25.0033	3.80138	11.7679	12.8339
C10orf90	ENSG00000154493.17	384.056	0.680127	0.367858	1.84889	0.0644741	0.170553	204.074	258.057	179.397	52.5761	359.094	996.099	228.376	262.798	117.481	130.956	518.471	462.936	474.426	118.781	191.659	226.086	194.393	271.257	528.539	576.067	386.798	559.078	477.435	87.7698	327.309	571.503	290.426	1789.01	296.783
PAN2	ENSG00000135473.14	1618.3	0.680079	0.267257	2.54466	0.0109383	0.0574417	825.084	684.917	938.268	1038.97	1261.36	1542.04	1408.44	4051.16	4485.62	1269.47	2456.51	3365.67	3091.1	2052.42	2119.87	1070.21	1297.02	1301.48	1108.9	1518.42	970.672	904.094	1130.17	1600.64	728.573	1582.35	675.886	1736.05	715.487
RP11-383D22.1	ENSG00000267146.1	4.07256	0.679857	0.498423	1.36402	0.172562	0.3264	5.37037	9.70138	4.07721	1.56944	0	7.6623	5.65638	2.77603	4.27202	3.56343	1.13203	0	3.99797	5.62649	1.45196	8.98006	0	0	0	9.9896	2.94143	8.39456	11.343	2.30973	0.732235	7.14379	5.32194	0.88259	3.20846
Y_RNA	ENSG00000200309.1	3.95283	0.67971	0.457676	1.48513	0.137509	0.279965	2.92929	1.94028	0	6.27774	6.03519	0	9.19162	7.40275	6.40803	8.01771	3.3961	5.56079	3.33164	1.8755	6.53384	4.22591	0	2.73997	1.1515	7.76969	1.47071	5.03674	7.21824	0	3.66117	6.42941	0.760277	2.05938	3.20846
SNHG14	ENSG00000224078.12	3186.65	0.679442	0.293001	2.3189	0.0204003	0.0827406	4159.1	1672.52	3265.34	2413.01	2640.4	2840.8	3659.68	2802.87	2773.61	3702.4	3456.09	4299.88	3982.64	3451.54	10614.6	3805.96	1266.74	1534.38	407.632	8843.02	2737	2406.72	2333.56	2713.94	1556.73	4140.54	1474.94	2090.56	1366.81
MIR553	ENSG00000207750.1	37.9232	0.678514	0.286973	2.36438	0.0180601	0.0769969	46.3804	36.8652	35.6756	27.4651	57.3343	38.3115	15.555	27.7603	60.8763	58.7965	30.5649	93.1432	34.6491	19.3801	49.3668	58.1063	11.1537	8.2199	10.3635	41.0684	41.18	29.381	32.9977	16.1681	43.9341	94.2981	15.2055	44.7179	20.855
ADD3	ENSG00000148700.14	2618.72	0.678317	0.263312	2.57609	0.00999234	0.0546609	2204.29	1556.1	1661.97	2277.25	3210.72	4003.55	2355.18	2244.89	2869.73	4074.78	1964.08	3098.75	3075.77	2429.39	1926.03	2603.16	1601.35	3238.64	4331.95	4541.94	1133.92	3088.36	3020.32	1457.44	759.327	4355.57	827.181	5625.33	405.871
RGS4	ENSG00000117152.13	251.543	0.678036	0.541324	1.25255	0.210369	0.372421	28.3165	166.864	1017.77	81.6107	87.5103	164.739	94.0373	324.796	553.227	18.708	62.2617	79.2412	112.609	1187.81	18.1496	180.658	23.9008	98.6388	115.15	1012.28	501.514	211.543	269.137	122.416	70.2945	292.181	151.295	34.7152	213.363
RP11-497H17.1	ENSG00000262663.1	27.245	0.677776	0.332264	2.03987	0.0413633	0.128658	20.0168	15.5222	14.7799	15.6944	18.1056	21.0713	48.7863	41.6405	12.8161	82.8497	48.6774	18.0726	27.3195	24.3815	90.0218	36.9767	15.9339	5.47993	11.515	32.1887	29.4143	12.5918	28.873	9.23893	16.1092	42.8628	22.048	15.8866	11.2296
RP11-324I22.3	ENSG00000269952.1	8.3964	0.677643	0.439375	1.54229	0.123004	0.260307	3.41751	5.82083	23.444	2.35415	3.0176	19.1558	7.77752	8.3281	9.61205	9.79942	12.4523	8.34118	5.99695	34.3841	0.725982	14.2625	6.37354	2.73997	0	6.65974	8.08893	3.35782	6.18707	2.30973	7.32235	14.2876	3.80138	7.06072	6.41693
RP11-131L12.3	ENSG00000275759.1	6.77318	0.677641	0.40974	1.65383	0.0981615	0.224503	3.41751	0	4.58686	3.92359	6.03519	7.6623	8.48457	6.47741	3.20402	1.78171	10.1883	5.56079	7.99594	5.00133	21.7795	16.3754	7.96693	0	5.75751	25.529	10.295	3.35782	2.06236	2.30973	4.39341	6.42941	4.56166	6.47232	4.81269
RP11-563J2.2	ENSG00000215244.2	164.824	0.677593	0.295443	2.29348	0.0218201	0.0861094	232.39	159.103	128.942	63.5621	253.478	294.999	216.357	358.108	346.034	73.9411	41.8852	94.5334	119.939	133.16	462.451	171.149	205.547	90.4189	56.4236	103.226	84.5661	88.1429	94.8684	159.372	79.0813	220.743	106.439	212.704	128.339
RP11-420N3.3	ENSG00000279877.1	3.92553	0.677295	0.758422	0.893031	0.37184	0.543392	5.37037	5.82083	1.52895	3.92359	0	0	1.4141	0.925344	0	0	0	0	1.99898	6.87682	0	1.05648	6.37354	0	1.1515	32.1887	2.94143	5.03674	1.03118	0	10.9835	10.7157	7.60277	5.29554	1.60423
RP11-269F20.1	ENSG00000236031.1	21.8329	0.677187	0.349226	1.93911	0.0524878	0.149579	34.6633	9.70138	14.7799	21.1874	24.1408	11.4935	21.9185	25.9096	23.4961	47.2154	19.2445	8.34118	23.9878	7.50199	96.5557	24.8272	17.5272	2.73997	11.515	37.7385	12.5011	15.9497	13.4053	30.0265	6.59011	33.5758	11.4042	15.5924	9.62539
EFR3B	ENSG00000084710.13	1043.89	0.677163	0.186217	3.63643	0.000276444	0.0108236	1158.05	584.023	635.026	1011.5	742.329	754.737	1194.91	1314.91	1208.98	1159.9	623.75	788.242	818.917	1572.29	1054.13	680.9	2211.62	1194.63	609.145	2319.81	505.926	1529.49	1419.93	609.769	813.513	1256.59	954.908	858.171	686.611
ALDOA	ENSG00000149925.17	6034.25	0.676466	0.275381	2.45648	0.0140307	0.0662096	8134.15	2464.15	6477.16	5937.18	3102.09	10175.5	5262.56	9275.65	5768.3	3732.69	5285.46	4689.13	5344.62	11386.8	2758.73	6859.18	20068.7	6258.08	7427.19	7791.89	5159.27	5711.66	6048.89	2104.17	3148.61	4764.2	3110.29	5738.01	1009.06
CYCSP34	ENSG00000176268.5	30.3088	0.676203	0.306256	2.20797	0.0272467	0.098902	27.34	19.4028	28.0308	7.84718	6.03519	28.7336	16.2621	36.0884	35.2442	55.2331	32.8289	54.2177	45.9766	25.0066	31.9432	34.3355	15.9339	10.9599	19.5755	54.3878	33.8264	39.4544	10.3118	27.7168	18.3059	23.5745	6.08222	82.9634	51.3354
SLC35D2	ENSG00000130958.11	670.415	0.676057	0.260383	2.59639	0.00942088	0.0529864	475.033	463.726	755.813	632.483	808.716	1093.79	649.777	1874.75	1265.59	363.469	567.148	753.487	691.649	398.856	415.262	675.089	820.594	600.053	586.115	286.369	446.362	541.449	614.582	318.743	336.828	828.68	212.878	1704.87	259.886
AC079305.8	ENSG00000229337.1	1.05411	0.676048	1.10866	0.609786	0.542003	0.692768	0.488215	1.94028	0	1.56944	0	0	0	0.925344	0	2.67257	0	0	0	0	7.98581	1.05648	4.78016	0	0	0	2.20607	1.67891	0	0	1.46447	0	3.80138	0	0
RP11-286E11.1	ENSG00000245293.2	25.9777	0.675452	0.361474	1.86861	0.0616775	0.165872	5.85858	46.5666	17.3281	10.2013	9.05279	57.4673	10.6057	19.4322	9.61205	5.34514	29.4328	23.6333	26.6531	93.7748	11.6157	16.9036	15.9339	27.3997	6.90901	31.0788	18.3839	37.7755	34.0289	25.4071	35.1473	32.1471	22.8083	60.0161	12.8339
UNC5C	ENSG00000182168.14	558.417	0.675329	0.371002	1.82029	0.0687156	0.177649	115.707	360.891	201.822	215.797	488.851	455.907	436.248	1061.37	1066.94	52.5605	340.742	588.053	632.345	373.849	252.642	504.996	71.7024	271.257	346.602	1324.18	205.165	1022.46	936.309	473.495	1296.06	713.665	405.988	1266.22	712.279
CACNB2	ENSG00000165995.18	877.531	0.675216	0.324367	2.08164	0.0373753	0.120666	493.097	657.754	903.102	528.9	268.566	461.654	1392.18	1852.54	2818.47	646.762	1307.5	806.314	787.6	824.593	1749.62	769.644	148.185	227.417	354.663	2270.97	455.922	669.886	744.51	757.592	555.766	1013.7	614.304	456.005	911.203
STAT1	ENSG00000115415.18	4341.33	0.67506	0.290545	2.32343	0.0201563	0.0821864	3096.26	2085.8	4566.99	3634.03	3778.03	8585.61	4461.47	4057.64	11673.3	2146.07	3508.17	4691.91	4587	4554.96	1285.71	3192.68	3150.12	2117.99	5503.03	1623.87	3202.48	9539.58	9239.35	5319.31	1339.26	6895.9	1751.68	4706.26	1604.23
TATDN1P1	ENSG00000234369.1	151.026	0.674984	0.274868	2.45566	0.0140624	0.0662701	135.236	98.9541	155.444	106.722	105.616	86.2009	80.6034	234.112	294.77	392.868	302.252	164.043	179.909	151.915	259.902	281.023	52.5817	63.0192	63.3326	156.504	161.043	118.363	115.492	120.106	82.7425	149.305	49.418	165.338	52.9396
RP11-691H4.4	ENSG00000267694.1	82.4614	0.674909	0.368565	1.83118	0.0670738	0.17506	36.6161	42.6861	91.7373	45.5136	132.774	103.441	78.4823	27.7603	60.8763	180.844	28.3008	113.996	145.926	105.653	217.069	49.6545	6.37354	8.2199	17.2725	155.394	85.3014	130.116	113.43	108.557	51.2564	116.444	57.781	49.425	30.4804
AC100830.5	ENSG00000264937.1	10.6709	0.674799	0.32143	2.09937	0.0357846	0.117381	4.39394	1.94028	10.7027	8.6319	18.1056	13.409	22.6255	13.8802	9.61205	27.6166	4.52813	16.6824	12.6602	7.50199	23.2314	18.4884	7.96693	5.47993	5.75751	9.9896	7.35357	6.71565	16.4988	2.30973	8.78681	7.85817	4.56166	7.35491	4.81269
RP1-138B7.4	ENSG00000234271.1	25.4819	0.674654	0.254002	2.6561	0.00790504	0.0479574	31.734	25.2236	16.3088	24.3263	30.176	38.3115	16.9691	25.9096	17.0881	27.6166	18.1125	33.3647	17.9909	18.1298	69.6943	20.6013	20.714	10.9599	19.5755	41.0684	19.1193	28.5415	17.53	27.7168	25.6282	22.8601	6.84249	58.8393	8.02116
GPR79	ENSG00000232374.5	22.4899	0.67453	0.377605	1.78634	0.0740448	0.186223	18.5522	36.8652	21.915	14.9096	39.2287	45.9738	21.2114	17.5815	7.47604	43.652	22.6406	34.7549	24.6541	16.2543	68.9683	8.45182	1.59339	2.73997	3.45451	48.8381	5.1475	29.381	18.5612	13.8584	15.3769	20.717	15.9658	27.0661	6.41693
RP11-563J2.3	ENSG00000212743.2	173.982	0.674486	0.342161	1.97125	0.048695	0.142718	218.232	195.968	164.617	68.2705	443.587	329.479	208.579	392.346	442.154	122.938	48.6774	127.898	128.601	95.6503	569.17	135.757	113.13	73.9791	62.1811	113.216	80.1539	112.487	95.8995	129.345	54.9176	185.024	61.5824	178.577	93.0454
RNU6-697P	ENSG00000200218.1	2.3042	0.674313	0.824114	0.818228	0.413227	0.582201	0.97643	5.82083	0	0.784718	0	0	10.6057	2.77603	3.20402	0.890856	3.3961	0	0	1.8755	15.2456	1.05648	1.59339	0	0	4.43982	0	0	1.03118	2.30973	0	5.71503	3.04111	2.05938	0
MICAL2	ENSG00000133816.13	679.951	0.67427	0.429119	1.57129	0.116116	0.250391	182.592	684.917	772.122	652.101	697.065	1093.79	621.495	609.802	222.145	168.372	192.445	354.5	383.139	1761.72	56.6266	315.359	183.239	279.477	284.421	4700.66	529.457	702.625	683.671	411.132	633.383	609.366	778.524	336.267	818.158
RP11-533O20.2	ENSG00000223946.1	6.89526	0.674132	0.491534	1.37149	0.170223	0.32337	4.39394	0	13.2509	1.56944	0	1.91558	4.94933	4.62672	13.8841	11.5811	11.3203	11.1216	11.9939	9.37748	25.4094	1.05648	6.37354	0	0	13.3195	9.55964	1.67891	6.18707	2.30973	6.59011	13.5732	4.56166	2.94197	6.41693
DSCAML1	ENSG00000177103.13	626.661	0.674	0.495833	1.35933	0.174042	0.328279	784.562	587.904	172.772	495.942	126.739	473.147	153.429	111.041	46.9922	3105.53	105.279	244.675	347.823	290.702	2076.31	748.515	313.897	82.199	225.694	1152.13	94.1257	418.888	443.406	367.248	814.977	275.036	1483.3	1172.67	1458.25
ZFP36	ENSG00000128016.5	1735.33	0.673672	0.427777	1.57482	0.115298	0.249282	845.589	766.409	4554.75	641.899	1013.91	2976.8	852.699	595.922	2099.7	1167.02	1086.75	4042.69	3880.03	6661.14	260.628	1395.08	1620.47	547.993	829.081	266.389	3000.99	2209.45	2164.44	330.292	661.94	2359.59	972.394	2289.44	231.009
RP11-434H6.7	ENSG00000273437.1	9.97733	0.673618	0.302983	2.22329	0.0261965	0.0965814	13.67	7.7611	8.15442	4.70831	0	15.3246	6.36343	9.25344	6.40803	7.12685	4.52813	8.34118	6.66328	16.8795	21.0535	14.2625	25.4942	8.2199	13.818	6.65974	7.35357	12.5918	10.3118	20.7876	4.39341	4.28628	3.80138	14.7098	6.41693
FOS	ENSG00000170345.9	3015.71	0.673548	0.432086	1.55883	0.119037	0.254428	590.252	1315.51	6201.95	2827.34	1889.02	3388.65	632.101	1555.5	5195.85	5052.94	4600.58	6254.5	5847.03	8439.74	265.71	2208.04	3475.17	909.669	1226.35	394.034	5393.11	4451.63	4553.68	485.044	1436.64	3709.77	1354.81	3372.67	428.33
EVI2A	ENSG00000126860.11	254.561	0.673192	0.329845	2.04094	0.0412573	0.128464	268.03	178.505	376.632	129.478	181.056	459.738	257.365	135.1	133.501	472.154	117.731	265.528	302.513	88.7735	296.927	232.425	71.7024	200.018	360.42	170.933	160.308	482.687	388.754	129.345	184.523	230.745	53.9797	987.618	65.7735
RGS6	ENSG00000182732.16	1489.7	0.673085	0.547199	1.23006	0.218676	0.381394	104.966	512.233	251.768	408.053	594.466	296.914	1078.95	5486.37	6808.53	64.1417	3764.01	2881.88	2588.02	394.48	36.2991	197.033	3135.78	2320.75	468.661	1311.97	1093.48	1395.18	1565.33	1173.34	1810.08	439.343	489.618	1825.49	704.258
SMG1P5	ENSG00000183604.14	266.072	0.673042	0.268561	2.5061	0.012207	0.0612782	349.562	197.908	154.424	171.853	241.408	262.434	168.277	272.977	207.193	949.653	311.309	276.649	137.93	225.06	168.428	161.641	119.504	164.398	260.239	179.813	158.102	211.543	237.171	170.92	147.911	706.521	237.967	634.288	231.009
RNF138P1	ENSG00000250853.1	52.9994	0.672983	0.325198	2.06946	0.038503	0.122811	20.505	50.4472	47.9072	45.5136	30.176	68.9607	84.1387	68.4755	117.481	109.575	24.9047	40.3157	43.9777	70.6437	34.8472	47.5415	6.37354	16.4398	10.3635	56.6078	24.2668	43.6517	41.2471	23.0973	36.6117	140.018	44.8563	74.1375	113.9
ABHD6	ENSG00000163686.14	248.891	0.672613	0.264627	2.54174	0.0110302	0.0576665	400.336	157.162	180.926	112.999	244.425	369.706	146.359	155.458	127.093	978.16	151.692	253.016	263.866	168.17	420.344	210.767	226.261	153.438	213.028	354.076	199.282	235.887	185.612	87.7698	178.665	155.735	186.268	478.364	222.988
ZFYVE16	ENSG00000039319.16	3189.14	0.672266	0.252588	2.66151	0.00777911	0.0475152	2890.72	1740.43	3539.02	3272.27	2456.32	3405.89	2637.99	3713.41	3773.26	6570.96	4392.28	3203.01	2989.15	1336.6	4786.4	4387.55	1263.56	1794.68	2152.16	3355.4	2976.73	2853.31	2966.7	2328.21	2193.77	4117.68	965.552	9570.21	851.847
OPCML	ENSG00000183715.13	360.248	0.672241	0.505158	1.33075	0.18327	0.339883	707.912	541.337	418.424	657.594	159.933	72.7919	306.152	155.458	17.0881	587.965	109.807	76.4608	159.919	706.437	150.278	1968.22	46.2082	128.778	107.09	1466.25	69.8589	187.199	194.893	106.248	207.222	496.494	289.666	122.092	229.405
STAMBPL1	ENSG00000138134.11	187.688	0.671981	0.250153	2.68628	0.00722514	0.0455576	171.364	207.61	217.621	122.416	175.021	258.603	139.995	125.847	164.473	136.301	117.731	182.116	123.271	337.589	557.555	173.791	78.0759	52.0594	90.9687	443.982	139.718	203.988	154.677	66.9823	144.25	230.03	172.583	208.88	245.447
SORCS3	ENSG00000156395.12	486.99	0.671934	0.439671	1.52826	0.126447	0.264898	811.414	574.322	125.884	1039.75	45.2639	304.576	451.096	890.181	347.102	596.874	796.95	205.749	258.535	319.46	433.412	2071.75	1432.45	312.356	47.2116	416.233	31.6204	278.699	197.986	133.965	139.125	428.628	442.481	522.787	466.831
TTLL7-IT1	ENSG00000233061.1	84.7765	0.67105	0.275084	2.43944	0.01471	0.0680254	125.96	89.2527	39.2432	38.4512	69.4047	116.85	33.9383	54.5953	30.9722	67.7051	63.3938	107.045	103.947	40.6358	98.7336	131.003	39.8346	54.7993	35.6966	133.195	45.5922	127.597	86.6189	83.1504	87.8681	230.745	60.8222	202.113	59.3566
RNU6-418P	ENSG00000206762.1	3.93624	0.670333	0.546731	1.22607	0.220171	0.383217	0.97643	0	1.52895	3.13887	0	0	6.36343	8.3281	6.40803	0.890856	2.26406	0	1.99898	6.25166	3.62991	1.05648	3.18677	0	4.60601	26.6389	3.67679	1.67891	4.12471	4.61947	5.12564	3.5719	8.36305	4.11875	1.60423
NCOA7	ENSG00000111912.19	838.992	0.670008	0.237751	2.81811	0.00483073	0.036662	630.774	758.648	894.948	873.391	724.223	2030.51	749.471	632.01	679.251	701.104	635.07	653.393	742.956	1536.66	468.259	1039.05	350.545	413.735	814.112	1619.43	932.433	1039.25	1006.43	311.814	451.056	808.677	354.289	1978.77	500.52
RNU6-651P	ENSG00000222972.1	0.982019	0.67	1.17889	0.568331	0.56981	0.715409	2.44108	0	0	0	0	0	0.707048	5.55207	0	0	0	0	0	0	2.90393	1.05648	4.78016	8.2199	0	0	0	0	1.03118	0	0.732235	0	0.760277	0.294197	0
DEFB109P1	ENSG00000242296.2	7.82065	0.669943	0.574957	1.16521	0.243936	0.410292	16.1111	1.94028	3.05791	8.6319	0	3.83115	19.7973	0	2.13601	18.708	0	12.5118	9.32859	12.5033	39.929	5.81063	1.59339	10.9599	3.45451	12.2095	5.1475	3.35782	5.15589	2.30973	3.66117	17.8595	5.32194	1.47098	0
RP11-798G7.7	ENSG00000267246.1	2.09042	0.669434	0.595169	1.12478	0.260683	0.428829	2.44108	0	3.05791	0	6.03519	0	1.4141	1.85069	2.13601	4.45428	1.13203	1.3902	0.666328	2.50066	1.45196	4.75415	3.18677	8.2199	1.1515	0	0	4.19728	0	2.30973	1.46447	3.5719	0	3.23616	0
OPTN	ENSG00000123240.16	1462.44	0.669329	0.281927	2.37413	0.0175906	0.0758045	1805.91	739.245	1088.11	1244.56	1608.38	2997.88	3288.48	1939.52	1763.28	1558.11	861.476	985.65	1497.24	2557.55	945.229	1712.02	506.697	465.794	1346.11	3376.49	883.164	1851	1751.97	496.593	561.624	1216.59	552.721	2182.06	627.255
RP11-571F15.2	ENSG00000227383.1	14.6058	0.668965	0.360931	1.85344	0.0638191	0.16957	15.1347	17.4625	12.7413	8.6319	33.1936	5.74673	15.555	13.8802	9.61205	12.472	9.05625	16.6824	9.99492	45.6371	31.2172	14.7907	4.78016	0	1.1515	23.3091	21.3254	15.1102	15.4677	2.30973	13.9125	26.432	9.8836	16.475	1.60423
RP11-95I16.4	ENSG00000271670.1	28.0252	0.668688	0.281589	2.3747	0.0175634	0.0757441	15.6229	34.925	15.2895	11.7708	9.05279	13.409	37.4735	28.6857	24.5641	67.7051	38.4891	37.5353	33.3164	16.8795	37.7511	47.0133	14.3405	21.9197	12.6665	72.1471	22.0607	39.4544	24.7483	39.2655	16.1092	34.2902	12.9247	25.3009	8.02116
SNORD74	ENSG00000200999.1	12.8111	0.668348	0.291037	2.29644	0.021651	0.0857795	13.67	13.5819	9.17373	18.8332	6.03519	13.409	7.07048	9.25344	9.61205	21.3806	13.5844	20.853	5.33062	15.004	29.7653	13.7342	3.18677	0	10.3635	12.2095	16.1779	11.7524	23.7171	18.4779	6.59011	25.0033	3.80138	13.533	6.41693
YPEL4	ENSG00000166793.10	172.14	0.667967	0.22843	2.92416	0.00345386	0.0310311	153.3	106.715	93.2662	168.714	150.88	189.642	150.601	159.159	118.549	439.192	100.751	155.702	153.922	228.185	233.766	183.299	60.5487	41.0995	110.544	429.553	175.015	109.129	221.703	129.345	160.359	256.462	158.898	199.759	154.006
PPP3CB	ENSG00000107758.15	886.332	0.667713	0.231338	2.88631	0.00389785	0.032858	932.003	533.576	1026.44	874.176	829.839	1011.42	699.977	672.725	666.435	1822.69	529.791	745.146	788.266	1521.65	1464.31	1870.49	427.027	698.691	865.93	1772.6	876.546	798.323	715.637	773.76	348.544	863.685	288.145	997.032	288.762
RP11-669E14.4	ENSG00000262881.1	33.2095	0.667672	0.357409	1.86809	0.0617499	0.166008	35.6397	23.2833	11.2123	29.0346	45.2639	13.409	36.7665	15.7309	19.2241	90.8674	41.8852	56.9981	27.9858	12.5033	105.267	50.1827	9.56032	0	17.2725	76.587	17.6486	23.5048	46.403	39.2655	29.2894	26.432	19.7672	27.6545	14.4381
GEMIN8	ENSG00000046647.13	195.811	0.667454	0.244856	2.7259	0.00641264	0.0426516	151.347	102.835	112.123	160.867	147.862	126.428	123.026	582.042	614.103	137.192	312.441	189.067	199.898	175.672	143.745	207.07	189.613	126.038	195.755	243.08	136.041	130.116	148.49	124.726	174.272	302.182	128.487	204.172	89.837
NLGN4X	ENSG00000146938.14	2984.86	0.667311	0.311579	2.1417	0.0322173	0.109976	3107	1290.28	3417.21	3594.01	1991.61	1134.02	1574.6	4068.74	6985.82	1812.89	3414.21	2171.49	2057.62	3204.6	3869.49	5934.24	11290.7	4214.07	3795.35	2305.38	1979.58	1743.55	1567.39	1399.7	1291.66	2265.3	907.01	3335.89	837.409
MIR4524B	ENSG00000265331.1	1.10838	0.667272	0.864453	0.771901	0.440173	0.606578	0	1.94028	0	0.784718	0	9.57788	0	0	2.13601	0	2.26406	1.3902	0	1.25033	0	2.11296	0	0	0	1.10996	2.20607	0.839456	1.03118	0	0.732235	0	2.28083	0.88259	1.60423
RP11-177G23.2	ENSG00000272137.1	15.6994	0.66717	0.363531	1.83525	0.066469	0.173997	26.8518	23.2833	13.2509	21.1874	12.0704	9.57788	14.848	19.4322	16.0201	26.7257	7.92422	1.3902	13.3266	30.6331	38.4771	25.3555	11.1537	5.47993	0	34.4086	5.1475	10.0735	16.4988	4.61947	7.32235	23.5745	9.8836	9.12009	17.6465
RPS3AP44	ENSG00000234031.1	29.3983	0.666974	0.375611	1.7757	0.0757818	0.188922	10.7407	34.925	21.915	14.9096	9.05279	7.6623	12.0198	62.9234	112.141	106.012	33.961	43.0961	21.3225	13.7536	13.7937	23.2425	25.4942	19.1798	8.06051	24.419	26.4729	12.5918	19.5924	34.646	28.5571	13.5732	12.9247	29.4197	56.1481
RFX3	ENSG00000080298.15	1985.75	0.666723	0.301319	2.21268	0.0269198	0.0981146	2272.15	1360.13	2566.6	1191.99	1611.4	906.067	1438.13	3192.44	4038.13	1394.19	2488.21	1220.59	1457.26	1362.86	4049.53	3100.76	2022.01	1123.39	1604.04	2269.86	1173.63	1024.14	1080.67	2739.34	690.497	7343.82	1074.27	1375.07	415.496
IGSF9B	ENSG00000080854.14	989.659	0.666429	0.349628	1.90611	0.0566363	0.156949	432.559	702.38	814.423	1134.7	603.519	406.102	630.687	540.401	349.238	1681.94	1103.73	1504.19	1498.57	827.094	1174.64	3896.82	572.026	109.599	375.39	3200	792.715	522.981	473.311	579.743	634.847	1255.16	1329.72	732.255	821.367
MTCO3P35	ENSG00000242836.1	8.9404	0.666281	0.406652	1.63845	0.101327	0.229213	25.8754	13.5819	0.509651	6.27774	6.03519	9.57788	2.12114	13.8802	10.6801	15.1446	5.66016	6.95098	8.66227	8.75232	14.5196	14.2625	3.18677	2.73997	0	23.3091	4.41214	4.19728	7.21824	4.61947	10.9835	13.5732	6.84249	10.8853	4.81269
AK4	ENSG00000162433.14	566.732	0.666199	0.32201	2.06888	0.0385575	0.122893	804.579	415.219	517.806	399.421	485.833	1271.94	419.986	938.299	1103.25	73.0502	198.106	226.602	247.208	1022.77	79.1321	724.216	1040.48	898.709	328.178	467.291	464.01	648.899	749.666	496.593	434.947	884.402	323.878	579.861	190.904
SYNJ2	ENSG00000078269.13	1219.69	0.666001	0.371534	1.79257	0.0730413	0.184657	271.936	682.977	1570.75	401.776	742.329	2551.55	989.16	1638.78	2306.89	84.6314	2286.7	923.091	990.164	1536.03	155.36	805.036	685.156	1180.93	682.841	2051.2	1261.87	1544.6	1453.96	399.584	1002.43	951.553	878.88	4426.48	914.412
MAP7D1	ENSG00000116871.15	1479.04	0.66598	0.213909	3.11337	0.00184962	0.0230819	1071.14	710.141	1887.24	836.509	983.736	2304.44	1214	1177.04	1211.12	1277.49	1447.87	1475	1576.53	3072.69	1317.66	1307.39	1528.06	679.512	2294.94	2391.96	1400.86	2434.42	2517.11	558.955	792.278	1214.44	1194.4	2383.29	632.067
RNU6-529P	ENSG00000200253.1	5.51203	0.665679	0.458727	1.45114	0.14674	0.292597	6.3468	9.70138	3.56756	4.70831	9.05279	7.6623	1.4141	3.70138	1.06801	5.34514	3.3961	2.78039	6.66328	9.37748	34.1212	4.22591	6.37354	5.47993	2.303	8.87965	1.47071	1.67891	2.06236	2.30973	5.12564	2.85752	3.04111	3.53036	1.60423
SNORD74	ENSG00000201666.1	5.02688	0.665622	0.677299	0.982761	0.325725	0.497909	17.5757	1.94028	2.03861	4.70831	0	0	8.48457	0	3.20402	14.2537	6.79219	1.3902	7.99594	3.75099	28.3133	13.206	0	0	0	6.65974	0	2.51837	4.12471	0	4.39341	5.71503	1.52055	5.58973	1.60423
MIR6867	ENSG00000274621.1	0.689276	0.665515	1.09448	0.608066	0.543144		0	1.94028	0.509651	0	0	0	0	0	0	0	0	0	1.33266	1.25033	0	0.528239	0	0	0	2.21991	0	0	4.12471	4.61947	0.732235	2.14314	0	0.588393	0
RN7SL487P	ENSG00000243871.3	7.16483	0.665034	0.420281	1.58235	0.113569	0.24699	2.92929	17.4625	2.54826	1.56944	0	22.9869	2.12114	2.77603	4.27202	8.01771	6.79219	4.17059	3.99797	9.37748	23.9574	11.093	6.37354	5.47993	2.303	5.54978	2.94143	5.03674	2.06236	4.61947	11.7158	5.00066	10.6439	12.3563	9.62539
C8orf44-SGK3	ENSG00000270024.5	3.35003	0.664691	0.434474	1.52988	0.126047	0.264368	6.3468	3.88055	2.03861	0.784718	0	1.91558	4.24229	7.40275	2.13601	3.56343	4.52813	6.95098	1.99898	1.8755	6.53384	7.92358	0	5.47993	1.1515	2.21991	3.67679	1.67891	4.12471	2.30973	2.1967	6.42941	0.760277	5.00134	0
RNU6-904P	ENSG00000252015.1	4.78125	0.664646	0.489483	1.35785	0.174511	0.328845	6.83501	15.5222	6.11582	7.06246	0	0	1.4141	2.77603	7.47604	14.2537	1.13203	1.3902	1.33266	4.37616	10.1638	11.093	4.78016	10.9599	2.303	2.21991	2.20607	7.5551	6.18707	0	0.732235	4.28628	0.760277	4.11875	1.60423
BTAF1	ENSG00000095564.13	2443.56	0.664356	0.201273	3.30077	0.000964193	0.0171048	2232.12	1447.45	3005.41	1858.21	2673.59	2593.69	2511.43	4557.32	2864.39	4314.42	2567.45	2327.19	2117.59	2360.63	4785.68	4202.67	1884.98	1400.12	1615.56	2347.56	2281.81	2046.59	2108.76	2099.55	1167.91	2651.78	912.332	3234.1	693.028
RP1-91J24.1	ENSG00000216475.1	6.3771	0.663917	0.438015	1.51574	0.129585	0.269458	1.46465	11.6417	4.58686	7.06246	9.05279	17.2402	7.07048	12.0295	25.6321	0.890856	6.79219	6.95098	5.33062	5.62649	11.6157	3.16943	7.96693	5.47993	1.1515	0	4.41214	4.19728	6.18707	0	2.1967	3.5719	3.80138	5.00134	4.81269
SNORD62B	ENSG00000231587.1	42.0188	0.663879	0.344205	1.92873	0.0537641	0.151901	43.9394	15.5222	37.7142	32.1734	42.2463	9.57788	55.8568	61.0727	98.2565	55.2331	46.4133	36.1451	34.6491	33.7589	32.6692	96.6677	44.6148	8.2199	32.2421	52.1679	63.9761	10.0735	30.9353	0	30.7539	62.151	27.37	106.499	17.6465
TMEM246	ENSG00000165152.8	151.054	0.66377	0.408177	1.62618	0.103911	0.232966	179.663	145.521	98.8724	192.256	48.2815	151.33	69.2907	104.564	58.7403	161.245	13.5844	61.1687	73.9624	260.069	280.955	352.864	14.3405	32.8796	108.241	451.752	12.5011	126.758	146.427	87.7698	159.627	175.023	274.46	268.896	269.511
RAP1GAP	ENSG00000076864.19	669.011	0.663406	0.365217	1.81647	0.0692981	0.178637	471.128	502.532	116.201	479.463	488.851	400.355	291.304	498.761	370.598	279.729	619.221	567.2	573.042	1232.2	235.218	357.618	1144.05	693.211	685.144	4291.09	169.132	486.045	471.248	558.955	463.504	842.968	978.476	394.518	739.551
ELL2	ENSG00000118985.15	1918.48	0.663249	0.31343	2.1161	0.0343364	0.114377	2154.01	1567.74	3916.67	1546.68	1952.38	5262.09	1455.1	870.749	1047.71	6211.94	579.6	2452.31	2346.81	3205.85	1629.1	1509.71	1045.26	605.533	2016.28	1341.94	1161.86	2316.06	2273.75	690.61	1102.01	1583.06	829.462	2440.36	521.375
FKBP8	ENSG00000105701.15	1109.44	0.663246	0.281437	2.35664	0.018441	0.0779829	1678.97	312.384	996.878	482.601	597.484	1440.51	726.138	669.949	874.696	1395.08	725.632	1025.97	1106.77	2505.04	1231.99	624.378	2562.16	1131.61	2089.98	2666.11	1157.45	1009.87	1211.63	448.088	622.399	882.258	628.749	1096.18	272.719
LMO3	ENSG00000048540.14	961.898	0.663139	0.386131	1.71739	0.0859076	0.205663	1320.13	669.395	330.254	137.326	229.337	726.003	1716	2370.73	2225.72	85.5222	1753.52	781.291	846.237	1869.25	450.835	291.06	1010.21	1194.63	466.358	1936.87	686.824	833.58	869.283	880.008	305.342	1989.55	400.666	1198.26	320.846
RP11-120A1.1	ENSG00000250243.2	36.0699	0.663058	0.490235	1.35253	0.176206	0.330984	21.4815	46.5666	29.0501	64.3469	9.05279	3.83115	14.141	24.9843	10.6801	136.301	35.093	20.853	18.6572	58.7656	55.9006	124.136	4.78016	24.6597	29.9391	123.205	72.065	26.0231	1.03118	13.8584	13.9125	27.8608	12.9247	5.88393	16.0423
ARMCX3-AS1	ENSG00000228275.1	0.794531	0.662601	0.854559	0.775372	0.43812		0.488215	0	0.509651	0.784718	0	1.91558	0	0	1.06801	0.890856	0	0	1.33266	1.25033	0	2.11296	3.18677	2.73997	0	0	0	0.839456	0	4.61947	0	0.714379	0	0.588393	0
CCNL2P1	ENSG00000248283.2	17.6244	0.662488	0.441938	1.49905	0.13386	0.275401	15.6229	23.2833	11.722	7.06246	15.088	17.2402	24.7467	7.40275	2.13601	36.5251	19.2445	15.2922	16.6582	11.8781	44.2849	17.9601	0	2.73997	0	54.3878	5.1475	20.9864	18.5612	13.8584	7.32235	12.1444	11.4042	44.7179	33.6889
DEFB106B	ENSG00000187082.2	1.15264	0.662326	1.59192	0.416056	0.677369	0.795909	0	0	0	1.56944	0	13.409	0	0	0	0	0	0	0	2.50066	0	0	3.18677	0	0	1.10996	0	0	0	0	19.7703	0	3.04111	0.588393	8.02116
SSBP3	ENSG00000157216.15	955.134	0.662168	0.21148	3.13112	0.00174143	0.0224342	688.383	564.62	702.809	773.732	503.939	708.763	497.762	937.374	661.095	1113.57	748.273	600.565	754.95	1087.16	1539.81	1267.77	1195.04	564.433	1817.07	2135.56	725.062	800.001	802.256	882.318	593.11	2245.29	826.421	1422.73	539.022
RP11-118K6.3	ENSG00000273001.1	3.33096	0.661852	0.634708	1.04277	0.297057	0.468072	3.90572	5.82083	0	0	0	7.6623	0	1.85069	2.13601	0	0	6.95098	0.666328	4.37616	10.8897	1.58472	3.18677	5.47993	2.303	8.87965	0	1.67891	2.06236	9.23893	2.1967	2.85752	7.60277	2.05938	3.20846
RNU6-839P	ENSG00000200217.1	0.494405	0.661711	1.47	0.450142	0.652608		0	1.94028	0	0	0	0	0	0	1.06801	0	0	1.3902	0	0	0	0	4.78016	0	0	0	0	0	2.06236	0	0.732235	0	0.760277	0	1.60423
AGPAT4	ENSG00000026652.13	625.152	0.661635	0.240343	2.75288	0.00590738	0.0408067	445.252	442.383	325.158	659.163	811.733	1005.68	710.583	566.311	637.599	709.122	913.55	574.151	543.724	743.322	1265.39	1008.94	243.788	136.998	301.694	994.521	508.867	469.256	389.785	327.982	341.954	1066.57	427.276	1133.54	425.121
ANKRD20A4	ENSG00000172014.12	391.685	0.661373	0.542328	1.21951	0.222652	0.385759	57.6094	475.368	135.058	114.569	72.4223	0	41.7158	899.435	760.42	14.2537	770.914	225.212	174.578	155.041	555.377	1570.45	52.5817	128.778	764.597	885.745	205.9	425.604	375.349	311.814	716.858	430.771	245.569	420.701	372.182
FAM153C	ENSG00000204677.10	67.0114	0.661333	0.678693	0.974421	0.329848	0.502011	2.44108	102.835	3.05791	25.8957	105.616	11.4935	47.3722	30.5364	3.20402	0	6.79219	52.8275	20.6562	235.687	15.9716	8.98006	15.9339	10.9599	46.0601	630.455	15.4425	37.7755	77.3383	39.2655	79.0813	28.5752	120.124	8.5317	160.423
ARHGAP32	ENSG00000134909.18	3090.08	0.660874	0.274401	2.40843	0.0160215	0.0716475	3216.36	1218.49	2230.74	2489.91	3599.99	2457.68	3111.72	3597.74	3388.78	6566.5	4719.44	2653.89	2955.17	3180.22	7261.28	4142.98	1316.14	1449.44	3195.42	8998.41	2423	2515.85	2134.54	1951.72	1923.58	3036.83	988.36	2164.7	723.508
NUTM2D	ENSG00000214562.14	62.4711	0.660549	0.446133	1.48061	0.13871	0.281701	29.2929	50.4472	13.2509	34.5276	18.1056	5.74673	82.7246	28.6857	23.4961	163.027	41.8852	47.2667	41.9787	34.3841	256.272	74.4817	20.714	5.47993	25.333	102.116	47.0629	22.6653	37.1224	20.7876	38.8084	157.878	164.22	106.793	117.109
CTB-58E17.3	ENSG00000275532.1	7.08075	0.660511	0.372801	1.77175	0.0764358	0.189934	1.95286	1.94028	3.56756	5.49302	6.03519	1.91558	6.36343	5.55207	6.40803	19.5988	14.7164	15.2922	8.66227	11.253	7.98581	2.64119	11.1537	2.73997	0	12.2095	2.94143	6.71565	5.15589	4.61947	7.32235	12.8588	9.12332	4.70714	6.41693
FSIP2-AS1	ENSG00000231646.5	10.5963	0.660101	0.338568	1.94969	0.0512134	0.147415	7.81144	11.6417	11.2123	7.84718	0	13.409	7.07048	13.8802	7.47604	16.9263	12.4523	20.853	15.3255	11.8781	34.1212	6.86711	3.18677	2.73997	6.90901	13.3195	12.5011	2.51837	5.15589	9.23893	8.78681	22.8601	4.56166	13.533	3.20846
RP1-62D2.4	ENSG00000274541.1	10.7562	0.660024	0.627947	1.05108	0.293221	0.464252	0	3.88055	2.03861	2.35415	15.088	0	13.4339	38.8645	56.6043	0	4.52813	8.34118	7.32961	5.62649	0	13.206	7.96693	10.9599	8.06051	3.32987	16.9132	24.3442	6.18707	2.30973	29.2894	15.7163	8.36305	5.58973	1.60423
RHOU	ENSG00000116574.5	960.514	0.65927	0.271027	2.43249	0.0149955	0.0688368	821.178	494.77	964.77	374.31	660.854	1817.88	1161.68	1075.25	1076.55	691.305	448.285	1138.57	1141.42	1147.18	953.215	485.452	1065.98	786.37	742.719	915.714	1572.19	1521.93	1568.42	956.229	766.65	762.243	225.042	2379.17	139.568
RP11-499P20.2	ENSG00000240291.1	65.5282	0.659097	0.294908	2.23493	0.0254221	0.0947107	31.2458	65.9694	53.5134	35.3123	36.2112	59.3828	89.088	102.713	137.773	42.7611	83.7704	51.4373	74.6287	49.3881	231.588	73.9535	22.3074	19.1798	18.424	116.545	36.0325	45.3306	49.4965	94.699	37.344	56.436	51.6988	92.3777	41.71
SEPT3	ENSG00000100167.19	1431.34	0.658834	0.377437	1.74555	0.0808896	0.197402	3132.88	952.676	864.369	1800.14	965.631	471.232	2634.46	874.45	765.76	1933.16	613.561	985.65	1213.38	2171.2	3164.56	3477.93	2558.98	1172.71	1271.26	4397.65	249.286	743.758	637.268	854.601	350.008	1851.67	495.701	696.363	208.55
SEC31B	ENSG00000075826.16	440.186	0.658765	0.281389	2.34111	0.0192263	0.0799359	220.185	358.951	406.192	147.527	274.601	226.038	351.403	356.258	365.258	1471.69	543.375	432.351	447.772	360.095	1475.92	503.412	211.92	298.656	226.846	804.718	279.436	303.044	262.95	401.894	237.976	378.621	373.296	449.826	595.17
MIR6512	ENSG00000278418.1	1.6233	0.65833	0.609989	1.07925	0.280477	0.450522	0.97643	0	2.03861	0	3.0176	0	1.4141	0.925344	4.27202	1.78171	0	1.3902	3.33164	2.50066	2.17795	0.528239	0	0	0	6.65974	2.20607	0	2.06236	0	2.1967	5.00066	1.52055	1.47098	1.60423
RNU6ATAC39P	ENSG00000252118.1	4.24691	0.658319	0.437461	1.50486	0.13236	0.273386	0.97643	0	2.03861	5.49302	6.03519	3.83115	6.36343	4.62672	8.54404	0	4.52813	1.3902	3.99797	8.12715	5.80786	10.0365	0	5.47993	1.1515	13.3195	4.41214	4.19728	5.15589	2.30973	2.1967	3.5719	1.52055	3.23616	4.81269
KIAA0930	ENSG00000100364.18	742.784	0.658061	0.271499	2.42381	0.0153585	0.0698821	693.265	461.786	634.516	578.337	914.332	1143.6	881.688	452.493	349.238	626.272	383.759	734.024	745.621	1084.66	406.55	465.907	414.28	356.196	606.842	3009.09	399.299	1045.96	950.746	274.858	596.039	675.088	742.791	1473.92	439.559
BSNDP2	ENSG00000274973.1	4.95432	0.65776	0.575017	1.1439	0.252666	0.420025	7.32323	0	3.05791	6.27774	3.0176	1.91558	7.07048	2.77603	4.27202	4.45428	2.26406	1.3902	4.6643	1.25033	18.1496	1.58472	0	0	4.60601	5.54978	0.735357	6.71565	0	4.61947	2.92894	35.0046	7.60277	3.23616	3.20846
LINC01293	ENSG00000230836.1	21.9224	0.657648	0.548217	1.19961	0.23029	0.394832	0	21.343	14.2702	18.8332	57.3343	38.3115	0	25.9096	20.2921	97.9942	13.5844	6.95098	2.66531	17.5046	69.6943	31.6943	11.1537	5.47993	8.06051	13.3195	10.295	12.5918	4.12471	50.8141	23.4315	2.14314	14.4453	22.6531	20.855
RNU4-2	ENSG00000202538.1	2093.05	0.657473	0.37484	1.75401	0.0794292	0.19504	2181.35	737.305	1285.85	1364.62	1376.02	2151.19	1473.49	2469.74	1271.99	2472.13	3199.12	1669.63	1695.8	1031.52	4919.26	2148.35	8750.88	14453.3	5194.43	2368.65	1549.4	1996.23	2165.47	1508.26	430.554	1452.33	709.338	1280.34	64.1693
DENND4A	ENSG00000174485.15	2378.46	0.65691	0.17476	3.75892	0.000170647	0.00917855	1723.89	1852.96	2805.12	1297.92	3102.09	4898.13	2150.13	2540.07	2466.02	3316.66	1836.16	2551.01	2264.18	2741.35	3160.2	2972.93	1829.21	1750.84	2087.67	3160.04	2286.23	1912.28	1934.49	1455.13	1241.87	3492.6	968.593	4089.92	1087.67
RPL13P12	ENSG00000215030.5	150.072	0.656894	0.324826	2.02229	0.0431459	0.132141	109.36	60.1486	145.251	71.4093	33.1936	61.2984	101.815	176.741	158.065	124.72	121.127	166.824	189.237	343.841	423.974	90.3289	562.465	276.737	173.877	74.3671	136.776	80.5878	114.461	92.3893	73.2235	73.5811	101.877	140.626	73.7946
MIR4748	ENSG00000265879.1	1.82017	0.656887	0.691056	0.950557	0.34183	0.514319	0.97643	0	0.509651	1.56944	3.0176	7.6623	0	0.925344	2.13601	2.67257	0	2.78039	1.33266	5.00133	0	0.528239	3.18677	0	0	1.10996	0	4.19728	0	0	5.85788	1.42876	3.80138	0.88259	3.20846
RP11-981G7.1	ENSG00000261451.1	416.028	0.65683	0.354368	1.85353	0.063807	0.16957	539.966	170.744	183.984	555.58	666.889	293.083	486.449	479.328	342.83	831.169	534.319	528.275	475.092	277.574	1203.68	1091.87	159.339	191.798	57.5751	751.44	305.909	233.369	265.013	362.628	184.523	502.209	104.918	222.707	62.565
RN7SL459P	ENSG00000240993.3	5.39157	0.65665	0.536789	1.22329	0.22122	0.384378	6.83501	1.94028	5.09651	1.56944	6.03519	13.409	3.53524	3.70138	0	3.56343	0	9.73138	7.32961	6.87682	5.80786	3.69767	1.59339	5.47993	2.303	5.54978	6.61822	1.67891	0	9.23893	0.732235	33.5758	5.32194	3.53036	1.60423
CABP1	ENSG00000157782.9	174.824	0.656219	0.529426	1.23949	0.215164	0.377614	51.2626	236.714	13.7606	145.958	33.1936	88.1165	78.4823	45.3419	17.0881	21.3806	58.8657	58.3883	70.6308	376.975	39.929	118.326	135.438	136.998	64.4841	1503.99	55.8872	210.703	171.176	166.301	273.123	186.453	399.906	44.7179	266.302
RP11-513M16.7	ENSG00000272842.1	23.2638	0.65611	0.291907	2.24767	0.0245975	0.0928318	28.8047	34.925	25.4826	14.1249	0	32.5648	12.0198	23.1336	30.9722	23.1623	13.5844	16.6824	27.3195	13.7536	31.2172	52.2957	25.4942	27.3997	20.727	26.6389	20.59	16.7891	12.3741	2.30973	8.05458	65.0085	16.7261	33.2442	19.2508
AP000350.5	ENSG00000273295.1	102.082	0.65601	0.361394	1.81522	0.0694901	0.178922	141.582	77.611	95.3048	63.5621	108.633	95.7788	7.07048	109.191	90.7805	216.478	100.751	183.506	139.263	138.162	109.623	7.39535	109.944	79.459	6.90901	226.431	83.0954	73.0327	110.336	32.3363	102.513	208.599	91.2332	84.4344	67.3777
MIR4693	ENSG00000264200.1	0.48355	0.65549	1.45841	0.449455	0.653103		0	0	0	0	0	0	0	0	1.06801	0	0	0	0	0	3.62991	0.528239	0	5.47993	0	1.10996	0	0	0	0	0.732235	0.714379	0.760277	0	0
TIMM23B	ENSG00000204152.10	340.007	0.655438	0.223542	2.93206	0.0033672	0.030663	166.481	203.729	301.714	233.061	132.774	260.518	313.929	691.232	601.287	698.431	682.615	286.381	291.852	461.997	349.198	498.658	305.93	358.936	217.634	382.935	316.204	284.576	271.2	219.425	146.447	243.603	233.405	532.79	173.257
MIR1244-3	ENSG00000283429.1	13.8162	0.654302	0.440083	1.48677	0.137075	0.279428	35.6397	9.70138	0.509651	12.5555	3.0176	1.91558	6.36343	18.5069	22.4281	38.3068	18.1125	5.56079	3.33164	7.50199	28.3133	16.9036	6.37354	16.4398	2.303	15.5394	5.1475	5.87619	6.18707	9.23893	13.9125	34.2902	10.6439	30.008	16.0423
RP11-712B9.5	ENSG00000270578.1	9.82439	0.654229	0.376753	1.73649	0.0824766	0.200124	6.83501	7.7611	9.17373	9.41661	0	28.7336	5.65638	11.1041	25.6321	1.78171	10.1883	15.2922	13.3266	11.8781	3.62991	6.86711	1.59339	13.6998	8.06051	22.1991	14.7071	13.4313	6.18707	4.61947	5.12564	15.002	2.28083	9.12009	1.60423
PHF24	ENSG00000122733.12	131.588	0.654201	0.506798	1.29085	0.196755	0.356079	56.1447	149.401	24.9729	35.3123	66.3871	30.6492	102.522	62.9234	84.3724	1.78171	15.8484	104.265	82.6247	419.486	47.1889	75.5382	138.625	52.0594	179.634	799.168	45.5922	135.152	138.178	55.4336	160.359	214.314	291.186	19.1228	227.801
LDHAP2	ENSG00000235674.2	87.8296	0.65408	0.298519	2.19108	0.028446	0.101595	49.3097	71.7902	70.8415	76.9023	96.5631	199.22	94.0373	104.564	116.413	70.3777	62.2617	175.165	122.604	168.17	13.7937	101.422	71.7024	38.3595	11.515	89.9064	70.5943	50.3674	65.9954	57.7433	41.7374	117.873	37.2536	170.634	129.943
SPRN	ENSG00000203772.7	58.699	0.653932	0.285982	2.28662	0.0222179	0.0871176	37.1043	32.9847	49.9458	21.1874	36.2112	61.2984	43.1299	31.4617	41.6522	113.139	50.9414	73.6804	63.3012	88.1484	56.6266	82.9335	30.2743	24.6597	23.03	163.164	37.5032	97.3769	79.4007	25.4071	45.3985	70.7236	149.014	27.6545	44.9185
EIF3EP1	ENSG00000234882.1	140.126	0.653893	0.211943	3.08523	0.00203396	0.0241386	113.754	118.357	125.374	133.402	199.161	151.33	151.308	184.144	161.269	294.873	106.411	88.9726	87.9553	159.417	323.062	207.598	116.317	73.9791	84.0596	247.52	125.011	92.3401	85.5878	85.4601	114.961	99.2987	66.1441	202.407	64.1693
DIXDC1	ENSG00000150764.13	842.21	0.65383	0.222296	2.94126	0.0032688	0.0301756	718.164	715.962	560.617	739.989	609.554	1448.17	780.581	680.128	695.272	1598.2	553.564	696.489	766.944	1059.66	728.886	1008.94	312.304	309.616	1361.08	1436.28	664.028	742.918	946.621	427.301	727.841	1080.14	565.646	2099.39	389.828
MKRN3	ENSG00000179455.7	433.433	0.653423	0.293505	2.22627	0.0259961	0.0960781	306.111	397.757	264.509	313.887	522.044	220.291	435.541	315.542	291.565	1251.65	458.473	376.743	448.439	516.387	1346.7	642.339	293.183	167.138	37.9996	325.217	389.739	355.929	299.042	341.84	496.455	655.8	271.419	583.98	243.843
MTND4LP3	ENSG00000239632.1	3.37941	0.653401	0.555797	1.17561	0.239751	0.406122	5.37037	5.82083	1.52895	1.56944	0	3.83115	2.82819	3.70138	0	0.890856	1.13203	5.56079	4.6643	1.25033	12.3417	1.05648	3.18677	0	0	14.4294	2.20607	2.51837	0	0	2.92894	7.14379	3.80138	3.82455	6.41693
SYNE1	ENSG00000131018.22	12234.5	0.653352	0.284671	2.29511	0.0217268	0.0859121	17181.8	10706.4	9182.39	14287.4	9161.42	8595.19	17027.8	13441.6	13459	5353.16	14261.3	7744.79	7599.47	18974.4	22175.1	15869.4	7449.08	6795.12	5051.64	38695.3	9243.44	7452.69	7602.87	5051.39	4489.33	33548	7684.88	10680.5	6036.72
RNU6-1078P	ENSG00000201392.1	0.407393	0.653196	1.85263	0.352578	0.724405		0	0	0.509651	1.56944	0	0	0	0	0	0	0	0	0	1.8755	0.725982	0	6.37354	0	0	0	0	0	0	0	0	0	0.760277	0	0
RP11-473C18.3	ENSG00000261687.1	2.25729	0.652948	0.620746	1.05188	0.292857	0.463925	0	5.82083	1.52895	1.56944	0	3.83115	5.65638	0.925344	3.20402	1.78171	1.13203	8.34118	1.33266	0.625166	7.98581	3.69767	0	0	0	2.21991	0	0.839456	0	4.61947	1.46447	2.85752	0.760277	2.05938	3.20846
RP11-1023P17.2	ENSG00000253924.1	10.1005	0.652453	0.582489	1.12011	0.262665	0.431065	0.488215	7.7611	4.58686	5.49302	9.05279	15.3246	4.94933	3.70138	3.20402	0	1.13203	8.34118	26.6531	3.75099	4.35589	12.6777	1.59339	0	1.1515	22.1991	0	20.9864	27.8418	18.4779	14.6447	12.8588	13.685	36.7746	11.2296
SNORA70	ENSG00000252657.1	7.93822	0.652206	0.476812	1.36785	0.17136	0.324896	14.6465	9.70138	9.68338	13.3402	0	1.91558	2.82819	2.77603	4.27202	33.8525	5.66016	2.78039	7.32961	8.75232	16.6976	11.093	3.18677	0	1.1515	26.6389	6.61822	6.71565	12.3741	11.5487	4.39341	3.5719	4.56166	4.11875	0
RARRES3	ENSG00000133321.10	280.949	0.651887	0.387003	1.68445	0.0920952	0.215289	139.141	184.326	275.212	101.229	168.985	739.412	236.861	130.474	349.238	63.2508	134.712	494.91	369.146	536.392	90.0218	159.528	79.6693	142.478	906.232	120.985	106.627	675.762	668.203	57.7433	127.409	393.623	188.549	345.387	162.027
DNM1	ENSG00000106976.20	2405.55	0.651795	0.348029	1.87282	0.0610936	0.164832	938.349	1185.51	3079.31	2286.67	1626.48	722.172	945.323	1758.15	1322.19	1774.59	2513.11	3996.82	4091.92	5214.51	1308.95	2516	3044.96	1200.11	1130.77	12844.4	4184.92	1578.18	1584.92	974.707	1202.33	2135.99	1735.71	1678.39	1185.53
NEFL	ENSG00000277586.1	526.035	0.650941	0.726271	0.896278	0.370104	0.541712	13.1818	1092.38	11.722	895.363	153.897	88.1165	2450.63	111.041	13.8841	4.45428	89.4305	150.141	171.913	2420.02	10.8897	2030.55	44.6148	139.738	104.787	2825.95	72.8004	499.476	402.159	117.796	223.332	425.77	401.426	40.8933	248.656
GTF2IP9	ENSG00000251451.1	55.1126	0.650802	0.303314	2.14564	0.0319021	0.109183	33.6868	36.8652	42.8107	51.7914	60.3519	49.805	90.5021	97.1612	105.733	154.118	56.6016	102.875	63.3012	20.6305	59.5306	81.3488	41.428	41.0995	16.121	26.6389	42.6507	12.5918	32.9977	36.9557	26.3604	87.1543	19.0069	77.6679	30.4804
CHST3	ENSG00000122863.5	595.746	0.650682	0.204684	3.17895	0.00147809	0.020832	283.653	339.548	1041.22	477.108	446.604	1080.38	439.784	491.358	430.406	1257.89	391.683	628.369	693.648	878.983	887.877	1092.93	656.475	273.997	405.329	552.758	371.355	684.157	677.484	334.911	377.833	536.499	713.14	422.172	409.079
RGS1	ENSG00000090104.11	1591.51	0.650682	0.451114	1.44239	0.149192	0.296018	482.845	1948.04	6112.76	1101.74	1499.75	2645.41	1049.97	805.05	2923.13	2025.81	556.96	2584.38	2240.2	4658.11	242.478	1018.44	608.673	1293.26	301.694	120.985	627.995	3120.26	2962.57	459.637	369.046	1810.24	345.926	1907.86	330.472
RP11-793H13.8	ENSG00000257379.1	0.417288	0.650532	1.64652	0.395095	0.692773		0	0	0	0	0	0	0	4.62672	2.13601	0	0	0	1.99898	0	0	0	0	0	1.1515	0	0	0.839456	0	0	0	0	0.760277	0.588393	0
MT1X	ENSG00000187193.8	1110.23	0.64959	0.443513	1.46465	0.143018	0.287752	3382.84	572.381	704.338	435.518	434.534	1907.91	758.662	1304.74	1087.23	1667.68	187.917	1586.21	1558.54	635.168	781.157	626.491	7318.42	748.011	1248.23	189.802	1492.04	402.939	502.184	237.902	345.615	397.909	648.516	729.019	304.804
SNORA74	ENSG00000223111.1	6.42469	0.64937	0.348918	1.8611	0.0627303	0.167599	5.85858	0	8.15442	3.13887	0	9.57788	8.48457	9.25344	6.40803	10.6903	7.92422	6.95098	1.33266	15.6291	7.98581	5.28239	11.1537	5.47993	5.75751	7.76969	1.47071	1.67891	2.06236	6.9292	5.12564	8.57255	9.12332	9.70849	4.81269
PDE2A	ENSG00000186642.15	378.552	0.649193	0.504295	1.28733	0.19798	0.357632	367.626	411.339	92.2469	553.226	162.95	124.512	156.965	116.593	76.8964	745.647	139.24	83.4118	205.229	1033.4	121.965	147.907	81.2627	54.7993	89.8172	2935.83	129.423	275.342	275.324	136.274	382.959	304.326	823.38	200.936	749.176
KCTD10P1	ENSG00000224955.1	2.22552	0.649138	1.07332	0.604795	0.545315	0.695334	0	0	1.0193	1.56944	0	0	3.53524	0	0	0	1.13203	0	0.666328	10.0027	0	0	7.96693	0	0	11.0996	0	0.839456	0	6.9292	7.32235	8.57255	2.28083	0	1.60423
FAM155A-IT1	ENSG00000227248.1	39.8875	0.648491	0.425458	1.52422	0.127455	0.266322	116.195	27.1639	1.0193	9.41661	24.1408	21.0713	32.5242	37.9391	49.1283	82.8497	13.5844	69.5098	34.6491	33.1338	31.2172	48.598	12.7471	38.3595	16.121	200.902	363.266	32.7388	16.4988	50.8141	19.7703	40.0052	32.6919	11.4737	20.855
STX16-NPEPL1	ENSG00000254995.4	81.1963	0.648437	0.252489	2.56818	0.0102235	0.0553198	22.4579	58.2083	67.274	30.604	96.5631	34.4804	48.7863	99.0118	92.9165	73.0502	126.788	80.6314	113.276	99.4013	188.755	109.874	100.383	21.9197	55.2721	120.985	76.4772	63.7986	87.6501	62.3628	71.0268	62.151	66.9044	183.579	40.1058
PRKCQ	ENSG00000065675.14	212.986	0.648271	0.246726	2.6275	0.00860153	0.0503634	158.182	223.132	121.807	52.5761	238.39	229.869	154.843	322.02	319.334	78.3954	148.296	183.506	184.573	121.907	341.212	360.787	160.932	93.1588	194.604	241.97	143.395	196.433	196.955	101.628	211.616	275.036	225.802	636.347	259.886
MIR938	ENSG00000216035.1	4.61036	0.64819	0.612083	1.05899	0.289604	0.460254	0.97643	5.82083	0.509651	3.92359	18.1056	5.74673	5.65638	9.25344	14.9521	8.01771	10.1883	8.34118	0.666328	10.0027	2.90393	2.11296	0	0	0	7.76969	7.35357	3.35782	0	0	0	2.85752	1.52055	2.05938	1.60423
KIAA2026	ENSG00000183354.11	3167.24	0.647939	0.219806	2.94778	0.00320067	0.0299038	4489.14	2504.9	3806.08	1975.92	2776.19	3114.73	2536.18	6732.81	6249.97	3957.18	4125.12	2153.42	2147.58	3018.3	3921.03	5009.29	2460.19	1937.16	2022.04	3446.41	2573.75	2293.39	2378.93	2720.87	1423.46	5274.98	1401.19	4540.04	859.868
AGAP6	ENSG00000204149.10	1073.99	0.647761	0.234013	2.76806	0.00563913	0.0397145	454.04	516.113	1098.3	540.671	899.244	706.847	1129.16	1918.24	1938.43	2107.77	2168.97	980.089	1040.8	1037.15	1701.7	1623.81	524.224	783.63	474.419	1902.46	786.097	1077.86	994.055	863.84	502.313	944.409	632.55	1038.22	760.406
RPL9P9	ENSG00000237550.5	680.07	0.647742	0.263412	2.45905	0.0139306	0.0660035	849.983	213.43	773.141	885.162	479.798	1051.65	315.343	905.912	1044.51	918.473	712.048	709	672.325	1007.77	826.894	952.415	1180.7	980.908	441.025	298.578	519.898	606.927	739.354	572.814	303.877	625.082	210.597	845.815	78.6073
S100A10	ENSG00000197747.8	864.982	0.64756	0.42078	1.53895	0.123816	0.261521	237.761	657.754	1016.75	994.237	1134.62	3813.91	1395.01	1723.92	1007.13	504.225	373.57	1110.77	1002.82	1132.17	85.6659	907.515	1650.75	438.395	1187.2	146.514	321.351	678.28	571.273	713.707	103.245	1148.01	548.92	418.053	60.9608
CTTNBP2	ENSG00000077063.10	1924.41	0.646704	0.354122	1.82622	0.0678172	0.176331	4958.31	1329.09	1516.72	2895.61	1946.35	1936.65	1078.25	795.796	917.417	8282.29	433.568	2129.78	2013.64	800.212	3597.24	2776.42	1218.94	701.431	983.383	2821.51	786.097	1396.02	1657.1	1371.98	1296.79	1122.29	543.598	3683.34	818.158
RP11-607P23.1	ENSG00000271065.1	3.9372	0.646323	0.508798	1.27029	0.20398	0.364934	0.488215	3.88055	3.05791	2.35415	3.0176	9.57788	3.53524	2.77603	4.27202	5.34514	0	6.95098	6.66328	2.50066	1.45196	0	0	2.73997	0	2.21991	3.67679	8.39456	8.24942	0	6.59011	10.0013	4.56166	7.06072	4.81269
UNC80	ENSG00000144406.18	2839.26	0.646194	0.303345	2.13023	0.0331528	0.112043	6681.22	1680.28	1697.14	1712.25	2106.28	1329.41	689.371	2609.47	3507.33	7431.52	4348.13	3557.51	3151.07	3530.31	3661.86	1677.69	2587.66	1668.64	1858.52	10208.3	1747.21	2034	2177.85	1905.53	1484.97	2428.18	1197.44	2139.1	1530.44
TMEM130	ENSG00000166448.14	207.89	0.646117	0.51946	1.24382	0.213564	0.375929	321.246	227.012	117.22	153.805	105.616	68.9607	69.9977	58.2967	24.5641	24.0531	47.5453	41.7059	69.9644	943.375	29.0393	93.4983	57.3619	93.1588	122.059	1459.59	105.891	286.254	239.233	143.203	207.955	205.741	347.447	47.3656	317.638
FAM219A	ENSG00000164970.14	718.501	0.646014	0.258552	2.49859	0.0124689	0.0620057	1499.8	384.175	585.08	393.928	485.833	1247.04	1192.79	682.904	568.179	408.012	327.157	786.851	776.939	1146.55	925.628	1166.35	1282.68	279.477	480.176	1214.29	627.26	686.675	599.114	408.823	367.582	897.975	514.707	765.794	134.755
RP11-437J2.4	ENSG00000280485.1	7.45624	0.645987	0.515273	1.25368	0.209959	0.372057	5.37037	5.82083	0	2.35415	9.05279	7.6623	14.848	5.55207	19.2241	0	4.52813	12.5118	6.66328	5.62649	2.90393	1.58472	3.18677	10.9599	8.06051	27.7489	0.735357	10.9129	7.21824	0	1.46447	15.7163	12.1644	7.94331	6.41693
RP11-403A3.3	ENSG00000275830.1	99.0397	0.645872	0.403102	1.60225	0.1091	0.240553	95.6902	31.0444	171.753	27.4651	159.933	258.603	26.1608	90.6837	136.705	54.3422	46.4133	147.361	120.605	86.898	22.5055	58.6345	334.611	183.578	88.6657	55.4978	36.0325	150.263	156.739	83.1504	46.1308	12.1444	12.1644	138.272	40.1058
ELK1	ENSG00000126767.17	322.813	0.645277	0.228417	2.82499	0.0047282	0.0362365	220.673	162.983	310.378	174.207	168.985	317.985	287.768	280.379	312.926	237.859	203.766	301.673	290.519	822.718	212.713	225.03	532.191	227.417	377.693	1016.72	375.768	405.457	383.598	175.54	319.254	299.325	274.46	214.175	229.405
RP11-315D16.2	ENSG00000260007.2	24.6962	0.645222	0.251378	2.56674	0.010266	0.0554633	4.88215	19.4028	27.0115	14.9096	18.1056	22.9869	24.0396	23.1336	33.1082	31.18	27.1688	41.7059	31.3174	38.1351	47.9148	30.6379	12.7471	5.47993	10.3635	34.4086	29.4143	26.8626	25.7794	20.7876	24.1637	45.7203	19.7672	13.8272	11.2296
ZNF708	ENSG00000182141.10	6447.83	0.645166	0.291447	2.21366	0.0268518	0.0979482	9011.96	4154.13	6397.14	5397.29	5039.39	7805.97	6360.6	8910.14	8101.89	13740.6	3962.11	5698.42	5567.84	2670.08	4665.89	10975.7	1982.17	2608.45	5688.42	4988.14	7591.09	4929.28	5364.19	6208.56	3715.36	6579.43	1352.53	24553.9	2966.22
RNU6-876P	ENSG00000212597.1	1.67327	0.645079	0.822675	0.784123	0.432968	0.600063	0	0	3.56756	3.13887	3.0176	1.91558	1.4141	0	4.27202	1.78171	0	2.78039	0	0	6.53384	3.16943	3.18677	2.73997	2.303	0	0	0	0	0	3.66117	3.5719	0	1.47098	0
RPS6	ENSG00000137154.12	4546.38	0.644812	0.252823	2.55044	0.0107586	0.0568648	4026.8	2464.15	6393.58	3604.99	4363.44	6815.62	2722.84	7151.06	6439	4371.43	2598.01	4262.34	4589.67	7662.66	5643.06	5532.77	8062.53	3707.17	7151.98	3027.96	4034.91	4367.69	4809.41	3362.97	1813.01	5332.84	2468.62	4758.04	306.408
RP11-397O8.7	ENSG00000276012.1	6.59955	0.644719	0.608612	1.05933	0.289451	0.460052	2.44108	3.88055	0.509651	0	33.1936	5.74673	0	14.8055	1.06801	20.4897	1.13203	4.17059	3.33164	10.0027	13.7937	21.1296	6.37354	5.47993	0	1.10996	7.35357	2.51837	4.12471	4.61947	9.51905	1.42876	7.60277	2.35357	3.20846
RP11-500G22.5	ENSG00000273891.1	23.2557	0.644131	0.216468	2.97565	0.00292372	0.0286516	19.5286	25.2236	23.9536	16.4791	15.088	26.8181	23.3326	24.9843	21.3601	40.9794	21.5086	40.3157	19.3235	23.7563	47.9148	46.485	7.96693	5.47993	18.424	15.5394	20.59	25.1837	27.8418	9.23893	22.6993	34.2902	12.1644	20.2996	17.6465
PWAR5	ENSG00000279192.1	1351.57	0.644128	0.341834	1.88433	0.0595205	0.162184	3009.36	789.692	1395.43	1428.97	829.839	1202.98	1465	1404.67	1118.2	1892.18	1102.6	1242.84	1254.03	1433.5	5261.92	1811.86	556.092	591.833	222.24	2556.23	1496.45	857.084	942.497	1323.48	588.717	1616.64	272.939	1359.78	168.444
HEPH	ENSG00000089472.16	354.871	0.643976	0.378921	1.6995	0.0892252	0.210844	54.6801	242.535	465.312	168.714	247.443	726.003	748.056	678.277	850.132	67.7051	146.032	425.4	522.401	1294.72	142.293	150.548	90.823	356.196	123.211	554.978	127.952	245.961	220.672	288.717	276.785	327.186	171.823	331.265	245.447
RP4-694B14.8	ENSG00000278383.1	22.7356	0.643858	0.283748	2.26911	0.0232613	0.089653	20.0168	25.2236	16.3088	24.3263	21.1232	15.3246	43.837	34.2377	35.2442	16.9263	9.05625	26.4137	23.9878	15.004	28.3133	30.1096	7.96693	13.6998	10.3635	32.1887	9.55964	25.1837	24.7483	11.5487	17.5736	77.153	12.9247	22.9473	8.02116
RNA5SP372	ENSG00000212138.1	4.34	0.643857	0.42058	1.53088	0.1258	0.26407	6.3468	0	5.09651	5.49302	6.03519	9.57788	3.53524	5.55207	7.47604	15.1446	6.79219	5.56079	1.99898	1.25033	5.80786	5.81063	3.18677	0	1.1515	4.43982	2.94143	0.839456	2.06236	4.61947	1.46447	7.14379	2.28083	2.64777	1.60423
CTSD	ENSG00000117984.13	787.898	0.643657	0.327659	1.96441	0.0494821	0.144334	583.417	240.594	1528.44	381.373	555.238	2572.62	847.75	633.861	532.935	669.033	406.399	747.926	813.587	1147.8	229.41	750.099	995.866	465.794	1696.16	537.219	630.201	1555.51	1466.33	228.664	308.271	662.944	439.44	1058.52	163.632
LINC00412	ENSG00000234772.1	6.81323	0.643588	0.512286	1.25631	0.209005	0.370891	3.90572	13.5819	5.09651	3.92359	0	7.6623	1.4141	13.8802	1.06801	16.9263	0	1.3902	11.9939	1.8755	28.3133	4.22591	4.78016	10.9599	2.303	4.43982	2.20607	3.35782	4.12471	4.61947	10.9835	16.4307	9.8836	8.2375	0
MDK	ENSG00000110492.15	912.584	0.64357	0.430748	1.49407	0.135156	0.277016	530.69	192.087	1276.17	287.991	452.639	1141.68	308.98	1244.59	1667.16	51.6697	1233.91	496.3	559.049	2280.6	182.948	1344.37	2398.05	720.611	2187.85	500.59	1803.1	1684.79	1590.08	528.929	336.828	485.064	233.405	632.523	112.296
LRP2BP	ENSG00000109771.15	469.659	0.643183	0.295753	2.17473	0.0296506	0.104314	605.875	428.801	233.93	505.358	298.742	189.642	393.119	429.36	248.845	735.847	456.209	442.083	377.808	336.339	1664.68	708.897	207.14	136.998	248.724	528.339	443.42	304.722	273.262	450.398	385.888	1562.35	330.72	447.179	245.447
AHI1	ENSG00000135541.20	2419.37	0.64312	0.260168	2.47194	0.0134383	0.0647635	1441.21	1823.86	2138.5	2570.74	2549.87	2404.05	3140	3311.81	2960.51	2385.71	2903.66	2143.68	1900.37	3621.58	3448.42	4214.82	1467.51	1271.34	1163.02	7383.43	3868.71	1413.64	1512.74	1150.25	1146.68	2783.94	728.345	2562.45	750.78
RUSC2	ENSG00000198853.11	853.932	0.642997	0.228158	2.81821	0.00482921	0.036662	778.215	492.83	833.79	324.088	443.587	952.041	921.283	1066	1097.91	369.705	704.124	884.165	973.505	1596.67	725.256	1136.24	809.44	375.375	414.541	2531.81	908.166	760.547	736.261	362.628	740.289	1103	1105.44	927.307	689.82
FAM102A	ENSG00000167106.11	1009.32	0.642955	0.264557	2.43031	0.0150859	0.0690319	761.616	345.369	946.423	445.72	881.138	2266.13	1032.29	881.853	724.108	409.794	727.896	1059.33	1156.08	915.243	653.384	725.272	3258.47	874.049	1619.01	1189.87	372.826	1094.65	1212.67	522	707.339	971.556	960.99	2001.71	553.46
HIST2H2AA4	ENSG00000272196.2	4.7769	0.642779	0.587213	1.09463	0.27368	0.443378	1.95286	11.6417	5.60617	7.84718	0	0	0.707048	2.77603	1.06801	16.9263	7.92422	19.4628	0.666328	4.37616	0.725982	11.093	9.56032	2.73997	4.60601	0	0.735357	1.67891	6.18707	4.61947	6.59011	3.5719	0.760277	4.70714	0
BMS1P10	ENSG00000237238.2	31.9088	0.642147	0.581609	1.10409	0.269556	0.438793	10.2525	31.0444	8.66407	21.9721	30.176	15.3246	8.48457	14.8055	14.9521	141.646	20.3766	5.56079	1.99898	0.625166	3.62991	4.75415	19.1206	10.9599	9.21202	110.996	12.5011	91.5007	101.055	6.9292	102.513	19.2882	37.2536	5.58973	64.1693
ANKRD36B	ENSG00000196912.12	2053.38	0.64213	0.218194	2.94293	0.00325117	0.0301222	903.686	1684.16	3186.85	2084.21	1665.71	1584.18	2427.29	2979.61	2114.65	2020.46	1362.97	1701.6	1908.36	3431.53	2682.51	3457.85	1274.71	769.93	1597.13	3065.7	1950.17	1614.27	1522.02	1810.83	1000.23	3890.51	923.736	3969.01	964.143
RP11-516A11.1	ENSG00000228328.2	53.6953	0.641799	0.326695	1.96452	0.0494697	0.144314	44.4276	38.8055	46.3783	54.9302	30.176	7.6623	37.4735	37.9391	50.1963	234.295	36.225	86.1922	51.3073	43.7616	157.538	36.9767	50.9884	71.2391	16.121	62.1575	22.7961	45.3306	29.9042	43.8849	49.0597	25.0033	27.37	53.2496	65.7735
APBB1	ENSG00000166313.18	933.328	0.641679	0.194856	3.29309	0.00099094	0.0172853	1020.37	545.218	633.497	579.906	811.733	1321.75	680.887	569.087	810.616	978.16	889.777	998.161	981.501	1191.57	610.551	971.96	1014.99	715.131	1294.29	2411.93	650.791	1150.05	1055.93	501.212	519.887	892.26	635.591	2071.44	558.273
AC138035.1	ENSG00000250765.6	0.351436	0.641313	1.91193	0.335427	0.737303		2.92929	0	0	0	0	0	0	0	2.13601	0	0	0	0	0	0	0.528239	0	0	0	1.10996	0	0	0	0	0	1.42876	0	2.05938	0
TSPOAP1	ENSG00000005379.15	1001.4	0.640944	0.295666	2.1678	0.0301742	0.10548	1038.43	686.858	537.682	353.908	374.182	187.726	579.072	888.331	773.236	1247.2	932.794	934.212	918.866	1595.42	1033.8	862.086	1201.41	748.011	945.383	4614.09	771.39	771.46	879.595	480.424	915.293	1603.78	1544.12	623.991	997.832
NDUFB8	ENSG00000166136.15	116.255	0.640941	0.164049	3.90701	9.3446e-05	0.00778382	118.148	69.8499	107.027	81.6107	78.4575	143.668	89.088	88.8331	111.073	230.732	109.807	93.1432	115.941	116.906	200.371	155.83	152.965	117.819	127.817	182.033	108.098	123.4	130.96	73.9115	47.5952	117.158	64.6235	153.571	60.9608
TULP4	ENSG00000130338.12	1881.98	0.640801	0.184852	3.46656	0.000527171	0.0134456	2065.64	991.481	1993.76	1729.52	1744.17	3030.44	1727.32	1506.46	1454.62	1999.97	1722.95	1785.01	1971.66	2815.75	2770.35	2689.79	1604.54	1115.17	1540.71	3576.28	2073.71	1723.4	1757.13	866.15	802.529	2301.73	1071.99	3340.01	805.324
RNU6-1061P	ENSG00000252339.1	1.45645	0.640724	0.747097	0.857618	0.391104	0.562318	2.92929	0	0	0	0	0	5.65638	5.55207	1.06801	1.78171	1.13203	1.3902	0.666328	3.75099	3.62991	2.11296	0	2.73997	2.303	0	1.47071	0.839456	2.06236	0	0	2.85752	0	0.294197	0
ZNF189	ENSG00000136870.10	1191.41	0.640655	0.203096	3.15444	0.00160807	0.0216691	865.605	758.648	1596.74	1077.42	1258.34	1471.16	1339.15	1924.72	2238.54	1493.08	815.063	1361	1379.3	1185.94	1078.08	1298.94	908.23	586.353	963.807	1165.45	1150.1	899.897	956.933	549.716	680.978	1652.36	611.263	2847.82	436.351
SLC4A10	ENSG00000144290.16	491.147	0.640248	0.464841	1.37735	0.168405	0.321086	686.43	601.486	394.98	438.657	111.651	88.1165	206.458	355.332	287.293	24.944	175.465	407.328	518.403	1516.03	104.541	87.1594	356.918	441.135	429.51	3595.15	180.898	501.155	436.188	413.442	295.823	432.914	235.686	248.008	672.173
S100A1	ENSG00000160678.11	107.301	0.640078	0.377184	1.69699	0.089698	0.211657	77.6262	65.9694	34.6563	26.6804	102.598	191.558	81.3105	43.4912	46.9922	24.944	38.4891	136.239	127.269	136.286	6.53384	143.153	162.525	158.918	124.362	172.043	42.6507	126.758	124.773	48.5044	84.9392	73.5811	136.09	452.474	120.317
AKAP6	ENSG00000151320.10	3747.9	0.639897	0.27512	2.32589	0.0200246	0.0818371	6209.12	1305.81	5348.28	3368.79	2918.02	4532.25	4448.04	4223.27	4772.92	6096.13	2577.64	3146.02	3005.14	2538.8	8241.35	5349.48	2935.02	2293.35	4908.85	7018.25	2843.63	3037.99	2904.83	1699.96	1572.84	2587.48	634.831	7025.71	1145.42
ACTG1P10	ENSG00000231340.1	67.7117	0.639403	0.299741	2.13318	0.0329096	0.111536	45.404	17.4625	83.0732	38.4512	15.088	51.7205	70.7048	74.9529	88.6445	155.9	117.731	69.5098	85.9563	51.2636	136.485	73.9535	36.6479	41.0995	18.424	123.205	53.6811	21.8259	38.1536	34.646	53.4531	81.4392	57.0208	163.573	64.1693
GLIS3	ENSG00000107249.21	2335.13	0.638845	0.281979	2.26558	0.0234772	0.0901748	1170.25	1693.86	3802	1560.02	2519.69	3013.2	2330.43	3276.64	3157.02	1840.51	1259.95	2004.66	1893.04	2786.36	2588.85	3365.94	2482.5	1011.05	2940.94	901.284	1005.97	1586.57	1639.57	1993.3	972.407	9912.73	2588.74	1559.83	861.472
CTD-2530H12.4	ENSG00000255326.1	15.3092	0.638784	0.386308	1.65356	0.098217	0.22454	5.85858	17.4625	10.7027	11.7708	18.1056	21.0713	11.3128	11.1041	12.8161	31.18	11.3203	9.73138	16.6582	24.3815	27.5873	15.8472	0	8.2199	2.303	69.9272	9.55964	7.5551	8.24942	9.23893	10.2513	19.2882	21.2878	3.53036	17.6465
AK4P1	ENSG00000263535.1	69.39	0.638323	0.293178	2.17726	0.0294615	0.103873	109.848	65.9694	38.7335	53.3608	30.176	187.726	42.4229	129.548	169.813	18.708	39.6211	20.853	55.3052	77.5205	35.5731	42.2591	117.911	90.4189	21.8785	46.6182	54.4164	93.1796	97.9619	57.7433	48.3275	94.2981	55.5002	62.0755	54.5439
CDK5R1	ENSG00000176749.8	425.523	0.638157	0.310097	2.05793	0.0395971	0.124868	472.592	265.818	226.795	653.67	123.721	157.077	243.931	244.291	262.729	432.065	449.417	258.577	274.527	802.713	699.847	844.126	919.384	372.635	467.51	1565.04	213.989	262.75	235.109	524.309	210.151	418.626	323.118	207.114	208.55
SLC4A8	ENSG00000050438.16	2042.14	0.638046	0.24043	2.65377	0.00795983	0.0481099	1359.19	1255.36	2171.62	1086.05	1264.37	2637.75	1689.84	5189.33	4976.91	3556.3	3658.73	1940.71	1700.47	2056.17	1092.6	1909.58	2429.91	2074.15	1752.59	2992.44	2148.71	1592.45	1534.39	1078.65	1216.24	1383.75	763.318	1784.89	925.642
CBX6	ENSG00000183741.11	673.467	0.637998	0.20621	3.09393	0.00197527	0.0238063	617.592	388.055	651.844	390.789	362.112	505.712	738.865	531.148	653.619	1074.37	688.275	640.881	583.037	1164.68	717.271	676.146	1086.69	597.313	526.236	1662.71	790.509	657.294	735.23	332.602	443.734	1058	652.318	410.993	192.508
VSTM2B	ENSG00000187135.7	87.0669	0.637903	0.608427	1.04845	0.294433	0.465581	141.582	126.118	1.0193	51.7914	72.4223	44.0582	27.5749	14.8055	1.06801	107.794	12.4523	51.4373	38.647	140.662	65.3384	120.967	6.37354	5.47993	12.6665	528.339	3.67679	78.0694	21.6547	34.646	124.48	99.2987	264.576	215.646	112.296
RNU6-1184P	ENSG00000207318.1	0.880078	0.637553	0.920261	0.692796	0.488438	0.647902	0.97643	1.94028	0	0	0	1.91558	0	0	0	0	0	0	0.666328	0.625166	0	0	1.59339	0	1.1515	5.54978	0	1.67891	3.09353	2.30973	0.732235	0.714379	2.28083	0.294197	0
CTD-2033A16.3	ENSG00000262136.1	1.2895	0.63712	0.662447	0.961767	0.336166	0.508727	0.97643	0	1.52895	2.35415	0	0	0.707048	0.925344	0	5.34514	0	1.3902	1.99898	1.25033	0.725982	1.05648	0	0	0	1.10996	0.735357	2.51837	6.18707	0	1.46447	2.14314	3.80138	1.17679	0
[truncated: 56,628 more rows]
